# Supplementary material for: Crystal structure of copper perchlorophthalo­cyanine analysed by 3D electron diffraction
Source: Acta Crystallogr B Struct Sci Cryst Eng Mater. 2021 Jul 29;77(Pt 4):662–75. doi: 10.1107/S2052520621006806 (PMC8337017; doi:10.1107/S2052520621006806)
Supplement: Supplementary file 1 [file b-77-00662-sup1.cif]

data_CuPcCl16_ED_anisoADP
#==============================================================================

# PROCESSING SUMMARY (IUCr Office Use Only)

_journal_date_recd_electronic      2021-05-17
_journal_date_to_coeditor         ?
_journal_date_from_coeditor       ?
_journal_date_accepted     2021-06-29
_journal_date_printers_first      ?
_journal_date_printers_final      ?
_journal_date_proofs_out          ?
_journal_date_proofs_in           ?
_journal_coeditor_name            ?
_journal_coeditor_code      JE5043SUP1
_journal_coeditor_notes
; ?
;
_journal_paper_category      FA
_journal_techeditor_code      B210680
_iucr_compatibility_tag          ACTA95
_journal_techeditor_notes  
;
;
_journal_coden_ASTM               ?
_journal_name_full                ?
_journal_year                     ?
_journal_volume                   ?
_journal_issue                    ?
_journal_page_first               ?
_journal_page_last                ?
_journal_suppl_publ_number        ?
_journal_suppl_publ_pages         ?

#==============================================================================

_database_code_depnum_ccdc_archive 'CCDC 2080220'
loop_
_audit_author_name
_audit_author_address
'Tim Gruene'
;Centre of Xray Structure Analysis, University of Vienna
Austria
;
_audit_update_record             
;
2021-04-26 deposited with the CCDC. 2021-05-17 downloaded from the CCDC.
;
# start Validation Reply Form
_vrf_RADNT01_CuPcCl16_ED_anisoADP 
;
PROBLEM: The radiation type should contain one of the following
RESPONSE: The structure was determined using electron diffraction.
;
_vrf_RINTA01_CuPcCl16_ED_anisoADP 
;
PROBLEM: The value of Rint is greater than 0.25
RESPONSE: Data processing of electron diffraction data still has room for
improvement. E.g., dynamic scattering effects were not taken into account.
;
_vrf_PLAT020_CuPcCl16_ED_anisoADP 
;
PROBLEM: The Value of Rint is Greater Than 0.12 .........      0.306 Report
RESPONSE: Data processing of electron diffraction data still has room for
improvement. E.g., dynamic scattering effects were not taken into account.
;
_vrf_PLAT029_CuPcCl16_ED_anisoADP 
;
PROBLEM: _diffrn_measured_fraction_theta_full value Low .      0.754 Why?
RESPONSE: Crystals were thin platelets. Several crystals were merged, but
because of the preferred orientation, and shading by the sample holder, data are
systemtatically incomplete and radiation damage limited the resolution.
;
_vrf_PLAT074_CuPcCl16_ED_anisoADP 
;
PROBLEM: Occupancy Parameter = 0.0 for ..................         H4 Check
RESPONSE: The occupancy of the Cl atoms refined to > 1. Please refer to the
publication for explanation.
;
_vrf_PLAT075_CuPcCl16_ED_anisoADP 
;
PROBLEM: Occupancy      1.070 Greater Than 1.0 for ......          CL4
RESPONSE: The occupancy of the Cl atoms refined to > 1. Please refer to the
publication for explanation.
;
_vrf_PLAT082_CuPcCl16_ED_anisoADP 
;
PROBLEM: High R1 Value ..................................       0.28 Report
RESPONSE: The model was refined assuming kinematic theory. Dynamic effects were
not taken into account. We did attempt to refine dynamically with PETS 2.0, but
due to the high mosaicity of the crystals, this did not succeed.
;
_vrf_PLAT084_CuPcCl16_ED_anisoADP 
;
PROBLEM: High wR2 Value (i.e. > 0.25) ...................       0.66 Report
RESPONSE: The model was refined assuming kinematic theory. Dynamic effects were
not taken into account. We did attempt to refine dynamically with PETS 2.0, but
due to the high mosaicity of the crystals, this did not succeed.
;
_vrf_PLAT184_CuPcCl16_ED_anisoADP 
;
PROBLEM: Missing _cell_measurement_theta_min Value ......     Please Do !
RESPONSE: The cell was determined with EDT. It uses strong reflections, but the
spread in 2theta is not reported.
;
_vrf_PLAT185_CuPcCl16_ED_anisoADP 
;
PROBLEM: Missing _cell_measurement_theta_max Value ......     Please Do !
RESPONSE: The cell was determined with EDT. It uses strong reflections, but the
spread in 2theta is not reported.
;
_vrf_PLAT341_CuPcCl16_ED_anisoADP 
;
PROBLEM: Low Bond Precision on  C-C Bonds ...............     0.0169 Ang.
RESPONSE: This is probably due to the systematically incomplete data, see
PLAT029_CuPcCl16_ED_final 
;
# end Validation Reply Form

_audit_creation_method           SHELXL-2018/3
_shelx_SHELXL_version_number     2018/3
_chemical_name_systematic        'cupper perchlorophthalocyanine'
_chemical_name_common            'Pigment Green 7'
_chemical_melting_point          ?
_chemical_formula_moiety         'C32 N8 Cl16 Cu'
_chemical_formula_sum            'C32 Cl18.09 Cu N8'
_chemical_formula_weight         1199.21

loop_
_atom_type_symbol
_atom_type_description
_atom_type_scat_dispersion_real
_atom_type_scat_dispersion_imag
_atom_type_scat_source
C C 0.0000 0.0000 'International Tables Vol C Tables 4.3.1.1 and 4.3.2.2'
H H 0.0000 0.0000 'International Tables Vol C Tables 4.3.1.1 and 4.3.2.2'
B B 0.0000 0.0000 'International Tables Vol C Tables 4.3.1.1 and 4.3.2.2'
N N 0.0000 0.0000 'International Tables Vol C Tables 4.3.1.1 and 4.3.2.2'
F F 0.0000 0.0000 'International Tables Vol C Tables 4.3.1.1 and 4.3.2.2'
S S 0.0000 0.0000 'International Tables Vol C Tables 4.3.1.1 and 4.3.2.2'

_space_group_crystal_system      monoclinic
_space_group_IT_number           12
_space_group_name_H-M_alt        'C 2/m'
_space_group_name_Hall           '-C 2y'

_shelx_space_group_comment       
;
The symmetry employed for this shelxl refinement is uniquely defined
by the following loop, which should always be used as a source of
symmetry information in preference to the above space-group names.
They are only intended as comments.
;

loop_
_space_group_symop_operation_xyz
'x, y, z'
'-x, y, -z'
'x+1/2, y+1/2, z'
'-x+1/2, y+1/2, -z'
'-x, -y, -z'
'x, -y, z'
'-x+1/2, -y+1/2, -z'
'x+1/2, -y+1/2, z'

_cell_length_a                   17.685(4)
_cell_length_b                   25.918(5)
_cell_length_c                   3.8330(8)
_cell_angle_alpha                90
_cell_angle_beta                 95.05(3)
_cell_angle_gamma                90
_cell_volume                     1750.1(6)
_cell_formula_units_Z            2
_cell_measurement_temperature    293(2)
_cell_measurement_reflns_used    253
_cell_measurement_theta_min      ?
_cell_measurement_theta_max      ?

_exptl_crystal_description       'square platelets'
_exptl_crystal_colour            blue
_exptl_crystal_density_meas      ?
_exptl_crystal_density_method    ?
_exptl_crystal_density_diffrn    2.276
_exptl_crystal_F_000             381
_exptl_transmission_factor_min   ?
_exptl_transmission_factor_max   ?
_exptl_crystal_size_max          0.0005
_exptl_crystal_size_mid          0.0005
_exptl_crystal_size_min          0.0001
_exptl_absorpt_coefficient_mu    0.000
_shelx_estimated_absorpt_T_min   ?
_shelx_estimated_absorpt_T_max   ?
_exptl_absorpt_correction_type   empirical
_exptl_absorpt_correction_T_min  ?
_exptl_absorpt_correction_T_max  ?
_exptl_absorpt_process_details   ?
_exptl_absorpt_special_details   'electron diffraction, unknown absorption'
_diffrn_ambient_temperature      293(2)
_diffrn_radiation_wavelength     0.02508
_diffrn_radiation_probe          electron
_diffrn_radiation_type           'monochromatic beam'
_diffrn_source                   'tansmission electron microscope'
_diffrn_source_voltage           200
_diffrn_detector                 'CCD area detector'
_diffrn_detector_type            'Gatan MSC 2k'
_diffrn_measurement_device_type  'transmission electron microscope'
_diffrn_measurement_method       ?
_diffrn_detector_area_resol_mean 71.428
_diffrn_reflns_number            5758
_diffrn_reflns_av_unetI/netI     0.2132
_diffrn_reflns_av_R_equivalents  0.3061
_diffrn_reflns_limit_h_min       -24
_diffrn_reflns_limit_h_max       24
_diffrn_reflns_limit_k_min       -37
_diffrn_reflns_limit_k_max       42
_diffrn_reflns_limit_l_min       -5
_diffrn_reflns_limit_l_max       5
_diffrn_reflns_theta_min         0.049
_diffrn_reflns_theta_max         1.219
_diffrn_reflns_theta_full        0.862
_diffrn_measured_fraction_theta_max 0.394
_diffrn_measured_fraction_theta_full 0.754
_diffrn_reflns_Laue_measured_fraction_max 0.394
_diffrn_reflns_Laue_measured_fraction_full 0.754
_diffrn_reflns_point_group_measured_fraction_max 0.394
_diffrn_reflns_point_group_measured_fraction_full 0.754
_reflns_number_total             1796
_reflns_number_gt                1505
_reflns_threshold_expression     'I > 2\s(I)'
_reflns_Friedel_coverage         0.000
_reflns_Friedel_fraction_max     .
_reflns_Friedel_fraction_full    .

_reflns_special_details          
;
 Reflections were merged by SHELXL according to the crystal
 class for the calculation of statistics and refinement.
 
 _reflns_Friedel_fraction is defined as the number of unique
 Friedel pairs measured divided by the number that would be
 possible theoretically, ignoring centric projections and
 systematic absences.
;

_computing_data_collection       ?
_computing_cell_refinement       ?
_computing_data_reduction        ?
_computing_structure_solution    ?
_computing_structure_refinement  'SHELXL-2018/3 (Sheldrick, 2018)'
_computing_molecular_graphics    'SHELXLE PLATON'
_computing_publication_material  ?
_refine_special_details          
; electron scattering factors derived from Peng (1999)'
;
_refine_ls_structure_factor_coef Fsqd
_refine_ls_matrix_type           full
_refine_ls_weighting_scheme      calc
_refine_ls_weighting_details     
'w=1/[\s^2^(Fo^2^)+(0.2000P)^2^] where P=(Fo^2^+2Fc^2^)/3'
_atom_sites_solution_primary     ?
_atom_sites_solution_secondary   ?
_atom_sites_solution_hydrogens   geom
_refine_ls_hydrogen_treatment    constr
_refine_ls_extinction_method     none
_refine_ls_extinction_coef       .
_refine_ls_number_reflns         1796
_refine_ls_number_parameters     137
_refine_ls_number_restraints     109
_refine_ls_R_factor_all          0.2948
_refine_ls_R_factor_gt           0.2785
_refine_ls_wR_factor_ref         0.6640
_refine_ls_wR_factor_gt          0.6582
_refine_ls_goodness_of_fit_ref   3.105
_refine_ls_restrained_S_all      3.047
_refine_ls_shift/su_max          0.000
_refine_ls_shift/su_mean         0.000

loop_
_atom_site_label
_atom_site_type_symbol
_atom_site_fract_x
_atom_site_fract_y
_atom_site_fract_z
_atom_site_U_iso_or_equiv
_atom_site_adp_type
_atom_site_occupancy
_atom_site_site_symmetry_order
_atom_site_calc_flag
_atom_site_refinement_flags_posn
_atom_site_refinement_flags_adp
_atom_site_refinement_flags_occupancy
_atom_site_disorder_assembly
_atom_site_disorder_group
Cu1 Cu 0.000000 0.000000 0.000000 0.0312(17) Uani 1 4 d S T P . .
Cl1 Cl 0.1649(5) -0.2081(2) -0.242(3) 0.075(4) Uani 1.29(6) 1 d . . P A 2
Cl2 Cl 0.0804(6) -0.3074(2) -0.123(3) 0.060(4) Uani 0.86(5) 1 d . . P B 3
Cl3 Cl 0.2756(6) -0.1207(3) -0.545(3) 0.072(4) Uani 1.08(6) 1 d . . P C 4
Cl4 Cl 0.4123(4) -0.0602(3) -0.767(2) 0.073(3) Uani 1.29(6) 1 d . . P D 5
N1 N 0.000000 -0.0762(4) 0.000000 0.033(3) Uani 1 2 d S T P . .
N2 N 0.0978(5) 0.000000 -0.213(4) 0.028(3) Uani 1 2 d S T P . .
N3 N 0.1207(5) -0.0896(3) -0.247(3) 0.0238(19) Uani 1 1 d . . . . .
C1 C 0.1367(5) -0.0423(4) -0.286(3) 0.026(2) Uani 1 1 d . . . . .
C2 C 0.2098(7) -0.0256(4) -0.416(3) 0.033(3) Uani 1 1 d . . . . .
C3 C 0.2692(5) -0.0601(5) -0.542(3) 0.033(3) Uani 1 1 d . . . . .
H3 H 0.266309 -0.101632 -0.562457 0.040 Uiso 0.00(6) 1 calc R U P C 14
C4 C 0.3363(6) -0.0253(3) -0.638(3) 0.024(2) Uani 1 1 d . . . . .
H4 H 0.386881 -0.044465 -0.710158 0.029 Uiso 0.00(6) 1 calc R U P D 15
C5 C 0.0572(6) -0.1038(4) -0.093(4) 0.032(2) Uani 1 1 d . . . . .
C6 C 0.0350(6) -0.1579(4) -0.067(3) 0.026(2) Uani 1 1 d . . . . .
C7 C 0.0739(10) -0.2052(5) -0.116(4) 0.050(4) Uani 1 1 d . . . . .
H7 H 0.130949 -0.204663 -0.196178 0.059 Uiso 0.00(6) 1 calc R U P A 12
C8 C 0.0376(7) -0.2535(5) -0.0583(16) 0.047(4) Uani 1 1 d . . . . .
H8 H 0.066232 -0.289462 -0.101810 0.057 Uiso 0.14(5) 1 calc R U P B 13

loop_
_atom_site_aniso_label
_atom_site_aniso_U_11
_atom_site_aniso_U_22
_atom_site_aniso_U_33
_atom_site_aniso_U_23
_atom_site_aniso_U_13
_atom_site_aniso_U_12
Cu1 0.039(3) 0.0214(19) 0.036(4) 0.000 0.016(3) 0.000
Cl1 0.090(5) 0.034(3) 0.105(7) 0.010(3) 0.040(5) 0.014(3)
Cl2 0.080(6) 0.014(2) 0.088(9) -0.005(3) 0.018(5) 0.005(2)
Cl3 0.077(5) 0.045(4) 0.098(9) -0.014(4) 0.029(5) -0.008(3)
Cl4 0.068(4) 0.058(4) 0.099(7) -0.009(4) 0.034(4) 0.009(3)
N1 0.033(5) 0.019(4) 0.050(9) 0.000 0.025(5) 0.000
N2 0.016(4) 0.025(4) 0.044(8) 0.000 0.006(4) 0.000
N3 0.032(3) 0.012(2) 0.027(5) -0.008(3) 0.003(3) -0.003(2)
C1 0.022(3) 0.024(3) 0.031(6) -0.006(3) -0.004(3) -0.008(3)
C2 0.043(4) 0.021(4) 0.037(7) -0.009(4) 0.017(4) -0.017(3)
C3 0.026(4) 0.040(4) 0.035(7) -0.006(5) 0.005(4) -0.005(3)
C4 0.041(4) 0.013(3) 0.018(6) -0.003(3) 0.001(4) -0.002(3)
C5 0.033(4) 0.021(3) 0.042(7) 0.000(4) 0.002(4) -0.006(3)
C6 0.040(5) 0.022(3) 0.014(6) 0.010(3) -0.017(4) -0.009(3)
C7 0.080(8) 0.028(4) 0.044(9) 0.024(5) 0.027(8) 0.012(5)
C8 0.070(7) 0.023(4) 0.053(9) 0.013(5) 0.029(7) 0.019(4)

_geom_special_details            
;
 All esds (except the esd in the dihedral angle between two l.s. planes)
 are estimated using the full covariance matrix.  The cell esds are taken
 into account individually in the estimation of esds in distances, angles
 and torsion angles; correlations between esds in cell parameters are only
 used when they are defined by crystal symmetry.  An approximate (isotropic)
 treatment of cell esds is used for estimating esds involving l.s. planes.
;

loop_
_geom_bond_atom_site_label_1
_geom_bond_atom_site_label_2
_geom_bond_distance
_geom_bond_site_symmetry_2
_geom_bond_publ_flag
Cu1 N1 1.976(11) . ?
Cu1 N1 1.976(11) 5 ?
Cu1 N2 1.976(10) 5 ?
Cu1 N2 1.976(10) . ?
Cl1 C7 1.722(16) . ?
Cl2 C8 1.618(13) . ?
Cl3 C3 1.575(17) . ?
Cl4 C4 1.727(11) . ?
N1 C5 1.314(12) 2 ?
N1 C5 1.314(12) . ?
N2 C1 1.337(11) . ?
N2 C1 1.337(11) 6 ?
N3 C1 1.271(12) . ?
N3 C5 1.365(12) . ?
C1 C2 1.489(12) . ?
C2 C2 1.33(2) 6 ?
C2 C3 1.491(14) . ?
C3 C4 1.560(14) . ?
C4 C4 1.313(16) 6 ?
C5 C6 1.460(15) . ?
C6 C6 1.38(2) 2 ?
C6 C7 1.427(18) . ?
C7 C8 1.433(19) . ?
C8 C8 1.44(3) 2 ?

loop_
_geom_angle_atom_site_label_1
_geom_angle_atom_site_label_2
_geom_angle_atom_site_label_3
_geom_angle
_geom_angle_site_symmetry_1
_geom_angle_site_symmetry_3
_geom_angle_publ_flag
N1 Cu1 N1 180.0 . 5 ?
N1 Cu1 N2 90.0 . 5 ?
N1 Cu1 N2 90.0 5 5 ?
N1 Cu1 N2 90.0 . . ?
N1 Cu1 N2 90.0 5 . ?
N2 Cu1 N2 180.0(2) 5 . ?
C5 N1 C5 114.0(12) 2 . ?
C5 N1 Cu1 123.0(6) 2 . ?
C5 N1 Cu1 123.0(6) . . ?
C1 N2 C1 110.1(10) . 6 ?
C1 N2 Cu1 124.9(5) . . ?
C1 N2 Cu1 124.9(5) 6 . ?
C1 N3 C5 120.8(8) . . ?
N3 C1 N2 130.0(8) . . ?
N3 C1 C2 121.9(9) . . ?
N2 C1 C2 108.1(8) . . ?
C2 C2 C1 106.8(5) 6 . ?
C2 C2 C3 126.8(6) 6 . ?
C1 C2 C3 126.3(9) . . ?
C2 C3 C4 107.6(9) . . ?
C2 C3 Cl3 130.8(8) . . ?
C4 C3 Cl3 121.2(8) . . ?
C4 C4 C3 125.3(6) 6 . ?
C4 C4 Cl4 121.5(4) 6 . ?
C3 C4 Cl4 113.1(7) . . ?
N1 C5 N3 130.8(10) . . ?
N1 C5 C6 106.6(9) . . ?
N3 C5 C6 121.6(10) . . ?
C6 C6 C7 120.4(7) 2 . ?
C6 C6 C5 106.3(6) 2 . ?
C7 C6 C5 132.9(11) . . ?
C6 C7 C8 120.2(12) . . ?
C6 C7 Cl1 123.1(10) . . ?
C8 C7 Cl1 116.6(10) . . ?
C7 C8 C8 119.1(7) . 2 ?
C7 C8 Cl2 120.5(10) . . ?
C8 C8 Cl2 120.4(6) 2 . ?

_refine_diff_density_max         0.394
_refine_diff_density_min         -0.411
_refine_diff_density_rms         0.102

_shelx_res_file                  
;
TITL CuPcCl16_solutionC2/matoms_correct_6
    CuPcCl16_ED_anisoADP.res
    created by SHELXL-2018/3 at 15:35:54 on 23-Apr-2021
CELL  0.02508   17.6850   25.9180    3.8330    90.000    95.050    90.000
ZERR        2    0.00354   0.00518   0.00077   0.0000   0.0300   0.0000
LATT   7
SYMM             - X ,              Y ,            - Z
SFAC  C  0.151 66.500  0.766 27.556  1.005 10.571  0.509  2.650  0.078 =
  0.0 0.0 0.000 0.770 12.011
SFAC Cl  0.907  1.535  1.978  8.831  1.556 22.789  0.329 51.693  0.087 =
  0.0 0.0 0.000 1.020 35.450
SFAC Cu  0.506 110.498  1.215 44.358  1.370 14.087  2.025  3.074  0.485 =
  0.0 0.0 0.000 1.400 63.546
SFAC  N  0.145 46.206  0.529 21.787  0.934  8.888  0.537  2.145  0.066 =
  0.0 0.0 0.000 0.710 14.007
SFAC  H  0.128 37.662  0.237 13.635  0.135  3.586  0.010  1.035  0.018 =
  0.0 0.0 0.000 0.310 1.008
UNIT 64 36.1842 2 16 -4.18416
LIST 6 ! automatically inserted. Change 6 to 4 for CHECKCIF!!
L.S. 50
MORE 3
FMAP -2
PLAN 20
ACTA
RIGU
rem SIMU 0.001 0.001 12 Cl1 Cl2 Cl3 Cl4
FLAT_* 0.01 C8 C7 C6 C5 N3 C1 C2 C3 C4 Cl1 Cl2 Cl3 Cl4
EQIV  $1   -x, -y, -z
EQIV  $2   x, -y, z
EQIV  $3   -x, y, -z
FLAT 0.01 C8 C7 C8_$3 Cl2

WGHT    0.200000
FVAR       8.86705   1.28778   0.86276   1.08372   1.28877
CU1   3    0.000000    0.000000    0.000000    10.25000    0.03898    0.02137 =
         0.03562    0.00000    0.01578    0.00000
PART 2 21
CL1   2    0.164947   -0.208086   -0.241916    21.00000    0.08997    0.03406 =
         0.10528    0.00985    0.04029    0.01375
PART 0

PART 3 31
CL2   2    0.080406   -0.307409   -0.123241    31.00000    0.07987    0.01448 =
         0.08794   -0.00477    0.01754    0.00460
PART 0

PART 4 41
CL3   2    0.275618   -0.120718   -0.545144    41.00000    0.07692    0.04461 =
         0.09756   -0.01428    0.02937   -0.00820
PART 0

PART 5 51
CL4   2    0.412261   -0.060170   -0.766961    51.00000    0.06783    0.05794 =
         0.09891   -0.00861    0.03383    0.00916
PART 0
N1    4    0.000000   -0.076238    0.000000    10.50000    0.03315    0.01861 =
         0.05026    0.00000    0.02502    0.00000
N2    4    0.097832    0.000000   -0.212586    10.50000    0.01581    0.02523 =
         0.04434    0.00000    0.00632    0.00000
N3    4    0.120704   -0.089613   -0.247100    11.00000    0.03177    0.01230 =
         0.02726   -0.00753    0.00271   -0.00327
C1    1    0.136735   -0.042273   -0.285925    11.00000    0.02175    0.02354 =
         0.03062   -0.00640   -0.00350   -0.00821
C2    1    0.209833   -0.025635   -0.415502    11.00000    0.04284    0.02127 =
         0.03660   -0.00898    0.01693   -0.01698
C3    1    0.269223   -0.060111   -0.541543    11.00000    0.02586    0.03958 =
         0.03519   -0.00584    0.00492   -0.00457
PART 14 -41
AFIX  43  1.0800
H3    5    0.266309   -0.101632   -0.562457   -41.00000   -1.20000
AFIX   0
PART 0

C4    1    0.336324   -0.025322   -0.637703    11.00000    0.04104    0.01325 =
         0.01792   -0.00254    0.00140   -0.00170
PART 15 -51
AFIX  43  1.0800
H4    5    0.386881   -0.044465   -0.710158   -51.00000   -1.20000
AFIX   0
PART 0
C5    1    0.057246   -0.103836   -0.092826    11.00000    0.03347    0.02059 =
         0.04174    0.00019    0.00199   -0.00607
C6    1    0.035037   -0.157877   -0.067205    11.00000    0.03965    0.02228 =
         0.01371    0.00959   -0.01709   -0.00911
C7    1    0.073936   -0.205229   -0.115798    11.00000    0.08046    0.02751 =
         0.04450    0.02379    0.02682    0.01182
PART 12 -21
AFIX  43  1.0800
H7    5    0.130949   -0.204663   -0.196178   -21.00000   -1.20000
AFIX   0
PART 0
C8    1    0.037589   -0.253534   -0.058275    11.00000    0.07038    0.02341 =
         0.05254    0.01265    0.02923    0.01874
PART 13 -31
AFIX  43  1.0800
H8    5    0.066232   -0.289462   -0.101810   -31.00000   -1.20000
PART 0
AFIX   0
HKLF 4


REM  CuPcCl16_solutionC2/matoms_correct_6
REM wR2 = 0.6640, GooF = S = 3.105, Restrained GooF = 3.047 for all data
REM R1 = 0.2785 for 1505 Fo > 4sig(Fo) and 0.2948 for all 1796 data
REM 137 parameters refined using 109 restraints

END

WGHT      0.2000      0.0000

REM Highest difference peak  0.394,  deepest hole -0.411,  1-sigma level  0.102
Q1    1   0.1700 -0.2057 -0.0426  11.00000  0.05   -0.41
Q2    1   0.3530 -0.0785 -0.6525  11.00000  0.05    0.39
Q3    1   0.0042  0.0000  0.2780  10.50000  0.05   -0.38
Q4    1   0.3522  0.0000 -0.6483  10.50000  0.05    0.37
Q5    1   0.4121 -0.0618 -0.6780  11.00000  0.05   -0.37
Q6    1   0.2786 -0.1213 -0.2955  11.00000  0.05   -0.35
Q7    1   0.2688 -0.0663 -0.7964  11.00000  0.05   -0.35
Q8    1   0.0488 -0.1027  0.1737  11.00000  0.05   -0.34
Q9    1   0.0971 -0.3098 -0.3483  11.00000  0.05   -0.33
Q10   1   0.0681  0.0294  0.0331  11.00000  0.05    0.32
Q11   1   0.1310 -0.0261 -0.1384  11.00000  0.05   -0.32
Q12   1   0.0000 -0.1693  0.0000  10.50000  0.05    0.31
Q13   1   0.1611 -0.2181 -0.4725  11.00000  0.05   -0.31
Q14   1   0.2720 -0.1125 -0.0985  11.00000  0.05   -0.30
Q15   1   0.4004 -0.0708 -1.0977  11.00000  0.05   -0.29
Q16   1   0.2707 -0.0724 -0.5686  11.00000  0.05   -0.29
Q17   1   0.0717  0.0000  0.1645  10.50000  0.05    0.29
Q18   1   0.3668 -0.0089 -0.7222  11.00000  0.05    0.29
Q19   1  -0.0475 -0.0486  0.1147  11.00000  0.05    0.29
Q20   1   0.4149 -0.0601 -0.4576  11.00000  0.05   -0.28
;
_shelx_res_checksum              80433

_shelx_hkl_file                  
;
 -24  -4   2     101       3
 -24  -6   2     191       6
 -24 -12   2      38       1
 -24   4   0     278       8
 -24   0   0     305       9
 -24  -4   0     440      13
 -24 -12   0      26       1
 -24 -18  -1     468      14
 -23 -17   3     387      12
 -23   3   2      86       3
 -23 -13   2     193       6
 -23   7   0      65       2
 -23  -1   0     278       8
 -23  -3   0     198       6
 -23  -7   0     173       5
 -23 -25   0      54       2
 -23   7  -1     327      10
 -23   3  -1     338      10
 -23  -3  -1     304       9
 -22  -4   3     185       6
 -22  -6   3      13       0
 -22   2   2     213       6
 -22  -2   2     135       4
 -22 -24   2     180       5
 -22   4   1     234       7
 -22   0   1     451      14
 -22  -4   1     180       5
 -22 -18   1     242       7
 -22  16   0     322      10
 -22  10   0     170       5
 -22   6   0     146       4
 -22   4   0      37       1
 -22   2   0     235       7
 -22   0   0    1853      56
 -22  -2   0     228       7
 -22  -6   0      87       3
 -22 -10   0     303       9
 -22 -16   0     633      19
 -22 -18   0     233       7
 -22  12  -1     212       6
 -22   8  -1     206       6
 -22  -8  -1     239       7
 -22 -12  -1     479      14
 -21   5   3     138       4
 -21  -5   3     145       4
 -21 -13   3     127       4
 -21  21   2     104       3
 -21 -13   2      32       1
 -21  11   1     153       5
 -21  -7   1     141       4
 -21   9   0     223       7
 -21   7   0     335      10
 -21   3   0     323      10
 -21  -3   0     506      15
 -21  -7   0     399      12
 -21 -17   0     311       9
 -21 -21   0     190       6
 -21  17  -1     252       8
 -21 -27   0     646      19
 -21   3  -1     216       6
 -21   1  -1     811      24
 -21  -1  -1     757      23
 -21  -3  -1     107       3
 -21 -17  -1     395      12
 -21 -11  -2     493      15
 -21   7   1     751      23
 -21   9   1     110       3
 -21  -9   1     209       6
 -21   3   1     152       5
 -21   5   1     194       6
 -21  -3   1     156       5
 -21  -9   0     183       5
 -21  -1   0     220       7
 -21   1   0     211       6
 -21   5   0     345      10
 -21   4   0      62       2
 -20  10   3     165       5
 -20   2   3     398      12
 -20   0   3     266       8
 -20  -2   3     547      16
 -20 -14   3     124       4
 -20 -16   3     158       5
 -20 -24   3     198       6
 -20  18   2     187       6
 -20  16   2     172       5
 -20  12   2     198       6
 -20   4   2    1621      49
 -20   2   2     217       7
 -20   0   2     845      25
 -20  -4   2     168       5
 -20  -8   2     310       9
 -20 -12   2     321      10
 -20 -14   2       7       0
 -20 -18   2     157       5
 -20  18   1     470      14
 -20  16   1     694      21
 -20  10   1    2051      62
 -20   2   1    3550     107
 -20   0   1    2344      70
 -20  -2   1    2544      76
 -20 -10   1    1072      32
 -20 -16   1     908      27
 -20 -18   1     394      12
 -20  12   0     538      16
 -20   8   0    1007      30
 -20   2   0     504      15
 -20   0   0     497      15
 -20  -2   0     602      18
 -20  -4   0     292       9
 -20  -6   0     260       8
 -20  -8   0    1442      43
 -20 -12   0     783      24
 -20  10  -1     322      10
 -20 -28   0     189       6
 -20   8  -1     649      19
 -20   0  -1     468      14
 -20  -6  -1     513      15
 -20  -8  -1     433      13
 -20 -10  -1     857      26
 -20  -6  -2     428      13
 -20 -10  -2     516      15
 -20   6   2     315       9
 -20   8   2     615      18
 -20  -2   2     115       3
 -20   6   1     449      13
 -20  12   1      62       2
 -20   4   1     405      12
 -20   8   1      61       2
 -20 -14   1     140       4
 -20 -14   0     213       6
 -20 -10   0      95       3
 -20   4   0     824      25
 -20   6   0     513      15
 -20  10   0     357      11
 -20  -2  -1      87       3
 -20  -4  -1      66       2
 -20   1  -1      56       2
 -20   2  -1     126       4
 -19  13   3     191       6
 -19   1   3     223       7
 -19  -1   3     223       7
 -19  -5   3     167       5
 -19 -13   3     159       5
 -19 -15   3     100       3
 -19  13   2     183       5
 -19   7   2    1218      37
 -19  -7   2    1184      36
 -19 -13   2     718      22
 -19 -19   2     123       4
 -19  27   1     312       9
 -19   7   1    5690     171
 -19   3   1    1634      49
 -19  -3   1    1083      32
 -19  -7   1    2464      74
 -19 -17   1     392      12
 -19 -27   1     154       5
 -19  17   0     430      13
 -19  15   0     459      14
 -19  11   0     273       8
 -19   9   0     548      16
 -19   5   0     519      16
 -19   1   0     991      30
 -19  -1   0     830      25
 -19  -3   0     356      11
 -19  -5   0     235       7
 -19  -9   0     317      10
 -19 -11   0     325      10
 -19 -15   0    1018      31
 -19 -17   0    1420      43
 -19  15  -1     125       4
 -19  11  -1     374      11
 -19   9  -1     363      11
 -19   7  -1     525      16
 -19   5  -1     171       5
 -19   1  -1     267       8
 -19  -1  -1     427      13
 -19  -5  -1     729      22
 -19  -7  -1    1771      53
 -19  -9  -1     149       4
 -19 -11  -1    1045      31
 -19 -13  -1     403      12
 -19 -15  -1     312       9
 -19 -19  -1     545      16
 -19  13  -2     283       8
 -19   3  -2     445      13
 -19   1  -2    1084      33
 -19  -1  -2    1276      38
 -19  -3  -2     373      11
 -19  11   2    1078      32
 -19   9   2     412      12
 -19  -1   2     220       7
 -19   1   2     250       7
 -19   3   2     408      12
 -19   5   2     103       3
 -19  -3   2     334      10
 -19 -11   2     412      12
 -19  -9   2     259       8
 -19  13   1     239       7
 -19  15   1     418      13
 -19   5   1     491      15
 -19   9   1     237       7
 -19  11   1     593      18
 -19 -15   1      80       2
 -19 -13   1     136       4
 -19 -11   1     249       7
 -19  -9   1     201       6
 -19  -1   1      82       2
 -19 -13   0     298       9
 -19  -7   0     369      11
 -19   3   0     395      12
 -19   7   0     489      15
 -19  13   0     379      11
 -19 -12  -1      73       2
 -19  -3  -1      96       3
 -19  10  -1      75       2
 -19  13  -1     121       4
 -19   0  -2      44       1
 -19   2  -2     171       5
 -18  -2   4     414      12
 -18 -10   4     319      10
 -18 -24   4     267       8
 -18  18   3     228       7
 -18  12   3     555      17
 -18   6   3      30       1
 -18   2   3     373      11
 -18  -2   3     246       7
 -18  -4   3     196       6
 -18  -6   3     127       4
 -18 -12   3     473      14
 -18 -18   3     104       3
 -18  26   2      17       1
 -18  18   2     721      22
 -18  16   2     838      25
 -18  10   2    4697     141
 -18   2   2    6142     184
 -18   0   2    2382      71
 -18  -2   2    4228     127
 -18  -6   2     169       5
 -18 -10   2    2149      64
 -18 -16   2    1902      57
 -18 -18   2     870      26
 -18  14   1    1989      60
 -18  12   1    3553     107
 -18   2   1    1813      54
 -18   0   1     848      25
 -18  -2   1    1591      48
 -18  -4   1     202       6
 -18 -12   1    1443      43
 -18 -14   1     879      26
 -18 -18   1     240       7
 -18 -28   1     237       7
 -18  22   0     110       3
 -18  10   0    1254      38
 -18   8   0    2144      64
 -18   6   0    1046      31
 -18   4   0     700      21
 -18   2   0     748      22
 -18   0   0    1754      53
 -18  -2   0     769      23
 -18  -4   0     498      15
 -18  -6   0     121       4
 -18  -8   0    1986      60
 -18 -10   0    2485      75
 -18 -14   0     200       6
 -18 -16   0     580      17
 -18 -20   0     321      10
 -18  22  -1     215       6
 -18 -22   0     606      18
 -18 -24   0     266       8
 -18  12  -1     197       6
 -18  10  -1     845      25
 -18 -28   0      69       2
 -18   8  -1     166       5
 -18   6  -1     634      19
 -18   4  -1     311       9
 -18   0  -1     650      20
 -18  -4  -1     317      10
 -18  -6  -1     325      10
 -18  -8  -1     107       3
 -18 -10  -1    1107      33
 -18 -12  -1     743      22
 -18 -20  -1      42       1
 -18 -22  -1     814      24
 -18 -24  -1     361      11
 -18   2  -2    1470      44
 -18   0  -2     701      21
 -18  -2  -2    1596      48
 -18  -6  -2     344      10
 -18   4   3     546      16
 -18   0   3      80       2
 -18  12   2     432      13
 -18  14   2     431      13
 -18   6   2     724      22
 -18   8   2     204       6
 -18   4   2     542      16
 -18  -8   2     231       7
 -18 -12   2      43       1
 -18  18   1     938      28
 -18  16   1      95       3
 -18   4   1    2453      74
 -18   6   1     272       8
 -18   8   1     467      14
 -18  10   1     261       8
 -18 -16   1     116       3
 -18  -8   1     247       7
 -18 -10   1      20       1
 -18  14   0     870      26
 -18  16   0    1447      43
 -18  18   0     443      13
 -18 -18   0     119       4
 -18 -12   0     776      23
 -18  -9   0      10       0
 -18  12   0    1096      33
 -18 -11  -1     173       5
 -18   7  -1      48       1
 -18  14  -1     130       4
 -18  16  -1      88       3
 -17 -13   4     181       5
 -17  21   3      62       2
 -17  19   3     285       9
 -17  13   3     221       7
 -17  11   3      96       3
 -17   7   3     758      23
 -17   3   3     484      15
 -17  -3   3     258       8
 -17  -7   3     852      26
 -17  -9   3     175       5
 -17 -11   3     346      10
 -17 -13   3     380      11
 -17 -19   3     119       4
 -17  27   2     485      15
 -17  21   2     233       7
 -17  17   2     800      24
 -17  11   2    1399      42
 -17   7   2    3859     116
 -17   5   2    1003      30
 -17   3   2     627      19
 -17  -3   2     128       4
 -17  -5   2     225       7
 -17  -7   2    2150      64
 -17  -9   2     462      14
 -17 -11   2     454      14
 -17 -21   2     195       6
 -17 -27   2     464      14
 -17  23   1     269       8
 -17  17   1     875      26
 -17  15   1    2852      86
 -17  11   1     897      27
 -17   9   1    2959      89
 -17   5   1    2005      60
 -17   1   1    6582     197
 -17  -1   1    5298     159
 -17  -5   1     381      11
 -17  -9   1    1289      39
 -17 -11   1     370      11
 -17 -15   1    1170      35
 -17 -17   1     317      10
 -17  21   0     350      10
 -17  17   0    1221      37
 -17  15   0     678      20
 -17  13   0     565      17
 -17  11   0    1063      32
 -17   7   0    2516      75
 -17   5   0    1342      40
 -17   3   0    1130      34
 -17   1   0    1155      35
 -17  -1   0    1176      35
 -17  -3   0     441      13
 -17  -5   0    1944      58
 -17  -7   0    2331      70
 -17  -9   0     843      25
 -17 -11   0    1242      37
 -17 -13   0     841      25
 -17 -15   0    1333      40
 -17 -17   0     740      22
 -17 -19   0     435      13
 -17 -21   0    1071      32
 -17 -25   0     262       8
 -17  13  -1     497      15
 -17   7  -1     537      16
 -17 -29   0     362      11
 -17   5  -1     462      14
 -17   3  -1    2174      65
 -17   1  -1    4243     127
 -17  -1  -1    5202     156
 -17  -3  -1    2736      82
 -17  -5  -1     718      22
 -17  -9  -1      63       2
 -17 -11  -1     207       6
 -17 -13  -1     633      19
 -17 -17  -1     110       3
 -17 -19  -1     451      14
 -17  13  -2     251       8
 -17   9  -2     778      23
 -17   3  -2     530      16
 -17   1  -2     798      24
 -17  -1  -2    1086      33
 -17  -3  -2     194       6
 -17  -5  -2     465      14
 -17  -9  -2     534      16
 -17 -11  -2     429      13
 -17 -13  -2     885      27
 -17  15  -3     473      14
 -17 -15  -2     181       5
 -17   5   3     452      14
 -17   9   3      43       1
 -17   1   3     309       9
 -17   8   3      95       3
 -17  -1   3     312       9
 -17  13   2     230       7
 -17  15   2     196       6
 -17   9   2    1458      44
 -17   1   2     211       6
 -17  -1   2     164       5
 -17 -15   2     103       3
 -17 -13   2     122       4
 -17 -17   2     306       9
 -17  19   1     379      11
 -17  13   1     279       8
 -17   7   1     327      10
 -17  -7   1     252       8
 -17   3   1     162       5
 -17 -13   1     169       5
 -17 -19   1     143       4
 -17  19   0     591      18
 -17   9   0    1283      38
 -17  -2  -1     391      12
 -17   9  -1      47       1
 -17  11  -1     395      12
 -17  -7  -2      48       1
 -17   5  -2      52       2
 -17   8  -2      88       3
 -16 -10   4     212       6
 -16 -12   4     292       9
 -16 -14   4     255       8
 -16 -16   4      96       3
 -16 -18   4     172       5
 -16 -20   4     147       4
 -16  12   4     139       4
 -16  26   3      19       1
 -16  18   3     656      20
 -16  16   3     674      20
 -16  10   3    1574      47
 -16   8   3     100       3
 -16   6   3     159       5
 -16   4   3     234       7
 -16   2   3    2923      88
 -16   0   3    1410      42
 -16  -2   3    3661     110
 -16  -4   3      70       2
 -16  -6   3     730      22
 -16 -10   3    1403      42
 -16 -14   3     137       4
 -16 -16   3     629      19
 -16 -18   3     828      25
 -16 -26   3     188       6
 -16  28   2     238       7
 -16  20   2     190       6
 -16  18   2    1477      44
 -16  14   2    3715     111
 -16  12   2    1555      47
 -16   4   2    2201      66
 -16   2   2    1468      44
 -16   0   2     499      15
 -16  -2   2    1492      45
 -16  -4   2     678      20
 -16 -12   2    1010      30
 -16 -14   2    1746      52
 -16 -18   2     625      19
 -16 -28   2     441      13
 -16 -30   2     129       4
 -16  24   1      93       3
 -16  12   1     546      16
 -16  10   1   12650     380
 -16   8   1   11135     334
 -16   4   1     948      28
 -16   2   1    3856     116
 -16   0   1    6239     187
 -16  -2   1    2816      84
 -16  -4   1     423      13
 -16  -8   1    4718     142
 -16 -10   1    6364     191
 -16  22   0     623      19
 -16  16   0    1193      36
 -16  14   0    1298      39
 -16  12   0    2101      63
 -16  10   0    2726      82
 -16   8   0    1053      32
 -16   6   0    2313      69
 -16   4   0    3672     110
 -16   0   0    3099      93
 -16  -4   0     941      28
 -16  -6   0    1305      39
 -16  -8   0     674      20
 -16 -10   0    2081      62
 -16 -12   0    2153      65
 -16 -14   0     747      22
 -16 -16   0     680      20
 -16 -18   0     976      29
 -16  22  -1     315       9
 -16 -22   0    3052      92
 -16 -24   0     324      10
 -16  16  -1     184       6
 -16  12  -1     849      25
 -16 -28   0     466      14
 -16   8  -1     250       7
 -16   2  -1    5057     152
 -16   0  -1    1457      44
 -16  -2  -1    4618     139
 -16 -12  -1    1441      43
 -16 -14  -1     311       9
 -16 -16  -1     660      20
 -16  16  -2    1126      34
 -16  14  -2    1339      40
 -16 -18  -1     310       9
 -16  10  -2     894      27
 -16   8  -2     339      10
 -16 -22  -1     116       3
 -16   6  -2     696      21
 -16   4  -2     787      24
 -16  -4  -2     710      21
 -16  -8  -2     327      10
 -16 -10  -2     808      24
 -16 -14  -2    4724     142
 -16  -8   3     571      17
 -16 -12   3      56       2
 -16   8   2     295       9
 -16  10   2     303       9
 -16   6   2     415      12
 -16  -6   2     379      11
 -16 -10   2     105       3
 -16  -8   2      61       2
 -16 -20   2      92       3
 -16  18   1     555      17
 -16  20   1     646      19
 -16  22   1     413      12
 -16  16   1     375      11
 -16  14   1     601      18
 -16  19   1      46       1
 -16   6   1     502      15
 -16  -6   1     269       8
 -16 -16   1     160       5
 -16 -14   1     166       5
 -16 -12   1     153       5
 -16 -22   1     182       5
 -16 -20   1     183       6
 -16 -18   1     194       6
 -16  18   0    1179      35
 -16  20   0     692      21
 -16 -20   0     297       9
 -16  -2   0    1198      36
 -16   2   0    1450      44
 -16 -10  -1     182       5
 -16  -8  -1      77       2
 -16  -6  -1     180       5
 -16  10  -1     183       5
 -16  14  -1     142       4
 -16  18  -1      96       3
 -16 -16  -2     104       3
 -16 -15  -2     169       5
 -16   2  -2      64       2
 -16  12  -2      64       2
 -15  -7   4     233       7
 -15 -13   4     157       5
 -15  13   4     115       3
 -15  27   3     318      10
 -15  23   3     198       6
 -15  17   3     175       5
 -15  15   3      69       2
 -15  13   3     192       6
 -15  11   3     266       8
 -15   9   3     555      17
 -15   7   3    1503      45
 -15   5   3     422      13
 -15   3   3     434      13
 -15  -3   3     420      13
 -15  -5   3     663      20
 -15  -7   3    1210      36
 -15  -9   3     833      25
 -15 -11   3     529      16
 -15 -13   3     228       7
 -15 -25   3     176       5
 -15 -27   3    1043      31
 -15  23   2      52       2
 -15  19   2     501      15
 -15  15   2     992      30
 -15  13   2     419      13
 -15  11   2     795      24
 -15   9   2    3805     114
 -15   7   2     540      16
 -15   5   2    2382      71
 -15   1   2    5160     155
 -15  -1   2    6901     207
 -15  -5   2     976      29
 -15  -7   2     202       6
 -15  -9   2    2825      85
 -15 -11   2    1144      34
 -15 -13   2    1167      35
 -15 -15   2    1011      30
 -15 -17   2     166       5
 -15  21   1    2316      69
 -15  15   1    3317     100
 -15  13   1    2593      78
 -15  11   1   12886     387
 -15   9   1    1405      42
 -15   7   1   11630     349
 -15   5   1    4414     132
 -15  -5   1     713      21
 -15  -7   1    5785     174
 -15  -9   1     235       7
 -15 -11   1    4679     140
 -15 -13   1    1135      34
 -15 -15   1    1233      37
 -15 -21   1    1006      30
 -15  19   0     524      16
 -15  17   0    2212      66
 -15  13   0    3421     103
 -15  11   0    1887      57
 -15   5   0    3484     105
 -15   3   0    2466      74
 -15   1   0    7699     231
 -15  -1   0    9351     281
 -15  -3   0    2461      74
 -15  -5   0    2435      73
 -15  -7   0    1301      39
 -15  -9   0     825      25
 -15 -11   0    1527      46
 -15 -13   0    1980      59
 -15 -15   0     476      14
 -15  29  -1     410      12
 -15 -17   0    1403      42
 -15  27  -1     361      11
 -15 -19   0     686      21
 -15 -21   0     376      11
 -15 -23   0     461      14
 -15  17  -1     235       7
 -15  15  -1     264       8
 -15  13  -1    1165      35
 -15 -27   0     253       8
 -15  11  -1     461      14
 -15   9  -1    1371      41
 -15   7  -1     341      10
 -15   5  -1    1917      57
 -15   3  -1     322      10
 -15   1  -1    5673     170
 -15  -1  -1    7272     218
 -15  -3  -1     309       9
 -15  -5  -1    1785      54
 -15  -7  -1     385      12
 -15  -9  -1    3425     103
 -15 -11  -1     723      22
 -15 -13  -1    1638      49
 -15 -15  -1     611      18
 -15  17  -2     207       6
 -15 -17  -1     454      14
 -15  15  -2    1772      53
 -15  11  -2     310       9
 -15   9  -2    2900      87
 -15   5  -2    1144      34
 -15   3  -2     240       7
 -15 -29  -1     423      13
 -15  -5  -2     823      25
 -15  -7  -2     244       7
 -15  -9  -2    3741     112
 -15   1   3     777      23
 -15  -1   3     726      22
 -15 -15   3     224       7
 -15  17   2     566      17
 -15   3   2     356      11
 -15 -19   2     206       6
 -15  23   1     234       7
 -15  19   1     792      24
 -15  17   1     627      19
 -15  -1   1    1240      37
 -15   1   1    1274      38
 -15   3   1     160       5
 -15 -19   1     285       9
 -15 -17   1     282       8
 -15 -23   1     148       4
 -15  21   0     685      21
 -15  23   0     715      21
 -15   7   0    2553      77
 -15  15   0    1612      48
 -15   9   0    1243      37
 -15 -23  -1      86       3
 -15 -14  -1      60       2
 -15  22  -1      26       1
 -15 -15  -2     306       9
 -15   0  -2      29       1
 -14 -12   5     379      11
 -14 -16   4     353      11
 -14 -18   4     702      21
 -14   6   4     199       6
 -14   2   4     741      22
 -14   0   4     613      18
 -14  -2   4     860      26
 -14  18   4     472      14
 -14  16   4     280       8
 -14  10   4     149       4
 -14   4   3    1106      33
 -14   2   3     826      25
 -14   0   3     304       9
 -14  -2   3     388      12
 -14  -4   3     609      18
 -14  18   3     399      12
 -14  14   3    1318      40
 -14  12   3     467      14
 -14  10   3     180       5
 -14 -12   3     289       9
 -14 -14   3    1546      46
 -14 -16   3     219       7
 -14 -18   3     624      19
 -14 -20   3     175       5
 -14 -24   3     171       5
 -14 -28   3     313       9
 -14 -30   3     105       3
 -14  34   2     214       6
 -14  22   2     268       8
 -14  20   2     750      23
 -14  14   2     333      10
 -14  16   2     113       3
 -14  10   2    7681     230
 -14   8   2    4651     140
 -14   6   2    1216      36
 -14   4   2    2542      76
 -14   2   2    5494     165
 -14   0   2    5809     174
 -14  -2   2    3103      93
 -14  -4   2     536      16
 -14  -6   2    1005      30
 -14  -8   2    5110     153
 -14 -10   2    5743     172
 -14 -18   2     566      17
 -14 -20   2     429      13
 -14 -22   2     330      10
 -14  22   1    5276     158
 -14  18   1     571      17
 -14  16   1    1860      56
 -14  12   1   13306     399
 -14  10   1   14089     423
 -14   8   1    3386     102
 -14   6   1    1850      55
 -14   4   1    4620     139
 -14   2   1     692      21
 -14   0   1   33841    1015
 -14  -4   1     705      21
 -14  -6   1     739      22
 -14  -8   1     747      22
 -14 -10   1    5921     178
 -14 -12   1    5351     161
 -14 -16   1     704      21
 -14 -18   1     302       9
 -14 -22   1    2605      78
 -14 -26   1     169       5
 -14 -28   1     156       5
 -14  22   0     645      19
 -14  18   0    1634      49
 -14  16   0    1559      47
 -14  12   0    5344     160
 -14  10   0    5728     172
 -14   8   0    3464     104
 -14   2   0    8245     247
 -14   0   0    2458      74
 -14  -2   0    1158      35
 -14  -4   0     276       8
 -14  -8   0    2265      68
 -14 -10   0    3698     111
 -14 -12   0    3162      95
 -14 -14   0    1644      49
 -14 -16   0    1690      51
 -14 -18   0     611      18
 -14 -20   0     262       8
 -14 -22   0     914      27
 -14  18  -1     390      12
 -14  16  -1    3109      93
 -14  14  -1    4918     148
 -14  12  -1    1146      34
 -14  10  -1    2914      87
 -14 -26   0     413      12
 -14   8  -1    2420      73
 -14 -28   0     327      10
 -14   6  -1    1735      52
 -14 -30   0     560      17
 -14   4  -1    4577     137
 -14   2  -1     202       6
 -14   0  -1    3279      98
 -14  -4  -1    5939     178
 -14  -6  -1    1977      59
 -14  -8  -1    7052     212
 -14 -10  -1    4953     149
 -14 -12  -1    2294      69
 -14 -14  -1    9174     275
 -14  18  -2     116       3
 -14 -16  -1    4562     137
 -14  16  -2     716      21
 -14 -18  -1     185       6
 -14  14  -2    2169      65
 -14  10  -2    2037      61
 -14   6  -2     276       8
 -14   4  -2    1338      40
 -14   0  -2    1004      30
 -14  -4  -2    1373      41
 -14  -6  -2     488      15
 -14   8   3     401      12
 -14   6   3     187       6
 -14  -8   3     190       6
 -14  -6   3     297       9
 -14 -10   3      87       3
 -14  18   2     711      21
 -14  12   2     603      18
 -14 -12   2     427      13
 -14 -16   2      64       2
 -14  24   1     247       7
 -14  20   1     157       5
 -14  14   1     397      12
 -14 -14   1     143       4
 -14 -20   1     158       5
 -14 -24   1      62       2
 -14  20   0     566      17
 -14  24   0     944      28
 -14 -24   0     848      25
 -14  14   0    4769     143
 -14  -6   0    1822      55
 -14   4   0    1411      42
 -14   6   0    3705     111
 -14 -17   0      10       0
 -14 -20  -1       5       0
 -14  -2  -1      52       2
 -14  20  -1      87       3
 -14 -14  -2     304       9
 -14 -12  -2     175       5
 -14 -10  -2     322      10
 -14  -8  -2      54       2
 -14  12  -2     306       9
 -13  -9   4     401      12
 -13   5   4     470      14
 -13  -5   4     434      13
 -13  27   4     151       5
 -13  11   3     553      17
 -13   9   3    1715      51
 -13   7   3     261       8
 -13   5   3     521      16
 -13   1   3    2483      74
 -13  -1   3    1784      54
 -13  -5   3     940      28
 -13  -7   3     179       5
 -13  -9   3    1477      44
 -13 -11   3     765      23
 -13 -13   3     473      14
 -13 -15   3     688      21
 -13 -17   3      77       2
 -13  15   3     455      14
 -13  13   3     291       9
 -13 -25   3     130       4
 -13  21   2    1927      58
 -13  15   2    1070      32
 -13  13   2    2048      61
 -13  11   2    4947     148
 -13  19   2     507      15
 -13   9   2    1384      42
 -13   7   2    3856     116
 -13   5   2    8227     247
 -13   3   2     385      12
 -13  -1   2     646      19
 -13  -5   2    4874     146
 -13  -3   2     198       6
 -13  -7   2    3087      93
 -13 -11   2    5051     152
 -13 -13   2    1800      54
 -13 -15   2     687      21
 -13 -17   2     540      16
 -13 -19   2     290       9
 -13 -21   2    1411      42
 -13 -25   2     190       6
 -13 -29   2     119       4
 -13  35   1      86       3
 -13  19   1     448      13
 -13  17   1    3459     104
 -13  13   1    3673     110
 -13  11   1   10445     313
 -13   7   1    3392     102
 -13   5   1   16791     504
 -13   3   1   28973     869
 -13   1   1   58140    1744
 -13  -1   1   43928    1318
 -13  -3   1    5072     152
 -13  -5   1   11245     337
 -13  -7   1    1207      36
 -13 -11   1    3164      95
 -13 -13   1    2150      65
 -13 -17   1    1501      45
 -13  31   0     156       5
 -13  29   0     410      12
 -13  25   0     672      20
 -13  23   0    1722      52
 -13  19   0     877      26
 -13  17   0    4029     121
 -13  13   0    3102      93
 -13  11   0    7290     219
 -13   9   0   14102     423
 -13   5   0    5070     152
 -13   3   0    5673     170
 -13   1   0    7225     217
 -13  -1   0    8587     258
 -13  -3   0     342      10
 -13  -5   0    4445     133
 -13  -7   0    2211      66
 -13  -9   0    7365     221
 -13 -11   0    4255     128
 -13 -13   0    1739      52
 -13 -15   0    1294      39
 -13  29  -1     276       8
 -13 -17   0    2216      66
 -13  25  -1     477      14
 -13 -19   0     527      16
 -13  23  -1     670      20
 -13  21  -1     569      17
 -13  19  -1     329      10
 -13  17  -1     675      20
 -13  15  -1    5575     167
 -13 -23   0    1451      44
 -13  13  -1     425      13
 -13 -25   0    1536      46
 -13   9  -1   13469     404
 -13 -27   0     990      30
 -13   7  -1     835      25
 -13   5  -1    1033      31
 -13 -29   0    2060      62
 -13   3  -1     341      10
 -13 -31   0     743      22
 -13  -1  -1     299       9
 -13  -3  -1     210       6
 -13  -5  -1    2385      72
 -13  -7  -1     441      13
 -13  -9  -1   20668     620
 -13 -11  -1     395      12
 -13 -13  -1    1270      38
 -13  21  -2      94       3
 -13  19  -2     392      12
 -13 -15  -1   12685     381
 -13  17  -2     951      29
 -13  13  -2    1636      49
 -13 -17  -1    1219      37
 -13  11  -2    1083      32
 -13 -19  -1     633      19
 -13 -21  -1     715      21
 -13   7  -2     218       7
 -13   5  -2     905      27
 -13 -23  -1    1962      59
 -13   3  -2    8941     268
 -13 -25  -1    3523     106
 -13   1  -2     896      27
 -13  -1  -2    2822      85
 -13  -7   4     163       5
 -13  17   3     117       4
 -13   3   3     139       4
 -13  17   2     678      20
 -13   1   2     578      17
 -13  -9   2     231       7
 -13 -23   2     141       4
 -13  25   1     228       7
 -13  21   1     572      17
 -13  15   1     349      10
 -13  23   1      65       2
 -13   9   1     645      19
 -13  -9   1     419      13
 -13 -15   1     230       7
 -13 -21   1     177       5
 -13 -19   1     240       7
 -13 -25   1      97       3
 -13  21   0    2051      62
 -13  15   0    2452      74
 -13 -21   0     763      23
 -13   7   0    4585     138
 -13   1  -1     228       7
 -13  11  -1     134       4
 -13 -17  -2      28       1
 -13 -15  -2      64       2
 -13 -18  -2     119       4
 -13 -13  -2     338      10
 -13 -11  -2     168       5
 -13  -5  -2     286       9
 -12 -16   4     218       7
 -12 -18   4     280       8
 -12  -2   4     423      13
 -12  -4   4     352      11
 -12 -14   4     274       8
 -12   4   4     170       5
 -12   2   4     392      12
 -12   0   4     319      10
 -12  18   4     126       4
 -12  14   4     593      18
 -12  -2   3    4420     133
 -12  -6   3     162       5
 -12  -8   3    1690      51
 -12 -10   3    1858      56
 -12 -12   3     359      11
 -12 -14   3     175       5
 -12 -16   3     397      12
 -12 -20   3     393      12
 -12  12   3     483      14
 -12  10   3    1541      46
 -12   8   3    1875      56
 -12   4   3     699      21
 -12   2   3    4357     131
 -12   0   3    3962     119
 -12  -4   3     429      13
 -12  20   3     507      15
 -12  16   3      23       1
 -12  34   3     233       7
 -12  28   2     314       9
 -12  26   2     183       5
 -12  22   2    3909     117
 -12  18   2    1205      36
 -12  16   2    1099      33
 -12  14   2     447      13
 -12  12   2    5808     174
 -12  10   2   11150     334
 -12   0   2   23337     700
 -12  24   2     249       7
 -12   8   2    1709      51
 -12   6   2    1058      32
 -12   4   2    5287     159
 -12   2   2     398      12
 -12  -2   2     319      10
 -12  -4   2    2191      66
 -12 -10   2    7047     211
 -12 -12   2    4155     125
 -12  -8   2     512      15
 -12 -14   2     203       6
 -12 -16   2     706      21
 -12 -18   2     575      17
 -12 -22   2    2462      74
 -12 -26   2     228       7
 -12 -28   2     251       8
 -12  32   1     144       4
 -12  26   1    1554      47
 -12  22   1     295       9
 -12  14   1     780      23
 -12  12   1   35399    1062
 -12  10   1   19045     571
 -12   8   1    8709     261
 -12   6   1    2743      82
 -12   2   1    5332     160
 -12   0   1   27125     814
 -12  -2   1    1351      41
 -12  -4   1     333      10
 -12  -6   1    1355      41
 -12  -8   1    4283     129
 -12 -10   1    8589     258
 -12 -12   1   15073     452
 -12 -16   1     820      25
 -12 -26   1     571      17
 -12  30   0     480      14
 -12  24   0    1290      39
 -12  22   0     654      20
 -12  20   0    2265      68
 -12  16   0    5261     158
 -12  14   0    8648     259
 -12  12   0    6805     204
 -12  10   0    6991     210
 -12   8   0   27731     832
 -12   6   0    4124     124
 -12   4   0   11233     337
 -12   2   0    4306     129
 -12   0   0   13247     397
 -12  -2   0     712      21
 -12  -4   0    3642     109
 -12  -6   0    2945      88
 -12  -8   0   22939     688
 -12 -10   0   12426     373
 -12 -12   0    2807      84
 -12  34  -1     153       5
 -12 -14   0   18493     555
 -12 -16   0    7971     239
 -12  26  -1     268       8
 -12  22  -1     422      13
 -12 -20   0    2270      68
 -12 -22   0     660      20
 -12  16  -1    2617      79
 -12  14  -1    8672     260
 -12 -24   0     631      19
 -12  12  -1    2015      60
 -12  10  -1    4160     125
 -12 -26   0     800      24
 -12   8  -1    1998      60
 -12   6  -1    2553      77
 -12   4  -1    4347     130
 -12 -30   0     440      13
 -12   2  -1    4378     131
 -12   0  -1    2754      83
 -12  -2  -1    4386     132
 -12  -4  -1    4586     138
 -12  -6  -1    2530      76
 -12  -8  -1    3607     108
 -12  26  -2     678      20
 -12 -10  -1   12161     365
 -12  24  -2     448      13
 -12  22  -2    2747      82
 -12 -12  -1    1466      44
 -12 -14  -1   14628     439
 -12  16  -2     236       7
 -12 -16  -1    5836     175
 -12  12  -2     885      27
 -12 -18  -1     227       7
 -12 -20  -1     193       6
 -12   8  -2     364      11
 -12 -22  -1     652      20
 -12   6  -2     836      25
 -12   9   4      62       2
 -12  -6   4      79       2
 -12  18   3     156       5
 -12  14   3     201       6
 -12 -18   3     394      12
 -12  20   2    1441      43
 -12  -6   2     299       9
 -12 -24   2     106       3
 -12 -20   2      92       3
 -12  24   1     295       9
 -12  20   1     438      13
 -12  18   1     402      12
 -12  16   1    1231      37
 -12   4   1    1519      46
 -12 -14   1     500      15
 -12 -22   1     152       5
 -12 -20   1     136       4
 -12 -18   1      88       3
 -12  26   0     797      24
 -12  18   0    1574      47
 -12 -28   0     503      15
 -12 -18   0     447      13
 -12 -26  -1     127       4
 -12 -24  -1      59       2
 -12  18  -1     116       3
 -12  20  -1     162       5
 -12 -22  -2     290       9
 -12 -12  -2     233       7
 -12  -8  -2     227       7
 -12  -6  -2     406      12
 -12   0  -2     121       4
 -12   2  -2     604      18
 -11  -9   4    1277      38
 -11 -15   4     205       6
 -11   1   4     274       8
 -11  -1   4     874      26
 -11  -5   4     163       5
 -11  11   4     371      11
 -11   9   4    1078      32
 -11   7   4     349      10
 -11  17   4     118       4
 -11  15   4     291       9
 -11  -9   3     689      21
 -11 -11   3    2334      70
 -11 -13   3    1712      51
 -11 -15   3     467      14
 -11 -17   3     827      25
 -11 -19   3     286       9
 -11 -21   3    1581      47
 -11 -25   3     286       9
 -11 -29   3     222       7
 -11   7   3     433      13
 -11   5   3    3677     110
 -11   3   3     555      17
 -11   1   3     284       9
 -11  -1   3     151       5
 -11  -3   3     369      11
 -11  -5   3    3876     116
 -11  -7   3     895      27
 -11  17   3     497      15
 -11  15   3     204       6
 -11  13   3    2035      61
 -11  11   3    3262      98
 -11   9   3     355      11
 -11  21   3     663      20
 -11  21   2     820      25
 -11  19   2     549      16
 -11  17   2    1430      43
 -11  15   2     422      13
 -11  13   2    2396      72
 -11  11   2    4727     142
 -11   9   2     958      29
 -11   7   2    5085     153
 -11   5   2    7624     229
 -11   3   2   11326     340
 -11   1   2   42708    1281
 -11  -1   2   29370     881
 -11  -3   2    6229     187
 -11  -5   2    7879     236
 -11  -7   2    2582      77
 -11  -9   2     431      13
 -11 -11   2    5030     151
 -11 -13   2    1471      44
 -11 -17   2    1011      30
 -11 -21   2     527      16
 -11 -27   2      86       3
 -11 -29   2     184       6
 -11 -31   2      45       1
 -11  31   1     134       4
 -11  29   1    2098      63
 -11  25   1     394      12
 -11  23   1    1073      32
 -11  19   1    2251      68
 -11  17   1    5545     166
 -11  15   1    4510     135
 -11  13   1   11649     349
 -11   9   1   19607     588
 -11   7   1   11735     352
 -11   5   1   31374     941
 -11   3   1    9443     283
 -11   1   1   36578    1097
 -11  -1   1   27595     828
 -11  -3   1     757      23
 -11  -5   1   23811     714
 -11  -7   1    3515     105
 -11  -9   1    5504     165
 -11 -11   1     308       9
 -11 -13   1    4555     137
 -11 -15   1    2565      77
 -11 -17   1    3207      96
 -11 -19   1     595      18
 -11 -21   1     406      12
 -11 -23   1     756      23
 -11 -25   1     338      10
 -11 -29   1    2063      62
 -11  33   0     202       6
 -11  29   0     212       6
 -11  25   0     826      25
 -11 -31   1     300       9
 -11  23   0     829      25
 -11  17   0    3529     106
 -11  15   0   11168     335
 -11  13   0    4839     145
 -11  11   0    8013     240
 -11   9   0   28333     850
 -11   7   0   11228     337
 -11   3   0   10848     325
 -11   1   0    6054     182
 -11  -1   0    4175     125
 -11  -3   0    1055      32
 -11  -7   0    6023     181
 -11  -9   0   27871     836
 -11 -11   0    5492     165
 -11 -13   0    2205      66
 -11 -15   0   12417     372
 -11  31  -1     340      10
 -11 -17   0    5513     165
 -11  27  -1     317      10
 -11  23  -1     724      22
 -11 -19   0    1572      47
 -11  21  -1     821      25
 -11  19  -1    5430     163
 -11 -21   0    1558      47
 -11  17  -1     956      29
 -11  15  -1     935      28
 -11 -23   0    1977      59
 -11  13  -1    7734     232
 -11 -25   0    3125      94
 -11  11  -1    6746     202
 -11   9  -1     445      13
 -11 -27   0     416      12
 -11   7  -1    5302     159
 -11   5  -1    3199      96
 -11   3  -1   65207    1956
 -11 -29   0    1343      40
 -11   1  -1     865      26
 -11 -31   0     287       9
 -11  -1  -1     984      30
 -11  -3  -1   71089    2133
 -11  -5  -1    5405     162
 -11  29  -2     502      15
 -11  -7  -1    8303     249
 -11  -9  -1     499      15
 -11  23  -2     785      24
 -11  21  -2    1306      39
 -11 -11  -1    8708     261
 -11  19  -2     389      12
 -11 -13  -1   10909     327
 -11  17  -2    6738     202
 -11 -15  -1    3892     117
 -11  15  -2    2279      68
 -11  13  -2     953      29
 -11  11  -2     398      12
 -11 -17  -1    3859     116
 -11   9  -2    4499     135
 -11 -19  -1   14637     439
 -11   5   4     115       3
 -11  -8   4     609      18
 -11  -7   4     369      11
 -11  19   3     131       4
 -11 -11   4     404      12
 -11  25   2     219       7
 -11 -15   2     286       9
 -11 -19   2     210       6
 -11 -25   2     116       3
 -11 -23   2      91       3
 -11  27   1     139       4
 -11  21   1     989      30
 -11  11   1     569      17
 -11   2   1      71       2
 -11 -27   1     164       5
 -11  27   0     287       9
 -11  21   0    2383      72
 -11  19   0    3417     103
 -11  -5   0    5960     179
 -11   5   0   13866     416
 -11 -27  -1     144       4
 -11 -23  -1     364      11
 -11 -21  -1     115       3
 -11 -10  -1      22       1
 -11 -23  -2     105       3
 -11 -21  -2     204       6
 -11 -22  -2      28       1
 -11 -17  -2     732      22
 -11 -15  -2     245       7
 -11 -13  -2     112       3
 -11 -11  -2     114       3
 -11  -9  -2     854      26
 -11  -7  -2     329      10
 -11  -5  -2     179       5
 -10 -16   4     811      24
 -10  -2   4    2195      66
 -10  -8   4     861      26
 -10 -10   4     291       9
 -10   2   4    1782      53
 -10   0   4     654      20
 -10  10   4     515      15
 -10 -22   3    2145      64
 -10 -26   3     211       6
 -10 -28   3      93       3
 -10 -10   3    4384     132
 -10 -12   3    1798      54
 -10 -16   3     535      16
 -10 -18   3     924      28
 -10   4   3     500      15
 -10   0   3    4870     146
 -10  -4   3     710      21
 -10  -6   3     188       6
 -10  -8   3     383      11
 -10  12   3    1328      40
 -10  10   3    6952     209
 -10   6   3     572      17
 -10  22   3    1590      48
 -10  18   3     599      18
 -10  17   3     142       4
 -10  16   3     283       9
 -10  30   3      81       2
 -10  28   3     325      10
 -10  26   3     160       5
 -10  22   2     373      11
 -10  20   2     841      25
 -10  18   2     481      14
 -10  16   2    1769      53
 -10  14   2     587      18
 -10  12   2   19489     585
 -10  10   2   15634     469
 -10   8   2    4886     147
 -10   6   2    4668     140
 -10   4   2    1686      51
 -10   2   2    4412     132
 -10   0   2   23708     711
 -10  -2   2     295       9
 -10  -4   2    1884      57
 -10  -6   2    2398      72
 -10  -8   2    4664     140
 -10 -10   2   15747     472
 -10 -12   2   19144     574
 -10 -14   2     711      21
 -10  32   2     197       6
 -10  28   2     135       4
 -10  26   2     938      28
 -10  24   2     809      24
 -10 -16   2     828      25
 -10 -18   2     546      16
 -10 -22   2     264       8
 -10 -20   2     145       4
 -10 -24   2     368      11
 -10 -26   2    1012      30
 -10  30   1     270       8
 -10  26   1     407      12
 -10  20   1    1368      41
 -10  16   1   18211     546
 -10  14   1   34418    1033
 -10  12   1   17902     537
 -10  10   1   30215     906
 -10   8   1   90213    2706
 -10   6   1   20165     605
 -10   4   1   48578    1457
 -10   2   1    1603      48
 -10   0   1   41707    1251
 -10  -2   1     369      11
 -10  -4   1    6327     190
 -10  -6   1    9545     286
 -10  -8   1   38989    1170
 -10 -10   1   16892     507
 -10 -12   1    9848     295
 -10 -14   1   18115     543
 -10 -16   1   10054     302
 -10 -20   1     740      22
 -10 -26   1     200       6
 -10 -30   1     236       7
 -10 -32   1     102       3
 -10  24   0    1275      38
 -10  22   0    1935      58
 -10  20   0    3780     113
 -10  18   0    1406      42
 -10  16   0    3364     101
 -10  14   0    7555     227
 -10  12   0    9301     279
 -10  10   0    4601     138
 -10   8   0    5536     166
 -10   6   0    5882     176
 -10   4   0    6092     183
 -10   2   0   10735     322
 -10   0   0    8829     265
 -10  -2   0   10293     309
 -10  -4   0    2704      81
 -10  -6   0    2046      61
 -10  -8   0    3816     114
 -10 -10   0    3650     109
 -10 -12   0    6806     204
 -10 -14   0   13478     404
 -10 -16   0   15174     455
 -10  26  -1     991      30
 -10  24  -1     916      27
 -10 -18   0     681      20
 -10  22  -1    6225     187
 -10  20  -1     471      14
 -10 -20   0    1559      47
 -10  18  -1     758      23
 -10 -22   0    5238     157
 -10  16  -1     833      25
 -10  14  -1     917      28
 -10  12  -1    8428     253
 -10 -24   0    4226     127
 -10  10  -1    1865      56
 -10   8  -1    5269     158
 -10 -26   0     962      29
 -10   6  -1     659      20
 -10 -28   0     658      20
 -10   4  -1    4460     134
 -10   2  -1   38793    1164
 -10 -30   0    1467      44
 -10   0  -1    8745     262
 -10  -2  -1   40508    1215
 -10 -32   0     619      19
 -10  32  -2     202       6
 -10  -4  -1    4493     135
 -10  -6  -1    1906      57
 -10  28  -2     516      15
 -10  -8  -1    7944     238
 -10  24  -2     254       8
 -10 -10  -1    1043      31
 -10  20  -2    1120      34
 -10  18  -2    1095      33
 -10 -12  -1   13324     400
 -10  16  -2    3543     106
 -10 -14  -1     263       8
 -10  12  -2     539      16
 -10 -16  -1    3342     100
 -10  12   4     120       4
 -10   8   4     273       8
 -10   5   4      74       2
 -10   4   4     113       3
 -10  -7   4     240       7
 -10  20   3      64       2
 -10  -9   4     312       9
 -10 -12   4     114       3
 -10  14   3     147       4
 -10   8   3     538      16
 -10   2   3     102       3
 -10 -14   3     191       6
 -10 -20   3      82       2
 -10  24   1     546      16
 -10  28   1      33       1
 -10  22   1     887      27
 -10  18   1    2995      90
 -10 -18   1     291       9
 -10 -24   1     166       5
 -10 -22   1     179       5
 -10 -19   1     101       3
 -10 -28   1      34       1
 -10  28   0     867      26
 -10  26   0    1055      32
 -10   5   0      49       1
 -10 -26  -1     376      11
 -10 -24  -1     351      11
 -10 -28  -1      63       2
 -10 -22  -1    1607      48
 -10 -20  -1     312       9
 -10 -18  -1      48       1
 -10   3  -1      99       3
 -10  28  -1     185       6
 -10 -18  -2     147       4
 -10 -16  -2     409      12
  -9  -9   4     467      14
  -9 -11   4     829      25
  -9   9   4     595      18
  -9   5   4     602      18
  -9  13   4     297       9
  -9  11   4     346      10
  -9  21   4     505      15
  -9 -19   3     705      21
  -9 -21   3     309       9
  -9 -23   3     190       6
  -9 -27   3      30       1
  -9  -5   3    1694      51
  -9  -7   3    2042      61
  -9  -9   3     379      11
  -9 -11   3    4126     124
  -9 -13   3    1120      34
  -9 -15   3     706      21
  -9   3   3    2582      77
  -9   1   3   19158     575
  -9  -1   3   23808     714
  -9  -3   3    4955     149
  -9  11   3    2095      63
  -9   7   3    3006      90
  -9   5   3    1330      40
  -9  19   3     855      26
  -9  15   3     622      19
  -9  13   3     690      21
  -9  23   3     236       7
  -9  -3   2    5846     175
  -9  -5   2   18633     559
  -9  19   2    1510      45
  -9  17   2    3123      94
  -9  15   2    2381      71
  -9  13   2    3552     107
  -9  11   2     574      17
  -9   9   2    2813      84
  -9   7   2    5685     171
  -9   5   2   13039     391
  -9   3   2    5995     180
  -9   1   2   13956     419
  -9  -1   2    8580     257
  -9  -7   2    9054     272
  -9  -9   2    3091      93
  -9 -11   2     365      11
  -9 -13   2    5571     167
  -9 -15   2    2479      74
  -9 -17   2    4624     139
  -9 -19   2    1221      37
  -9 -21   2     776      23
  -9 -23   2     896      27
  -9  25   2     337      10
  -9  23   2    1056      32
  -9  21   2     765      23
  -9 -25   2     711      21
  -9 -27   2     130       4
  -9 -29   2    5051     152
  -9 -31   2    1027      31
  -9  31   2     773      23
  -9  29   2    2171      65
  -9  39   2     139       4
  -9  33   1     269       8
  -9  31   1      74       2
  -9  27   1     408      12
  -9  25   1    1816      54
  -9  23   1    2546      76
  -9  21   1    1710      51
  -9  17   1   13533     406
  -9  15   1   13956     419
  -9  13   1    4732     142
  -9   9   1   77096    2313
  -9  11   1    3795     114
  -9   7   1   55440    1663
  -9   5   1   11837     355
  -9   1   1   16982     509
  -9  -1   1    2489      75
  -9  -3   1     229       7
  -9  -5   1    8400     252
  -9  -7   1   23143     694
  -9  -9   1   38099    1143
  -9 -11   1    1047      31
  -9 -13   1    2604      78
  -9 -15   1    8055     242
  -9 -17   1    7170     215
  -9 -21   1     770      23
  -9 -23   1    1307      39
  -9 -25   1    1791      54
  -9 -27   1     353      11
  -9  31   0     240       7
  -9  27   0    1003      30
  -9  25   0     709      21
  -9  23   0    1563      47
  -9  21   0    3549     106
  -9  19   0   12532     376
  -9  17   0    4297     129
  -9  15   0    9612     288
  -9  13   0   17186     516
  -9  11   0   16556     497
  -9   9   0   10565     317
  -9   7   0    9669     290
  -9   5   0   12655     380
  -9   3   0   43718    1312
  -9   1   0   11519     346
  -9  -1   0    1260      38
  -9  -3   0   54015    1620
  -9  -5   0    8911     267
  -9  -7   0   20887     627
  -9  -9   0    3717     112
  -9 -11   0   20446     613
  -9 -13   0   29556     887
  -9  29  -1     473      14
  -9 -15   0    7754     233
  -9 -17   0   13905     417
  -9  25  -1    1055      32
  -9  23  -1    1466      44
  -9  21  -1    3581     107
  -9 -19   0   32554     977
  -9  19  -1     532      16
  -9  17  -1   23168     695
  -9 -21   0    4273     128
  -9  15  -1   12702     381
  -9 -23   0    1990      60
  -9  13  -1    1153      35
  -9  11  -1    1725      52
  -9   9  -1   24107     723
  -9 -25   0     341      10
  -9   7  -1   20159     605
  -9 -27   0    3178      95
  -9   5  -1   23717     712
  -9   3  -1     745      22
  -9   1  -1   41996    1260
  -9 -29   0     946      28
  -9  -1  -1   62870    1886
  -9 -31   0    2997      90
  -9  -3  -1    1076      32
  -9  -5  -1   28939     868
  -9  27  -2     199       6
  -9  -7  -1   17495     525
  -9  23  -2     532      16
  -9  -9  -1   31842     955
  -9  21  -2     238       7
  -9  19  -2    1598      48
  -9 -11  -1    3667     110
  -9  10   4     167       5
  -9   8   4     121       4
  -9   1   4      63       2
  -9   3   4      60       2
  -9   0   4      66       2
  -9  21   3     222       7
  -9  -4   4     487      15
  -9  -5   4     417      13
  -9  17   3     325      10
  -9 -10   4     358      11
  -9 -13   4     269       8
  -9   9   3     343      10
  -9   0   3     921      28
  -9 -17   3     213       6
  -9 -20   3     125       4
  -9   6   2      56       2
  -9  29   1     193       6
  -9  19   1     213       6
  -9   3   1     608      18
  -9 -12   1      30       1
  -9 -19   1     364      11
  -9 -29   1     143       4
  -9  29   0     642      19
  -9 -29  -1     441      13
  -9 -27  -1      75       2
  -9 -25  -1     169       5
  -9 -23  -1     458      14
  -9 -21  -1     982      29
  -9 -19  -1     327      10
  -9 -17  -1    5283     159
  -9 -15  -1    2564      77
  -9 -13  -1      18       1
  -9  27  -1     314       9
  -8 -10   4    3494     105
  -8  -4   4     162       5
  -8  12   4     305       9
  -8  10   4    2553      77
  -8  22   4     310       9
  -8 -18   3     592      18
  -8 -24   3     548      16
  -8 -26   3     552      17
  -8 -10   3   11082     332
  -8 -12   3   11549     346
  -8 -14   3     419      13
  -8  -4   3    1538      46
  -8  -6   3    2254      68
  -8  -8   3    2285      69
  -8   4   3     694      21
  -8   2   3     497      15
  -8   0   3    9837     295
  -8  -2   3     650      20
  -8  10   3    8138     244
  -8   8   3    2042      61
  -8   6   3    1579      47
  -8  16   3     602      18
  -8  14   3     319      10
  -8  12   3    7638     229
  -8  26   3     178       5
  -8  32   3     226       7
  -8  -8   2   23147     694
  -8 -10   2    5337     160
  -8 -12   2   10676     320
  -8 -14   2   13607     408
  -8 -16   2   11254     338
  -8 -20   2    1520      46
  -8 -26   2     786      24
  -8 -30   2     703      21
  -8   8   2   22160     665
  -8   6   2    6681     200
  -8   4   2   16034     481
  -8   2   2    1057      32
  -8   0   2    1288      39
  -8  -2   2    1270      38
  -8  -4   2   18849     565
  -8  -6   2    7331     220
  -8 -18   2    1362      41
  -8 -22   2    1489      45
  -8 -24   2     205       6
  -8 -28   2     523      16
  -8 -32   2     319      10
  -8  16   2    6534     196
  -8  14   2   12387     372
  -8  12   2    6395     192
  -8  10   2    6372     191
  -8  26   2     530      16
  -8  24   2     469      14
  -8  20   2     374      11
  -8  18   2     785      24
  -8  30   2     582      17
  -8  32   1     331      10
  -8  42   1      85       3
  -8  36   1     235       7
  -8  34   1      49       1
  -8  26   1    1149      34
  -8  24   1     981      29
  -8  22   1    3354     101
  -8  20   1    4010     120
  -8  18   1    1417      43
  -8  16   1   14468     434
  -8  14   1   14631     439
  -8  12   1   38261    1148
  -8  10   1     728      22
  -8   2   1   76797    2304
  -8   8   1    2716      81
  -8   6   1    5380     161
  -8   4   1    5898     177
  -8  -2   1   29707     891
  -8   0   1    7587     228
  -8  -4   1    3655     110
  -8  -8   1    1400      42
  -8 -12   1   15086     453
  -8 -10   1    1030      31
  -8 -14   1    7891     237
  -8 -16   1    9283     278
  -8 -18   1     859      26
  -8 -20   1    1260      38
  -8 -22   1    2500      75
  -8 -24   1     721      22
  -8 -26   1     613      18
  -8 -28   1     219       7
  -8 -32   1     178       5
  -8  26   0    2249      67
  -8  24   0    2021      61
  -8  22   0    5021     151
  -8  20   0    2449      73
  -8  18   0    3407     102
  -8  16   0    1627      49
  -8  14   0    2273      68
  -8  12   0    6391     192
  -8  10   0    9247     277
  -8   8   0   17025     511
  -8   6   0    6089     183
  -8   4   0   13890     417
  -8   2   0   36339    1090
  -8   0   0   11920     358
  -8  -2   0   34233    1027
  -8  -4   0    6268     188
  -8  -6   0    5661     170
  -8  -8   0   14632     439
  -8 -10   0    8067     242
  -8 -12   0   22513     675
  -8  32  -1     199       6
  -8 -14   0    5816     174
  -8  30  -1     276       8
  -8  28  -1    1738      52
  -8 -16   0    4396     132
  -8  26  -1     350      11
  -8  24  -1    3122      94
  -8 -18   0    4794     144
  -8  20  -1    2555      77
  -8  18  -1    4135     124
  -8 -20   0    2918      88
  -8  16  -1   26774     803
  -8  14  -1    3484     105
  -8 -22   0   31822     955
  -8  12  -1    6532     196
  -8  10  -1     364      11
  -8 -24   0   13021     391
  -8   8  -1   10159     305
  -8   6  -1    9769     293
  -8 -26   0    3085      93
  -8   4  -1   49324    1480
  -8 -28   0     379      11
  -8   0  -1   50280    1508
  -8  -4  -1   47447    1423
  -8  -6  -1   20276     608
  -8 -32   0    1165      35
  -8  22  -2    2440      73
  -8  -8  -1    9930     298
  -8   8   4     150       4
  -8  11   4     834      25
  -8  20   3     474      14
  -8   0   4     170       5
  -8  -7   4      95       3
  -8  -9   4     786      24
  -8 -12   4     194       6
  -8   7   3     663      20
  -8  22   2     255       8
  -8 -16   3      81       2
  -8 -20   3      61       2
  -8 -22   3     126       4
  -8  30   1     303       9
  -8  28   1     376      11
  -8  -6   1     464      14
  -8 -30   1     193       6
  -8  28   0     671      20
  -8  30   0     341      10
  -8 -30   0     398      12
  -8  29   0      16       0
  -8 -28  -1     334      10
  -8 -26  -1     128       4
  -8 -24  -1     701      21
  -8 -20  -1     627      19
  -8 -18  -1    1168      35
  -8 -16  -1    6637     199
  -8 -14  -1     563      17
  -8 -12  -1    1185      36
  -8 -10  -1     916      27
  -8   2  -1     842      25
  -7  -3   4     919      28
  -7  -7   4     609      18
  -7   3   4    1191      36
  -7   1   4    3683     110
  -7  -1   4    1022      31
  -7   7   4    1392      42
  -7  13   4     269       8
  -7  11   4     115       3
  -7 -23   3     264       8
  -7 -13   3    1527      46
  -7 -15   3    2564      77
  -7 -17   3     703      21
  -7 -19   3     288       9
  -7  -5   3    6293     189
  -7  -7   3    1439      43
  -7  -9   3    1360      41
  -7 -11   3     718      22
  -7   1   3    3135      94
  -7  -1   3    1620      49
  -7  -3   3    4253     128
  -7   5   3    4518     136
  -7   3   3    2817      85
  -7   9   3     511      15
  -7   7   3    1668      50
  -7  17   3     784      24
  -7  15   3     819      25
  -7  13   3    1222      37
  -7  19   3     406      12
  -7  25   3     166       5
  -7  23   3     299       9
  -7  29   3     350      11
  -7 -25   2    2173      65
  -7 -27   2    1971      59
  -7 -15   2   11250     337
  -7 -17   2   24425     733
  -7 -19   2     796      24
  -7 -21   2     199       6
  -7 -23   2    1484      45
  -7  -5   2   12839     385
  -7  -7   2   31324     940
  -7  -9   2   13983     420
  -7 -11   2    1798      54
  -7 -13   2    4303     129
  -7   7   2   24392     732
  -7   1   2    6743     202
  -7  -1   2    7137     214
  -7  -3   2     729      22
  -7  11   2    3151      95
  -7   9   2   10970     329
  -7   5   2   11157     335
  -7   3   2     560      17
  -7  19   2     718      22
  -7  17   2   11376     341
  -7  15   2    6590     198
  -7  13   2    3069      92
  -7  27   2     710      21
  -7  25   2    1796      54
  -7  23   2    1260      38
  -7  27   1    1535      46
  -7  21   1    6627     199
  -7  19   1   26384     792
  -7  13   1   33125     994
  -7  11   1   72930    2188
  -7  37   1     415      12
  -7  31   1    1266      38
  -7  29   1      95       3
  -7  25   1     221       7
  -7  23   1    1463      44
  -7  17   1    9483     284
  -7  15   1    9178     275
  -7   7   1   76725    2302
  -7   5   1   56640    1699
  -7   3   1   63586    1908
  -7   9   1    2739      82
  -7  -3   1   52483    1574
  -7  -5   1   36179    1085
  -7   1   1    7601     228
  -7  -1   1    2073      62
  -7  -7   1   29047     871
  -7 -11   1   39725    1192
  -7 -13   1   19690     591
  -7  -9   1    1749      52
  -7 -15   1    6322     190
  -7 -17   1    5371     161
  -7 -19   1   17075     512
  -7 -21   1    3254      98
  -7 -23   1    1198      36
  -7 -25   1     209       6
  -7 -27   1    1307      39
  -7 -31   1     994      30
  -7  29   0    2351      71
  -7  25   0    2251      68
  -7  23   0    1498      45
  -7  21   0    3423     103
  -7  19   0    3606     108
  -7  17   0   18601     558
  -7  15   0   13171     395
  -7  13   0    7187     216
  -7  11   0    5510     165
  -7   9   0   32806     984
  -7   7   0   32354     971
  -7   5   0   21119     634
  -7   3   0   27705     831
  -7   1   0   45605    1368
  -7  -1   0   55640    1669
  -7  -3   0    8215     246
  -7  -5   0   12024     361
  -7  -7   0   37617    1129
  -7  -9   0   19852     596
  -7  37  -1     181       5
  -7 -11   0    4542     136
  -7 -13   0   13294     399
  -7  31  -1     678      20
  -7  29  -1     226       7
  -7 -15   0   60220    1807
  -7  25  -1     284       9
  -7  23  -1    3193      96
  -7 -17   0   48522    1456
  -7  21  -1     355      11
  -7  19  -1    1435      43
  -7 -19   0    5451     164
  -7  17  -1     941      28
  -7  15  -1   18168     545
  -7 -21   0   16182     485
  -7  13  -1     653      20
  -7  11  -1    1923      58
  -7   9  -1   25867     776
  -7 -23   0    6573     197
  -7   7  -1   27666     830
  -7   5  -1  107655    3230
  -7 -25   0   13468     404
  -7   3  -1    1768      53
  -7  37  -2     651      20
  -7   1  -1    8813     264
  -7 -27   0     751      23
  -7  31  -2     976      29
  -7  -1  -1   13035     391
  -7 -29   0   12783     383
  -7  27  -2     545      16
  -7  -3  -1    4036     121
  -7  14   4     103       3
  -7  12   4     160       5
  -7   8   4      47       1
  -7  10   4     147       4
  -7   2   4     835      25
  -7  -6   4     256       8
  -7  -5   4      78       2
  -7  -4   4     129       4
  -7  11   3     479      14
  -7 -13   4     133       4
  -7 -11   4     132       4
  -7  21   2     776      23
  -7 -21   3     105       3
  -7 -29   1      45       1
  -7  27   0    1227      37
  -7  31   0     742      22
  -7 -31   0     344      10
  -7 -27  -1      51       2
  -7 -29  -1      26       1
  -7 -25  -1     242       7
  -7 -23  -1     763      23
  -7 -21  -1     150       4
  -7 -19  -1     166       5
  -7 -17  -1     549      16
  -7 -15  -1    4230     127
  -7 -13  -1     690      21
  -7 -11  -1     475      14
  -7  -9  -1    5174     155
  -7  -7  -1    7604     228
  -7  -5  -1   33191     996
  -7   2  -1     107       3
  -7   4  -1       4       0
  -6 -10   4    3355     101
  -6 -12   4     809      24
  -6  -4   4     400      12
  -6  -6   4     474      14
  -6   2   4     208       6
  -6   0   4    1314      39
  -6 -26   3      81       2
  -6   4   4     245       7
  -6 -20   3     229       7
  -6  12   4    2127      64
  -6  10   4     770      23
  -6 -14   3    4783     144
  -6 -16   3    5324     160
  -6  -8   3    1540      46
  -6 -10   3     625      19
  -6  -2   3    1837      55
  -6  -4   3    4290     129
  -6  -6   3    3249      97
  -6   2   3    1479      44
  -6   0   3    1119      34
  -6   6   3    2581      77
  -6   4   3    3637     109
  -6  10   3     402      12
  -6   8   3    1143      34
  -6  16   3    3482     104
  -6  14   3    2805      84
  -6 -30   2     292       9
  -6 -32   2    1051      32
  -6  24   3     278       8
  -6 -22   2    4861     146
  -6 -24   2    2448      73
  -6 -26   2     521      16
  -6  30   3     319      10
  -6 -16   2   10766     323
  -6 -18   2    1526      46
  -6 -20   2    2120      64
  -6 -12   2   36254    1088
  -6 -14   2    7181     215
  -6 -10   2    7080     212
  -6   2   2   78720    2362
  -6   0   2    5951     179
  -6  -2   2   84682    2540
  -6  -4   2    1432      43
  -6  -6   2     423      13
  -6  -8   2     583      18
  -6   4   2    3369     101
  -6  12   2   23508     705
  -6  10   2    3639     109
  -6   8   2     696      21
  -6  18   2     782      23
  -6  16   2    7775     233
  -6  14   2    4714     141
  -6  22   2    1854      56
  -6  20   2    3829     115
  -6  26   2     461      14
  -6  24   2    1456      44
  -6  32   2     719      22
  -6  30   2      30       1
  -6  36   2     393      12
  -6   3   1     413      12
  -6  24   1    5810     174
  -6  22   1    9773     293
  -6  20   1    1001      30
  -6  18   1    7891     237
  -6  16   1    5729     172
  -6  14   1   17675     530
  -6  12   1   19378     581
  -6  10   1   31247     937
  -6   8   1   24316     729
  -6   6   1   57052    1712
  -6   2   1   59925    1798
  -6  -2   1   49156    1475
  -6  -6   1   24160     725
  -6  34   1     297       9
  -6  32   1     181       5
  -6  30   1     289       9
  -6  28   1     323      10
  -6   4   1    4299     129
  -6   0   1    1808      54
  -6  -1   1     467      14
  -6 -10   1    7928     238
  -6  -4   1    4033     121
  -6  -8   1    9500     285
  -6 -12   1    9926     298
  -6 -14   1    9847     295
  -6 -18   1    6051     182
  -6 -16   1    1036      31
  -6 -22   1    7146     214
  -6 -20   1    1275      38
  -6 -24   1    3903     117
  -6 -26   1     201       6
  -6 -28   1     257       8
  -6 -30   1     336      10
  -6 -32   1     217       7
  -6  30   0     323      10
  -6  28   0    2908      87
  -6  24   0    5260     158
  -6  20   0    6523     196
  -6  18   0    7322     220
  -6  16   0   22765     683
  -6  14   0    5997     180
  -6  12   0    9047     271
  -6  10   0   14710     441
  -6   8   0   12761     383
  -6   6   0   15118     454
  -6   4   0   43718    1312
  -6   2   0   23459     704
  -6   0   0   46683    1400
  -6  -2   0    2999      90
  -6  -4   0   51002    1530
  -6  -6   0   18748     562
  -6  -8   0   37247    1117
  -6  -7   0    1107      33
  -6  40  -1     175       5
  -6 -10   0    8778     263
  -6 -12   0    6857     206
  -6  30  -1     370      11
  -6  28  -1     304       9
  -6 -14   0    8711     261
  -6  26  -1     316       9
  -6  24  -1    1077      32
  -6 -16   0   82812    2484
  -6  22  -1    7304     219
  -6  20  -1    4346     130
  -6  18  -1    9625     289
  -6 -18   0   12667     380
  -6  16  -1   11593     348
  -6  14  -1    1502      45
  -6 -20   0    7879     236
  -6  12  -1    2477      74
  -6  10  -1   20557     617
  -6 -22   0    1189      36
  -6   8  -1   71179    2135
  -6   6  -1     913      27
  -6 -24   0   43963    1319
  -6   4  -1   38556    1157
  -6  36  -2     534      16
  -6  34  -2     377      11
  -6  32  -2      96       3
  -6 -26   0     902      27
  -6  22   3     561      17
  -6  11   4    1602      48
  -6  20   3     133       4
  -6  18   3     137       4
  -6   3   4     144       4
  -6  28   2     402      12
  -6   1   4     460      14
  -6  12   3     370      11
  -6 -11   4     484      15
  -6   7   3     246       7
  -6   5   3     152       5
  -6  19   2      46       1
  -6 -12   3     157       5
  -6   6   2    1663      50
  -6 -22   3     494      15
  -6 -24   3      92       3
  -6  26   1     661      20
  -6 -28   2      78       2
  -6  26   0    1360      41
  -6  22   0    1419      43
  -6 -32   0     330      10
  -6 -30   0     210       6
  -6 -28   0    1161      35
  -6  19   0      29       1
  -6 -28  -1     107       3
  -6 -26  -1      80       2
  -6 -24  -1     302       9
  -6 -22  -1    1087      33
  -6 -20  -1     769      23
  -6 -18  -1    3103      93
  -6 -16  -1    2508      75
  -6 -14  -1    2261      68
  -6 -12  -1     482      14
  -6 -10  -1    3076      92
  -6  -8  -1   23162     695
  -6  -6  -1     211       6
  -6  -4  -1    9587     288
  -6   1  -1     130       4
  -6   0  -1     240       7
  -5  -7   5     173       5
  -5  -5   4     643      19
  -5   5   4     570      17
  -5   3   4     413      12
  -5 -13   3    2094      63
  -5 -15   3    4673     140
  -5   9   4     331      10
  -5 -11   3    1257      38
  -5  -5   3    6411     192
  -5  -7   3    7202     216
  -5   1   3    2090      63
  -5  -1   3    3457     104
  -5  -3   3     478      14
  -5 -31   2    2216      66
  -5   5   3    2906      87
  -5   3   3    1145      34
  -5 -27   2    3065      92
  -5 -29   2     257       8
  -5   9   3    1912      57
  -5   7   3    9349     280
  -5 -23   2    2722      82
  -5 -25   2     311       9
  -5  13   3    1810      54
  -5  11   3    1477      44
  -5 -19   2   34301    1029
  -5 -21   2    8405     252
  -5  17   3    9198     276
  -5  15   3    4155     125
  -5 -17   2   24237     727
  -5  19   3     955      29
  -5 -11   2   46915    1407
  -5 -13   2   26387     792
  -5 -15   2    3334     100
  -5  25   3     535      16
  -5  23   3     371      11
  -5  27   3     240       7
  -5  -3   2   46027    1381
  -5  -5   2   76221    2287
  -5  -7   2   15022     451
  -5  -9   2    1080      32
  -5  -1   2    2119      64
  -5   5   2   57588    1728
  -5   3   2   56883    1707
  -5   1   2    2137      64
  -5   7   2   15187     456
  -5  13   2   14814     444
  -5  11   2   30212     906
  -5   9   2    1395      42
  -5  17   2   10419     313
  -5  15   2    2565      77
  -5  21   2    3054      92
  -5  19   2   18856     566
  -5  25   2     348      10
  -5  23   2    1196      36
  -5  27   2    1165      35
  -5  33   2     118       4
  -5  31   2     843      25
  -5  37   2     461      14
  -5   7   1   73457    2204
  -5   3   1   51000    1530
  -5   1   1   81968    2459
  -5  -1   1   80974    2429
  -5  -3   1   62694    1881
  -5  -7   1   72800    2184
  -5  -9   1    7098     213
  -5 -13   1   12007     360
  -5 -15   1   41690    1251
  -5  19   1    5455     164
  -5  17   1   13832     415
  -5  15   1   62579    1877
  -5  13   1   27916     837
  -5   9   1   14848     445
  -5   6   1     373      11
  -5   5   1   24881     746
  -5  -5   1    8380     251
  -5 -17   1   17385     522
  -5  27   1     347      10
  -5  25   1    9710     291
  -5  23   1    3033      91
  -5  21   1    5343     160
  -5  11   1    1374      41
  -5 -11   1    2698      81
  -5 -19   1    5992     180
  -5 -21   1    6210     186
  -5  33   1     276       8
  -5  31   1     261       8
  -5  29   1    1545      46
  -5 -23   1    1886      57
  -5 -25   1    5913     177
  -5  37   1     173       5
  -5  35   1     276       8
  -5 -29   1    1699      51
  -5 -27   1     345      10
  -5 -33   1     229       7
  -5  37   0      52       2
  -5  31   0    1170      35
  -5  29   0    1671      50
  -5  23   0    6481     194
  -5  19   0    4448     133
  -5  15   0   15666     470
  -5  13   0    3595     108
  -5   9   0   32041     961
  -5  11   0    7474     224
  -5   7   0   38500    1155
  -5   5   0   54116    1623
  -5   3   0    7551     227
  -5   1   0   22209     666
  -5  -1   0   10577     317
  -5  -3   0    6442     193
  -5  -5   0   87814    2634
  -5  -7   0   50895    1527
  -5  -8   0    1201      36
  -5  -9   0   75272    2258
  -5  37  -1     759      23
  -5  35  -1      37       1
  -5 -11   0   16907     507
  -5  31  -1    1030      31
  -5  29  -1     369      11
  -5 -13   0    7047     211
  -5  27  -1    2380      71
  -5  25  -1     326      10
  -5  23  -1    2511      75
  -5 -15   0   59727    1792
  -5  21  -1     926      28
  -5  19  -1     401      12
  -5  17  -1   24980     749
  -5 -17   0    3432     103
  -5  15  -1     626      19
  -5  13  -1   10316     309
  -5 -19   0    4351     131
  -5  11  -1   14612     438
  -5   9  -1     517      16
  -5   7  -1  104835    3145
  -5 -21   0    1812      54
  -5   5  -1    1044      31
  -5   3  -1     490      15
  -5   4   4     339      10
  -5   1   4     165       5
  -5   2   4      93       3
  -5  -3   4     269       8
  -5  -4   4     522      16
  -5  -9   4     151       5
  -5  -7   4     137       4
  -5   8   3      53       2
  -5   6   3     647      19
  -5 -15   4     167       5
  -5  18   2     143       4
  -5  -6   3     162       5
  -5  -9   3    1346      40
  -5 -17   3    3508     105
  -5 -19   3     210       6
  -5 -21   3     100       3
  -5 -23   3     333      10
  -5 -25   3     216       6
  -5  22   1      51       2
  -5  16   1      37       1
  -5 -31   1     126       4
  -5  27   0    1289      39
  -5  25   0    2705      81
  -5  17   0    6920     208
  -5  21   0    2242      67
  -5 -31   0     938      28
  -5 -29   0     738      22
  -5 -27   0     546      16
  -5 -25   0     858      26
  -5 -23   0    5045     151
  -5 -31  -1     266       8
  -5 -27  -1     608      18
  -5 -25  -1     265       8
  -5 -23  -1     610      18
  -5 -21  -1     256       8
  -5 -19  -1     250       8
  -5 -17  -1    6014     180
  -5 -16  -1      16       0
  -5 -13  -1    1225      37
  -5 -15  -1      82       2
  -5 -11  -1    4045     121
  -5  -9  -1     185       6
  -5  -7  -1    3618     109
  -4 -28   2     364      11
  -4   4   4     636      19
  -4 -10   3    1179      35
  -4 -24   2   18749     562
  -4  -4   3    2267      68
  -4  -8   3     926      28
  -4 -22   2    8573     257
  -4  -2   3   34681    1040
  -4   2   3   34130    1024
  -4 -18   2   15356     461
  -4 -20   2    1360      41
  -4   6   3    2656      80
  -4   4   3    1107      33
  -4 -14   2   42734    1282
  -4 -16   2    3216      96
  -4  10   3     487      15
  -4   8   3    1756      53
  -4 -12   2    8881     266
  -4  14   3    4568     137
  -4  12   3    5218     157
  -4 -10   2    8688     261
  -4  18   3     680      20
  -4  16   3    1717      51
  -4  -6   2   37462    1124
  -4  -8   2     801      24
  -4  22   3    1075      32
  -4  20   3     744      22
  -4  -2   2   66504    1995
  -4  -4   2     930      28
  -4   0   2   13543     406
  -4   2   2   39784    1194
  -4   6   2   19712     591
  -4   4   2     772      23
  -4  10   2    5508     165
  -4   8   2    1566      47
  -4  14   2   25231     757
  -4  12   2    4347     130
  -4  18   2    8250     247
  -4  16   2    1676      50
  -4  20   2     198       6
  -4  24   2    6802     204
  -4  22   2    2912      87
  -4  28   2     228       7
  -4  30   2     310       9
  -4  34   2     999      30
  -4 -24   1   14545     436
  -4 -28   1    7092     213
  -4 -16   1   56864    1706
  -4 -14   1    5323     160
  -4 -18   1    9361     281
  -4 -30   1     239       7
  -4 -32   1     718      22
  -4  -8   1   40860    1226
  -4 -12   1   30569     917
  -4 -20   1    6426     193
  -4 -22   1     371      11
  -4 -26   1    1258      38
  -4  -4   1   83687    2511
  -4   4   1   70114    2103
  -4   0   1   81447    2443
  -4  -6   1   25066     752
  -4 -10   1   11153     335
  -4   8   1   54375    1631
  -4   7   1     726      22
  -4   2   1    3735     112
  -4  -2   1    4722     142
  -4  14   1    8953     269
  -4  12   1   21439     643
  -4  10   1   10020     301
  -4   6   1   26993     810
  -4  18   1   11013     330
  -4  16   1   56201    1686
  -4  -9   1     379      11
  -4  24   1    6390     192
  -4  20   1    3733     112
  -4  28   1    4503     135
  -4  26   1     409      12
  -4  22   1    1222      37
  -4  32   1     305       9
  -4  30   1     319      10
  -4  36   1     134       4
  -4  30   0    2041      61
  -4  28   0    1130      34
  -4  26   0    1573      47
  -4  24   0    2335      70
  -4  22   0    3828     115
  -4  20   0    6378     191
  -4  18   0    4570     137
  -4  16   0    9692     291
  -4  14   0   10097     303
  -4  12   0   12275     368
  -4   8   0   60882    1826
  -4  10   0   21498     645
  -4   4   0   42771    1283
  -4   6   0   11905     357
  -4   0   0   12907     387
  -4  -2   0    1022      31
  -4  -4   0   59582    1787
  -4  -3   0     161       5
  -4  -6   0    6243     187
  -4  -8   0  127918    3838
  -4  36  -1     387      12
  -4  34  -1    1419      43
  -4 -10   0   62171    1865
  -4  32  -1     429      13
  -4  30  -1    1212      36
  -4  28  -1    2883      86
  -4 -12   0   47751    1433
  -4  26  -1    1674      50
  -4  24  -1     438      13
  -4  22  -1    2911      87
  -4 -14   0   10300     309
  -4  20  -1   17828     535
  -4  18  -1    3230      97
  -4  16  -1   12645     379
  -4 -16   0   61159    1835
  -4  14  -1    7120     214
  -4  12  -1  169547    5086
  -4  10  -1     353      11
  -4 -18   0    9246     277
  -4   2   4     134       4
  -4  -3   4     139       4
  -4   1   4      51       2
  -4  -5   4     190       6
  -4  -4   4     101       3
  -4  -6   4     436      13
  -4   7   3     199       6
  -4 -10   4     386      12
  -4 -13   4     103       3
  -4   1   3    1469      44
  -4 -15   4     226       7
  -4 -14   4     200       6
  -4 -16   4     129       4
  -4  -3   3    1952      59
  -4  -6   3    1812      54
  -4  -5   3     232       7
  -4 -12   3    2807      84
  -4 -14   3    1464      44
  -4 -16   3    1112      33
  -4 -18   3     488      15
  -4 -20   3     347      10
  -4 -22   3     343      10
  -4  -3   2     994      30
  -4   9   1      17       1
  -4 -26   2      85       3
  -4 -30   2      55       2
  -4  32   0     663      20
  -4  25   0       8       0
  -4  11   0      46       1
  -4 -32   0     233       7
  -4 -30   0     622      19
  -4 -28   0     383      12
  -4 -26   0     501      15
  -4   2   0   16460     494
  -4 -24   0    1869      56
  -4 -22   0    2071      62
  -4 -20   0    3386     102
  -4 -30  -1     215       6
  -4 -28  -1     403      12
  -4 -26  -1     348      10
  -4 -24  -1     154       5
  -4 -22  -1     570      17
  -4 -20  -1    4273     128
  -4 -18  -1     652      20
  -4 -16  -1    1823      55
  -3  -7   3     982      29
  -3 -15   2   87644    2629
  -3 -17   2   33012     990
  -3 -29   1     652      20
  -3 -31   1   10121     304
  -3  -3   3   15435     463
  -3 -13   2   13505     405
  -3 -11   2    1229      37
  -3 -27   1    8015     240
  -3   5   3   32598     978
  -3   3   3    5176     155
  -3  -9   2    4627     139
  -3   9   3    1956      59
  -3   7   3    4189     126
  -3  -7   2   48591    1458
  -3  11   3   19114     573
  -3  -5   2    8230     247
  -3 -23   1   19952     599
  -3 -25   1    4558     137
  -3  15   3     468      14
  -3  13   3    1035      31
  -3  -1   2  134215    4026
  -3  -3   2   53193    1596
  -3  19   3   11626     349
  -3  17   3    2457      74
  -3   1   2  109150    3274
  -3  21   3     805      24
  -3   3   2   34294    1029
  -3   7   2   52483    1574
  -3   5   2    3796     114
  -3   9   2    1621      49
  -3 -21   1     866      26
  -3  13   2    7688     231
  -3  11   2     397      12
  -3 -19   1    3651     110
  -3  15   2   27747     832
  -3 -15   1   36235    1087
  -3  19   2    2474      74
  -3  17   2   10346     310
  -3 -13   1   22299     669
  -3 -17   1    3698     111
  -3  21   2    3745     112
  -3  25   2    3402     102
  -3  23   2    1813      54
  -3  -9   1  116072    3482
  -3 -11   1    4978     149
  -3  29   2    1224      37
  -3  33   2     370      11
  -3  -5   1   96309    2889
  -3  -7   1   45504    1365
  -3  -3   1   26725     802
  -3  -1   1   11320     340
  -3   5   1   67580    2027
  -3   3   1   22914     687
  -3   1   1   19662     590
  -3   9   1   74860    2246
  -3   7   1   41085    1233
  -3  13   1   16960     509
  -3  11   1    3060      92
  -3  15   1   20459     614
  -3  19   1    3927     118
  -3  17   1   16943     508
  -3  23   1    6273     188
  -3  21   1     506      15
  -3  27   1     765      23
  -3  25   1    1014      30
  -3  31   1    1186      36
  -3  33   1     305       9
  -3  37   1     618      19
  -3  29   0    1390      42
  -3  27   0    4091     123
  -3  23   0    3868     116
  -3  21   0    8578     257
  -3  17   0   25959     779
  -3  18   0     462      14
  -3  13   0    8666     260
  -3  11   0    9290     279
  -3   7   0   58712    1761
  -3   9   0   18872     566
  -3   5   0   48210    1446
  -3   3   0   46410    1392
  -3  -1   0   41630    1249
  -3  -3   0   32442     973
  -3  -5   0   95359    2861
  -3  -7   0  117905    3537
  -3  39  -1     316       9
  -3  -9   0   25109     753
  -3  31  -1     226       7
  -3  29  -1    3485     105
  -3  27  -1    1837      55
  -3  25  -1   12211     366
  -3 -11   0   22940     688
  -3  23  -1   13455     404
  -3  21  -1     396      12
  -3  19  -1   32140     964
  -3 -10   0     587      18
  -3 -13   0   62259    1868
  -3  17  -1   16021     481
  -3  15  -1    3007      90
  -3  -7   4     128       4
  -3   1   3     543      16
  -3   4   3      40       1
  -3 -14   4     148       4
  -3 -12   4     103       3
  -3 -11   4      44       1
  -3 -16   4     286       9
  -3 -15   4     380      11
  -3 -13   4     136       4
  -3 -17   4     267       8
  -3  -5   3    8209     246
  -3  -9   3     659      20
  -3 -11   3    5854     176
  -3 -13   3    1128      34
  -3 -15   3     181       5
  -3 -18   3     753      23
  -3 -17   3    2679      80
  -3 -20   3     141       4
  -3 -19   3    1736      52
  -3 -22   3     180       5
  -3 -21   3     343      10
  -3 -23   3     400      12
  -3  -6   2      83       2
  -3  25   0    1677      50
  -3 -19   2    1010      30
  -3 -21   2    1446      43
  -3 -23   2     775      23
  -3 -25   2    2991      90
  -3 -29   2     681      20
  -3 -27   2     161       5
  -3 -24   1      56       2
  -3  19   0    4604     138
  -3  15   0    3356     101
  -3  31   0    2378      71
  -3  22   0      60       2
  -3 -33   0      66       2
  -3 -31   0    1489      45
  -3 -29   0     818      25
  -3 -27   0    1699      51
  -3 -25   0    1112      33
  -3 -23   0    3565     107
  -3 -21   0    8104     243
  -3 -19   0    4354     131
  -3 -17   0   12247     367
  -3 -15   0    2125      64
  -3   1   0    9038     271
  -3  14   0      30       1
  -3  20   0       3       0
  -3  12   0     107       3
  -3  -2   0      35       1
  -3 -29  -1     922      28
  -3 -27  -1     450      14
  -3 -25  -1    2044      61
  -2   6   3    1951      59
  -2  -2   2    2013      60
  -2  -4   2   32274     968
  -2 -12   1   86583    2597
  -2 -14   1   66449    1993
  -2 -16   1   24580     737
  -2 -26   0    1992      60
  -2 -28   0    2913      87
  -2 -30   0    5696     171
  -2  10   3    1074      32
  -2   0   2   37489    1125
  -2  12   3    1597      48
  -2   2   2    1912      57
  -2 -10   1   82589    2478
  -2 -32   0    1564      47
  -2  16   3     729      22
  -2  14   3     306       9
  -2   4   2   60139    1804
  -2  20   3     509      15
  -2  18   3     382      11
  -2   8   2   24328     730
  -2   6   2   12011     360
  -2  -8   1   95950    2879
  -2 -34   0   10272     308
  -2  22   3     492      15
  -2  10   2   12875     386
  -2  12   2   24987     750
  -2  14   2     465      14
  -2  -4   1  142024    4261
  -2  -6   1    9334     280
  -2  18   2    3599     108
  -2  16   2   29175     875
  -2  20   2    1487      45
  -2  22   2     331      10
  -2   0   1   40663    1220
  -2  -2   1    1589      48
  -2  24   2    3453     104
  -2  28   2    2925      88
  -2   4   1  112411    3372
  -2  30   2     604      18
  -2   2   1    6861     206
  -2   8   1  161390    4842
  -2   6   1   10447     313
  -2  10   1   52185    1566
  -2  12   1   39243    1177
  -2  14   1   17870     536
  -2  16   1   27787     834
  -2  18   1    7278     218
  -2  22   1    4437     133
  -2  20   1   12701     381
  -2  26   1    3504     105
  -2  28   1     347      10
  -2  30   1     583      17
  -2  32   1     900      27
  -2  36   1     403      12
  -2  34   1     140       4
  -2  36   0     182       5
  -2  34   0     828      25
  -2  30   0    1041      31
  -2  32   0     781      23
  -2  28   0    2544      76
  -2  20   0   26227     787
  -2  26   0    2034      61
  -2  22   0    3442     103
  -2  18   0    7462     224
  -2  12   0   62528    1876
  -2  16   0    6834     205
  -2  14   0   10220     307
  -2  13   0     349      10
  -2  10   0   17385     522
  -2   8   0   26942     808
  -2   6   0   11704     351
  -2   4   0   29089     873
  -2  -2   0   78270    2348
  -2   0   0   28695     861
  -2  -4   0   49642    1489
  -2  -6   0   10134     304
  -2  38  -1     418      13
  -2  36  -1     599      18
  -2  34  -1     724      22
  -2  32  -1    3568     107
  -2  30  -1     229       7
  -2  -8   0   92591    2778
  -2  28  -1    1635      49
  -2  26  -1    1352      41
  -2  24  -1   13701     411
  -2  22  -1   35546    1066
  -2  20  -1    7377     221
  -2 -11   3     198       6
  -2  -8   3     473      14
  -2 -12   3     619      19
  -2 -10   3     302       9
  -2 -14   3    2464      74
  -2 -18   3     953      29
  -2 -16   3     200       6
  -2  -6   2    4103     123
  -2 -23   3     450      13
  -2 -22   3     442      13
  -2 -20   3     237       7
  -2  -8   2   10399     312
  -2 -24   3     875      26
  -2 -10   2    5651     170
  -2 -12   2    6217     187
  -2 -14   2     319      10
  -2 -16   2    7776     233
  -2 -18   2    1786      54
  -2 -20   2     656      20
  -2 -24   2    1297      39
  -2 -22   2     196       6
  -2 -26   2     159       5
  -2 -28   2     755      23
  -2 -30   2     112       3
  -2  -9   1       9       0
  -2  -5   1      92       3
  -2  21   0      92       3
  -2 -18   1    4868     146
  -2 -20   1    5452     164
  -2 -22   1    2821      85
  -2 -24   1     467      14
  -2 -26   1    1659      50
  -2 -28   1     137       4
  -2 -30   1     337      10
  -2 -32   1     197       6
  -2  15   0      32       1
  -2  24   0    1866      56
  -2  11   0       4       0
  -2  17   0      31       1
  -2   2   0   61442    1843
  -2 -24   0    1329      40
  -2 -22   0    1745      52
  -2 -10   0   14810     444
  -2 -20   0    6816     204
  -2 -18   0    6298     189
  -2 -16   0    4594     138
  -2 -14   0    5488     165
  -2 -12   0   58989    1770
  -2 -15   0      33       1
  -2   7   0      73       2
  -2  25   0      60       2
  -2 -32  -1     809      24
  -2  31   0      58       2
  -1  11   2    5490     165
  -1   9   2  123528    3706
  -1   1   1  147846    4435
  -1  -1   1  141639    4249
  -1 -11   0   18870     566
  -1 -13   0   75226    2257
  -1 -25  -1     734      22
  -1 -27  -1     663      20
  -1 -29  -1   18011     540
  -1  21   3     872      26
  -1  13   2   27842     835
  -1 -15   0   52846    1585
  -1 -31  -1    1545      46
  -1  23   3     487      15
  -1  15   2    1276      38
  -1   3   1   53905    1617
  -1 -33  -1     388      12
  -1  17   2    3601     108
  -1   5   1  135856    4076
  -1  19   2    2740      82
  -1  21   2    1011      30
  -1   7   1  136838    4105
  -1 -17   0   71113    2133
  -1  23   2    3005      90
  -1  25   2    1995      60
  -1   9   1   14995     450
  -1  27   2     326      10
  -1 -19   0   73140    2194
  -1  31   2    1442      43
  -1  13   1   34287    1029
  -1  11   1    2319      70
  -1 -21   0    4580     137
  -1  17   1   61230    1837
  -1  15   1     303       9
  -1 -23   0   24003     720
  -1  19   1    3790     114
  -1  21   1   19173     575
  -1 -25   0   14804     444
  -1  23   1    3931     118
  -1 -27   0     461      14
  -1  25   1    1892      57
  -1 -29   0   11142     334
  -1  27   1    2301      69
  -1 -31   0     659      20
  -1  31   1     486      15
  -1  29   1     456      14
  -1  35   1     297       9
  -1  37   1     144       4
  -1  39   1     378      11
  -1  29   0    4263     128
  -1  23   0    7949     238
  -1  19   0   28848     865
  -1  17   0   19509     585
  -1  25   0    4622     139
  -1  13   0   35830    1075
  -1  39   0     519      16
  -1  31   0     942      28
  -1  27   0     817      25
  -1  15   0   12782     383
  -1   9   0   93735    2812
  -1  21   0    5137     154
  -1  11   0   36030    1081
  -1   7   0   33277     998
  -1   5   0   15813     474
  -1  -1   0   41615    1248
  -1  -3   0   49911    1497
  -1  39  -1    2038      61
  -1  37  -1     131       4
  -1  33  -1     292       9
  -1  31  -1     894      27
  -1  29  -1   20010     600
  -1  -5   0   18963     569
  -1 -31   1    1757      53
  -1  27  -1     244       7
  -1  25  -1    3231      97
  -1 -22   3     194       6
  -1 -21   3     237       7
  -1 -19   3     781      23
  -1 -17   3     434      13
  -1 -11   2    1655      50
  -1  -9   2   35697    1071
  -1  -7   2     741      22
  -1  -6   2      32       1
  -1  17  -1   15047     451
  -1  19  -1   34198    1026
  -1 -24   3      91       3
  -1 -23   3     694      21
  -1  25  -2     109       3
  -1 -13   2   10362     311
  -1 -25   3     421      13
  -1 -15   2    2221      67
  -1 -17   2    1398      42
  -1  -3   1   24829     745
  -1  21  -1    7488     225
  -1  -5   1   83494    2505
  -1 -19   2     812      24
  -1  23  -1    5553     167
  -1 -21   2     370      11
  -1 -23   2     826      25
  -1  -7   1   68792    2064
  -1 -25   2     448      13
  -1 -27   2    1035      31
  -1  -9   1    3327     100
  -1 -13   1   13400     402
  -1 -11   1    2878      86
  -1 -15   1     792      24
  -1 -17   1   20612     618
  -1 -19   1    1467      44
  -1 -21   1    3691     111
  -1 -23   1    1907      57
  -1 -25   1     283       8
  -1 -27   1     603      18
  -1 -29   1     248       7
  -1   3   0   51092    1533
  -1  -9   0   60078    1802
  -1  -7   0   29469     884
  -1 -33   0     261       8
  -1  30   0      15       0
  -1 -28   0      51       2
  -1   6   0      83       3
   0  20   2    5035     151
   0  12   1  169237    5077
   0  10   1   12216     366
   0 -10  -1    1234      37
   0 -12  -1  156683    4700
   0 -14  -1   51662    1550
   0 -26  -2    4009     120
   0 -28  -2     651      20
   0 -30  -2     433      13
   0  22   2    2818      85
   0  14   1   34289    1029
   0 -16  -1   18485     555
   0 -32  -2     534      16
   0  24   2     377      11
   0 -34  -2     399      12
   0 -36  -2     936      28
   0  26   2    2192      66
   0  16   1   13483     404
   0 -18  -1    5139     154
   0  18   1    8071     242
   0  -2   0   86194    2586
   0 -20  -1   85189    2556
   0 -22  -1    2383      71
   0 -24  -1    4368     131
   0  20   1   61291    1839
   0 -26  -1    2285      69
   0  22   1     722      22
   0   4   0   80406    2412
   0 -28  -1    4338     130
   0 -30  -1    2382      71
   0 -32  -1     244       7
   0  24   1     837      25
   0 -34  -1    4162     125
   0  26   1    2430      73
   0  28   1    3641     109
   0  30   1    1884      57
   0  32   1     201       6
   0  34   1    2331      70
   0   6   0   29014     870
   0  36   1     321      10
   0  -4   0   91837    2755
   0  38   1     211       6
   0   8   0  101130    3034
   0  -6   0   23214     696
   0  -8   0   96513    2895
   0  10   0   64368    1931
   0 -10   0   74801    2244
   0 -12   0   77905    2337
   0  12   0   67513    2025
   0 -14   0    9324     280
   0 -16   0   38907    1167
   0 -20   0   12503     375
   0 -22   0   18615     558
   0 -24   0    7126     214
   0 -32   0    5762     173
   0  14   0   15997     480
   0 -26   0     656      20
   0 -34   0     323      10
   0  16   0   31399     942
   0 -18   0    4394     132
   0 -28   0    3042      91
   0 -30   0     514      15
   0  20   0   10510     315
   0  22   0   13698     411
   0  13   0     304       9
   0  24   0    7136     214
   0  18   0   10866     326
   0  28   0    2251      68
   0  32   0    4086     123
   0  34   0     218       7
   0  30   0     697      21
   0  26   0    1672      50
   0  38   0     288       9
   0  36   0     112       3
   0 -34   1    1188      36
   0 -32   1     192       6
   0  38  -1     545      16
   0 -30   1    2965      89
   0  36  -1     452      14
   0  34  -1    5665     170
   0 -28   1    5192     156
   0  32  -1    1859      56
   0  30  -1     826      25
   0 -26   1     804      24
   0 -22   2    1146      34
   0 -20   2    1982      59
   0 -18   2    1076      32
   0 -10   1   40078    1202
   0  -8   1   23801     714
   0   8  -1   26347     790
   0  10  -1   41677    1250
   0  16  -2    2596      78
   0  18  -2    1437      43
   0  24  -3      51       2
   0 -12   1   63245    1897
   0 -24   2     338      10
   0  20  -2    1812      54
   0 -26   2    1329      40
   0  12  -1   66275    1988
   0 -14   1   12233     367
   0  22  -2    1677      50
   0  24  -2     151       5
   0 -30   2     128       4
   0 -28   2     109       3
   0 -16   1    5198     156
   0  14  -1   22154     665
   0  25  -2      35       1
   0  26  -2     802      24
   0  28  -2     164       5
   0 -18   1    2936      88
   0  16  -1    8460     254
   0 -20   1   24337     730
   0   2   0      83       3
   0  18  -1    1474      44
   0  30  -2     103       3
   0 -23   1       8       0
   0  20  -1   23909     717
   0 -24   1     736      22
   0 -22   1     434      13
   0  22  -1     973      29
   0  24  -1     331      10
   0 -29   1      53       2
   0  26  -1     970      29
   0  28  -1    1054      32
   0   1   0      59       2
   0   5   0      57       2
   1  23   1   26673     800
   1  21   1    1077      32
   1  13   0  102463    3074
   1  11   0   17370     521
   1   3  -1   24663     740
   1  -9  -2    1241      37
   1 -11  -2    5930     178
   1 -13  -2   23261     698
   1 -25  -3     582      17
   1 -27  -3     505      15
   1 -29  -3     265       8
   1 -15  -2    3687     111
   1 -17  -2    6482     194
   1  25   1   36657    1100
   1  15   0   39093    1173
   1  -3  -1   37526    1126
   1 -19  -2     539      16
   1  27   1     588      18
   1 -21  -2     209       6
   1 -23  -2    2678      80
   1  -5  -1  134712    4041
   1 -25  -2     954      29
   1 -27  -2    1914      57
   1  29   1   14090     423
   1  -7  -1  109847    3295
   1 -31  -2    1425      43
   1  31   1     613      18
   1  -9  -1   16571     497
   1 -33  -2     419      13
   1 -35  -2     330      10
   1  17   0   59465    1784
   1 -11  -1    1331      40
   1 -13  -1   34002    1020
   1 -15  -1    1271      38
   1 -17  -1   59001    1770
   1 -19  -1    4586     138
   1  19   0   54781    1643
   1 -21  -1   10222     307
   1 -23  -1    4823     145
   1 -27  -1    3289      99
   1 -25  -1     218       7
   1 -29  -1     208       6
   1 -31  -1    1135      34
   1 -33  -1     225       7
   1 -35  -1     267       8
   1  21   0    5282     158
   1  23   0   18114     543
   1  25   0   12789     384
   1  27   0     450      14
   1  29   0    7799     234
   1  31   0     797      24
   1  37   0      30       1
   1  39   0    1056      32
   1 -29   0    4755     143
   1 -23   0    8520     256
   1 -25   0    6212     186
   1 -31   0    1236      37
   1 -19   0   23703     711
   1 -17   0   21653     650
   1 -27   0     528      16
   1 -21   0    2525      76
   1 -13   0   39484    1185
   1 -15   0    9710     291
   1  -9   0   85045    2551
   1 -11   0   28500     855
   1  -7   0   29372     881
   1  -5   0   16776     503
   1  -3   0   49438    1483
   1  -6   0     151       5
   1 -33   1      61       2
   1 -31   1     536      16
   1 -29   1    8470     254
   1 -27   1     375      11
   1 -25   1   16561     497
   1  39  -1     823      25
   1   5   0   14189     426
   1 -23   1   31684     951
   1  37  -1    1483      44
   1 -29   2     228       7
   1 -21   1    2826      85
   1 -19   1   28455     854
   1  -1  -1   70221    2107
   1   1  -1   62680    1880
   1   5  -2     442      13
   1   7  -2    1048      31
   1   9  -2   27828     835
   1  15  -3     665      20
   1  17  -3     632      19
   1  11  -2    1804      54
   1  19  -3    1257      38
   1  13  -2    5592     168
   1  21  -3     305       9
   1  23  -3     630      19
   1  15  -2     530      16
   1  25  -3     209       6
   1   5  -1   69919    2098
   1  17  -2    1850      55
   1  19  -2     300       9
   1   7  -1   63258    1898
   1  21  -2     287       9
   1 -14   0      34       1
   1  23  -2     841      25
   1   9  -1    3701     111
   1  25  -2     389      12
   1  27  -2     326      10
   1  11  -1    2893      87
   1  13  -1   15056     452
   1  15  -1     231       7
   1  17  -1   24752     743
   1  19  -1    2478      74
   1  21  -1    4986     150
   1  23  -1    1157      35
   1  25  -1     773      23
   1  27  -1     470      14
   1  29  -1     350      10
   1  31  -1     269       8
   1 -33   0     253       8
   1   7   0   25939     778
   1   9   0   51403    1542
   1 -12   0      18       1
   1   3   0   34367    1031
   1  16   0      64       2
   1 -16   0      20       1
   2  32   1    4590     138
   2  24   0    4352     131
   2  14  -1   13790     414
   2  12  -1   78155    2345
   2   4  -2   26786     804
   2   2  -2    2244      67
   2 -10  -3     125       4
   2 -12  -3    2457      74
   2 -14  -3    7497     225
   2  10  -1   80041    2401
   2 -16  -3    1245      37
   2 -18  -3    1290      39
   2  34   1     434      13
   2  22   0    3028      91
   2  -4  -2   44403    1332
   2 -20  -3     984      30
   2 -22  -3    1711      51
   2 -24  -3    4870     146
   2  26   0    3233      97
   2  -6  -2   13232     397
   2  -8  -2   26569     797
   2   8  -1  189998    5700
   2 -10  -2   15073     452
   2 -12  -2   16226     487
   2 -14  -2     664      20
   2 -36  -3     120       4
   2   6  -1   14305     429
   2 -16  -2   18040     541
   2 -18  -2    5916     177
   2  28   0    6864     206
   2   4  -1   87769    2633
   2 -20  -2    2470      74
   2 -22  -2     187       6
   2 -24  -2    4184     126
   2 -26  -2     688      21
   2 -28  -2    3234      97
   2 -30  -2     514      15
   2   2  -1    2126      64
   2 -34  -2     387      12
   2  30   0    2426      73
   2  -2  -1    6440     193
   2  -4  -1   79434    2383
   2  32   0     586      18
   2  -6  -1   17989     540
   2  -8  -1  141271    4238
   2 -10  -1   46146    1384
   2 -12  -1   37464    1124
   2  34   0    4598     138
   2 -14  -1   26033     781
   2 -16  -1   22458     674
   2 -18  -1    6242     187
   2 -20  -1   13357     401
   2 -22  -1    7486     225
   2  36   0     733      22
   2 -24  -1     241       7
   2 -26  -1    3676     110
   2 -28  -1     368      11
   2 -30  -1     666      20
   2 -32  -1     204       6
   2 -34  -1     354      11
   2 -36  -1     431      13
   2  38   0      55       2
   2 -34   0     827      25
   2 -30   0    1106      33
   2 -32   0     397      12
   2 -28   0    1533      46
   2 -20   0   30579     917
   2 -26   0    1384      42
   2 -22   0    1927      58
   2 -24   0    1386      42
   2 -12   0   83601    2508
   2 -18   0    5281     158
   2 -16   0    7450     224
   2 -14   0    5657     170
   2 -13   0     556      17
   2  -8   0   29475     884
   2 -10   0   15265     458
   2 -11   0     935      28
   2  -6   0   11940     358
   2  -2   0   62824    1885
   2  -4   0   30325     910
   2   4   0   42352    1271
   2 -34   1     263       8
   2 -32   1    1571      47
   2   6   0    9549     286
   2 -30   1     623      19
   2   8   0   78386    2352
   2 -28   1     451      14
   2 -26   1     332      10
   2 -24   1   10080     302
   2 -22   1   31539     946
   2 -20   1   56304    1689
   2  10   0   17112     513
   2 -18   1     708      21
   2  -2  -2    1197      36
   2   4  -3     319      10
   2   6  -3     713      21
   2   7  -3      33       1
   2   8  -3     454      14
   2  12  -4     100       3
   2  14  -4     214       6
   2   0  -2   14160     425
   2  16  -4     122       4
   2  10  -3     264       8
   2  12  -3     492      15
   2  14  -3    1585      48
   2   6  -2    2896      87
   2  16  -3     565      17
   2  18  -3     297       9
   2   8  -2    8274     248
   2  20  -3     495      15
   2  10  -2    4752     143
   2  22  -3     206       6
   2  24  -3     714      21
   2  12  -2    4149     124
   2  14  -2     240       7
   2  16  -2    7028     211
   2   0  -1   32059     962
   2  18  -2     879      26
   2  20  -2     835      25
   2  24  -2    1118      34
   2  22  -2     109       3
   2  26  -2     104       3
   2  28  -2     481      14
   2  16  -1   11607     348
   2  18  -1    7361     221
   2  20  -1    5642     169
   2  22  -1    2860      86
   2  24  -1     557      17
   2  26  -1    1507      45
   2  28  -1     233       7
   2  30  -1     273       8
   2  32  -1     283       9
   2  -5   0      76       2
   2   2   0   34238    1027
   2  12   0   43291    1299
   2  14   0    7814     234
   2  16   0    4920     148
   2  18   0    2084      63
   2  20   0   11333     340
   2   9   0      82       2
   2 -17   0      58       2
   3  25  -1     829      25
   3  23  -1   24864     746
   3  15  -2    9257     278
   3  13  -2   13008     390
   3   3  -3    4318     130
   3   1  -3     334      10
   3 -11  -4     472      14
   3 -13  -4    1219      37
   3 -15  -4    1098      33
   3  11  -2    2738      82
   3 -17  -4    3026      91
   3   9  -2    2008      60
   3  -5  -3   35834    1075
   3  -7  -3    2855      86
   3 -23  -4     384      12
   3  35   0     283       8
   3  21  -1   17600     528
   3   7  -2   43447    1303
   3   5  -2    3875     116
   3  -9  -3    2420      73
   3 -11  -3   12589     378
   3   3  -2   50479    1514
   3 -13  -3    7485     225
   3 -15  -3     593      18
   3 -17  -3    7565     227
   3   1  -2  107159    3215
   3 -19  -3    9076     272
   3 -21  -3     760      23
   3  19  -1    7297     219
   3 -23  -3    1603      48
   3 -25  -3     116       3
   3 -27  -3     285       9
   3  37   0     922      28
   3  17  -1    4056     122
   3  -3  -2   30377     911
   3 -29  -3     288       9
   3 -31  -3     639      19
   3  -5  -2    3864     116
   3  -7  -2   53248    1597
   3  -9  -2    2438      73
   3  15  -1   33147     994
   3 -11  -2     791      24
   3 -13  -2    5191     156
   3 -15  -2   41793    1254
   3 -17  -2    6911     207
   3 -19  -2    3997     120
   3  13  -1   29411     882
   3 -21  -2    3963     119
   3 -23  -2    2193      66
   3 -25  -2    7244     217
   3 -29  -2    1003      30
   3  11  -1   23814     714
   3   9  -1  112147    3364
   3   7  -1   37394    1122
   3   5  -1   73568    2207
   3   3  -1   27139     814
   3  -3  -1   30591     918
   3  -5  -1   71067    2132
   3  -7  -1   38434    1153
   3  -9  -1   80025    2401
   3 -11  -1    4590     138
   3 -13  -1   15837     475
   3 -15  -1   20446     613
   3 -17  -1    8053     242
   3 -19  -1    6482     194
   3 -23  -1    5614     168
   3 -31  -1    1478      44
   3 -21  -1    1077      32
   3 -25  -1     555      17
   3 -27  -1     702      21
   3 -33  -1     436      13
   3 -31   0     808      24
   3 -33   0     154       5
   3 -29   0     710      21
   3 -27   0    1387      42
   3 -23   0    3126      94
   3 -21   0    7271     218
   3 -17   0   23195     696
   3 -19   0    3425     103
   3 -13   0   11495     345
   3 -15   0    2112      63
   3 -11   0    5847     175
   3  -7   0   81240    2437
   3  -5   0   67978    2039
   3  -9   0   10592     318
   3  -3   0   28663     860
   3  -1   0   13270     398
   3   5   0   95552    2867
   3   3   0   34595    1038
   3   7   0  124125    3724
   3   9   0   20361     611
   3 -29   1    3316      99
   3 -27   1    1058      32
   3 -25   1    9419     283
   3 -23   1   12687     381
   3  11   0   21489     645
   3  13   0   59233    1777
   3 -19   1   34201    1026
   3 -21   1     116       3
   3 -17   1   23081     692
   3 -15   1   35620    1069
   3 -13   1     483      14
   3  -3  -3    2756      83
   3   5  -4      83       2
   3  -1  -3     343      10
   3   7  -4     270       8
   3 -12  -2      71       2
   3   9  -4     142       4
   3  11  -4      30       1
   3   2  -3     227       7
   3  13  -4     131       4
   3   5  -3    5104     153
   3  15  -4     270       8
   3   7  -3    1147      34
   3  17  -4     297       9
   3   9  -3     669      20
   3  11  -3    3316      99
   3  -1  -2   50560    1517
   3  13  -3     636      19
   3  15  -3     244       7
   3  17  -3    1328      40
   3  19  -3     672      20
   3   6  -2      85       3
   3  21  -3     208       6
   3  23  -3     183       6
   3  17  -2    2521      76
   3  19  -2     897      27
   3  21  -2    1212      36
   3  23  -2     789      24
   3  -1  -1   28556     857
   3  25  -2     927      28
   3  27  -2     199       6
   3   1  -1   12058     362
   3  -2  -1      26       1
   3   0  -1     370      11
   3  29  -2     382      11
   3  27  -1     968      29
   3  29  -1      20       1
   3  31  -1     716      21
   3 -25   0    1148      34
   3  15   0    2867      86
   3  17   0   23380     701
   3  19   0    3146      94
   3  21   0    7057     212
   3  23   0    1777      53
   3  25   0    1542      46
   3  27   0    2305      69
   3  29   0    1294      39
   3  31   0     570      17
   3  -6   0     179       5
   4  34  -1     594      18
   4  24  -2   20792     624
   4  14  -3   10620     319
   4  12  -3   10586     318
   4   2  -4    1629      49
   4   0  -4    1241      37
   4 -12  -5     548      16
   4  22  -2    9864     296
   4  10  -3     958      29
   4   8  -3    2214      66
   4  -6  -4     323      10
   4  32  -1    1654      50
   4  20  -2    1208      36
   4  18  -2   11833     355
   4   4  -3    3732     112
   4   2  -3   39893    1197
   4 -14  -4     547      16
   4 -16  -4     808      24
   4  16  -2    3475     104
   4   0  -3     698      21
   4 -18  -4     316       9
   4  14  -2   33624    1009
   4  -4  -3    1260      38
   4  -6  -3    2879      86
   4  -8  -3    2462      74
   4  12  -2    5062     152
   4 -10  -3     649      19
   4 -12  -3    9027     271
   4 -14  -3    3551     107
   4  30  -1     830      25
   4  28  -1   13091     393
   4  10  -2    7667     230
   4 -16  -3    3830     115
   4 -18  -3     676      20
   4 -20  -3     512      15
   4   8  -2    1275      38
   4   6  -2   37249    1117
   4 -22  -3     819      25
   4   2  -2   45264    1358
   4 -32  -3     247       7
   4 -34  -3     158       5
   4   4  -2    1131      34
   4  -4  -2     735      22
   4  -6  -2   24331     730
   4  -8  -2    1815      54
   4 -10  -2    7248     217
   4 -12  -2    4450     133
   4  24  -1   17215     516
   4 -14  -2   21175     635
   4 -16  -2    1827      55
   4  26  -1    1758      53
   4 -18  -2   12322     370
   4 -20  -2    1459      44
   4 -22  -2    4482     134
   4 -24  -2   10074     302
   4 -28  -2     184       6
   4 -34  -2     531      16
   4  22  -1     759      23
   4  20  -1    4511     135
   4  18  -1   12175     365
   4  16  -1   53465    1604
   4  14  -1    9247     277
   4  12  -1   28022     841
   4   8  -1   43746    1312
   4  10  -1   10384     312
   4   6  -1   29958     899
   4   4  -1   80338    2410
   4  -4  -1   92576    2777
   4   2  -1    4121     124
   4  -2  -1    2965      89
   4  -6  -1   27280     818
   4  -8  -1   55997    1680
   4 -10  -1    7823     235
   4 -12  -1   24469     734
   4 -16  -1   48885    1467
   4 -20  -1    4857     146
   4 -24  -1    7417     223
   4 -28  -1    4621     139
   4 -14  -1    7169     215
   4 -18  -1    7482     224
   4 -22  -1     431      13
   4 -26  -1     428      13
   4 -32  -1     511      15
   4 -30   0     637      19
   4 -28   0     451      14
   4 -24   0    1948      58
   4 -26   0    1037      31
   4 -22   0    3816     114
   4 -20   0    7445     223
   4 -18   0    6630     199
   4 -16   0    8805     264
   4 -14   0    5222     157
   4 -12   0   14303     429
   4  -8   0   68893    2067
   4 -10   0   12316     369
   4  -4   0   31141     934
   4  -6   0   10644     319
   4  -2   0   19581     587
   4   4   0   63443    1903
   4   6   0    7784     234
   4   8   0  140041    4201
   4 -34   1     843      25
   4 -32   1     343      10
   4  10   0   57219    1717
   4 -30   1     435      13
   4 -28   1    1469      44
   4  12   0   51772    1553
   4 -26   1     880      26
   4  14   0   13436     403
   4 -24   1     287       9
   4 -22   1    2048      61
   4 -20   1   21936     658
   4  16   0   47795    1434
   4 -18   1    4202     126
   4 -16   1   13735     412
   4  18   0   45218    1357
   4 -12   1  156946    4708
   4 -14   1    6476     194
   4  20   0   25134     754
   4 -10   1   19471     584
   4  -4  -4     189       6
   4  -2  -4     234       7
   4 -30  -1     349      10
   4   3  -4     139       4
   4  -7  -3     173       5
   4   6  -4     519      16
   4  -2  -3    8011     240
   4   4  -4     140       4
   4  10  -4     248       7
   4  14  -4     165       5
   4 -29  -1      81       2
   4  16  -4     164       5
   4   6  -3    1085      33
   4  -2  -2   27311     819
   4  16  -3     768      23
   4   0  -2    4675     140
   4  18  -3     418      13
   4  20  -3     314       9
   4  22  -3     229       7
   4  24  -3      72       2
   4  26  -2     250       8
   4  28  -2     362      11
   4   0  -1   72116    2163
   4  21  -1      49       1
   4   2   0   12330     370
   4   0   0   27397     822
   4  22   0    3394     102
   4  24   0    1886      57
   4  26   0    1077      32
   4  28   0    1061      32
   4  30   0    1501      45
   4  32   0     290       9
   4  17   0      68       2
   4 -19   0       6       0
   4  23   0      50       2
   4 -23   0      82       2
   4  27   0      62       2
   4 -32   0     405      12
   4 -17   0      49       1
   4  28   1     666      20
   4  30   1     341      10
   4  26   1     784      24
   4  24   1     168       5
   4  20   1    2896      87
   4  22   1     939      28
   5  25  -3    2170      65
   5  23  -3    2425      73
   5  13  -4    1096      33
   5   1  -5    2041      61
   5  -1  -5    1343      40
   5  11  -4     553      17
   5  -7  -5     574      17
   5  31  -2    3926     118
   5  19  -3    1096      33
   5   7  -4     485      15
   5   5  -4    1283      38
   5   3  -4     725      22
   5  17  -3   15836     475
   5  15  -3    6236     187
   5  -1  -4     176       5
   5  13  -3    2504      75
   5  -5  -4     947      28
   5  29  -2     171       5
   5  27  -2    2688      81
   5  11  -3    8276     248
   5   9  -3    4758     143
   5  -9  -4     550      16
   5   7  -3   19333     580
   5 -13  -4     254       8
   5 -15  -4     765      23
   5 -17  -4     101       3
   5   5  -3    5171     155
   5   3  -3     480      14
   5  25  -2     290       9
   5  23  -2    2410      72
   5  21  -2    6533     196
   5   1  -3    3800     114
   5  19  -2   36846    1105
   5  -5  -3    4767     143
   5  -7  -3    9408     282
   5  17  -2   19049     571
   5  -9  -3    3352     101
   5 -11  -3     786      24
   5 -13  -3    2368      71
   5 -15  -3    5659     170
   5 -17  -3    6961     209
   5  15  -2    3552     107
   5  13  -2   25491     765
   5 -19  -3     635      19
   5 -21  -3     300       9
   5 -23  -3     712      21
   5 -25  -3     476      14
   5 -27  -3     548      16
   5  11  -2   66275    1988
   5 -29  -3     138       4
   5   9  -2     808      24
   5   7  -2   21465     644
   5   5  -2   63197    1896
   5   3  -2   40410    1212
   5   1  -2    2768      83
   5  -3  -2   45576    1367
   5  -5  -2   44816    1344
   5  -7  -2   21401     642
   5  -9  -2    1086      33
   5 -11  -2   49143    1474
   5 -13  -2   17574     527
   5 -15  -2    2798      84
   5 -17  -2   14021     421
   5 -19  -2   14677     440
   5 -21  -2    4448     133
   5 -23  -2    1176      35
   5 -27  -2    1620      49
   5 -31  -2    1208      36
   5 -37  -2     383      11
   5  37  -1      94       3
   5  35  -1     113       3
   5  29  -1    2781      83
   5  33  -1     400      12
   5  25  -1    6999     210
   5  27  -1     225       7
   5  23  -1    2245      67
   5  21  -1    9225     277
   5  15  -1   45262    1358
   5  19  -1    8641     259
   5  17  -1   18004     540
   5  13  -1   18543     556
   5   7  -1   69546    2086
   5   3  -1   61875    1856
   5 -21  -1    5157     155
   5 -25  -1    4873     146
   5 -29  -1    2080      62
   5 -31  -1     239       7
   5 -33  -1     219       7
   5   9  -1    5638     169
   5   5  -1   23108     693
   5  -3  -1   85952    2579
   5  -5  -1   11772     353
   5  -7  -1   85067    2552
   5  -9  -1   12495     375
   5 -13  -1   17740     532
   5 -15  -1   48589    1458
   5 -17  -1   16784     504
   5 -19  -1    3769     113
   5 -23  -1    2025      61
   5 -27  -1     609      18
   5  11  -1    5045     151
   5   1  -1   61457    1844
   5 -11  -1    1455      44
   5 -31   0     954      29
   5 -23   0    4237     127
   5 -19   0    2178      65
   5 -15   0   22445     673
   5 -13   0    5047     151
   5  -9   0   50356    1511
   5 -11   0    3768     113
   5  -7   0   44022    1321
   5  -5   0   62973    1889
   5  -3   0    6808     204
   5   5   0   95266    2858
   5   3   0    5901     177
   5   7   0   46742    1402
   5   9   0   85117    2554
   5 -31   1     215       6
   5  11   0    8758     263
   5 -29   1     399      12
   5 -27   1    2111      63
   5  13   0    6958     209
   5 -25   1    1152      35
   5  15   0   69248    2077
   5 -23   1    1894      57
   5  17   0    4511     135
   5 -21   1     974      29
   5 -19   1     926      28
   5 -17   1   26552     797
   5  19   0    4045     121
   5 -15   1     203       6
   5 -13   1    4195     126
   5  21   0    1271      38
   5  23   0   31949     958
   5 -11   1   13184     396
   5  -9   1     320      10
   5  -7   1  110925    3328
   5  25   0    1634      49
   5  -5   1   39405    1182
   5  -7  -4      62       2
   5 -29  -2     195       6
   5  -3  -4    1606      48
   5 -25  -2     431      13
   5  -4  -4     138       4
   5   1  -4     120       4
   5 -26  -2      23       1
   5  -3  -3    1158      35
   5  -1  -3    1453      44
   5  15  -4      76       2
   5   0  -3     506      15
   5  -1  -2    1886      57
   5  21  -3      49       1
   5  -1  -1   93039    2791
   5  26  -1       7       0
   5  31  -1     148       4
   5 -21   0    1746      52
   5 -20   0      65       2
   5 -17   0    3316      99
   5  -1   0    8577     257
   5   1   0   13515     405
   5   4   0      68       2
   5 -27   0     543      16
   5 -25   0     970      29
   5  27   0    1072      32
   5 -29   0     677      20
   5  29   0    1208      36
   5  31   0     764      23
   5  31   1     356      11
   5  27   1    1117      34
   5  29   1     239       7
   5  23   1     935      28
   5  25   1     485      15
   5  21   1     279       8
   5  17   1    8254     248
   5  19   1     459      14
   5  15   1     407      12
   5  13   1    2108      63
   5  11   1    6334     190
   6  24  -4     430      13
   6  10  -5     699      21
   6  30  -3     910      27
   6  28  -3     582      17
   6  12  -4    1103      33
   6  26  -3     484      15
   6  10  -4    4902     147
   6 -10  -5    1214      36
   6  24  -3     375      11
   6  22  -3     459      14
   6   6  -4    1141      34
   6   4  -4     578      17
   6  36  -2     850      25
   6  20  -3     606      18
   6   0  -4    2557      77
   6  18  -3      79       2
   6  16  -3    6552     197
   6  -6  -4     181       5
   6  34  -2     755      23
   6  14  -3    5296     159
   6 -10  -4    2376      71
   6 -12  -4    2233      67
   6  32  -2    1803      54
   6  12  -3     211       6
   6  10  -3     465      14
   6   8  -3    2366      71
   6   6  -3    1790      54
   6 -26  -4     182       5
   6  30  -2     345      10
   6   4  -3    4390     132
   6   2  -3    1533      46
   6   0  -3    1146      34
   6  -4  -3    2015      60
   6  28  -2     266       8
   6  26  -2    1121      34
   6  -6  -3    3366     101
   6  -8  -3    1607      48
   6  24  -2    1571      47
   6 -10  -3     593      18
   6 -14  -3    2948      88
   6 -16  -3    2769      83
   6  22  -2    7078     212
   6 -20  -3     420      13
   6  20  -2    3702     111
   6 -32  -3     136       4
   6  18  -2    1084      33
   6  16  -2   18394     552
   6  14  -2   11383     341
   6  12  -2   24379     731
   6  10  -2    7436     223
   6   8  -2     592      18
   6   6  -2     632      19
   6   4  -2    1440      43
   6   2  -2   73518    2206
   6  -4  -2    3635     109
   6  -6  -2    1979      59
   6  -8  -2    1070      32
   6 -10  -2    6890     207
   6 -12  -2   31015     930
   6 -14  -2    7865     236
   6 -16  -2   10997     330
   6 -18  -2    1188      36
   6 -20  -2    1990      60
   6 -22  -2    2992      90
   6 -24  -2     995      30
   6 -26  -2     404      12
   6 -32  -2     999      30
   6 -34  -2     410      12
   6 -36  -2     391      12
   6 -22  -1    6732     202
   6 -24  -1    6805     204
   6 -34  -1     257       8
   6 -36  -1     201       6
   6  24  -1    5301     159
   6 -14  -1   17686     531
   6 -18  -1    8666     260
   6 -20  -1     835      25
   6 -26  -1     405      12
   6  18  -1    7468     224
   6   2  -1   73566    2207
   6  -6  -1   56495    1695
   6 -10  -1   22911     687
   6 -12  -1   15510     465
   6 -16  -1    3090      93
   6  22  -1    7899     237
   6  14  -1   10192     306
   6  12  -1    9994     300
   6  10  -1   11012     330
   6   6  -1   25526     766
   6   5  -1     835      25
   6  -3  -1     340      10
   6  -4  -1    8391     252
   6  -8  -1   17484     525
   6  38  -1     132       4
   6  28  -1     321      10
   6   8  -1    9124     274
   6   4  -1    4409     132
   6  32  -1     201       6
   6  26  -1     320      10
   6  20  -1    1673      50
   6  16  -1    1101      33
   6  36  -1     224       7
   6  34  -1     327      10
   6  30  -1     253       8
   6 -32   0     162       5
   6 -28   0    2676      80
   6 -30   0     775      23
   6 -24   0    5081     152
   6 -16   0   33526    1006
   6 -20   0    2760      83
   6 -18   0    5536     166
   6 -14   0    4113     123
   6 -12   0    4425     133
   6 -10   0    9571     287
   6  -8   0   13148     394
   6  -6   0   13726     412
   6  -4   0   35293    1059
   6  -2   0   20755     623
   6   4   0   51992    1560
   6   2   0   14595     438
   6   6   0   18516     555
   6   8   0   40839    1225
   6  10   0    7902     237
   6  12   0    8551     257
   6 -30   1     168       5
   6 -28   1     193       6
   6  14   0    6838     205
   6 -26   1     523      16
   6  16   0   90225    2707
   6 -24   1    2034      61
   6  18   0   10887     327
   6 -22   1    5556     167
   6 -20   1    4869     146
   6  20   0    9209     276
   6 -18   1   10424     313
   6 -16   1   11064     332
   6 -14   1    1275      38
   6  22   0     899      27
   6  24   0   35163    1055
   6 -12   1    2031      61
   6 -10   1   18307     549
   6  -8   1   85625    2569
   6  26   0    1327      40
   6  -6   1     991      30
   6  28   0   19118     574
   6  -4   1   44175    1325
   6  30   0    1161      35
   6 -16  -4      62       2
   6 -15  -4      99       3
   6 -14  -4      77       2
   6 -24  -3     148       4
   6 -22  -3     871      26
   6  -8  -4     152       5
   6  -9  -4     171       5
   6  -7  -4      24       1
   6  -5  -4     136       4
   6 -18  -3     134       4
   6  -2  -4      91       3
   6  -4  -4      68       2
   6 -12  -3     215       6
   6   1  -4     180       5
   6   2  -4      76       2
   6 -28  -2     191       6
   6   3  -4      10       0
   6  -2  -3     929      28
   6  -2  -2   59823    1795
   6   0  -2    6128     184
   6 -30  -1     178       5
   6 -28  -1     469      14
   6  -2  -1   42166    1265
   6   0  -1    1177      35
   6   0   0   30218     907
   6 -22   0     882      26
   6 -26   0     971      29
   6  28   1     171       5
   6  30   1      48       1
   6  24   1     607      18
   6  20   1    1314      39
   6  22   1    1719      52
   6  16   1    4553     137
   6  18   1    4827     145
   6  14   1    2557      77
   6  26   1      36       1
   6  10   1    4773     143
   6  12   1     939      28
   6   8   1   33585    1008
   6   4   1   11174     335
   6   6   1     336      10
   6   2   1    1097      33
   7  25  -4     665      20
   7  11  -5     469      14
   7   9  -5     617      19
   7  15  -4     299       9
   7  13  -4    1625      49
   7  11  -4    1415      42
   7  -9  -5     434      13
   7 -11  -5     565      17
   7  29  -3    2525      76
   7   7  -4    1473      44
   7  27  -3     235       7
   7   3  -4     978      29
   7   1  -4    7223     217
   7  25  -3     320      10
   7  23  -3     822      25
   7  -1  -4    6444     193
   7  -7  -4    2354      71
   7 -11  -4     760      23
   7  19  -3     319      10
   7  17  -3     918      28
   7 -13  -4    1101      33
   7 -15  -4     231       7
   7  15  -3    2840      85
   7  13  -3    1231      37
   7  11  -3     104       3
   7   9  -3     268       8
   7   7  -3    2384      72
   7   5  -3    5897     177
   7   3  -3    4150     125
   7   1  -3    3289      99
   7  35  -2     157       5
   7  -5  -3    6945     208
   7  -7  -3    1323      40
   7  33  -2     716      21
   7  -9  -3     587      18
   7 -13  -3    1086      33
   7 -15  -3    1365      41
   7 -17  -3     579      17
   7 -19  -3     429      13
   7 -29  -3    1559      47
   7  29  -2     341      10
   7  27  -2    1606      48
   7  25  -2    3060      92
   7  23  -2    2504      75
   7  21  -2     284       9
   7  19  -2    1533      46
   7  17  -2   16982     509
   7  15  -2   12733     382
   7  13  -2    3363     101
   7  11  -2    3123      94
   7   9  -2   21585     648
   7   7  -2   23856     716
   7   5  -2   13430     403
   7   3  -2     922      28
   7   1  -2   10715     321
   7  -5  -2   15567     467
   7  -7  -2   39159    1175
   7  -9  -2   21243     637
   7 -11  -2    3731     112
   7 -13  -2    5163     155
   7 -15  -2   10459     314
   7 -17  -2   18675     560
   7 -19  -2     989      30
   7 -21  -2     769      23
   7 -23  -2    1498      45
   7 -25  -2    1552      47
   7 -27  -2    1118      34
   7 -29  -2     422      13
   7 -33  -2     488      15
   7 -35  -2      17       1
   7 -31  -1     792      24
   7 -19  -1   27088     813
   7 -21  -1    6286     189
   7 -23  -1    1734      52
   7 -27  -1    2213      66
   7 -11  -1   61939    1858
   7 -13  -1   34994    1050
   7 -17  -1    9908     297
   7  -3  -1   61332    1840
   7  -5  -1   69782    2093
   7  -7  -1   52976    1589
   7 -15  -1    9583     287
   7   5  -1   36630    1099
   7   3  -1   90818    2725
   7  -9  -1    3142      94
   7  19  -1   21698     651
   7  13  -1   20467     614
   7  11  -1   33885    1017
   7   7  -1   31127     934
   7   1  -1   10394     312
   7  15  -1    5358     161
   7  17  -1    5057     152
   7   9  -1    1827      55
   7  21  -1    3094      93
   7  27  -1    1454      44
   7  23  -1    1075      32
   7  31  -1    1254      38
   7  29  -1     104       3
   7  37  -1     345      10
   7  33  -1      56       2
   7 -29   0    1621      49
   7 -25   0    2886      87
   7 -23   0     947      28
   7 -21   0    2115      63
   7 -17   0   20159     605
   7 -19   0    3086      93
   7 -15   0   13863     416
   7 -13   0    7177     215
   7 -11   0    6678     200
   7  -7   0   22980     689
   7  -9   0   33185     996
   7  -5   0   13062     392
   7  -3   0   20413     612
   7   3   0   13468     404
   7   7   0   41016    1230
   7   5   0   17405     522
   7   9   0   19944     598
   7 -31   1      67       2
   7  11   0    3604     108
   7  13   0   16763     503
   7  15   0   70720    2122
   7 -27   1     276       8
   7  17   0   37871    1136
   7 -23   1    3104      93
   7  19   0    4268     128
   7 -21   1     137       4
   7  21   0   12922     388
   7 -19   1     626      19
   7 -17   1    1109      33
   7  23   0    6623     199
   7 -15   1   15943     478
   7  25   0    9770     293
   7 -13   1     969      29
   7 -11   1    1651      50
   7  -9   1   28503     855
   7  27   0     701      21
   7  29   0    9567     287
   7  -7   1   23306     699
   7  -5   1  123595    3708
   7  31   0     473      14
   7  -1   1   10893     327
   7  -3   1    1174      35
   7  33   0     683      21
   7 -25   2     241       7
   7  35   0     119       4
   7   3   1    3848     115
   7 -23   2     188       6
   7   5   1   42795    1284
   7 -10  -4      74       2
   7  -9  -4     165       5
   7 -23  -3     204       6
   7 -21  -3     310       9
   7  -3  -4     401      12
   7 -18  -3      43       1
   7   5  -4     107       3
   7 -11  -3     469      14
   7  -3  -3    1488      45
   7  -1  -3    1338      40
   7  21  -3      77       2
   7  -3  -2     621      19
   7  -1  -2    8326     250
   7 -29  -1     129       4
   7 -25  -1     189       6
   7  -1  -1    7610     228
   7  25  -1     251       8
   7  -1   0   35191    1056
   7   1   0   25819     775
   7  -8   0      42       1
   7 -27   0     775      23
   7 -31   0     421      13
   7  27   1     361      11
   7  29   1     252       8
   7  23   1    1235      37
   7  25   1     374      11
   7  19   1     478      14
   7  21   1     587      18
   7  15   1    6881     206
   7  17   1     726      22
   7  11   1     849      25
   7  13   1    1214      36
   7   7   1    9017     271
   7   9   1    9472     284
   7   1   1    2386      72
   7  -8   1     124       4
   8  10  -5     469      14
   8  22  -4     524      16
   8   2  -5     610      18
   8  -2  -5     558      17
   8  18  -4     246       7
   8  14  -4     246       7
   8  12  -4     296       9
   8  10  -4    4555     137
   8   4  -4     363      11
   8   2  -4     243       7
   8  28  -3     377      11
   8   0  -4     489      15
   8  26  -3     912      27
   8  24  -3     363      11
   8 -10  -4    3470     104
   8 -22  -4     552      17
   8  18  -3     738      22
   8  16  -3     380      11
   8  14  -3     578      17
   8  12  -3   13992     420
   8  10  -3   13818     415
   8   8  -3    2186      66
   8   6  -3    4345     130
   8   4  -3    2511      75
   8   2  -3     772      23
   8   0  -3   10252     308
   8  -6  -3    1114      33
   8  -8  -3    2032      61
   8 -10  -3   11443     343
   8 -12  -3   10044     301
   8 -14  -3     420      13
   8 -18  -3     151       5
   8 -24  -3     360      11
   8 -26  -3     498      15
   8 -32  -3     151       5
   8  34  -2      29       1
   8  32  -2     113       3
   8  30  -2     900      27
   8  28  -2     357      11
   8  26  -2     548      16
   8  24  -2     430      13
   8  22  -2      65       2
   8  20  -2     470      14
   8  18  -2     170       5
   8  16  -2   13494     405
   8  14  -2   14856     446
   8  10  -2    5208     156
   8  12  -2    5763     173
   8   8  -2   28613     858
   8   6  -2    7411     222
   8   4  -2   14848     445
   8   2  -2    1046      31
   8   0  -2    1500      45
   8  -4  -2   18088     543
   8  -6  -2   10369     311
   8  -8  -2   38672    1160
   8 -14  -2   22065     662
   8 -10  -2   12227     367
   8 -12  -2    8409     252
   8 -16  -2   14009     420
   8 -18  -2    1040      31
   8 -20  -2    1006      30
   8 -22  -2     945      28
   8 -24  -2     341      10
   8 -26  -2     689      21
   8 -28  -2     412      12
   8 -30  -2     397      12
   8 -32  -2     257       8
   8 -36  -1     387      12
   8 -32  -1     294       9
   8 -34  -1     290       9
   8 -24  -1    1961      59
   8 -26  -1     704      21
   8 -16  -1   15685     471
   8 -20  -1    2274      68
   8 -22  -1    3719     112
   8 -12  -1   37988    1140
   8 -14  -1   14298     429
   8 -18  -1    1031      31
   8  -8  -1    4538     136
   8 -10  -1    1635      49
   8   2  -1   83073    2492
   8  -4  -1    6853     206
   8  -6  -1    6127     184
   8  12  -1   16051     482
   8   4  -1    3692     111
   8  16  -1    9934     298
   8  14  -1    8020     241
   8   8  -1    1741      52
   8  10  -1     946      28
   8  22  -1    2426      73
   8  20  -1    1328      40
   8  18  -1    1320      40
   8  24  -1    1443      43
   8  26  -1     583      17
   8  30  -1     325      10
   8  32  -1     219       7
   8  34  -1     255       8
   8  36  -1     186       6
   8 -26   0    1091      33
   8 -22   0    4231     127
   8 -24   0    2496      75
   8 -20   0    1714      51
   8 -16   0    5030     151
   8 -18   0    5234     157
   8 -12   0    7475     224
   8 -14   0    3062      92
   8 -10   0   16707     501
   8  -8   0    9767     293
   8  -6   0    3375     101
   8  -4   0    7383     221
   8  -2   0   27827     835
   8   2   0   38924    1168
   8   4   0    6517     196
   8   6   0    5576     167
   8   8   0   12702     381
   8  10   0    5055     152
   8  12   0   21338     640
   8 -32   1     185       6
   8 -28   1     317      10
   8  14   0    3840     115
   8  16   0    4298     129
   8 -24   1    2230      67
   8  18   0    4080     122
   8 -22   1     548      16
   8  20   0    2898      87
   8 -20   1    2310      69
   8  22   0   20713     621
   8 -18   1    4527     136
   8 -16   1   23728     712
   8  24   0   11113     333
   8 -14   1    1795      54
   8  26   0    2894      87
   8 -12   1    4772     143
   8 -10   1     640      19
   8  -8   1    8908     267
   8  30   0     303       9
   8  -6   1   11023     331
   8  32   0     797      24
   8  -4   1   47538    1426
   8  34   0     553      17
   8  38   0     498      15
   8   4   1   39161    1175
   8   6   1   21967     659
   8   8   1   24255     728
   8 -18   2    4790     144
   8 -14  -4      83       3
   8 -12  -4     268       8
   8  -9  -4     239       7
   8  -4  -4     115       3
   8 -20  -3     172       5
   8 -16  -3     357      11
   8  -4  -3     683      20
   8  -2  -3     198       6
   8  20  -3     138       4
   8  22  -3      67       2
   8  -2  -2    1125      34
   8 -30  -1     464      14
   8 -28  -1     407      12
   8  -2  -1   73917    2218
   8   0  -1    7500     225
   8   6  -1     499      15
   8  28  -1     145       4
   8   0   0   12607     378
   8 -28   0     531      16
   8  28   0     591      18
   8 -30   0     296       9
   8   5   0      51       2
   8  24   1    1399      42
   8  26   1     270       8
   8  28   1     517      16
   8  18   1    1557      47
   8  20   1     674      20
   8  22   1      84       3
   8  14   1    1170      35
   8  16   1    8884     267
   8  10   1    1970      59
   8  12   1    2025      61
   8   2   1     386      12
   8   0   1   23562     707
   8  -2   1     680      20
   8  -1   1     161       5
   8  -5   1      66       2
   9   9  -5     249       7
   9   3  -5     357      11
   9  21  -4     483      14
   9  15  -4     226       7
   9  13  -4    1436      43
   9  11  -4    1088      33
   9   9  -4    1087      33
   9   5  -4     738      22
   9  -7  -4     309       9
   9  -9  -4     609      18
   9 -11  -4     957      29
   9  29  -3     290       9
   9 -13  -4     488      15
   9 -17  -4     128       4
   9  27  -3     341      10
   9  23  -3     267       8
   9  21  -3     706      21
   9  19  -3     816      24
   9  17  -3     338      10
   9  15  -3     678      20
   9  13  -3    1487      45
   9  11  -3    3994     120
   9   9  -3     420      13
   9   7  -3    4611     138
   9   5  -3    1703      51
   9   3  -3    3123      94
   9   1  -3   24649     739
   9  -1  -3   23446     703
   9  -5  -3    1112      33
   9  -7  -3    3765     113
   9  -9  -3     979      29
   9 -11  -3    3831     115
   9 -13  -3     969      29
   9 -15  -3     481      14
   9 -19  -3    1139      34
   9 -27  -3     240       7
   9 -31  -3     291       9
   9  31  -2     973      29
   9  29  -2    6530     196
   9  23  -2     789      24
   9  27  -2     171       5
   9  25  -2     233       7
   9  21  -2     660      20
   9  19  -2     973      29
   9  17  -2    4314     129
   9  15  -2    3284      99
   9  13  -2    3332     100
   9  11  -2     540      16
   9   9  -2    3335     100
   9   7  -2    5755     173
   9   5  -2   15636     469
   9   3  -2    6784     204
   9 -29  -2    1931      58
   9 -31  -2     291       9
   9   1  -2   13298     399
   9  -5  -2   28521     856
   9  -7  -2    9563     287
   9  -9  -2    7091     213
   9 -11  -2     800      24
   9 -13  -2    8109     243
   9 -15  -2    4462     134
   9 -17  -2    5001     150
   9 -19  -2    1632      49
   9 -21  -2     663      20
   9 -23  -2     902      27
   9 -25  -2     262       8
   9 -27  -2     251       8
   9 -33  -1     198       6
   9 -27  -1     414      12
   9 -29  -1     233       7
   9 -23  -1    2453      74
   9 -25  -1    2044      61
   9 -15  -1   14744     442
   9 -17  -1   12867     386
   9 -21  -1     886      27
   9  -9  -1   63299    1899
   9 -13  -1    5581     167
   9  -7  -1   59911    1797
   9 -11  -1    2804      84
   9  -5  -1   15531     466
   9   1  -1   13567     407
   9   9  -1   31246     937
   9   7  -1   25337     760
   9   5  -1    7889     237
   9   3  -1    1083      32
   9  15  -1    7818     235
   9  17  -1   10133     304
   9  13  -1    2460      74
   9  11  -1    1199      36
   9  23  -1    2384      72
   9  19  -1     545      16
   9  25  -1    1187      36
   9  21  -1     898      27
   9  27  -1     344      10
   9  33  -1     276       8
   9  35  -1      14       0
   9 -31   0     286       9
   9 -27   0    1183      35
   9 -23   0    5710     171
   9 -25   0     423      13
   9 -21   0    1675      50
   9 -19   0   20110     603
   9 -17   0    2031      61
   9 -15   0    3154      95
   9 -11   0   18842     565
   9 -13   0   23370     701
   9  -9   0    2882      86
   9  -7   0    8795     264
   9  -3   0   43305    1299
   9  -5   0    8507     255
   9   3   0   48842    1465
   9   5   0    9278     278
   9   7   0   20028     601
   9  11   0   28665     860
   9   9   0    6264     188
   9  13   0   24631     739
   9 -29   1     557      17
   9  15   0    9846     295
   9  17   0   10968     329
   9  19   0   32024     961
   9 -23   1    1354      41
   9  21   0    4127     124
   9 -21   1    3013      90
   9  23   0    3496     105
   9 -19   1     617      19
   9 -17   1   19407     582
   9  25   0     551      17
   9 -15   1    8326     250
   9  27   0    3205      96
   9 -11   1    1495      45
   9  -9   1   23613     708
   9  31   0    3370     101
   9  -7   1   19057     572
   9  33   0     195       6
   9  -5   1   19803     594
   9  -3   1     836      25
   9  -1   1   15635     469
   9  37   0     817      25
   9   3   1    2022      61
   9   5   1   26343     790
   9   7   1   14196     426
   9   9   1   35103    1053
   9 -21   2     436      13
   9 -19   2    5197     156
   9  11   1    4355     131
   9 -17   2     333      10
   9 -15   2    2314      69
   9  15   1    4586     138
   9  -5  -4     441      13
   9   1  -4     123       4
   9 -21  -3     552      17
   9   3  -4      61       2
   9 -17  -3     645      19
   9  -3  -3    2860      86
   9  -3  -2   12261     368
   9  -1  -2   17802     534
   9  18  -2      58       2
   9 -19  -1     227       7
   9  -3  -1     719      22
   9  -1  -1   13841     415
   9  29  -1      92       3
   9   1   0    7229     217
   9  -1   0    6601     198
   9  29   0     294       9
   9 -29   0     865      26
   9  27   1      69       2
   9  21   1    1479      44
   9  23   1     734      22
   9  25   1     332      10
   9  17   1    7959     239
   9  19   1     385      12
   9  22   1      69       2
   9  13   1     165       5
   9   1   1   21702     651
   9   8   1      39       1
   9  -2   1     289       9
   9   0   1     138       4
   9 -13   1     791      24
   9 -25   1     314       9
  10  18  -4     271       8
  10  10  -4     839      25
  10   8  -4     595      18
  10   4  -4     386      12
  10   2  -4    2210      66
  10   0  -4    1667      50
  10  -2  -4    1717      52
  10  -8  -4     810      24
  10 -10  -4     902      27
  10 -16  -4     284       9
  10  30  -3     111       3
  10  28  -3     219       7
  10  26  -3     408      12
  10  22  -3    3060      92
  10  18  -3     444      13
  10  16  -3     441      13
  10  12  -3    1469      44
  10  10  -3    8668     260
  10   4  -3     524      16
  10   0  -3    5808     174
  10  -6  -3     674      20
  10 -10  -3    7619     229
  10 -12  -3    1660      50
  10 -14  -3     187       6
  10 -16  -3     439      13
  10 -18  -3     585      18
  10 -22  -3    1775      53
  10 -26  -3     167       5
  10  32  -2     331      10
  10  26  -2    1418      43
  10  24  -2    1043      31
  10  22  -2     412      12
  10  12  -2   13831     415
  10  10  -2   13029     391
  10   0  -2   34403    1032
  10 -10  -2   26682     800
  10 -12  -2   31872     956
  10 -24  -2     808      24
  10 -26  -2     784      24
  10 -32  -2     198       6
  10  20  -2    1046      31
  10  18  -2     683      21
  10  16  -2    1491      45
  10  14  -2     834      25
  10   8  -2    5421     163
  10   6  -2    6711     201
  10   4  -2    1721      52
  10   2  -2    3482     104
  10  -4  -2    1781      53
  10  -6  -2    5416     162
  10  -8  -2    7958     239
  10 -14  -2     815      24
  10 -16  -2    1023      31
  10 -18  -2     454      14
  10 -20  -2     487      15
  10 -22  -2     237       7
  10 -30  -1     233       7
  10 -16  -1   17657     530
  10 -20  -1     928      28
  10 -22  -1     468      14
  10 -14  -1   38458    1154
  10  -8  -1   30531     916
  10 -10  -1   36096    1083
  10 -12  -1   21136     634
  10  -4  -1   50225    1507
  10  -6  -1   13532     406
  10   4  -1   27256     818
  10   8  -1   42248    1267
  10   2  -1    1161      35
  10  10  -1   15825     475
  10   6  -1   10109     303
  10  16  -1    9571     287
  10  14  -1   18134     544
  10  12  -1   11024     331
  10  20  -1     585      18
  10  24  -1     181       5
  10  30  -1     383      11
  10 -36   0      29       1
  10 -32   0      79       2
  10 -22   0     934      28
  10 -24   0    1954      59
  10 -20   0    1815      54
  10 -18   0     711      21
  10 -16   0    2958      89
  10 -14   0    3328     100
  10 -12   0    5106     153
  10 -10   0    1730      52
  10  -8   0    1758      53
  10  -4   0    4436     133
  10  -6   0    2050      62
  10   2   0   15453     464
  10   4   0    3179      95
  10   8   0    3155      95
  10   6   0    2147      64
  10  10   0    3588     108
  10  12   0    6891     207
  10  14   0   13204     396
  10  16   0   12750     382
  10 -26   1     659      20
  10  18   0     708      21
  10 -24   1     502      15
  10  20   0    1865      56
  10 -22   1    3556     107
  10  22   0    3249      97
  10 -20   1     186       6
  10  24   0    3806     114
  10 -18   1     517      16
  10 -16   1     555      17
  10  26   0    1032      31
  10 -14   1     673      20
  10  28   0     539      16
  10 -12   1    6389     192
  10  30   0    1182      35
  10  32   0    1124      34
  10  -8   1    4519     136
  10 -10   1    1132      34
  10  34   0     827      25
  10  -6   1     872      26
  10  36   0     782      23
  10  -4   1    4191     126
  10  -2   1   35691    1071
  10   2   1   11087     333
  10   4   1    4161     125
  10   6   1    2069      62
  10   8   1    5251     158
  10  12   1   14622     439
  10  10   1     596      18
  10 -18   2     405      12
  10  14   1     709      21
  10  16   1    3454     104
  10  18   1     585      18
  10  20   1     463      14
  10 -12  -4      98       3
  10  -6  -4       3       0
  10  -4  -4     181       5
  10   6  -4      52       2
  10  12  -4     175       5
  10  -8  -3     554      17
  10  -4  -3     712      21
  10  -2  -3     216       6
  10   2  -3     106       3
  10   6  -3     209       6
  10   8  -3     305       9
  10  14  -3     192       6
  10  -2  -2    4983     149
  10 -26  -1     620      19
  10 -24  -1     206       6
  10 -18  -1    1523      46
  10 -28  -1     183       5
  10 -17  -1      68       2
  10  -2  -1    1756      53
  10   0  -1   37832    1135
  10  18  -1     229       7
  10  22  -1     263       8
  10  26  -1     353      11
  10  28  -1     120       4
  10  -2   0    4734     142
  10   0   0    8855     266
  10 -26   0     761      23
  10 -28   0     661      20
  10  22   1    2623      79
  10  24   1     453      14
  10  26   1     487      15
  10  28   1      89       3
  10   0   1    2822      85
  10 -28   1      81       2
  11  15  -4      62       2
  11  11  -4     394      12
  11   9  -4    1085      33
  11   7  -4     307       9
  11   5  -4     346      10
  11   3  -4     157       5
  11   1  -4     634      19
  11  -1  -4     355      11
  11  -7  -4     556      17
  11  -9  -4     961      29
  11 -11  -4     308       9
  11  29  -3     399      12
  11  21  -3     703      21
  11  19  -3     168       5
  11  17  -3     807      24
  11  15  -3     289       9
  11  13  -3    1604      48
  11  11  -3    3848     115
  11   9  -3     549      16
  11   7  -3     906      27
  11   5  -3    3777     113
  11   3  -3     290       9
  11  -5  -3    4421     133
  11  -7  -3     872      26
  11  -9  -3     479      14
  11 -11  -3    3578     107
  11 -13  -3    2363      71
  11 -15  -3     191       6
  11 -17  -3     896      27
  11 -21  -3    1254      38
  11 -33  -2     233       7
  11  35  -2     196       6
  11  33  -2     183       5
  11   1  -2   38981    1169
  11  -5  -2   11548     346
  11 -11  -2   11034     331
  11 -13  -2    5072     152
  11 -17  -2    1749      52
  11 -19  -2     334      10
  11 -21  -2    1318      40
  11  29  -2     236       7
  11  27  -2      44       1
  11  21  -2     633      19
  11  19  -2    1333      40
  11  17  -2     917      28
  11  15  -2     404      12
  11  13  -2    1190      36
  11  11  -2    3562     107
  11   9  -2    1838      55
  11   7  -2    2519      76
  11   5  -2    5621     169
  11   3  -2   15273     458
  11  -7  -2    5803     174
  11  -9  -2    1383      41
  11 -15  -2     510      15
  11 -29  -1    1849      55
  11 -31  -1     431      13
  11 -23  -1    1520      46
  11 -27  -1     412      12
  11 -19  -1    1809      54
  11 -21  -1     632      19
  11 -15  -1    4604     138
  11 -17  -1    8447     253
  11  -9  -1   18514     555
  11 -13  -1   12900     387
  11  -5  -1   47861    1436
  11  -7  -1    7190     216
  11   1  -1   27881     836
  11   5  -1   23426     703
  11   3  -1    4693     141
  11   7  -1    3152      95
  11  13  -1    4008     120
  11   9  -1    6508     195
  11  15  -1    2329      70
  11  19  -1    1003      30
  11  17  -1    3336     100
  11  23  -1     870      26
  11  21  -1     442      13
  11  29  -1    1815      54
  11  31  -1     387      12
  11 -29   0     315       9
  11 -25   0     609      18
  11 -23   0    1810      54
  11 -17   0    5434     163
  11 -15   0   12421     373
  11 -13   0    1681      50
  11  -9   0   19373     581
  11 -11   0    6444     193
  11  -7   0    3166      95
  11  -3   0    8906     267
  11   1   0    4537     136
  11   5   0    6751     203
  11   3   0    4803     144
  11   7   0    6071     182
  11   9   0   25675     770
  11  11   0    4103     123
  11  15   0   15274     458
  11  13   0    2073      62
  11 -31   1     118       4
  11  17   0    5118     154
  11 -27   1     203       6
  11  19   0    1554      47
  11 -23   1     587      18
  11  23   0     796      24
  11  21   0    1121      34
  11 -21   1     683      20
  11  25   0    3685     111
  11 -19   1    4543     136
  11 -17   1    1522      46
  11  29   0    2537      76
  11  27   0     400      12
  11 -13   1    8195     246
  11 -15   1     949      28
  11 -11   1    6786     204
  11  31   0    1011      30
  11  33   0     926      28
  11  -7   1    5591     168
  11  -9   1     289       9
  11  35   0     663      20
  11  -5   1    3528     106
  11  -3   1   63354    1901
  11   3   1   72808    2184
  11   5   1    4448     133
  11   7   1    6577     197
  11 -23   2     544      16
  11   9   1     988      30
  11 -21   2     967      29
  11  13   1   18275     548
  11  11   1   11904     357
  11 -17   2    5048     151
  11  15   1    2342      70
  11 -15   2    1484      45
  11  17   1    3275      98
  11 -13   2     898      27
  11  19   1   13253     398
  11 -11   2    1382      41
  11  21   1    2889      87
  11  -9   2    6150     184
  11  23   1    1947      58
  11  -7   2    1896      57
  11  25   1     391      12
  11  -5   2   12506     375
  11  -5  -4     180       5
  11  -3  -4      72       2
  11 -19  -3     303       9
  11  -3  -3     583      17
  11  -1  -3     189       6
  11   1  -3     254       8
  11 -25  -2     138       4
  11 -23  -2     164       5
  11  -3  -2   19959     599
  11  -1  -2   45622    1369
  11  23  -2      56       2
  11  25  -2     104       3
  11 -25  -1     670      20
  11 -11  -1     481      14
  11  -3  -1    6505     195
  11  -1  -1   43100    1293
  11  11  -1     496      15
  11  25  -1     170       5
  11  27  -1     110       3
  11  -5   0    5664     170
  11  -1   0    3656     110
  11 -21   0    1880      56
  11 -19   0    1599      48
  11 -27   0     185       6
  11  24   0       5       0
  11  27   1     142       4
  11  -1   1     843      25
  11   1   1     290       9
  11  17   2     935      28
  11  21   2     169       5
  11  13   2     156       5
  11  15   2     222       7
  12  18  -5     260       8
  12  14  -4    1081      32
  12   4  -4     181       5
  12   2  -4     352      11
  12   0  -4    1037      31
  12  -2  -4     786      24
  12 -14  -4     186       6
  12 -18  -4     379      11
  12 -28  -4     346      10
  12  34  -3     100       3
  12  20  -3     755      23
  12  18  -3     368      11
  12  16  -3     231       7
  12  12  -3     244       7
  12  10  -3    1537      46
  12   8  -3    2050      61
  12   4  -3     561      17
  12   2  -3    5256     158
  12   0  -3    4212     126
  12  -8  -3    3647     109
  12 -10  -3    3163      95
  12 -12  -3     476      14
  12 -14  -3     312       9
  12 -16  -3     415      12
  12 -20  -3     678      20
  12 -22  -2    4689     141
  12 -26  -2     192       6
  12  22  -2    3043      91
  12  10  -2    6028     181
  12   0  -2   23348     700
  12  -8  -2    1766      53
  12 -10  -2   17203     516
  12 -12  -2    9091     273
  12 -14  -2     442      13
  12 -16  -2    1991      60
  12 -18  -2    1377      41
  12  32  -2     237       7
  12  28  -2      75       2
  12  26  -2     348      10
  12  24  -2     304       9
  12  18  -2     377      11
  12  16  -2     763      23
  12  12  -2    4365     131
  12   8  -2     625      19
  12   4  -2    4074     122
  12   2  -2     480      14
  12 -26  -1    1116      33
  12 -28  -1      44       1
  12 -18  -1     315       9
  12 -12  -1   26951     809
  12 -16  -1    1149      34
  12  -8  -1    9048     271
  12 -10  -1   17424     523
  12  -6  -1    1578      47
  12   0  -1   27837     835
  12  -4  -1    1625      49
  12   4  -1     872      26
  12   2  -1    3663     110
  12  10  -1    8434     253
  12   8  -1    4979     149
  12   6  -1    1226      37
  12  12  -1   13869     416
  12  16  -1     703      21
  12  26  -1     431      13
  12  32  -1     172       5
  12 -30   0     111       3
  12 -22   0     353      11
  12 -20   0    2947      88
  12 -16   0    4920     148
  12 -14   0    7961     239
  12 -10   0    6451     194
  12 -12   0    3702     111
  12  -8   0   20520     616
  12  -6   0    2128      64
  12  -4   0    6056     182
  12   2   0    3025      91
  12   6   0    2843      85
  12   4   0    6023     181
  12   8   0   21546     646
  12  10   0   11674     350
  12  12   0    2836      85
  12  14   0   13156     395
  12  16   0    4261     128
  12  18   0     725      22
  12  20   0    1105      33
  12  22   0     708      21
  12  24   0     710      21
  12  26   0     605      18
  12 -16   1    1175      35
  12 -14   1    3203      96
  12  30   0     815      24
  12 -12   1     826      25
  12 -10   1    8848     265
  12  34   0     120       4
  12  -8   1    2047      61
  12  -6   1    1640      49
  12  38   0     610      18
  12  -4   1    4126     124
  12  -2   1    3869     116
  12   2   1    4064     122
  12   4   1    3532     106
  12   6   1    1397      42
  12   8   1    1700      51
  12  10   1    6080     182
  12 -22   2    1089      33
  12  12   1    1722      52
  12  14   1   10163     305
  12  16   1    5039     151
  12 -16   2     130       4
  12  22   1     707      21
  12  -8   2     283       8
  12  -6   2     461      14
  12  26   1     257       8
  12  -2   2    3965     119
  12  30   1    1213      36
  12  -4  -4     185       6
  12   6  -4     113       3
  12 -18  -3     425      13
  12  -6  -3     242       7
  12  -4  -3     866      26
  12  -2  -3    4272     128
  12   6  -3     164       5
  12  14  -3     128       4
  12 -24  -2     290       9
  12 -20  -2     940      28
  12  -6  -2    1007      30
  12  -4  -2    6496     195
  12  -2  -2     175       5
  12   6  -2     242       7
  12  14  -2     272       8
  12  20  -2     188       6
  12 -24  -1     163       5
  12 -22  -1     438      13
  12 -20  -1     183       5
  12 -14  -1     543      16
  12  -2  -1    4136     124
  12  14  -1     583      18
  12  20  -1     216       6
  12  18  -1      31       1
  12  22  -1     144       4
  12  24  -1       5       0
  12  -2   0    2404      72
  12   0   0   10954     329
  12 -24   0     730      22
  12 -18   0     793      24
  12 -26   0    1065      32
  12  18   1     277       8
  12  20   1      59       2
  12  24   1      84       3
  12   0   1     924      28
  12 -20   1     134       4
  12 -22   1     152       5
  12 -21   1      60       2
  12 -18   1     135       4
  12  22   2     539      16
  12  12   2     436      13
  12   8   2     157       5
  12   3   2     192       6
  12   4   2      50       1
  12   6   2     233       7
  13  11  -4     220       7
  13   9  -4     360      11
  13   5  -4     288       9
  13  -9  -4     117       4
  13 -25  -4     187       6
  13 -27  -4     111       3
  13  29  -3     190       6
  13  25  -3     134       4
  13  15  -3     775      23
  13  13  -3     716      21
  13  11  -3     580      17
  13   9  -3    1992      60
  13   5  -3     749      22
  13   3  -3     231       7
  13   1  -3    1916      57
  13  -1  -3    3265      98
  13  -9  -3    3147      94
  13 -11  -3     783      24
  13 -13  -3     359      11
  13 -15  -3     657      20
  13 -17  -3     247       7
  13 -21  -2    2535      76
  13 -25  -2     219       7
  13  -7  -2    5157     155
  13 -11  -2   10977     329
  13 -13  -2    5321     160
  13 -15  -2     947      28
  13 -17  -2    1645      49
  13   7  -2    3004      90
  13   5  -2    6225     187
  13  -5  -2    7511     225
  13  21  -2    1448      43
  13  19  -2     388      12
  13  17  -2     661      20
  13  15  -2     519      16
  13  13  -2    1889      57
  13  11  -2    4718     142
  13 -17  -1    2849      85
  13 -11  -1    8294     249
  13 -13  -1    4326     130
  13  -7  -1    1116      33
  13   1  -1   56462    1694
  13  -5  -1   18294     549
  13   3  -1   19009     570
  13   5  -1   10022     301
  13  11  -1    2940      88
  13   7  -1    1213      36
  13  13  -1    1957      59
  13  17  -1    1067      32
  13 -29   0     616      18
  13 -27   0     166       5
  13 -23   0    1829      55
  13 -17   0    1202      36
  13 -19   0    1251      38
  13 -15   0    2933      88
  13 -11   0    6668     200
  13 -13   0    1641      49
  13  -9   0   11711     351
  13  -5   0    2538      76
  13  -7   0    1862      56
  13  -3   0    3662     110
  13   1   0    7030     211
  13   5   0    2976      89
  13   3   0    2786      84
  13   7   0    2251      68
  13   9   0    3829     115
  13  13   0    1790      54
  13  11   0    2341      70
  13  15   0     928      28
  13  17   0    2087      63
  13  19   0     834      25
  13  25   0     816      24
  13  23   0     828      25
  13 -19   1     204       6
  13  27   0     578      17
  13 -17   1     554      17
  13  29   0    4593     138
  13 -15   1    4997     150
  13  31   0     691      21
  13 -13   1     514      15
  13  -9   1   12516     375
  13  -7   1     286       9
  13  -5   1     764      23
  13   5   1    1255      38
  13   7   1     308       9
  13   9   1   17031     511
  13  13   1     629      19
  13 -19   2     646      19
  13  15   1   13472     404
  13 -17   2     424      13
  13  19   1    1171      35
  13  17   1     653      20
  13  21   1     638      19
  13 -11   2     435      13
  13  23   1    1523      46
  13  25   1    2424      73
  13  -5   2    1232      37
  13  29   1    1019      31
  13  -3   2    8289     249
  13  33   1      95       3
  13  31   1     297       9
  13  35   1     511      15
  13   3   2    7151     215
  13   5   2    1504      45
  13  -7  -4     226       7
  13  -5  -4     348      10
  13  -7  -3     270       8
  13  -5  -3     880      26
  13  -3  -3     199       6
  13  17  -3     106       3
  13 -23  -2     147       4
  13 -19  -2     409      12
  13  -9  -2    1337      40
  13  -3  -2     526      16
  13  -1  -2     660      20
  13   1  -2     550      17
  13   3  -2     907      27
  13   9  -2     168       5
  13  23  -2     110       3
  13 -25  -1     119       4
  13 -21  -1     470      14
  13 -19  -1     341      10
  13 -23  -1     140       4
  13 -15  -1     255       8
  13  -9  -1     485      15
  13  -3  -1   18111     543
  13  -1  -1   59452    1784
  13   9  -1     564      17
  13  15  -1     101       3
  13  19  -1     363      11
  13  21  -1     328      10
  13  -1   0    4702     141
  13 -21   0     744      22
  13  21   0     903      27
  13 -25   0     354      11
  13  11   1     111       3
  13   3   1     196       6
  13  -3   1     170       5
  13  -1   1      99       3
  13   1   1     205       6
  13 -21   1     188       6
  13 -25   1     239       7
  13 -23   1     309       9
  13  11   2     185       6
  13  13   2     314       9
  13   1   2     157       5
  13  -2   2     710      21
  13  -1   2     437      13
  13  -4   2     198       6
  14  18  -4     272       8
  14  10  -4     431      13
  14   2  -4    1087      33
  14   0  -4     551      17
  14  -2  -4     781      23
  14  30  -3     294       9
  14  28  -3     349      10
  14  20  -3     246       7
  14  18  -3     589      18
  14  14  -3    1335      40
  14 -28  -3     252       8
  14 -32  -3      87       3
  14  12  -3     301       9
  14  10  -3     237       7
  14   4  -3    1599      48
  14   2  -3    1170      35
  14   0  -3     485      15
  14 -12  -3    1055      32
  14 -14  -3    3342     100
  14 -18  -3     320      10
  14 -28  -2      42       1
  14 -20  -2     592      18
  14  -8  -2   13166     395
  14 -10  -2   11303     339
  14 -14  -2     273       8
  14  10  -2    5332     160
  14   8  -2    4671     140
  14   2  -2    5538     166
  14   0  -2    6414     192
  14  -6  -2    1823      55
  14  18  -2     696      21
  14  16  -2      98       3
  14  14  -2     244       7
  14  12  -2     491      15
  14   6  -2     899      27
  14   4  -2    1649      49
  14  34  -2     262       8
  14  30  -2     193       6
  14  20  -2     458      14
  14 -28  -1      76       2
  14 -22  -1    4288     129
  14 -12  -1    9542     286
  14 -16  -1    1850      56
  14 -10  -1    8971     269
  14  -4  -1    4383     132
  14  -6  -1    1356      41
  14  -8  -1    2137      64
  14   0  -1   31497     945
  14   4  -1    3451     104
  14  10  -1    5348     160
  14   8  -1     734      22
  14   6  -1     559      17
  14  12  -1    5051     152
  14  16  -1     859      26
  14  22  -1    2334      70
  14  28  -1     128       4
  14 -26   0     172       5
  14 -22   0     303       9
  14 -18   0     439      13
  14 -16   0     867      26
  14 -12   0    5698     171
  14 -14   0    1507      45
  14 -10   0    5088     153
  14  -8   0    2246      67
  14  -4   0     649      19
  14   2   0    6692     201
  14   4   0     949      28
  14   8   0    1520      46
  14  12   0    2137      64
  14  10   0    1879      56
  14  14   0    2353      71
  14  16   0    1590      48
  14  18   0     751      23
  14  20   0     269       8
  14  24   0     332      10
  14  22   0     480      14
  14  26   0     891      27
  14  28   0     432      13
  14 -14   1    4829     145
  14 -16   1    3008      90
  14  32   0     528      16
  14  30   0     422      13
  14 -12   1     710      21
  14 -10   1    1700      51
  14  -8   1    3434     103
  14  38   0      40       1
  14  -4   1    3166      95
  14  -6   1    2390      72
  14   6   1     991      30
  14   4   1    5159     155
  14   8   1    4159     125
  14  10   1    4502     135
  14  12   1    2675      80
  14  16   1    5510     165
  14  14   1   11038     331
  14  18   1     620      19
  14 -16   2     443      13
  14  20   1     153       5
  14 -14   2    2220      67
  14 -10   2    1088      33
  14  28   1     254       8
  14  -6   2     795      24
  14  30   1     266       8
  14  -4   2    1170      35
  14   4   2    1544      46
  14  10   2    2434      73
  14 -10  -3     183       5
  14  -8  -3     534      16
  14  -6  -3     246       7
  14  -4  -3    1825      55
  14  -2  -3     956      29
  14   6  -3     232       7
  14   8  -3     327      10
  14  16  -3      53       2
  14 -22  -2     503      15
  14 -18  -2    1277      38
  14 -16  -2     134       4
  14 -12  -2     628      19
  14  -4  -2    2665      80
  14  -2  -2    5717     172
  14  22  -2     111       3
  14 -20  -1     257       8
  14 -18  -1     858      26
  14 -24  -1     238       7
  14 -14  -1     731      22
  14  -2  -1     430      13
  14   2  -1     487      15
  14  14  -1      84       3
  14  18  -1     171       5
  14  20  -1     153       5
  14  24  -1     141       4
  14   0   0    1821      55
  14   6   0    1384      42
  14 -20   0     275       8
  14  -6   0    1459      44
  14  -2   0    5357     161
  14 -24   0    1989      60
  14   0   1    1864      56
  14   2   1     113       3
  14   7   1     108       3
  14 -18   1     231       7
  14 -24   1     119       4
  14  14   2     433      13
  14  12   2      95       3
  14   0   2     238       7
  14  -3   2       3       0
  14  -2   2      12       0
  14 -12   2     148       4
  14  -9   2     207       6
  15  13  -4     315       9
  15  -7  -4     260       8
  15  27  -3     994      30
  15  25  -3     369      11
  15 -27  -3     598      18
  15  17  -3     205       6
  15  15  -3     263       8
  15  13  -3     276       8
  15  11  -3     421      13
  15   9  -3     518      16
  15   7  -3    1969      59
  15   5  -3     762      23
  15   3  -3    1128      34
  15  -1  -3     840      25
  15  -7  -3    1751      53
  15  -9  -3     935      28
  15 -11  -3     515      15
  15 -13  -3     347      10
  15 -15  -2    3222      97
  15 -19  -2     614      18
  15  -5  -2    2836      85
  15  -7  -2     338      10
  15  -9  -2    4247     127
  15 -11  -2    1776      53
  15 -13  -2     680      20
  15   5  -2    1638      49
  15   1  -2    6673     200
  15  -1  -2    5496     165
  15  17  -2     442      13
  15  15  -2    1121      34
  15  13  -2    1094      33
  15  11  -2     791      24
  15   9  -2    3025      91
  15  21  -2      90       3
  15 -25  -1     125       4
  15 -19  -1     573      17
  15 -21  -1    2402      72
  15 -15  -1    2160      65
  15 -17  -1     468      14
  15 -11  -1    8224     247
  15 -13  -1    2645      79
  15  -5  -1    3247      97
  15  -7  -1    7611     228
  15   5  -1    2375      71
  15   1  -1    1230      37
  15   7  -1    6215     186
  15  13  -1    1372      41
  15  11  -1    4548     136
  15  17  -1     324      10
  15  15  -1    1288      39
  15  21  -1    1076      32
  15 -13   0     875      26
  15 -11   0    1837      55
  15  -7   0     966      29
  15  -5   0    1889      57
  15   1   0    8182     245
  15   3   0    2082      62
  15   5   0    3052      92
  15   9   0     827      25
  15   7   0    1281      38
  15  11   0    1238      37
  15  13   0    2070      62
  15  17   0     998      30
  15  19   0     698      21
  15  21   0     349      10
  15  25   0     150       5
  15 -13   1     417      13
  15  35   0     259       8
  15 -11   1      91       3
  15  -9   1    1591      48
  15  -5   1    1378      41
  15  -3   1     629      19
  15   3   1     507      15
  15   1   1    2009      60
  15   5   1    2496      75
  15   9   1    1746      52
  15   7   1     366      11
  15  11   1     737      22
  15  13   1    1838      55
  15  15   1     680      20
  15 -15   2    1524      46
  15  23   1     527      16
  15  -9   2    1316      39
  15  27   1     601      18
  15  29   1    1916      57
  15  -5   2    1302      39
  15  33   1     156       5
  15   5   2     316       9
  15   9   2    2526      76
  15  13   2     559      17
  15  15   2    5183     155
  15  -5  -3    1336      40
  15  -3  -3     180       5
  15   1  -3     916      27
  15 -21  -2     160       5
  15 -17  -2     433      13
  15  -3  -2     464      14
  15   3  -2     713      21
  15   7  -2     192       6
  15  19  -2     112       3
  15 -23  -1     176       5
  15  -9  -1     579      17
  15  -3  -1     141       4
  15  -1  -1     934      28
  15   3  -1     476      14
  15   9  -1     285       9
  15  19  -1     426      13
  15  23  -1     141       4
  15 -21   0     524      16
  15 -19   0     663      20
  15  -9   0     620      19
  15  -3   0    2261      68
  15  -1   0    4271     128
  15  15   0     943      28
  15  23   0     224       7
  15 -23   0    1345      40
  15 -17   0    3999     120
  15 -15   0     511      15
  15  -1   1    1787      54
  15 -15   1     344      10
  15 -17   1      89       3
  15   6   2      40       1
  15  -4   2       3       0
  15  -7   2       8       0
  15 -14   2     162       5
  16  18  -4     376      11
  16  16  -4     252       8
  16  12  -4     654      20
  16 -12  -4     622      19
  16 -16  -3     436      13
  16 -18  -3     625      19
  16  18  -3    1379      41
  16  16  -3    1581      47
  16  14  -3     273       8
  16  10  -3    1449      43
  16   8  -3     560      17
  16   6  -3     666      20
  16   4  -3     357      11
  16   2  -3    3678     110
  16   0  -3    1916      57
  16  -2  -3    3972     119
  16  -6  -3     254       8
  16  -8  -3     179       5
  16 -10  -3    1666      50
  16 -12  -2    1266      38
  16 -14  -2    5133     154
  16 -18  -2    1649      49
  16   4  -2    1861      56
  16   2  -2    1609      48
  16   0  -2     582      17
  16  18  -2     555      17
  16  14  -2    1680      50
  16  12  -2     666      20
  16  28  -2     241       7
  16 -20  -1     313       9
  16 -22  -1     377      11
  16 -16  -1     209       6
  16 -10  -1    9727     292
  16 -12  -1     331      10
  16  -8  -1    7030     211
  16   0  -1    5856     176
  16   2  -1    3138      94
  16  10  -1    6458     194
  16   8  -1    4598     138
  16  22  -1     189       6
  16  34  -1      12       0
  16 -22   0     560      17
  16 -16   0     942      28
  16 -14   0     506      15
  16 -10   0    2735      82
  16 -12   0    1618      49
  16  -8   0     298       9
  16  -4   0    2485      75
  16  -6   0    1409      42
  16   4   0    2206      66
  16   2   0     794      24
  16   6   0    1854      56
  16  10   0    1187      36
  16   8   0     654      20
  16  12   0    2111      63
  16  16   0     544      16
  16  14   0     757      23
  16  18   0     500      15
  16  22   0    1990      60
  16  28   0     303       9
  16  34   0     222       7
  16 -12   1     651      20
  16   2   1    5814     174
  16   4   1     250       8
  16   8   1     157       5
  16  12   1     379      11
  16  18   1     151       5
  16  16   1     509      15
  16 -14   2     434      13
  16  22   1     478      14
  16  26   1     375      11
  16  -6   2     262       8
  16  -4   2    1483      44
  16   6   2     144       4
  16   8   2     480      14
  16  16   2     191       6
  16  14   2    2128      64
  16 -10   3     254       8
  16 -12  -3     399      12
  16  -4  -3     459      14
  16  12  -3      36       1
  16 -16  -2      28       1
  16 -10  -2     360      11
  16  -8  -2     251       8
  16  -4  -2    2704      81
  16  -6  -2     273       8
  16  -2  -2    1708      51
  16   6  -2     294       9
  16   8  -2      92       3
  16  16  -2     113       3
  16 -18  -1     323      10
  16 -14  -1     213       6
  16  -6  -1     262       8
  16  -4  -1     820      25
  16  -2  -1    2867      86
  16   4  -1     779      23
  16   6  -1     255       8
  16  12  -1     179       5
  16  14  -1     138       4
  16  16  -1     156       5
  16  18  -1     200       6
  16  20  -1     209       6
  16 -20   0     581      17
  16 -18   0     557      17
  16  -2   0    1033      31
  16   0   0    3014      90
  16  20   0     380      11
  16  10   1     136       4
  16  -2   1    2175      65
  16   0   1     437      13
  16  -8   1     141       4
  16  -4   1      19       1
  16 -10   1      30       1
  16   4   2     132       4
  16  -3   2     197       6
  17  13  -4     335      10
  17 -11  -3      43       1
  17 -13  -3     335      10
  17 -19  -3     193       6
  17  21  -3       9       0
  17  19  -3     245       7
  17  13  -3     470      14
  17  11  -3     257       8
  17   7  -3     738      22
  17   3  -3     546      16
  17 -27  -2     364      11
  17 -21  -2      42       1
  17  -7  -2    3746     112
  17 -11  -2    2017      61
  17   9  -2     392      12
  17   7  -2    2019      61
  17   5  -2     734      22
  17   3  -2     607      18
  17  11  -2     631      19
  17  27  -2     851      26
  17 -15  -1    1565      47
  17 -17  -1     646      19
  17  -9  -1    1657      50
  17 -11  -1     286       9
  17  -5  -1    1337      40
  17   1  -1    4739     142
  17   5  -1    1014      30
  17   9  -1    1220      37
  17  15  -1    1084      33
  17  11  -1     392      12
  17 -21   0     490      15
  17 -15   0     411      12
  17 -11   0     457      14
  17  -7   0    2139      64
  17  -5   0    1031      31
  17   3   0     822      25
  17   1   0    1231      37
  17   7   0    1557      47
  17   5   0    1383      41
  17  11   0     755      23
  17  13   0     703      21
  17  17   0     539      16
  17  15   0     849      25
  17  21   0    1053      32
  17  19   0     279       8
  17  25   0     208       6
  17  29   0     195       6
  17 -13   1     545      16
  17  -7   1     783      23
  17  -3   1     807      24
  17  -5   1     453      14
  17   1   1    4981     149
  17   3   1    1761      53
  17   5   1    1042      31
  17  13   1     742      22
  17  11   1     213       6
  17  -9   2     432      13
  17  11   2      83       2
  17  13   2     372      11
  17  -9  -3     223       7
  17  -7  -3    1528      46
  17  -5  -3     269       8
  17  -3  -3     888      27
  17  -1  -3     355      11
  17   1  -3     417      13
  17   5  -3     122       4
  17   9  -3     187       6
  17 -17  -2     559      17
  17 -15  -2     274       8
  17 -13  -2     195       6
  17  -9  -2     841      25
  17  -5  -2    1378      41
  17  -3  -2     742      22
  17  -1  -2     180       5
  17   1  -2      93       3
  17  13  -2     109       3
  17  15  -2      89       3
  17  17  -2     366      11
  17 -19  -1     286       9
  17 -13  -1     351      11
  17  -7  -1     319      10
  17  -1  -1    5591     168
  17  -3  -1     216       6
  17   7  -1     286       9
  17  13  -1     203       6
  17   3  -1      70       2
  17  17  -1     231       7
  17  19  -1     149       4
  17 -19   0     286       9
  17  -9   0    1313      39
  17  -3   0     766      23
  17  -1   0    1156      35
  17   9   0     584      18
  17 -17   0    1077      32
  17 -13   0     672      20
  17  17   1      45       1
  17 -11   1     171       5
  17  -1   1    2002      60
  17   7   2     179       5
  17   9   2     124       4
  17   1   2     230       7
  17   3   2      79       2
  17   5   2      37       1
  17   8   2      55       2
  17  -4   2     115       3
  17  -1   2     148       4
  17  -5   2      37       1
  18  10  -4     146       4
  18   2  -3     290       9
  18  -6  -3     582      17
  18 -12  -3     549      16
  18  12  -3     655      20
  18  10  -3     278       8
  18 -16  -2    1147      34
  18  -6  -2     611      18
  18   4  -2     351      11
  18   2  -2    4442     133
  18   0  -2    2166      65
  18  16  -2     614      18
  18  10  -2    2296      69
  18 -31  -1     101       3
  18 -14  -1    1311      39
  18 -12  -1     821      25
  18   2  -1    1330      40
  18   0  -1     648      19
  18   4  -1    1454      44
  18  12  -1    1146      34
  18  14  -1     716      21
  18  18  -1     298       9
  18  28  -1     382      11
  18 -22   0      55       2
  18 -10   0    1459      44
  18  -8   0    2292      69
  18  -4   0     485      15
  18  -6   0     874      26
  18   0   0    1269      38
  18   4   0     519      16
  18   2   0     639      19
  18   8   0    1364      41
  18   6   0     783      24
  18  10   0    1771      53
  18  16   0     818      25
  18  22   0     438      13
  18  20   0     142       4
  18  28   0     220       7
  18 -10   1     510      15
  18 -12   1     286       9
  18  -6   1     806      24
  18   6   1     242       7
  18   4   1     356      11
  18  12   1     437      13
  18  10   1    1537      46
  18  22   1     618      19
  18  -2   2    1103      33
  18   2   2     881      26
  18  -4  -3     575      17
  18  -2  -3     235       7
  18   0  -3     126       4
  18   4  -3     393      12
  18   6  -3     229       7
  18 -14  -2     307       9
  18 -12  -2     355      11
  18 -10  -2    3612     108
  18  -8  -2     170       5
  18  -4  -2     559      17
  18  -2  -2    6701     201
  18   6  -2     424      13
  18   8  -2     219       7
  18  12  -2     110       3
  18 -18  -1     482      14
  18 -10  -1      85       3
  18  -4  -1    1761      53
  18 -16  -1      61       2
  18  -8  -1     322      10
  18  -6  -1     123       4
  18  -2  -1    1235      37
  18   6  -1     329      10
  18   8  -1     266       8
  18  10  -1     101       3
  18 -16   0     544      16
  18 -12   0     595      18
  18  -2   0     656      20
  18  12   0     948      28
  18  14   0     457      14
  18  18   0     147       4
  18 -19   0      43       1
  18 -18   0     997      30
  18 -14   0     833      25
  18   0   1     194       6
  18  -4   1     101       3
  18 -14   1      24       1
  18 -11   1     175       5
  18   0   2     130       4
  18   8   2       7       0
  19   5  -4     109       3
  19   1  -4     203       6
  19 -13  -3     103       3
  19 -15  -3     106       3
  19   3  -3     219       7
  19   1  -3     167       5
  19  -1  -3     237       7
  19  -7  -2    1574      47
  19  13  -2     115       3
  19  11  -2     442      13
  19   7  -2    1366      41
  19  19  -2     182       5
  19  -7  -1    3224      97
  19   3  -1    1021      31
  19   7  -1    2547      76
  19  17  -1     206       6
  19  27  -1     384      12
  19 -15   0     315       9
  19 -17   0     242       7
  19  -9   0     390      12
  19  -5   0     324      10
  19   3   0     434      13
  19   1   0     654      20
  19   5   0     466      14
  19  11   0     339      10
  19   9   0     359      11
  19  15   0     922      28
  19  17   0    1050      31
  19  -7   1     819      25
  19   5   1     390      12
  19   7   1     793      24
  19  11   1    1174      35
  19  15   1     214       6
  19  13   1     236       7
  19  21   1     418      13
  19 -13  -2     138       4
  19 -11  -2     701      21
  19  -9  -2     208       6
  19  -5  -2      96       3
  19  -3  -2     470      14
  19  -1  -2     290       9
  19   1  -2     394      12
  19   3  -2     302       9
  19   5  -2     259       8
  19   9  -2     185       6
  19 -15  -1     184       6
  19 -13  -1      49       1
  19 -11  -1     308       9
  19  -9  -1     153       5
  19  -5  -1     236       7
  19  -3  -1     999      30
  19   5  -1     220       7
  19   9  -1     183       6
  19  11  -1     202       6
  19  13  -1      56       2
  19  15  -1     115       3
  19  -3   0     252       8
  19  -1   0     846      25
  19   7   0     379      11
  19  13   0     241       7
  19 -13   0     170       5
  19 -11   0     345      10
  19  -7   0     346      10
  19 -11   1     411      12
  19  -1   1      73       2
  19   1   1      59       2
  19   1   2     260       8
  19   3   2     138       4
  19  -3   2      47       1
  19  -1   2     222       7
  20  -2  -3     266       8
  20  10  -3     157       5
  20 -16  -2       7       0
  20 -18  -2     369      11
  20  -8  -2     612      18
  20   0  -2     961      29
  20  18  -2     261       8
  20 -16  -1     540      16
  20 -18  -1     350      10
  20 -10  -1     356      11
  20   0  -1    1578      47
  20   2  -1    2556      77
  20  10  -1    1230      37
  20  16  -1     595      18
  20  18  -1     455      14
  20 -12   0     679      20
  20  -8   0    2005      60
  20  -6   0     678      20
  20   0   0     499      15
  20   2   0     523      16
  20   8   0     812      24
  20   6   0     304       9
  20  12   0     485      15
  20  28   0     321      10
  20 -10   1     469      14
  20  -8   1     425      13
  20   8   1     422      13
  20  10   1    1505      45
  20  10   2     304       9
  20  -6  -2     455      14
  20  -4  -2    1099      33
  20  -2  -2     139       4
  20   4  -2    1053      32
  20   6  -2     321      10
  20   2  -2      76       2
  20   8  -2     351      11
  20 -12  -1      93       3
  20  -6  -1     241       7
  20  -4  -1     226       7
  20  -2  -1    1970      59
  20   4  -1     130       4
  20   6  -1     257       8
  20  -2   0     342      10
  20   4   0     603      18
  20  10   0     242       7
  20 -14   0     157       5
  20 -10   0     237       7
  20  -4   0     789      24
  20  14   0     157       5
  20  -2   1      74       2
  20   0   1      32       1
  21  -9  -3     159       5
  21   5  -3      35       1
  21   7  -2     187       6
  21 -11  -1     180       5
  21   7  -1     605      18
  21 -17   0     106       3
  21   3   0     435      13
  21   7   0     259       8
  21  17   0     521      16
  21  27   0     347      10
  21   1   1     482      14
  21   9   1     329      10
  21  17   1     500      15
  21  -9  -1     122       4
  21  -7  -1     573      17
  21  -3  -1      95       3
  21  -5  -1      46       1
  21   1  -1      80       2
  21   3  -1      68       2
  21   5  -1      78       2
  21   9  -1     127       4
  21  -1   0     121       4
  21   9   0     134       4
  21  -9   0     244       7
  21  -7   0     374      11
  21  -5   0     812      24
  21  -3   0     177       5
  21   1   0     175       5
  21   5   0     168       5
  21  -1   1     219       7
  21   3   1      58       2
  22 -10  -2     109       3
  22   2  -2      11       0
  22   0  -2     181       5
  22  -2  -2     161       5
  22 -12  -1     112       3
  22   0  -1    1110      33
  22   4  -1     208       6
  22 -10   0     390      12
  22   0   0    1243      37
  22  10   0     199       6
  22  18   0     216       6
  22  16   0     389      12
  22 -12   1     128       4
  22  12   1     260       8
  23  -1  -2      82       2
  23   7   1     102       3
  24   0   0      82       2
  24   4   0     232       7
  24   0   1     362      11
;
_shelx_hkl_checksum              93252

data_CuPcCl16_ED_final
_database_code_depnum_ccdc_archive 'CCDC 2080221'
loop_
_audit_author_name
_audit_author_address
'Tim Gruene'
;Centre of Xray Structure Analysis, University of Vienna
Austria
;
_audit_update_record             
;
2021-04-26 deposited with the CCDC. 2021-05-17 downloaded from the CCDC.
;

# start Validation Reply Form
_vrf_RADNT01_CuPcCl16_ED_final   
;
PROBLEM: The radiation type should contain one of the following
RESPONSE: The structure was determined using electron diffraction.
;
_vrf_RINTA01_CuPcCl16_ED_final   
;
PROBLEM: The value of Rint is greater than 0.25
RESPONSE: Data processing of electron diffraction data still has room for
improvement. E.g., dynamic scattering effects were not taken into account.
;
_vrf_PLAT020_CuPcCl16_ED_final   
;
PROBLEM: The Value of Rint is Greater Than 0.12 .........      0.306 Report
RESPONSE: Data processing of electron diffraction data still has room for
improvement. E.g., dynamic scattering effects were not taken into account.
;
_vrf_PLAT029_CuPcCl16_ED_final   
;
PROBLEM: _diffrn_measured_fraction_theta_full value Low .      0.754 Why?
RESPONSE: Crystals were thin platelets. Several crystals were merged, but
because of the preferred orientation, and shading by the sample holder, data are
systemtatically incomplete and radiation damage limited the resolution.
;
_vrf_PLAT082_CuPcCl16_ED_final   
;
PROBLEM: High R1 Value ..................................       0.27 Report
RESPONSE: The model was refined assuming kinematic theory. Dynamic effects were
not taken into account. We did attempt to refine dynamically with PETS 2.0, but
due to the high mosaicity of the crystals, this did not succeed.
;
_vrf_PLAT084_CuPcCl16_ED_final   
;
PROBLEM: High wR2 Value (i.e. > 0.25) ...................       0.66 Report
RESPONSE: The model was refined assuming kinematic theory. Dynamic effects were
not taken into account. We did attempt to refine dynamically with PETS 2.0, but
due to the high mosaicity of the crystals, this did not succeed.
;
_vrf_PLAT184_CuPcCl16_ED_final   
;
PROBLEM: Missing _cell_measurement_theta_min Value ......     Please Do !
RESPONSE: The cell was determined with EDT. It uses strong reflections, but the
spread in 2theta is not reported.
;
_vrf_PLAT185_CuPcCl16_ED_final   
;
PROBLEM: Missing _cell_measurement_theta_max Value ......     Please Do !
RESPONSE: The cell was determined with EDT. It uses strong reflections, but the
spread in 2theta is not reported.
;
_vrf_PLAT341_CuPcCl16_ED_final   
;
PROBLEM: Low Bond Precision on  C-C Bonds ...............     0.0169 Ang.
RESPONSE: This is probably due to the systematically incomplete data, see
PLAT029_CuPcCl16_ED_final 
;
# end Validation Reply Form

_audit_creation_method           SHELXL-2018/3
_shelx_SHELXL_version_number     2018/3
_chemical_name_systematic        'cupper perchlorophthalocyanine'
_chemical_name_common            'Pigment Green 7'
_chemical_melting_point          ?
_chemical_formula_moiety         'C32 N8 Cl16 Cu'
_chemical_formula_sum            'C32 Cl16 Cu N8'
_chemical_formula_weight         1127.15

loop_
_atom_type_symbol
_atom_type_description
_atom_type_scat_dispersion_real
_atom_type_scat_dispersion_imag
_atom_type_scat_source
C C 0.0000 0.0000 'International Tables Vol C Tables 4.3.1.1 and 4.3.2.2'
H H 0.0000 0.0000 'International Tables Vol C Tables 4.3.1.1 and 4.3.2.2'
B B 0.0000 0.0000 'International Tables Vol C Tables 4.3.1.1 and 4.3.2.2'
N N 0.0000 0.0000 'International Tables Vol C Tables 4.3.1.1 and 4.3.2.2'
F F 0.0000 0.0000 'International Tables Vol C Tables 4.3.1.1 and 4.3.2.2'
S S 0.0000 0.0000 'International Tables Vol C Tables 4.3.1.1 and 4.3.2.2'

_space_group_crystal_system      monoclinic
_space_group_IT_number           12
_space_group_name_H-M_alt        'C 2/m'
_space_group_name_Hall           '-C 2y'

_shelx_space_group_comment       
;
The symmetry employed for this shelxl refinement is uniquely defined
by the following loop, which should always be used as a source of
symmetry information in preference to the above space-group names.
They are only intended as comments.
;

loop_
_space_group_symop_operation_xyz
'x, y, z'
'-x, y, -z'
'x+1/2, y+1/2, z'
'-x+1/2, y+1/2, -z'
'-x, -y, -z'
'x, -y, z'
'-x+1/2, -y+1/2, -z'
'x+1/2, -y+1/2, z'

_cell_length_a                   17.685(4)
_cell_length_b                   25.918(5)
_cell_length_c                   3.8330(8)
_cell_angle_alpha                90
_cell_angle_beta                 95.05(3)
_cell_angle_gamma                90
_cell_volume                     1750.1(6)
_cell_formula_units_Z            2
_cell_measurement_temperature    293(2)
_cell_measurement_reflns_used    253
_cell_measurement_theta_min      ?
_cell_measurement_theta_max      ?

_exptl_crystal_description       'square platelets'
_exptl_crystal_colour            blue
_exptl_crystal_density_meas      ?
_exptl_crystal_density_method    ?
_exptl_crystal_density_diffrn    2.139
_exptl_crystal_F_000             363
_exptl_transmission_factor_min   ?
_exptl_transmission_factor_max   ?
_exptl_crystal_size_max          0.0005
_exptl_crystal_size_mid          0.0005
_exptl_crystal_size_min          0.0001
_exptl_absorpt_coefficient_mu    0.000
_shelx_estimated_absorpt_T_min   ?
_shelx_estimated_absorpt_T_max   ?
_exptl_absorpt_correction_type   empirical
_exptl_absorpt_correction_T_min  ?
_exptl_absorpt_correction_T_max  ?
_exptl_absorpt_process_details   ?
_exptl_absorpt_special_details   'electron diffraction, unknown absorption'
_diffrn_ambient_temperature      293(2)
_diffrn_radiation_wavelength     0.02508
_diffrn_radiation_probe          electron
_diffrn_radiation_type           'monochromatic beam'
_diffrn_source                   'tansmission electron microscope'
_diffrn_source_voltage           200
_diffrn_detector                 'CCD area detector'
_diffrn_detector_type            'Gatan MSC 2k'
_diffrn_measurement_device_type  'transmission electron microscope'
_diffrn_measurement_method       ?
_diffrn_detector_area_resol_mean 71.428
_diffrn_reflns_number            5758
_diffrn_reflns_av_unetI/netI     0.2132
_diffrn_reflns_av_R_equivalents  0.3061
_diffrn_reflns_limit_h_min       -24
_diffrn_reflns_limit_h_max       24
_diffrn_reflns_limit_k_min       -37
_diffrn_reflns_limit_k_max       42
_diffrn_reflns_limit_l_min       -5
_diffrn_reflns_limit_l_max       5
_diffrn_reflns_theta_min         0.049
_diffrn_reflns_theta_max         1.219
_diffrn_reflns_theta_full        0.862
_diffrn_measured_fraction_theta_max 0.394
_diffrn_measured_fraction_theta_full 0.754
_diffrn_reflns_Laue_measured_fraction_max 0.394
_diffrn_reflns_Laue_measured_fraction_full 0.754
_diffrn_reflns_point_group_measured_fraction_max 0.394
_diffrn_reflns_point_group_measured_fraction_full 0.754
_reflns_number_total             1796
_reflns_number_gt                1505
_reflns_threshold_expression     'I > 2\s(I)'
_reflns_Friedel_coverage         0.000
_reflns_Friedel_fraction_max     .
_reflns_Friedel_fraction_full    .

_reflns_special_details          
;
 Reflections were merged by SHELXL according to the crystal
 class for the calculation of statistics and refinement.
 
 _reflns_Friedel_fraction is defined as the number of unique
 Friedel pairs measured divided by the number that would be
 possible theoretically, ignoring centric projections and
 systematic absences.
;

_computing_data_collection       ?
_computing_cell_refinement       ?
_computing_data_reduction        ?
_computing_structure_solution    ?
_computing_structure_refinement  'SHELXL-2018/3 (Sheldrick, 2018)'
_computing_molecular_graphics    'SHELXLE PLATON'
_computing_publication_material  ?
_refine_special_details          
; electron scattering factors derived from Peng (1999)'
;
_refine_ls_structure_factor_coef Fsqd
_refine_ls_matrix_type           full
_refine_ls_weighting_scheme      calc
_refine_ls_weighting_details     
'w=1/[\s^2^(Fo^2^)+(0.2000P)^2^] where P=(Fo^2^+2Fc^2^)/3'
_atom_sites_solution_primary     ?
_atom_sites_solution_secondary   ?
_atom_sites_solution_hydrogens   .
_refine_ls_hydrogen_treatment    undef
_refine_ls_extinction_method     none
_refine_ls_extinction_coef       .
_refine_ls_number_reflns         1796
_refine_ls_number_parameters     133
_refine_ls_number_restraints     108
_refine_ls_R_factor_all          0.2817
_refine_ls_R_factor_gt           0.2652
_refine_ls_wR_factor_ref         0.6560
_refine_ls_wR_factor_gt          0.6488
_refine_ls_goodness_of_fit_ref   3.045
_refine_ls_restrained_S_all      2.975
_refine_ls_shift/su_max          0.000
_refine_ls_shift/su_mean         0.000

loop_
_atom_site_label
_atom_site_type_symbol
_atom_site_fract_x
_atom_site_fract_y
_atom_site_fract_z
_atom_site_U_iso_or_equiv
_atom_site_adp_type
_atom_site_occupancy
_atom_site_site_symmetry_order
_atom_site_calc_flag
_atom_site_refinement_flags_posn
_atom_site_refinement_flags_adp
_atom_site_refinement_flags_occupancy
_atom_site_disorder_assembly
_atom_site_disorder_group
Cu1 Cu 0.000000 0.000000 0.000000 0.0382(17) Uani 1 4 d S T P . .
Cl1 Cl 0.1641(4) -0.2061(3) -0.243(2) 0.0545(19) Uani 1 1 d . . . . .
Cl2 Cl 0.0824(5) -0.3079(3) -0.112(3) 0.064(2) Uani 1 1 d . . . . .
Cl3 Cl 0.2741(4) -0.1202(2) -0.550(2) 0.0504(19) Uani 1 1 d . . . . .
Cl4 Cl 0.4141(4) -0.0603(3) -0.774(2) 0.0502(19) Uani 1 1 d . . . . .
N1 N 0.000000 -0.0741(5) 0.000000 0.042(4) Uani 1 2 d S T P . .
N2 N 0.0973(6) 0.000000 -0.209(4) 0.031(3) Uani 1 2 d S T P . .
N3 N 0.1200(6) -0.0914(4) -0.254(3) 0.034(2) Uani 1 1 d . . . . .
C1 C 0.1408(8) -0.0444(4) -0.298(4) 0.040(3) Uani 1 1 d . . . . .
C2 C 0.2102(8) -0.0281(6) -0.428(4) 0.049(3) Uani 1 1 d . . . . .
C3 C 0.2739(5) -0.0544(4) -0.553(3) 0.027(2) Uani 1 1 d . . . . .
C4 C 0.3345(6) -0.0277(4) -0.640(3) 0.027(2) Uani 1 1 d . . . . .
C5 C 0.0560(5) -0.1064(3) -0.101(3) 0.028(2) Uani 1 1 d . . . . .
C6 C 0.0332(6) -0.1610(4) -0.061(3) 0.026(2) Uani 1 1 d . . . . .
C7 C 0.0767(9) -0.2094(4) -0.117(4) 0.048(4) Uani 1 1 d . . . . .
C8 C 0.0354(9) -0.2506(4) -0.055(5) 0.060(5) Uani 1 1 d . . . . .

loop_
_atom_site_aniso_label
_atom_site_aniso_U_11
_atom_site_aniso_U_22
_atom_site_aniso_U_33
_atom_site_aniso_U_23
_atom_site_aniso_U_13
_atom_site_aniso_U_12
Cu1 0.044(3) 0.023(2) 0.049(4) 0.000 0.017(3) 0.000
Cl1 0.058(3) 0.035(3) 0.072(5) -0.011(3) 0.017(3) 0.004(2)
Cl2 0.070(4) 0.034(3) 0.089(7) -0.003(3) 0.013(4) 0.007(3)
Cl3 0.054(3) 0.028(2) 0.072(5) -0.010(2) 0.018(3) 0.003(2)
Cl4 0.053(3) 0.037(2) 0.063(5) 0.003(3) 0.021(3) 0.007(2)
N1 0.039(5) 0.019(4) 0.069(11) 0.000 0.012(6) 0.000
N2 0.024(4) 0.033(5) 0.037(8) 0.000 0.005(4) 0.000
N3 0.038(4) 0.028(3) 0.036(6) 0.001(3) 0.005(4) 0.002(3)
C1 0.057(5) 0.025(3) 0.040(7) -0.003(4) 0.015(5) 0.001(4)
C2 0.044(5) 0.042(6) 0.064(9) 0.009(6) 0.019(5) 0.001(4)
C3 0.042(4) 0.025(3) 0.012(5) -0.011(3) -0.005(4) 0.007(3)
C4 0.042(4) 0.023(3) 0.016(5) -0.005(3) -0.001(4) -0.002(3)
C5 0.033(4) 0.010(2) 0.039(6) 0.010(3) -0.001(4) 0.003(2)
C6 0.044(4) 0.021(3) 0.014(6) 0.007(3) -0.003(4) -0.007(3)
C7 0.072(7) 0.022(4) 0.055(9) 0.006(4) 0.032(7) -0.005(4)
C8 0.074(8) 0.020(4) 0.093(13) 0.014(5) 0.051(10) 0.004(4)

_geom_special_details            
;
 All esds (except the esd in the dihedral angle between two l.s. planes)
 are estimated using the full covariance matrix.  The cell esds are taken
 into account individually in the estimation of esds in distances, angles
 and torsion angles; correlations between esds in cell parameters are only
 used when they are defined by crystal symmetry.  An approximate (isotropic)
 treatment of cell esds is used for estimating esds involving l.s. planes.
;

loop_
_geom_bond_atom_site_label_1
_geom_bond_atom_site_label_2
_geom_bond_distance
_geom_bond_site_symmetry_2
_geom_bond_publ_flag
Cu1 N1 1.921(13) 5 ?
Cu1 N1 1.921(13) . ?
Cu1 N2 1.961(10) 5 ?
Cu1 N2 1.961(10) . ?
Cl1 C7 1.662(15) . ?
Cl2 C8 1.724(14) . ?
Cl3 C3 1.704(12) . ?
Cl4 C4 1.757(11) . ?
N1 C5 1.377(11) 2 ?
N1 C5 1.377(11) . ?
N2 C1 1.442(12) 6 ?
N2 C1 1.442(12) . ?
N3 C1 1.290(15) . ?
N3 C5 1.377(13) . ?
C1 C2 1.427(16) . ?
C2 C3 1.436(15) . ?
C2 C2 1.45(3) 6 ?
C3 C4 1.344(14) . ?
C4 C4 1.434(19) 6 ?
C5 C6 1.481(13) . ?
C6 C6 1.30(2) 2 ?
C6 C7 1.498(17) . ?
C7 C8 1.325(15) . ?
C8 C8 1.36(3) 2 ?

loop_
_geom_angle_atom_site_label_1
_geom_angle_atom_site_label_2
_geom_angle_atom_site_label_3
_geom_angle
_geom_angle_site_symmetry_1
_geom_angle_site_symmetry_3
_geom_angle_publ_flag
N1 Cu1 N1 180.0 5 . ?
N1 Cu1 N2 90.0 5 5 ?
N1 Cu1 N2 90.0 . 5 ?
N1 Cu1 N2 90.0 5 . ?
N1 Cu1 N2 90.0 . . ?
N2 Cu1 N2 180.0 5 . ?
C5 N1 C5 105.1(11) 2 . ?
C5 N1 Cu1 127.4(5) 2 . ?
C5 N1 Cu1 127.4(5) . . ?
C1 N2 C1 105.8(11) 6 . ?
C1 N2 Cu1 127.1(6) 6 . ?
C1 N2 Cu1 127.1(6) . . ?
C1 N3 C5 125.4(9) . . ?
N3 C1 C2 126.2(11) . . ?
N3 C1 N2 123.9(10) . . ?
C2 C1 N2 109.8(10) . . ?
C1 C2 C3 134.3(13) . . ?
C1 C2 C2 107.3(8) . 6 ?
C3 C2 C2 118.4(7) . 6 ?
C4 C3 C2 120.3(10) . . ?
C4 C3 Cl3 121.1(7) . . ?
C2 C3 Cl3 118.4(9) . . ?
C3 C4 C4 121.1(6) . 6 ?
C3 C4 Cl4 120.1(8) . . ?
C4 C4 Cl4 118.8(4) 6 . ?
N3 C5 N1 125.9(8) . . ?
N3 C5 C6 123.6(9) . . ?
N1 C5 C6 110.1(8) . . ?
C6 C6 C5 107.4(5) 2 . ?
C6 C6 C7 122.8(6) 2 . ?
C5 C6 C7 129.7(9) . . ?
C8 C7 C6 110.6(11) . . ?
C8 C7 Cl1 129.4(10) . . ?
C6 C7 Cl1 120.0(8) . . ?
C7 C8 C8 126.4(8) . 2 ?
C7 C8 Cl2 113.1(10) . . ?
C8 C8 Cl2 120.5(5) 2 . ?

_refine_diff_density_max         0.354
_refine_diff_density_min         -0.459
_refine_diff_density_rms         0.095

_shelx_res_file                  
;
TITL CuPcCl16_solutionC2/matoms_correct_6
    CuPcCl16_ED_final.res
    created by SHELXL-2018/3 at 15:35:54 on 23-Apr-2021
CELL  0.02508   17.6850   25.9180    3.8330    90.000    95.050    90.000
ZERR        2    0.00354   0.00518   0.00077   0.0000   0.0300   0.0000

LATT   7
SYMM             - X ,              Y ,            - Z
SFAC  C  0.151 66.500  0.766 27.556  1.005 10.571  0.509  2.650  0.078 =
  0.0 0.0 0.000 0.770 12.011
SFAC Cl  0.907  1.535  1.978  8.831  1.556 22.789  0.329 51.693  0.087 =
  0.0 0.0 0.000 1.020 35.450
SFAC Cu  0.506 110.498  1.215 44.358  1.370 14.087  2.025  3.074  0.485 =
  0.0 0.0 0.000 1.400 63.546
SFAC  N  0.145 46.206  0.529 21.787  0.934  8.888  0.537  2.145  0.066 =
  0.0 0.0 0.000 0.710 14.007
SFAC  H  0.128 37.662  0.237 13.635  0.135  3.586  0.010  1.035  0.018 =
  0.0 0.0 0.000 0.310 1.008
UNIT 64 32 2 16 0
LIST 4 ! automatically inserted. Change 6 to 4 for CHECKCIF!!
L.S. 50
MORE 3
FMAP -2
PLAN 20
ACTA
RIGU
WGHT    0.200000
FVAR       9.24207
CU1   3    0.000000    0.000000    0.000000    10.25000    0.04450    0.02341 =
         0.04900    0.00000    0.01673    0.00000
CL1   2    0.164121   -0.206087   -0.242600    11.00000    0.05823    0.03495 =
         0.07241   -0.01114    0.01673    0.00365
CL2   2    0.082386   -0.307869   -0.112055    11.00000    0.07037    0.03430 =
         0.08899   -0.00347    0.01273    0.00666
CL3   2    0.274114   -0.120169   -0.549570    11.00000    0.05379    0.02819 =
         0.07153   -0.00967    0.01813    0.00254
CL4   2    0.414136   -0.060308   -0.773894    11.00000    0.05331    0.03683 =
         0.06322    0.00283    0.02095    0.00651
N1    4    0.000000   -0.074113    0.000000    10.50000    0.03918    0.01903 =
         0.06921    0.00000    0.01201    0.00000
N2    4    0.097331    0.000000   -0.208635    10.50000    0.02429    0.03304 =
         0.03731    0.00000    0.00466    0.00000
N3    4    0.120007   -0.091434   -0.253833    11.00000    0.03782    0.02756 =
         0.03560    0.00104    0.00550    0.00159
C1    1    0.140825   -0.044381   -0.298486    11.00000    0.05682    0.02479 =
         0.03994   -0.00318    0.01514    0.00124
C2    1    0.210197   -0.028053   -0.427590    11.00000    0.04403    0.04237 =
         0.06404    0.00910    0.01868    0.00108
C3    1    0.273907   -0.054422   -0.552600    11.00000    0.04227    0.02505 =
         0.01159   -0.01056   -0.00549    0.00669
C4    1    0.334522   -0.027673   -0.639953    11.00000    0.04181    0.02268 =
         0.01640   -0.00504   -0.00071   -0.00195
C5    1    0.055964   -0.106424   -0.100667    11.00000    0.03319    0.00977 =
         0.03882    0.00981   -0.00124    0.00270
C6    1    0.033205   -0.160979   -0.061364    11.00000    0.04402    0.02067 =
         0.01357    0.00702   -0.00314   -0.00708
C7    1    0.076667   -0.209437   -0.117029    11.00000    0.07155    0.02160 =
         0.05535    0.00639    0.03229   -0.00513
C8    1    0.035446   -0.250604   -0.055400    11.00000    0.07439    0.01987 =
         0.09318    0.01416    0.05124    0.00412
HKLF 4


REM  CuPcCl16_solutionC2/matoms_correct_6
REM wR2 = 0.6560, GooF = S = 3.045, Restrained GooF = 2.975 for all data
REM R1 = 0.2652 for 1505 Fo > 4sig(Fo) and 0.2817 for all 1796 data
REM 133 parameters refined using 108 restraints

END

WGHT      0.2000      0.0000

REM Highest difference peak  0.354,  deepest hole -0.459,  1-sigma level  0.095
Q1    1   0.0048  0.0000  0.2676  10.50000  0.05   -0.46
Q2    1   0.3530  0.0000 -0.6811  10.50000  0.05    0.35
Q3    1   0.2712 -0.1254 -0.3335  11.00000  0.05   -0.34
Q4    1   0.1124 -0.3192 -0.2839  11.00000  0.05   -0.30
Q5    1   0.1615 -0.2078 -0.0530  11.00000  0.05   -0.29
Q6    1   0.3241 -0.0413 -0.4611  11.00000  0.05   -0.29
Q7    1   0.5000 -0.0500 -0.5000  10.50000  0.05    0.28
Q8    1   0.2708 -0.1094 -0.0926  11.00000  0.05   -0.28
Q9    1   0.0000  0.0071 -0.5000  10.50000  0.05   -0.28
Q10   1   0.1994  0.0000 -0.4326  10.50000  0.05    0.27
Q11   1   0.1259 -0.2673 -0.2350  11.00000  0.05    0.27
Q12   1   0.2702 -0.0672 -0.8119  11.00000  0.05   -0.27
Q13   1   0.2796 -0.1129 -0.7669  11.00000  0.05   -0.26
Q14   1   0.2697 -0.1129 -0.8499  11.00000  0.05   -0.26
Q15   1   0.2768  0.0000 -0.5968  10.50000  0.05   -0.26
Q16   1   0.1983 -0.0271 -0.7645  11.00000  0.05   -0.26
Q17   1   0.1583 -0.2104 -0.5168  11.00000  0.05   -0.25
Q18   1   0.1519 -0.1987 -0.1844  11.00000  0.05   -0.25
Q19   1   0.0612 -0.3393 -0.2711  11.00000  0.05   -0.25
Q20   1   0.2266 -0.0819 -0.3101  11.00000  0.05    0.25
;
_shelx_res_checksum              19534

_shelx_hkl_file                  
;
 -24  -4   2     101       3
 -24  -6   2     191       6
 -24 -12   2      38       1
 -24   4   0     278       8
 -24   0   0     305       9
 -24  -4   0     440      13
 -24 -12   0      26       1
 -24 -18  -1     468      14
 -23 -17   3     387      12
 -23   3   2      86       3
 -23 -13   2     193       6
 -23   7   0      65       2
 -23  -1   0     278       8
 -23  -3   0     198       6
 -23  -7   0     173       5
 -23 -25   0      54       2
 -23   7  -1     327      10
 -23   3  -1     338      10
 -23  -3  -1     304       9
 -22  -4   3     185       6
 -22  -6   3      13       0
 -22   2   2     213       6
 -22  -2   2     135       4
 -22 -24   2     180       5
 -22   4   1     234       7
 -22   0   1     451      14
 -22  -4   1     180       5
 -22 -18   1     242       7
 -22  16   0     322      10
 -22  10   0     170       5
 -22   6   0     146       4
 -22   4   0      37       1
 -22   2   0     235       7
 -22   0   0    1853      56
 -22  -2   0     228       7
 -22  -6   0      87       3
 -22 -10   0     303       9
 -22 -16   0     633      19
 -22 -18   0     233       7
 -22  12  -1     212       6
 -22   8  -1     206       6
 -22  -8  -1     239       7
 -22 -12  -1     479      14
 -21   5   3     138       4
 -21  -5   3     145       4
 -21 -13   3     127       4
 -21  21   2     104       3
 -21 -13   2      32       1
 -21  11   1     153       5
 -21  -7   1     141       4
 -21   9   0     223       7
 -21   7   0     335      10
 -21   3   0     323      10
 -21  -3   0     506      15
 -21  -7   0     399      12
 -21 -17   0     311       9
 -21 -21   0     190       6
 -21  17  -1     252       8
 -21 -27   0     646      19
 -21   3  -1     216       6
 -21   1  -1     811      24
 -21  -1  -1     757      23
 -21  -3  -1     107       3
 -21 -17  -1     395      12
 -21 -11  -2     493      15
 -21   7   1     751      23
 -21   9   1     110       3
 -21  -9   1     209       6
 -21   3   1     152       5
 -21   5   1     194       6
 -21  -3   1     156       5
 -21  -9   0     183       5
 -21  -1   0     220       7
 -21   1   0     211       6
 -21   5   0     345      10
 -21   4   0      62       2
 -20  10   3     165       5
 -20   2   3     398      12
 -20   0   3     266       8
 -20  -2   3     547      16
 -20 -14   3     124       4
 -20 -16   3     158       5
 -20 -24   3     198       6
 -20  18   2     187       6
 -20  16   2     172       5
 -20  12   2     198       6
 -20   4   2    1621      49
 -20   2   2     217       7
 -20   0   2     845      25
 -20  -4   2     168       5
 -20  -8   2     310       9
 -20 -12   2     321      10
 -20 -14   2       7       0
 -20 -18   2     157       5
 -20  18   1     470      14
 -20  16   1     694      21
 -20  10   1    2051      62
 -20   2   1    3550     107
 -20   0   1    2344      70
 -20  -2   1    2544      76
 -20 -10   1    1072      32
 -20 -16   1     908      27
 -20 -18   1     394      12
 -20  12   0     538      16
 -20   8   0    1007      30
 -20   2   0     504      15
 -20   0   0     497      15
 -20  -2   0     602      18
 -20  -4   0     292       9
 -20  -6   0     260       8
 -20  -8   0    1442      43
 -20 -12   0     783      24
 -20  10  -1     322      10
 -20 -28   0     189       6
 -20   8  -1     649      19
 -20   0  -1     468      14
 -20  -6  -1     513      15
 -20  -8  -1     433      13
 -20 -10  -1     857      26
 -20  -6  -2     428      13
 -20 -10  -2     516      15
 -20   6   2     315       9
 -20   8   2     615      18
 -20  -2   2     115       3
 -20   6   1     449      13
 -20  12   1      62       2
 -20   4   1     405      12
 -20   8   1      61       2
 -20 -14   1     140       4
 -20 -14   0     213       6
 -20 -10   0      95       3
 -20   4   0     824      25
 -20   6   0     513      15
 -20  10   0     357      11
 -20  -2  -1      87       3
 -20  -4  -1      66       2
 -20   1  -1      56       2
 -20   2  -1     126       4
 -19  13   3     191       6
 -19   1   3     223       7
 -19  -1   3     223       7
 -19  -5   3     167       5
 -19 -13   3     159       5
 -19 -15   3     100       3
 -19  13   2     183       5
 -19   7   2    1218      37
 -19  -7   2    1184      36
 -19 -13   2     718      22
 -19 -19   2     123       4
 -19  27   1     312       9
 -19   7   1    5690     171
 -19   3   1    1634      49
 -19  -3   1    1083      32
 -19  -7   1    2464      74
 -19 -17   1     392      12
 -19 -27   1     154       5
 -19  17   0     430      13
 -19  15   0     459      14
 -19  11   0     273       8
 -19   9   0     548      16
 -19   5   0     519      16
 -19   1   0     991      30
 -19  -1   0     830      25
 -19  -3   0     356      11
 -19  -5   0     235       7
 -19  -9   0     317      10
 -19 -11   0     325      10
 -19 -15   0    1018      31
 -19 -17   0    1420      43
 -19  15  -1     125       4
 -19  11  -1     374      11
 -19   9  -1     363      11
 -19   7  -1     525      16
 -19   5  -1     171       5
 -19   1  -1     267       8
 -19  -1  -1     427      13
 -19  -5  -1     729      22
 -19  -7  -1    1771      53
 -19  -9  -1     149       4
 -19 -11  -1    1045      31
 -19 -13  -1     403      12
 -19 -15  -1     312       9
 -19 -19  -1     545      16
 -19  13  -2     283       8
 -19   3  -2     445      13
 -19   1  -2    1084      33
 -19  -1  -2    1276      38
 -19  -3  -2     373      11
 -19  11   2    1078      32
 -19   9   2     412      12
 -19  -1   2     220       7
 -19   1   2     250       7
 -19   3   2     408      12
 -19   5   2     103       3
 -19  -3   2     334      10
 -19 -11   2     412      12
 -19  -9   2     259       8
 -19  13   1     239       7
 -19  15   1     418      13
 -19   5   1     491      15
 -19   9   1     237       7
 -19  11   1     593      18
 -19 -15   1      80       2
 -19 -13   1     136       4
 -19 -11   1     249       7
 -19  -9   1     201       6
 -19  -1   1      82       2
 -19 -13   0     298       9
 -19  -7   0     369      11
 -19   3   0     395      12
 -19   7   0     489      15
 -19  13   0     379      11
 -19 -12  -1      73       2
 -19  -3  -1      96       3
 -19  10  -1      75       2
 -19  13  -1     121       4
 -19   0  -2      44       1
 -19   2  -2     171       5
 -18  -2   4     414      12
 -18 -10   4     319      10
 -18 -24   4     267       8
 -18  18   3     228       7
 -18  12   3     555      17
 -18   6   3      30       1
 -18   2   3     373      11
 -18  -2   3     246       7
 -18  -4   3     196       6
 -18  -6   3     127       4
 -18 -12   3     473      14
 -18 -18   3     104       3
 -18  26   2      17       1
 -18  18   2     721      22
 -18  16   2     838      25
 -18  10   2    4697     141
 -18   2   2    6142     184
 -18   0   2    2382      71
 -18  -2   2    4228     127
 -18  -6   2     169       5
 -18 -10   2    2149      64
 -18 -16   2    1902      57
 -18 -18   2     870      26
 -18  14   1    1989      60
 -18  12   1    3553     107
 -18   2   1    1813      54
 -18   0   1     848      25
 -18  -2   1    1591      48
 -18  -4   1     202       6
 -18 -12   1    1443      43
 -18 -14   1     879      26
 -18 -18   1     240       7
 -18 -28   1     237       7
 -18  22   0     110       3
 -18  10   0    1254      38
 -18   8   0    2144      64
 -18   6   0    1046      31
 -18   4   0     700      21
 -18   2   0     748      22
 -18   0   0    1754      53
 -18  -2   0     769      23
 -18  -4   0     498      15
 -18  -6   0     121       4
 -18  -8   0    1986      60
 -18 -10   0    2485      75
 -18 -14   0     200       6
 -18 -16   0     580      17
 -18 -20   0     321      10
 -18  22  -1     215       6
 -18 -22   0     606      18
 -18 -24   0     266       8
 -18  12  -1     197       6
 -18  10  -1     845      25
 -18 -28   0      69       2
 -18   8  -1     166       5
 -18   6  -1     634      19
 -18   4  -1     311       9
 -18   0  -1     650      20
 -18  -4  -1     317      10
 -18  -6  -1     325      10
 -18  -8  -1     107       3
 -18 -10  -1    1107      33
 -18 -12  -1     743      22
 -18 -20  -1      42       1
 -18 -22  -1     814      24
 -18 -24  -1     361      11
 -18   2  -2    1470      44
 -18   0  -2     701      21
 -18  -2  -2    1596      48
 -18  -6  -2     344      10
 -18   4   3     546      16
 -18   0   3      80       2
 -18  12   2     432      13
 -18  14   2     431      13
 -18   6   2     724      22
 -18   8   2     204       6
 -18   4   2     542      16
 -18  -8   2     231       7
 -18 -12   2      43       1
 -18  18   1     938      28
 -18  16   1      95       3
 -18   4   1    2453      74
 -18   6   1     272       8
 -18   8   1     467      14
 -18  10   1     261       8
 -18 -16   1     116       3
 -18  -8   1     247       7
 -18 -10   1      20       1
 -18  14   0     870      26
 -18  16   0    1447      43
 -18  18   0     443      13
 -18 -18   0     119       4
 -18 -12   0     776      23
 -18  -9   0      10       0
 -18  12   0    1096      33
 -18 -11  -1     173       5
 -18   7  -1      48       1
 -18  14  -1     130       4
 -18  16  -1      88       3
 -17 -13   4     181       5
 -17  21   3      62       2
 -17  19   3     285       9
 -17  13   3     221       7
 -17  11   3      96       3
 -17   7   3     758      23
 -17   3   3     484      15
 -17  -3   3     258       8
 -17  -7   3     852      26
 -17  -9   3     175       5
 -17 -11   3     346      10
 -17 -13   3     380      11
 -17 -19   3     119       4
 -17  27   2     485      15
 -17  21   2     233       7
 -17  17   2     800      24
 -17  11   2    1399      42
 -17   7   2    3859     116
 -17   5   2    1003      30
 -17   3   2     627      19
 -17  -3   2     128       4
 -17  -5   2     225       7
 -17  -7   2    2150      64
 -17  -9   2     462      14
 -17 -11   2     454      14
 -17 -21   2     195       6
 -17 -27   2     464      14
 -17  23   1     269       8
 -17  17   1     875      26
 -17  15   1    2852      86
 -17  11   1     897      27
 -17   9   1    2959      89
 -17   5   1    2005      60
 -17   1   1    6582     197
 -17  -1   1    5298     159
 -17  -5   1     381      11
 -17  -9   1    1289      39
 -17 -11   1     370      11
 -17 -15   1    1170      35
 -17 -17   1     317      10
 -17  21   0     350      10
 -17  17   0    1221      37
 -17  15   0     678      20
 -17  13   0     565      17
 -17  11   0    1063      32
 -17   7   0    2516      75
 -17   5   0    1342      40
 -17   3   0    1130      34
 -17   1   0    1155      35
 -17  -1   0    1176      35
 -17  -3   0     441      13
 -17  -5   0    1944      58
 -17  -7   0    2331      70
 -17  -9   0     843      25
 -17 -11   0    1242      37
 -17 -13   0     841      25
 -17 -15   0    1333      40
 -17 -17   0     740      22
 -17 -19   0     435      13
 -17 -21   0    1071      32
 -17 -25   0     262       8
 -17  13  -1     497      15
 -17   7  -1     537      16
 -17 -29   0     362      11
 -17   5  -1     462      14
 -17   3  -1    2174      65
 -17   1  -1    4243     127
 -17  -1  -1    5202     156
 -17  -3  -1    2736      82
 -17  -5  -1     718      22
 -17  -9  -1      63       2
 -17 -11  -1     207       6
 -17 -13  -1     633      19
 -17 -17  -1     110       3
 -17 -19  -1     451      14
 -17  13  -2     251       8
 -17   9  -2     778      23
 -17   3  -2     530      16
 -17   1  -2     798      24
 -17  -1  -2    1086      33
 -17  -3  -2     194       6
 -17  -5  -2     465      14
 -17  -9  -2     534      16
 -17 -11  -2     429      13
 -17 -13  -2     885      27
 -17  15  -3     473      14
 -17 -15  -2     181       5
 -17   5   3     452      14
 -17   9   3      43       1
 -17   1   3     309       9
 -17   8   3      95       3
 -17  -1   3     312       9
 -17  13   2     230       7
 -17  15   2     196       6
 -17   9   2    1458      44
 -17   1   2     211       6
 -17  -1   2     164       5
 -17 -15   2     103       3
 -17 -13   2     122       4
 -17 -17   2     306       9
 -17  19   1     379      11
 -17  13   1     279       8
 -17   7   1     327      10
 -17  -7   1     252       8
 -17   3   1     162       5
 -17 -13   1     169       5
 -17 -19   1     143       4
 -17  19   0     591      18
 -17   9   0    1283      38
 -17  -2  -1     391      12
 -17   9  -1      47       1
 -17  11  -1     395      12
 -17  -7  -2      48       1
 -17   5  -2      52       2
 -17   8  -2      88       3
 -16 -10   4     212       6
 -16 -12   4     292       9
 -16 -14   4     255       8
 -16 -16   4      96       3
 -16 -18   4     172       5
 -16 -20   4     147       4
 -16  12   4     139       4
 -16  26   3      19       1
 -16  18   3     656      20
 -16  16   3     674      20
 -16  10   3    1574      47
 -16   8   3     100       3
 -16   6   3     159       5
 -16   4   3     234       7
 -16   2   3    2923      88
 -16   0   3    1410      42
 -16  -2   3    3661     110
 -16  -4   3      70       2
 -16  -6   3     730      22
 -16 -10   3    1403      42
 -16 -14   3     137       4
 -16 -16   3     629      19
 -16 -18   3     828      25
 -16 -26   3     188       6
 -16  28   2     238       7
 -16  20   2     190       6
 -16  18   2    1477      44
 -16  14   2    3715     111
 -16  12   2    1555      47
 -16   4   2    2201      66
 -16   2   2    1468      44
 -16   0   2     499      15
 -16  -2   2    1492      45
 -16  -4   2     678      20
 -16 -12   2    1010      30
 -16 -14   2    1746      52
 -16 -18   2     625      19
 -16 -28   2     441      13
 -16 -30   2     129       4
 -16  24   1      93       3
 -16  12   1     546      16
 -16  10   1   12650     380
 -16   8   1   11135     334
 -16   4   1     948      28
 -16   2   1    3856     116
 -16   0   1    6239     187
 -16  -2   1    2816      84
 -16  -4   1     423      13
 -16  -8   1    4718     142
 -16 -10   1    6364     191
 -16  22   0     623      19
 -16  16   0    1193      36
 -16  14   0    1298      39
 -16  12   0    2101      63
 -16  10   0    2726      82
 -16   8   0    1053      32
 -16   6   0    2313      69
 -16   4   0    3672     110
 -16   0   0    3099      93
 -16  -4   0     941      28
 -16  -6   0    1305      39
 -16  -8   0     674      20
 -16 -10   0    2081      62
 -16 -12   0    2153      65
 -16 -14   0     747      22
 -16 -16   0     680      20
 -16 -18   0     976      29
 -16  22  -1     315       9
 -16 -22   0    3052      92
 -16 -24   0     324      10
 -16  16  -1     184       6
 -16  12  -1     849      25
 -16 -28   0     466      14
 -16   8  -1     250       7
 -16   2  -1    5057     152
 -16   0  -1    1457      44
 -16  -2  -1    4618     139
 -16 -12  -1    1441      43
 -16 -14  -1     311       9
 -16 -16  -1     660      20
 -16  16  -2    1126      34
 -16  14  -2    1339      40
 -16 -18  -1     310       9
 -16  10  -2     894      27
 -16   8  -2     339      10
 -16 -22  -1     116       3
 -16   6  -2     696      21
 -16   4  -2     787      24
 -16  -4  -2     710      21
 -16  -8  -2     327      10
 -16 -10  -2     808      24
 -16 -14  -2    4724     142
 -16  -8   3     571      17
 -16 -12   3      56       2
 -16   8   2     295       9
 -16  10   2     303       9
 -16   6   2     415      12
 -16  -6   2     379      11
 -16 -10   2     105       3
 -16  -8   2      61       2
 -16 -20   2      92       3
 -16  18   1     555      17
 -16  20   1     646      19
 -16  22   1     413      12
 -16  16   1     375      11
 -16  14   1     601      18
 -16  19   1      46       1
 -16   6   1     502      15
 -16  -6   1     269       8
 -16 -16   1     160       5
 -16 -14   1     166       5
 -16 -12   1     153       5
 -16 -22   1     182       5
 -16 -20   1     183       6
 -16 -18   1     194       6
 -16  18   0    1179      35
 -16  20   0     692      21
 -16 -20   0     297       9
 -16  -2   0    1198      36
 -16   2   0    1450      44
 -16 -10  -1     182       5
 -16  -8  -1      77       2
 -16  -6  -1     180       5
 -16  10  -1     183       5
 -16  14  -1     142       4
 -16  18  -1      96       3
 -16 -16  -2     104       3
 -16 -15  -2     169       5
 -16   2  -2      64       2
 -16  12  -2      64       2
 -15  -7   4     233       7
 -15 -13   4     157       5
 -15  13   4     115       3
 -15  27   3     318      10
 -15  23   3     198       6
 -15  17   3     175       5
 -15  15   3      69       2
 -15  13   3     192       6
 -15  11   3     266       8
 -15   9   3     555      17
 -15   7   3    1503      45
 -15   5   3     422      13
 -15   3   3     434      13
 -15  -3   3     420      13
 -15  -5   3     663      20
 -15  -7   3    1210      36
 -15  -9   3     833      25
 -15 -11   3     529      16
 -15 -13   3     228       7
 -15 -25   3     176       5
 -15 -27   3    1043      31
 -15  23   2      52       2
 -15  19   2     501      15
 -15  15   2     992      30
 -15  13   2     419      13
 -15  11   2     795      24
 -15   9   2    3805     114
 -15   7   2     540      16
 -15   5   2    2382      71
 -15   1   2    5160     155
 -15  -1   2    6901     207
 -15  -5   2     976      29
 -15  -7   2     202       6
 -15  -9   2    2825      85
 -15 -11   2    1144      34
 -15 -13   2    1167      35
 -15 -15   2    1011      30
 -15 -17   2     166       5
 -15  21   1    2316      69
 -15  15   1    3317     100
 -15  13   1    2593      78
 -15  11   1   12886     387
 -15   9   1    1405      42
 -15   7   1   11630     349
 -15   5   1    4414     132
 -15  -5   1     713      21
 -15  -7   1    5785     174
 -15  -9   1     235       7
 -15 -11   1    4679     140
 -15 -13   1    1135      34
 -15 -15   1    1233      37
 -15 -21   1    1006      30
 -15  19   0     524      16
 -15  17   0    2212      66
 -15  13   0    3421     103
 -15  11   0    1887      57
 -15   5   0    3484     105
 -15   3   0    2466      74
 -15   1   0    7699     231
 -15  -1   0    9351     281
 -15  -3   0    2461      74
 -15  -5   0    2435      73
 -15  -7   0    1301      39
 -15  -9   0     825      25
 -15 -11   0    1527      46
 -15 -13   0    1980      59
 -15 -15   0     476      14
 -15  29  -1     410      12
 -15 -17   0    1403      42
 -15  27  -1     361      11
 -15 -19   0     686      21
 -15 -21   0     376      11
 -15 -23   0     461      14
 -15  17  -1     235       7
 -15  15  -1     264       8
 -15  13  -1    1165      35
 -15 -27   0     253       8
 -15  11  -1     461      14
 -15   9  -1    1371      41
 -15   7  -1     341      10
 -15   5  -1    1917      57
 -15   3  -1     322      10
 -15   1  -1    5673     170
 -15  -1  -1    7272     218
 -15  -3  -1     309       9
 -15  -5  -1    1785      54
 -15  -7  -1     385      12
 -15  -9  -1    3425     103
 -15 -11  -1     723      22
 -15 -13  -1    1638      49
 -15 -15  -1     611      18
 -15  17  -2     207       6
 -15 -17  -1     454      14
 -15  15  -2    1772      53
 -15  11  -2     310       9
 -15   9  -2    2900      87
 -15   5  -2    1144      34
 -15   3  -2     240       7
 -15 -29  -1     423      13
 -15  -5  -2     823      25
 -15  -7  -2     244       7
 -15  -9  -2    3741     112
 -15   1   3     777      23
 -15  -1   3     726      22
 -15 -15   3     224       7
 -15  17   2     566      17
 -15   3   2     356      11
 -15 -19   2     206       6
 -15  23   1     234       7
 -15  19   1     792      24
 -15  17   1     627      19
 -15  -1   1    1240      37
 -15   1   1    1274      38
 -15   3   1     160       5
 -15 -19   1     285       9
 -15 -17   1     282       8
 -15 -23   1     148       4
 -15  21   0     685      21
 -15  23   0     715      21
 -15   7   0    2553      77
 -15  15   0    1612      48
 -15   9   0    1243      37
 -15 -23  -1      86       3
 -15 -14  -1      60       2
 -15  22  -1      26       1
 -15 -15  -2     306       9
 -15   0  -2      29       1
 -14 -12   5     379      11
 -14 -16   4     353      11
 -14 -18   4     702      21
 -14   6   4     199       6
 -14   2   4     741      22
 -14   0   4     613      18
 -14  -2   4     860      26
 -14  18   4     472      14
 -14  16   4     280       8
 -14  10   4     149       4
 -14   4   3    1106      33
 -14   2   3     826      25
 -14   0   3     304       9
 -14  -2   3     388      12
 -14  -4   3     609      18
 -14  18   3     399      12
 -14  14   3    1318      40
 -14  12   3     467      14
 -14  10   3     180       5
 -14 -12   3     289       9
 -14 -14   3    1546      46
 -14 -16   3     219       7
 -14 -18   3     624      19
 -14 -20   3     175       5
 -14 -24   3     171       5
 -14 -28   3     313       9
 -14 -30   3     105       3
 -14  34   2     214       6
 -14  22   2     268       8
 -14  20   2     750      23
 -14  14   2     333      10
 -14  16   2     113       3
 -14  10   2    7681     230
 -14   8   2    4651     140
 -14   6   2    1216      36
 -14   4   2    2542      76
 -14   2   2    5494     165
 -14   0   2    5809     174
 -14  -2   2    3103      93
 -14  -4   2     536      16
 -14  -6   2    1005      30
 -14  -8   2    5110     153
 -14 -10   2    5743     172
 -14 -18   2     566      17
 -14 -20   2     429      13
 -14 -22   2     330      10
 -14  22   1    5276     158
 -14  18   1     571      17
 -14  16   1    1860      56
 -14  12   1   13306     399
 -14  10   1   14089     423
 -14   8   1    3386     102
 -14   6   1    1850      55
 -14   4   1    4620     139
 -14   2   1     692      21
 -14   0   1   33841    1015
 -14  -4   1     705      21
 -14  -6   1     739      22
 -14  -8   1     747      22
 -14 -10   1    5921     178
 -14 -12   1    5351     161
 -14 -16   1     704      21
 -14 -18   1     302       9
 -14 -22   1    2605      78
 -14 -26   1     169       5
 -14 -28   1     156       5
 -14  22   0     645      19
 -14  18   0    1634      49
 -14  16   0    1559      47
 -14  12   0    5344     160
 -14  10   0    5728     172
 -14   8   0    3464     104
 -14   2   0    8245     247
 -14   0   0    2458      74
 -14  -2   0    1158      35
 -14  -4   0     276       8
 -14  -8   0    2265      68
 -14 -10   0    3698     111
 -14 -12   0    3162      95
 -14 -14   0    1644      49
 -14 -16   0    1690      51
 -14 -18   0     611      18
 -14 -20   0     262       8
 -14 -22   0     914      27
 -14  18  -1     390      12
 -14  16  -1    3109      93
 -14  14  -1    4918     148
 -14  12  -1    1146      34
 -14  10  -1    2914      87
 -14 -26   0     413      12
 -14   8  -1    2420      73
 -14 -28   0     327      10
 -14   6  -1    1735      52
 -14 -30   0     560      17
 -14   4  -1    4577     137
 -14   2  -1     202       6
 -14   0  -1    3279      98
 -14  -4  -1    5939     178
 -14  -6  -1    1977      59
 -14  -8  -1    7052     212
 -14 -10  -1    4953     149
 -14 -12  -1    2294      69
 -14 -14  -1    9174     275
 -14  18  -2     116       3
 -14 -16  -1    4562     137
 -14  16  -2     716      21
 -14 -18  -1     185       6
 -14  14  -2    2169      65
 -14  10  -2    2037      61
 -14   6  -2     276       8
 -14   4  -2    1338      40
 -14   0  -2    1004      30
 -14  -4  -2    1373      41
 -14  -6  -2     488      15
 -14   8   3     401      12
 -14   6   3     187       6
 -14  -8   3     190       6
 -14  -6   3     297       9
 -14 -10   3      87       3
 -14  18   2     711      21
 -14  12   2     603      18
 -14 -12   2     427      13
 -14 -16   2      64       2
 -14  24   1     247       7
 -14  20   1     157       5
 -14  14   1     397      12
 -14 -14   1     143       4
 -14 -20   1     158       5
 -14 -24   1      62       2
 -14  20   0     566      17
 -14  24   0     944      28
 -14 -24   0     848      25
 -14  14   0    4769     143
 -14  -6   0    1822      55
 -14   4   0    1411      42
 -14   6   0    3705     111
 -14 -17   0      10       0
 -14 -20  -1       5       0
 -14  -2  -1      52       2
 -14  20  -1      87       3
 -14 -14  -2     304       9
 -14 -12  -2     175       5
 -14 -10  -2     322      10
 -14  -8  -2      54       2
 -14  12  -2     306       9
 -13  -9   4     401      12
 -13   5   4     470      14
 -13  -5   4     434      13
 -13  27   4     151       5
 -13  11   3     553      17
 -13   9   3    1715      51
 -13   7   3     261       8
 -13   5   3     521      16
 -13   1   3    2483      74
 -13  -1   3    1784      54
 -13  -5   3     940      28
 -13  -7   3     179       5
 -13  -9   3    1477      44
 -13 -11   3     765      23
 -13 -13   3     473      14
 -13 -15   3     688      21
 -13 -17   3      77       2
 -13  15   3     455      14
 -13  13   3     291       9
 -13 -25   3     130       4
 -13  21   2    1927      58
 -13  15   2    1070      32
 -13  13   2    2048      61
 -13  11   2    4947     148
 -13  19   2     507      15
 -13   9   2    1384      42
 -13   7   2    3856     116
 -13   5   2    8227     247
 -13   3   2     385      12
 -13  -1   2     646      19
 -13  -5   2    4874     146
 -13  -3   2     198       6
 -13  -7   2    3087      93
 -13 -11   2    5051     152
 -13 -13   2    1800      54
 -13 -15   2     687      21
 -13 -17   2     540      16
 -13 -19   2     290       9
 -13 -21   2    1411      42
 -13 -25   2     190       6
 -13 -29   2     119       4
 -13  35   1      86       3
 -13  19   1     448      13
 -13  17   1    3459     104
 -13  13   1    3673     110
 -13  11   1   10445     313
 -13   7   1    3392     102
 -13   5   1   16791     504
 -13   3   1   28973     869
 -13   1   1   58140    1744
 -13  -1   1   43928    1318
 -13  -3   1    5072     152
 -13  -5   1   11245     337
 -13  -7   1    1207      36
 -13 -11   1    3164      95
 -13 -13   1    2150      65
 -13 -17   1    1501      45
 -13  31   0     156       5
 -13  29   0     410      12
 -13  25   0     672      20
 -13  23   0    1722      52
 -13  19   0     877      26
 -13  17   0    4029     121
 -13  13   0    3102      93
 -13  11   0    7290     219
 -13   9   0   14102     423
 -13   5   0    5070     152
 -13   3   0    5673     170
 -13   1   0    7225     217
 -13  -1   0    8587     258
 -13  -3   0     342      10
 -13  -5   0    4445     133
 -13  -7   0    2211      66
 -13  -9   0    7365     221
 -13 -11   0    4255     128
 -13 -13   0    1739      52
 -13 -15   0    1294      39
 -13  29  -1     276       8
 -13 -17   0    2216      66
 -13  25  -1     477      14
 -13 -19   0     527      16
 -13  23  -1     670      20
 -13  21  -1     569      17
 -13  19  -1     329      10
 -13  17  -1     675      20
 -13  15  -1    5575     167
 -13 -23   0    1451      44
 -13  13  -1     425      13
 -13 -25   0    1536      46
 -13   9  -1   13469     404
 -13 -27   0     990      30
 -13   7  -1     835      25
 -13   5  -1    1033      31
 -13 -29   0    2060      62
 -13   3  -1     341      10
 -13 -31   0     743      22
 -13  -1  -1     299       9
 -13  -3  -1     210       6
 -13  -5  -1    2385      72
 -13  -7  -1     441      13
 -13  -9  -1   20668     620
 -13 -11  -1     395      12
 -13 -13  -1    1270      38
 -13  21  -2      94       3
 -13  19  -2     392      12
 -13 -15  -1   12685     381
 -13  17  -2     951      29
 -13  13  -2    1636      49
 -13 -17  -1    1219      37
 -13  11  -2    1083      32
 -13 -19  -1     633      19
 -13 -21  -1     715      21
 -13   7  -2     218       7
 -13   5  -2     905      27
 -13 -23  -1    1962      59
 -13   3  -2    8941     268
 -13 -25  -1    3523     106
 -13   1  -2     896      27
 -13  -1  -2    2822      85
 -13  -7   4     163       5
 -13  17   3     117       4
 -13   3   3     139       4
 -13  17   2     678      20
 -13   1   2     578      17
 -13  -9   2     231       7
 -13 -23   2     141       4
 -13  25   1     228       7
 -13  21   1     572      17
 -13  15   1     349      10
 -13  23   1      65       2
 -13   9   1     645      19
 -13  -9   1     419      13
 -13 -15   1     230       7
 -13 -21   1     177       5
 -13 -19   1     240       7
 -13 -25   1      97       3
 -13  21   0    2051      62
 -13  15   0    2452      74
 -13 -21   0     763      23
 -13   7   0    4585     138
 -13   1  -1     228       7
 -13  11  -1     134       4
 -13 -17  -2      28       1
 -13 -15  -2      64       2
 -13 -18  -2     119       4
 -13 -13  -2     338      10
 -13 -11  -2     168       5
 -13  -5  -2     286       9
 -12 -16   4     218       7
 -12 -18   4     280       8
 -12  -2   4     423      13
 -12  -4   4     352      11
 -12 -14   4     274       8
 -12   4   4     170       5
 -12   2   4     392      12
 -12   0   4     319      10
 -12  18   4     126       4
 -12  14   4     593      18
 -12  -2   3    4420     133
 -12  -6   3     162       5
 -12  -8   3    1690      51
 -12 -10   3    1858      56
 -12 -12   3     359      11
 -12 -14   3     175       5
 -12 -16   3     397      12
 -12 -20   3     393      12
 -12  12   3     483      14
 -12  10   3    1541      46
 -12   8   3    1875      56
 -12   4   3     699      21
 -12   2   3    4357     131
 -12   0   3    3962     119
 -12  -4   3     429      13
 -12  20   3     507      15
 -12  16   3      23       1
 -12  34   3     233       7
 -12  28   2     314       9
 -12  26   2     183       5
 -12  22   2    3909     117
 -12  18   2    1205      36
 -12  16   2    1099      33
 -12  14   2     447      13
 -12  12   2    5808     174
 -12  10   2   11150     334
 -12   0   2   23337     700
 -12  24   2     249       7
 -12   8   2    1709      51
 -12   6   2    1058      32
 -12   4   2    5287     159
 -12   2   2     398      12
 -12  -2   2     319      10
 -12  -4   2    2191      66
 -12 -10   2    7047     211
 -12 -12   2    4155     125
 -12  -8   2     512      15
 -12 -14   2     203       6
 -12 -16   2     706      21
 -12 -18   2     575      17
 -12 -22   2    2462      74
 -12 -26   2     228       7
 -12 -28   2     251       8
 -12  32   1     144       4
 -12  26   1    1554      47
 -12  22   1     295       9
 -12  14   1     780      23
 -12  12   1   35399    1062
 -12  10   1   19045     571
 -12   8   1    8709     261
 -12   6   1    2743      82
 -12   2   1    5332     160
 -12   0   1   27125     814
 -12  -2   1    1351      41
 -12  -4   1     333      10
 -12  -6   1    1355      41
 -12  -8   1    4283     129
 -12 -10   1    8589     258
 -12 -12   1   15073     452
 -12 -16   1     820      25
 -12 -26   1     571      17
 -12  30   0     480      14
 -12  24   0    1290      39
 -12  22   0     654      20
 -12  20   0    2265      68
 -12  16   0    5261     158
 -12  14   0    8648     259
 -12  12   0    6805     204
 -12  10   0    6991     210
 -12   8   0   27731     832
 -12   6   0    4124     124
 -12   4   0   11233     337
 -12   2   0    4306     129
 -12   0   0   13247     397
 -12  -2   0     712      21
 -12  -4   0    3642     109
 -12  -6   0    2945      88
 -12  -8   0   22939     688
 -12 -10   0   12426     373
 -12 -12   0    2807      84
 -12  34  -1     153       5
 -12 -14   0   18493     555
 -12 -16   0    7971     239
 -12  26  -1     268       8
 -12  22  -1     422      13
 -12 -20   0    2270      68
 -12 -22   0     660      20
 -12  16  -1    2617      79
 -12  14  -1    8672     260
 -12 -24   0     631      19
 -12  12  -1    2015      60
 -12  10  -1    4160     125
 -12 -26   0     800      24
 -12   8  -1    1998      60
 -12   6  -1    2553      77
 -12   4  -1    4347     130
 -12 -30   0     440      13
 -12   2  -1    4378     131
 -12   0  -1    2754      83
 -12  -2  -1    4386     132
 -12  -4  -1    4586     138
 -12  -6  -1    2530      76
 -12  -8  -1    3607     108
 -12  26  -2     678      20
 -12 -10  -1   12161     365
 -12  24  -2     448      13
 -12  22  -2    2747      82
 -12 -12  -1    1466      44
 -12 -14  -1   14628     439
 -12  16  -2     236       7
 -12 -16  -1    5836     175
 -12  12  -2     885      27
 -12 -18  -1     227       7
 -12 -20  -1     193       6
 -12   8  -2     364      11
 -12 -22  -1     652      20
 -12   6  -2     836      25
 -12   9   4      62       2
 -12  -6   4      79       2
 -12  18   3     156       5
 -12  14   3     201       6
 -12 -18   3     394      12
 -12  20   2    1441      43
 -12  -6   2     299       9
 -12 -24   2     106       3
 -12 -20   2      92       3
 -12  24   1     295       9
 -12  20   1     438      13
 -12  18   1     402      12
 -12  16   1    1231      37
 -12   4   1    1519      46
 -12 -14   1     500      15
 -12 -22   1     152       5
 -12 -20   1     136       4
 -12 -18   1      88       3
 -12  26   0     797      24
 -12  18   0    1574      47
 -12 -28   0     503      15
 -12 -18   0     447      13
 -12 -26  -1     127       4
 -12 -24  -1      59       2
 -12  18  -1     116       3
 -12  20  -1     162       5
 -12 -22  -2     290       9
 -12 -12  -2     233       7
 -12  -8  -2     227       7
 -12  -6  -2     406      12
 -12   0  -2     121       4
 -12   2  -2     604      18
 -11  -9   4    1277      38
 -11 -15   4     205       6
 -11   1   4     274       8
 -11  -1   4     874      26
 -11  -5   4     163       5
 -11  11   4     371      11
 -11   9   4    1078      32
 -11   7   4     349      10
 -11  17   4     118       4
 -11  15   4     291       9
 -11  -9   3     689      21
 -11 -11   3    2334      70
 -11 -13   3    1712      51
 -11 -15   3     467      14
 -11 -17   3     827      25
 -11 -19   3     286       9
 -11 -21   3    1581      47
 -11 -25   3     286       9
 -11 -29   3     222       7
 -11   7   3     433      13
 -11   5   3    3677     110
 -11   3   3     555      17
 -11   1   3     284       9
 -11  -1   3     151       5
 -11  -3   3     369      11
 -11  -5   3    3876     116
 -11  -7   3     895      27
 -11  17   3     497      15
 -11  15   3     204       6
 -11  13   3    2035      61
 -11  11   3    3262      98
 -11   9   3     355      11
 -11  21   3     663      20
 -11  21   2     820      25
 -11  19   2     549      16
 -11  17   2    1430      43
 -11  15   2     422      13
 -11  13   2    2396      72
 -11  11   2    4727     142
 -11   9   2     958      29
 -11   7   2    5085     153
 -11   5   2    7624     229
 -11   3   2   11326     340
 -11   1   2   42708    1281
 -11  -1   2   29370     881
 -11  -3   2    6229     187
 -11  -5   2    7879     236
 -11  -7   2    2582      77
 -11  -9   2     431      13
 -11 -11   2    5030     151
 -11 -13   2    1471      44
 -11 -17   2    1011      30
 -11 -21   2     527      16
 -11 -27   2      86       3
 -11 -29   2     184       6
 -11 -31   2      45       1
 -11  31   1     134       4
 -11  29   1    2098      63
 -11  25   1     394      12
 -11  23   1    1073      32
 -11  19   1    2251      68
 -11  17   1    5545     166
 -11  15   1    4510     135
 -11  13   1   11649     349
 -11   9   1   19607     588
 -11   7   1   11735     352
 -11   5   1   31374     941
 -11   3   1    9443     283
 -11   1   1   36578    1097
 -11  -1   1   27595     828
 -11  -3   1     757      23
 -11  -5   1   23811     714
 -11  -7   1    3515     105
 -11  -9   1    5504     165
 -11 -11   1     308       9
 -11 -13   1    4555     137
 -11 -15   1    2565      77
 -11 -17   1    3207      96
 -11 -19   1     595      18
 -11 -21   1     406      12
 -11 -23   1     756      23
 -11 -25   1     338      10
 -11 -29   1    2063      62
 -11  33   0     202       6
 -11  29   0     212       6
 -11  25   0     826      25
 -11 -31   1     300       9
 -11  23   0     829      25
 -11  17   0    3529     106
 -11  15   0   11168     335
 -11  13   0    4839     145
 -11  11   0    8013     240
 -11   9   0   28333     850
 -11   7   0   11228     337
 -11   3   0   10848     325
 -11   1   0    6054     182
 -11  -1   0    4175     125
 -11  -3   0    1055      32
 -11  -7   0    6023     181
 -11  -9   0   27871     836
 -11 -11   0    5492     165
 -11 -13   0    2205      66
 -11 -15   0   12417     372
 -11  31  -1     340      10
 -11 -17   0    5513     165
 -11  27  -1     317      10
 -11  23  -1     724      22
 -11 -19   0    1572      47
 -11  21  -1     821      25
 -11  19  -1    5430     163
 -11 -21   0    1558      47
 -11  17  -1     956      29
 -11  15  -1     935      28
 -11 -23   0    1977      59
 -11  13  -1    7734     232
 -11 -25   0    3125      94
 -11  11  -1    6746     202
 -11   9  -1     445      13
 -11 -27   0     416      12
 -11   7  -1    5302     159
 -11   5  -1    3199      96
 -11   3  -1   65207    1956
 -11 -29   0    1343      40
 -11   1  -1     865      26
 -11 -31   0     287       9
 -11  -1  -1     984      30
 -11  -3  -1   71089    2133
 -11  -5  -1    5405     162
 -11  29  -2     502      15
 -11  -7  -1    8303     249
 -11  -9  -1     499      15
 -11  23  -2     785      24
 -11  21  -2    1306      39
 -11 -11  -1    8708     261
 -11  19  -2     389      12
 -11 -13  -1   10909     327
 -11  17  -2    6738     202
 -11 -15  -1    3892     117
 -11  15  -2    2279      68
 -11  13  -2     953      29
 -11  11  -2     398      12
 -11 -17  -1    3859     116
 -11   9  -2    4499     135
 -11 -19  -1   14637     439
 -11   5   4     115       3
 -11  -8   4     609      18
 -11  -7   4     369      11
 -11  19   3     131       4
 -11 -11   4     404      12
 -11  25   2     219       7
 -11 -15   2     286       9
 -11 -19   2     210       6
 -11 -25   2     116       3
 -11 -23   2      91       3
 -11  27   1     139       4
 -11  21   1     989      30
 -11  11   1     569      17
 -11   2   1      71       2
 -11 -27   1     164       5
 -11  27   0     287       9
 -11  21   0    2383      72
 -11  19   0    3417     103
 -11  -5   0    5960     179
 -11   5   0   13866     416
 -11 -27  -1     144       4
 -11 -23  -1     364      11
 -11 -21  -1     115       3
 -11 -10  -1      22       1
 -11 -23  -2     105       3
 -11 -21  -2     204       6
 -11 -22  -2      28       1
 -11 -17  -2     732      22
 -11 -15  -2     245       7
 -11 -13  -2     112       3
 -11 -11  -2     114       3
 -11  -9  -2     854      26
 -11  -7  -2     329      10
 -11  -5  -2     179       5
 -10 -16   4     811      24
 -10  -2   4    2195      66
 -10  -8   4     861      26
 -10 -10   4     291       9
 -10   2   4    1782      53
 -10   0   4     654      20
 -10  10   4     515      15
 -10 -22   3    2145      64
 -10 -26   3     211       6
 -10 -28   3      93       3
 -10 -10   3    4384     132
 -10 -12   3    1798      54
 -10 -16   3     535      16
 -10 -18   3     924      28
 -10   4   3     500      15
 -10   0   3    4870     146
 -10  -4   3     710      21
 -10  -6   3     188       6
 -10  -8   3     383      11
 -10  12   3    1328      40
 -10  10   3    6952     209
 -10   6   3     572      17
 -10  22   3    1590      48
 -10  18   3     599      18
 -10  17   3     142       4
 -10  16   3     283       9
 -10  30   3      81       2
 -10  28   3     325      10
 -10  26   3     160       5
 -10  22   2     373      11
 -10  20   2     841      25
 -10  18   2     481      14
 -10  16   2    1769      53
 -10  14   2     587      18
 -10  12   2   19489     585
 -10  10   2   15634     469
 -10   8   2    4886     147
 -10   6   2    4668     140
 -10   4   2    1686      51
 -10   2   2    4412     132
 -10   0   2   23708     711
 -10  -2   2     295       9
 -10  -4   2    1884      57
 -10  -6   2    2398      72
 -10  -8   2    4664     140
 -10 -10   2   15747     472
 -10 -12   2   19144     574
 -10 -14   2     711      21
 -10  32   2     197       6
 -10  28   2     135       4
 -10  26   2     938      28
 -10  24   2     809      24
 -10 -16   2     828      25
 -10 -18   2     546      16
 -10 -22   2     264       8
 -10 -20   2     145       4
 -10 -24   2     368      11
 -10 -26   2    1012      30
 -10  30   1     270       8
 -10  26   1     407      12
 -10  20   1    1368      41
 -10  16   1   18211     546
 -10  14   1   34418    1033
 -10  12   1   17902     537
 -10  10   1   30215     906
 -10   8   1   90213    2706
 -10   6   1   20165     605
 -10   4   1   48578    1457
 -10   2   1    1603      48
 -10   0   1   41707    1251
 -10  -2   1     369      11
 -10  -4   1    6327     190
 -10  -6   1    9545     286
 -10  -8   1   38989    1170
 -10 -10   1   16892     507
 -10 -12   1    9848     295
 -10 -14   1   18115     543
 -10 -16   1   10054     302
 -10 -20   1     740      22
 -10 -26   1     200       6
 -10 -30   1     236       7
 -10 -32   1     102       3
 -10  24   0    1275      38
 -10  22   0    1935      58
 -10  20   0    3780     113
 -10  18   0    1406      42
 -10  16   0    3364     101
 -10  14   0    7555     227
 -10  12   0    9301     279
 -10  10   0    4601     138
 -10   8   0    5536     166
 -10   6   0    5882     176
 -10   4   0    6092     183
 -10   2   0   10735     322
 -10   0   0    8829     265
 -10  -2   0   10293     309
 -10  -4   0    2704      81
 -10  -6   0    2046      61
 -10  -8   0    3816     114
 -10 -10   0    3650     109
 -10 -12   0    6806     204
 -10 -14   0   13478     404
 -10 -16   0   15174     455
 -10  26  -1     991      30
 -10  24  -1     916      27
 -10 -18   0     681      20
 -10  22  -1    6225     187
 -10  20  -1     471      14
 -10 -20   0    1559      47
 -10  18  -1     758      23
 -10 -22   0    5238     157
 -10  16  -1     833      25
 -10  14  -1     917      28
 -10  12  -1    8428     253
 -10 -24   0    4226     127
 -10  10  -1    1865      56
 -10   8  -1    5269     158
 -10 -26   0     962      29
 -10   6  -1     659      20
 -10 -28   0     658      20
 -10   4  -1    4460     134
 -10   2  -1   38793    1164
 -10 -30   0    1467      44
 -10   0  -1    8745     262
 -10  -2  -1   40508    1215
 -10 -32   0     619      19
 -10  32  -2     202       6
 -10  -4  -1    4493     135
 -10  -6  -1    1906      57
 -10  28  -2     516      15
 -10  -8  -1    7944     238
 -10  24  -2     254       8
 -10 -10  -1    1043      31
 -10  20  -2    1120      34
 -10  18  -2    1095      33
 -10 -12  -1   13324     400
 -10  16  -2    3543     106
 -10 -14  -1     263       8
 -10  12  -2     539      16
 -10 -16  -1    3342     100
 -10  12   4     120       4
 -10   8   4     273       8
 -10   5   4      74       2
 -10   4   4     113       3
 -10  -7   4     240       7
 -10  20   3      64       2
 -10  -9   4     312       9
 -10 -12   4     114       3
 -10  14   3     147       4
 -10   8   3     538      16
 -10   2   3     102       3
 -10 -14   3     191       6
 -10 -20   3      82       2
 -10  24   1     546      16
 -10  28   1      33       1
 -10  22   1     887      27
 -10  18   1    2995      90
 -10 -18   1     291       9
 -10 -24   1     166       5
 -10 -22   1     179       5
 -10 -19   1     101       3
 -10 -28   1      34       1
 -10  28   0     867      26
 -10  26   0    1055      32
 -10   5   0      49       1
 -10 -26  -1     376      11
 -10 -24  -1     351      11
 -10 -28  -1      63       2
 -10 -22  -1    1607      48
 -10 -20  -1     312       9
 -10 -18  -1      48       1
 -10   3  -1      99       3
 -10  28  -1     185       6
 -10 -18  -2     147       4
 -10 -16  -2     409      12
  -9  -9   4     467      14
  -9 -11   4     829      25
  -9   9   4     595      18
  -9   5   4     602      18
  -9  13   4     297       9
  -9  11   4     346      10
  -9  21   4     505      15
  -9 -19   3     705      21
  -9 -21   3     309       9
  -9 -23   3     190       6
  -9 -27   3      30       1
  -9  -5   3    1694      51
  -9  -7   3    2042      61
  -9  -9   3     379      11
  -9 -11   3    4126     124
  -9 -13   3    1120      34
  -9 -15   3     706      21
  -9   3   3    2582      77
  -9   1   3   19158     575
  -9  -1   3   23808     714
  -9  -3   3    4955     149
  -9  11   3    2095      63
  -9   7   3    3006      90
  -9   5   3    1330      40
  -9  19   3     855      26
  -9  15   3     622      19
  -9  13   3     690      21
  -9  23   3     236       7
  -9  -3   2    5846     175
  -9  -5   2   18633     559
  -9  19   2    1510      45
  -9  17   2    3123      94
  -9  15   2    2381      71
  -9  13   2    3552     107
  -9  11   2     574      17
  -9   9   2    2813      84
  -9   7   2    5685     171
  -9   5   2   13039     391
  -9   3   2    5995     180
  -9   1   2   13956     419
  -9  -1   2    8580     257
  -9  -7   2    9054     272
  -9  -9   2    3091      93
  -9 -11   2     365      11
  -9 -13   2    5571     167
  -9 -15   2    2479      74
  -9 -17   2    4624     139
  -9 -19   2    1221      37
  -9 -21   2     776      23
  -9 -23   2     896      27
  -9  25   2     337      10
  -9  23   2    1056      32
  -9  21   2     765      23
  -9 -25   2     711      21
  -9 -27   2     130       4
  -9 -29   2    5051     152
  -9 -31   2    1027      31
  -9  31   2     773      23
  -9  29   2    2171      65
  -9  39   2     139       4
  -9  33   1     269       8
  -9  31   1      74       2
  -9  27   1     408      12
  -9  25   1    1816      54
  -9  23   1    2546      76
  -9  21   1    1710      51
  -9  17   1   13533     406
  -9  15   1   13956     419
  -9  13   1    4732     142
  -9   9   1   77096    2313
  -9  11   1    3795     114
  -9   7   1   55440    1663
  -9   5   1   11837     355
  -9   1   1   16982     509
  -9  -1   1    2489      75
  -9  -3   1     229       7
  -9  -5   1    8400     252
  -9  -7   1   23143     694
  -9  -9   1   38099    1143
  -9 -11   1    1047      31
  -9 -13   1    2604      78
  -9 -15   1    8055     242
  -9 -17   1    7170     215
  -9 -21   1     770      23
  -9 -23   1    1307      39
  -9 -25   1    1791      54
  -9 -27   1     353      11
  -9  31   0     240       7
  -9  27   0    1003      30
  -9  25   0     709      21
  -9  23   0    1563      47
  -9  21   0    3549     106
  -9  19   0   12532     376
  -9  17   0    4297     129
  -9  15   0    9612     288
  -9  13   0   17186     516
  -9  11   0   16556     497
  -9   9   0   10565     317
  -9   7   0    9669     290
  -9   5   0   12655     380
  -9   3   0   43718    1312
  -9   1   0   11519     346
  -9  -1   0    1260      38
  -9  -3   0   54015    1620
  -9  -5   0    8911     267
  -9  -7   0   20887     627
  -9  -9   0    3717     112
  -9 -11   0   20446     613
  -9 -13   0   29556     887
  -9  29  -1     473      14
  -9 -15   0    7754     233
  -9 -17   0   13905     417
  -9  25  -1    1055      32
  -9  23  -1    1466      44
  -9  21  -1    3581     107
  -9 -19   0   32554     977
  -9  19  -1     532      16
  -9  17  -1   23168     695
  -9 -21   0    4273     128
  -9  15  -1   12702     381
  -9 -23   0    1990      60
  -9  13  -1    1153      35
  -9  11  -1    1725      52
  -9   9  -1   24107     723
  -9 -25   0     341      10
  -9   7  -1   20159     605
  -9 -27   0    3178      95
  -9   5  -1   23717     712
  -9   3  -1     745      22
  -9   1  -1   41996    1260
  -9 -29   0     946      28
  -9  -1  -1   62870    1886
  -9 -31   0    2997      90
  -9  -3  -1    1076      32
  -9  -5  -1   28939     868
  -9  27  -2     199       6
  -9  -7  -1   17495     525
  -9  23  -2     532      16
  -9  -9  -1   31842     955
  -9  21  -2     238       7
  -9  19  -2    1598      48
  -9 -11  -1    3667     110
  -9  10   4     167       5
  -9   8   4     121       4
  -9   1   4      63       2
  -9   3   4      60       2
  -9   0   4      66       2
  -9  21   3     222       7
  -9  -4   4     487      15
  -9  -5   4     417      13
  -9  17   3     325      10
  -9 -10   4     358      11
  -9 -13   4     269       8
  -9   9   3     343      10
  -9   0   3     921      28
  -9 -17   3     213       6
  -9 -20   3     125       4
  -9   6   2      56       2
  -9  29   1     193       6
  -9  19   1     213       6
  -9   3   1     608      18
  -9 -12   1      30       1
  -9 -19   1     364      11
  -9 -29   1     143       4
  -9  29   0     642      19
  -9 -29  -1     441      13
  -9 -27  -1      75       2
  -9 -25  -1     169       5
  -9 -23  -1     458      14
  -9 -21  -1     982      29
  -9 -19  -1     327      10
  -9 -17  -1    5283     159
  -9 -15  -1    2564      77
  -9 -13  -1      18       1
  -9  27  -1     314       9
  -8 -10   4    3494     105
  -8  -4   4     162       5
  -8  12   4     305       9
  -8  10   4    2553      77
  -8  22   4     310       9
  -8 -18   3     592      18
  -8 -24   3     548      16
  -8 -26   3     552      17
  -8 -10   3   11082     332
  -8 -12   3   11549     346
  -8 -14   3     419      13
  -8  -4   3    1538      46
  -8  -6   3    2254      68
  -8  -8   3    2285      69
  -8   4   3     694      21
  -8   2   3     497      15
  -8   0   3    9837     295
  -8  -2   3     650      20
  -8  10   3    8138     244
  -8   8   3    2042      61
  -8   6   3    1579      47
  -8  16   3     602      18
  -8  14   3     319      10
  -8  12   3    7638     229
  -8  26   3     178       5
  -8  32   3     226       7
  -8  -8   2   23147     694
  -8 -10   2    5337     160
  -8 -12   2   10676     320
  -8 -14   2   13607     408
  -8 -16   2   11254     338
  -8 -20   2    1520      46
  -8 -26   2     786      24
  -8 -30   2     703      21
  -8   8   2   22160     665
  -8   6   2    6681     200
  -8   4   2   16034     481
  -8   2   2    1057      32
  -8   0   2    1288      39
  -8  -2   2    1270      38
  -8  -4   2   18849     565
  -8  -6   2    7331     220
  -8 -18   2    1362      41
  -8 -22   2    1489      45
  -8 -24   2     205       6
  -8 -28   2     523      16
  -8 -32   2     319      10
  -8  16   2    6534     196
  -8  14   2   12387     372
  -8  12   2    6395     192
  -8  10   2    6372     191
  -8  26   2     530      16
  -8  24   2     469      14
  -8  20   2     374      11
  -8  18   2     785      24
  -8  30   2     582      17
  -8  32   1     331      10
  -8  42   1      85       3
  -8  36   1     235       7
  -8  34   1      49       1
  -8  26   1    1149      34
  -8  24   1     981      29
  -8  22   1    3354     101
  -8  20   1    4010     120
  -8  18   1    1417      43
  -8  16   1   14468     434
  -8  14   1   14631     439
  -8  12   1   38261    1148
  -8  10   1     728      22
  -8   2   1   76797    2304
  -8   8   1    2716      81
  -8   6   1    5380     161
  -8   4   1    5898     177
  -8  -2   1   29707     891
  -8   0   1    7587     228
  -8  -4   1    3655     110
  -8  -8   1    1400      42
  -8 -12   1   15086     453
  -8 -10   1    1030      31
  -8 -14   1    7891     237
  -8 -16   1    9283     278
  -8 -18   1     859      26
  -8 -20   1    1260      38
  -8 -22   1    2500      75
  -8 -24   1     721      22
  -8 -26   1     613      18
  -8 -28   1     219       7
  -8 -32   1     178       5
  -8  26   0    2249      67
  -8  24   0    2021      61
  -8  22   0    5021     151
  -8  20   0    2449      73
  -8  18   0    3407     102
  -8  16   0    1627      49
  -8  14   0    2273      68
  -8  12   0    6391     192
  -8  10   0    9247     277
  -8   8   0   17025     511
  -8   6   0    6089     183
  -8   4   0   13890     417
  -8   2   0   36339    1090
  -8   0   0   11920     358
  -8  -2   0   34233    1027
  -8  -4   0    6268     188
  -8  -6   0    5661     170
  -8  -8   0   14632     439
  -8 -10   0    8067     242
  -8 -12   0   22513     675
  -8  32  -1     199       6
  -8 -14   0    5816     174
  -8  30  -1     276       8
  -8  28  -1    1738      52
  -8 -16   0    4396     132
  -8  26  -1     350      11
  -8  24  -1    3122      94
  -8 -18   0    4794     144
  -8  20  -1    2555      77
  -8  18  -1    4135     124
  -8 -20   0    2918      88
  -8  16  -1   26774     803
  -8  14  -1    3484     105
  -8 -22   0   31822     955
  -8  12  -1    6532     196
  -8  10  -1     364      11
  -8 -24   0   13021     391
  -8   8  -1   10159     305
  -8   6  -1    9769     293
  -8 -26   0    3085      93
  -8   4  -1   49324    1480
  -8 -28   0     379      11
  -8   0  -1   50280    1508
  -8  -4  -1   47447    1423
  -8  -6  -1   20276     608
  -8 -32   0    1165      35
  -8  22  -2    2440      73
  -8  -8  -1    9930     298
  -8   8   4     150       4
  -8  11   4     834      25
  -8  20   3     474      14
  -8   0   4     170       5
  -8  -7   4      95       3
  -8  -9   4     786      24
  -8 -12   4     194       6
  -8   7   3     663      20
  -8  22   2     255       8
  -8 -16   3      81       2
  -8 -20   3      61       2
  -8 -22   3     126       4
  -8  30   1     303       9
  -8  28   1     376      11
  -8  -6   1     464      14
  -8 -30   1     193       6
  -8  28   0     671      20
  -8  30   0     341      10
  -8 -30   0     398      12
  -8  29   0      16       0
  -8 -28  -1     334      10
  -8 -26  -1     128       4
  -8 -24  -1     701      21
  -8 -20  -1     627      19
  -8 -18  -1    1168      35
  -8 -16  -1    6637     199
  -8 -14  -1     563      17
  -8 -12  -1    1185      36
  -8 -10  -1     916      27
  -8   2  -1     842      25
  -7  -3   4     919      28
  -7  -7   4     609      18
  -7   3   4    1191      36
  -7   1   4    3683     110
  -7  -1   4    1022      31
  -7   7   4    1392      42
  -7  13   4     269       8
  -7  11   4     115       3
  -7 -23   3     264       8
  -7 -13   3    1527      46
  -7 -15   3    2564      77
  -7 -17   3     703      21
  -7 -19   3     288       9
  -7  -5   3    6293     189
  -7  -7   3    1439      43
  -7  -9   3    1360      41
  -7 -11   3     718      22
  -7   1   3    3135      94
  -7  -1   3    1620      49
  -7  -3   3    4253     128
  -7   5   3    4518     136
  -7   3   3    2817      85
  -7   9   3     511      15
  -7   7   3    1668      50
  -7  17   3     784      24
  -7  15   3     819      25
  -7  13   3    1222      37
  -7  19   3     406      12
  -7  25   3     166       5
  -7  23   3     299       9
  -7  29   3     350      11
  -7 -25   2    2173      65
  -7 -27   2    1971      59
  -7 -15   2   11250     337
  -7 -17   2   24425     733
  -7 -19   2     796      24
  -7 -21   2     199       6
  -7 -23   2    1484      45
  -7  -5   2   12839     385
  -7  -7   2   31324     940
  -7  -9   2   13983     420
  -7 -11   2    1798      54
  -7 -13   2    4303     129
  -7   7   2   24392     732
  -7   1   2    6743     202
  -7  -1   2    7137     214
  -7  -3   2     729      22
  -7  11   2    3151      95
  -7   9   2   10970     329
  -7   5   2   11157     335
  -7   3   2     560      17
  -7  19   2     718      22
  -7  17   2   11376     341
  -7  15   2    6590     198
  -7  13   2    3069      92
  -7  27   2     710      21
  -7  25   2    1796      54
  -7  23   2    1260      38
  -7  27   1    1535      46
  -7  21   1    6627     199
  -7  19   1   26384     792
  -7  13   1   33125     994
  -7  11   1   72930    2188
  -7  37   1     415      12
  -7  31   1    1266      38
  -7  29   1      95       3
  -7  25   1     221       7
  -7  23   1    1463      44
  -7  17   1    9483     284
  -7  15   1    9178     275
  -7   7   1   76725    2302
  -7   5   1   56640    1699
  -7   3   1   63586    1908
  -7   9   1    2739      82
  -7  -3   1   52483    1574
  -7  -5   1   36179    1085
  -7   1   1    7601     228
  -7  -1   1    2073      62
  -7  -7   1   29047     871
  -7 -11   1   39725    1192
  -7 -13   1   19690     591
  -7  -9   1    1749      52
  -7 -15   1    6322     190
  -7 -17   1    5371     161
  -7 -19   1   17075     512
  -7 -21   1    3254      98
  -7 -23   1    1198      36
  -7 -25   1     209       6
  -7 -27   1    1307      39
  -7 -31   1     994      30
  -7  29   0    2351      71
  -7  25   0    2251      68
  -7  23   0    1498      45
  -7  21   0    3423     103
  -7  19   0    3606     108
  -7  17   0   18601     558
  -7  15   0   13171     395
  -7  13   0    7187     216
  -7  11   0    5510     165
  -7   9   0   32806     984
  -7   7   0   32354     971
  -7   5   0   21119     634
  -7   3   0   27705     831
  -7   1   0   45605    1368
  -7  -1   0   55640    1669
  -7  -3   0    8215     246
  -7  -5   0   12024     361
  -7  -7   0   37617    1129
  -7  -9   0   19852     596
  -7  37  -1     181       5
  -7 -11   0    4542     136
  -7 -13   0   13294     399
  -7  31  -1     678      20
  -7  29  -1     226       7
  -7 -15   0   60220    1807
  -7  25  -1     284       9
  -7  23  -1    3193      96
  -7 -17   0   48522    1456
  -7  21  -1     355      11
  -7  19  -1    1435      43
  -7 -19   0    5451     164
  -7  17  -1     941      28
  -7  15  -1   18168     545
  -7 -21   0   16182     485
  -7  13  -1     653      20
  -7  11  -1    1923      58
  -7   9  -1   25867     776
  -7 -23   0    6573     197
  -7   7  -1   27666     830
  -7   5  -1  107655    3230
  -7 -25   0   13468     404
  -7   3  -1    1768      53
  -7  37  -2     651      20
  -7   1  -1    8813     264
  -7 -27   0     751      23
  -7  31  -2     976      29
  -7  -1  -1   13035     391
  -7 -29   0   12783     383
  -7  27  -2     545      16
  -7  -3  -1    4036     121
  -7  14   4     103       3
  -7  12   4     160       5
  -7   8   4      47       1
  -7  10   4     147       4
  -7   2   4     835      25
  -7  -6   4     256       8
  -7  -5   4      78       2
  -7  -4   4     129       4
  -7  11   3     479      14
  -7 -13   4     133       4
  -7 -11   4     132       4
  -7  21   2     776      23
  -7 -21   3     105       3
  -7 -29   1      45       1
  -7  27   0    1227      37
  -7  31   0     742      22
  -7 -31   0     344      10
  -7 -27  -1      51       2
  -7 -29  -1      26       1
  -7 -25  -1     242       7
  -7 -23  -1     763      23
  -7 -21  -1     150       4
  -7 -19  -1     166       5
  -7 -17  -1     549      16
  -7 -15  -1    4230     127
  -7 -13  -1     690      21
  -7 -11  -1     475      14
  -7  -9  -1    5174     155
  -7  -7  -1    7604     228
  -7  -5  -1   33191     996
  -7   2  -1     107       3
  -7   4  -1       4       0
  -6 -10   4    3355     101
  -6 -12   4     809      24
  -6  -4   4     400      12
  -6  -6   4     474      14
  -6   2   4     208       6
  -6   0   4    1314      39
  -6 -26   3      81       2
  -6   4   4     245       7
  -6 -20   3     229       7
  -6  12   4    2127      64
  -6  10   4     770      23
  -6 -14   3    4783     144
  -6 -16   3    5324     160
  -6  -8   3    1540      46
  -6 -10   3     625      19
  -6  -2   3    1837      55
  -6  -4   3    4290     129
  -6  -6   3    3249      97
  -6   2   3    1479      44
  -6   0   3    1119      34
  -6   6   3    2581      77
  -6   4   3    3637     109
  -6  10   3     402      12
  -6   8   3    1143      34
  -6  16   3    3482     104
  -6  14   3    2805      84
  -6 -30   2     292       9
  -6 -32   2    1051      32
  -6  24   3     278       8
  -6 -22   2    4861     146
  -6 -24   2    2448      73
  -6 -26   2     521      16
  -6  30   3     319      10
  -6 -16   2   10766     323
  -6 -18   2    1526      46
  -6 -20   2    2120      64
  -6 -12   2   36254    1088
  -6 -14   2    7181     215
  -6 -10   2    7080     212
  -6   2   2   78720    2362
  -6   0   2    5951     179
  -6  -2   2   84682    2540
  -6  -4   2    1432      43
  -6  -6   2     423      13
  -6  -8   2     583      18
  -6   4   2    3369     101
  -6  12   2   23508     705
  -6  10   2    3639     109
  -6   8   2     696      21
  -6  18   2     782      23
  -6  16   2    7775     233
  -6  14   2    4714     141
  -6  22   2    1854      56
  -6  20   2    3829     115
  -6  26   2     461      14
  -6  24   2    1456      44
  -6  32   2     719      22
  -6  30   2      30       1
  -6  36   2     393      12
  -6   3   1     413      12
  -6  24   1    5810     174
  -6  22   1    9773     293
  -6  20   1    1001      30
  -6  18   1    7891     237
  -6  16   1    5729     172
  -6  14   1   17675     530
  -6  12   1   19378     581
  -6  10   1   31247     937
  -6   8   1   24316     729
  -6   6   1   57052    1712
  -6   2   1   59925    1798
  -6  -2   1   49156    1475
  -6  -6   1   24160     725
  -6  34   1     297       9
  -6  32   1     181       5
  -6  30   1     289       9
  -6  28   1     323      10
  -6   4   1    4299     129
  -6   0   1    1808      54
  -6  -1   1     467      14
  -6 -10   1    7928     238
  -6  -4   1    4033     121
  -6  -8   1    9500     285
  -6 -12   1    9926     298
  -6 -14   1    9847     295
  -6 -18   1    6051     182
  -6 -16   1    1036      31
  -6 -22   1    7146     214
  -6 -20   1    1275      38
  -6 -24   1    3903     117
  -6 -26   1     201       6
  -6 -28   1     257       8
  -6 -30   1     336      10
  -6 -32   1     217       7
  -6  30   0     323      10
  -6  28   0    2908      87
  -6  24   0    5260     158
  -6  20   0    6523     196
  -6  18   0    7322     220
  -6  16   0   22765     683
  -6  14   0    5997     180
  -6  12   0    9047     271
  -6  10   0   14710     441
  -6   8   0   12761     383
  -6   6   0   15118     454
  -6   4   0   43718    1312
  -6   2   0   23459     704
  -6   0   0   46683    1400
  -6  -2   0    2999      90
  -6  -4   0   51002    1530
  -6  -6   0   18748     562
  -6  -8   0   37247    1117
  -6  -7   0    1107      33
  -6  40  -1     175       5
  -6 -10   0    8778     263
  -6 -12   0    6857     206
  -6  30  -1     370      11
  -6  28  -1     304       9
  -6 -14   0    8711     261
  -6  26  -1     316       9
  -6  24  -1    1077      32
  -6 -16   0   82812    2484
  -6  22  -1    7304     219
  -6  20  -1    4346     130
  -6  18  -1    9625     289
  -6 -18   0   12667     380
  -6  16  -1   11593     348
  -6  14  -1    1502      45
  -6 -20   0    7879     236
  -6  12  -1    2477      74
  -6  10  -1   20557     617
  -6 -22   0    1189      36
  -6   8  -1   71179    2135
  -6   6  -1     913      27
  -6 -24   0   43963    1319
  -6   4  -1   38556    1157
  -6  36  -2     534      16
  -6  34  -2     377      11
  -6  32  -2      96       3
  -6 -26   0     902      27
  -6  22   3     561      17
  -6  11   4    1602      48
  -6  20   3     133       4
  -6  18   3     137       4
  -6   3   4     144       4
  -6  28   2     402      12
  -6   1   4     460      14
  -6  12   3     370      11
  -6 -11   4     484      15
  -6   7   3     246       7
  -6   5   3     152       5
  -6  19   2      46       1
  -6 -12   3     157       5
  -6   6   2    1663      50
  -6 -22   3     494      15
  -6 -24   3      92       3
  -6  26   1     661      20
  -6 -28   2      78       2
  -6  26   0    1360      41
  -6  22   0    1419      43
  -6 -32   0     330      10
  -6 -30   0     210       6
  -6 -28   0    1161      35
  -6  19   0      29       1
  -6 -28  -1     107       3
  -6 -26  -1      80       2
  -6 -24  -1     302       9
  -6 -22  -1    1087      33
  -6 -20  -1     769      23
  -6 -18  -1    3103      93
  -6 -16  -1    2508      75
  -6 -14  -1    2261      68
  -6 -12  -1     482      14
  -6 -10  -1    3076      92
  -6  -8  -1   23162     695
  -6  -6  -1     211       6
  -6  -4  -1    9587     288
  -6   1  -1     130       4
  -6   0  -1     240       7
  -5  -7   5     173       5
  -5  -5   4     643      19
  -5   5   4     570      17
  -5   3   4     413      12
  -5 -13   3    2094      63
  -5 -15   3    4673     140
  -5   9   4     331      10
  -5 -11   3    1257      38
  -5  -5   3    6411     192
  -5  -7   3    7202     216
  -5   1   3    2090      63
  -5  -1   3    3457     104
  -5  -3   3     478      14
  -5 -31   2    2216      66
  -5   5   3    2906      87
  -5   3   3    1145      34
  -5 -27   2    3065      92
  -5 -29   2     257       8
  -5   9   3    1912      57
  -5   7   3    9349     280
  -5 -23   2    2722      82
  -5 -25   2     311       9
  -5  13   3    1810      54
  -5  11   3    1477      44
  -5 -19   2   34301    1029
  -5 -21   2    8405     252
  -5  17   3    9198     276
  -5  15   3    4155     125
  -5 -17   2   24237     727
  -5  19   3     955      29
  -5 -11   2   46915    1407
  -5 -13   2   26387     792
  -5 -15   2    3334     100
  -5  25   3     535      16
  -5  23   3     371      11
  -5  27   3     240       7
  -5  -3   2   46027    1381
  -5  -5   2   76221    2287
  -5  -7   2   15022     451
  -5  -9   2    1080      32
  -5  -1   2    2119      64
  -5   5   2   57588    1728
  -5   3   2   56883    1707
  -5   1   2    2137      64
  -5   7   2   15187     456
  -5  13   2   14814     444
  -5  11   2   30212     906
  -5   9   2    1395      42
  -5  17   2   10419     313
  -5  15   2    2565      77
  -5  21   2    3054      92
  -5  19   2   18856     566
  -5  25   2     348      10
  -5  23   2    1196      36
  -5  27   2    1165      35
  -5  33   2     118       4
  -5  31   2     843      25
  -5  37   2     461      14
  -5   7   1   73457    2204
  -5   3   1   51000    1530
  -5   1   1   81968    2459
  -5  -1   1   80974    2429
  -5  -3   1   62694    1881
  -5  -7   1   72800    2184
  -5  -9   1    7098     213
  -5 -13   1   12007     360
  -5 -15   1   41690    1251
  -5  19   1    5455     164
  -5  17   1   13832     415
  -5  15   1   62579    1877
  -5  13   1   27916     837
  -5   9   1   14848     445
  -5   6   1     373      11
  -5   5   1   24881     746
  -5  -5   1    8380     251
  -5 -17   1   17385     522
  -5  27   1     347      10
  -5  25   1    9710     291
  -5  23   1    3033      91
  -5  21   1    5343     160
  -5  11   1    1374      41
  -5 -11   1    2698      81
  -5 -19   1    5992     180
  -5 -21   1    6210     186
  -5  33   1     276       8
  -5  31   1     261       8
  -5  29   1    1545      46
  -5 -23   1    1886      57
  -5 -25   1    5913     177
  -5  37   1     173       5
  -5  35   1     276       8
  -5 -29   1    1699      51
  -5 -27   1     345      10
  -5 -33   1     229       7
  -5  37   0      52       2
  -5  31   0    1170      35
  -5  29   0    1671      50
  -5  23   0    6481     194
  -5  19   0    4448     133
  -5  15   0   15666     470
  -5  13   0    3595     108
  -5   9   0   32041     961
  -5  11   0    7474     224
  -5   7   0   38500    1155
  -5   5   0   54116    1623
  -5   3   0    7551     227
  -5   1   0   22209     666
  -5  -1   0   10577     317
  -5  -3   0    6442     193
  -5  -5   0   87814    2634
  -5  -7   0   50895    1527
  -5  -8   0    1201      36
  -5  -9   0   75272    2258
  -5  37  -1     759      23
  -5  35  -1      37       1
  -5 -11   0   16907     507
  -5  31  -1    1030      31
  -5  29  -1     369      11
  -5 -13   0    7047     211
  -5  27  -1    2380      71
  -5  25  -1     326      10
  -5  23  -1    2511      75
  -5 -15   0   59727    1792
  -5  21  -1     926      28
  -5  19  -1     401      12
  -5  17  -1   24980     749
  -5 -17   0    3432     103
  -5  15  -1     626      19
  -5  13  -1   10316     309
  -5 -19   0    4351     131
  -5  11  -1   14612     438
  -5   9  -1     517      16
  -5   7  -1  104835    3145
  -5 -21   0    1812      54
  -5   5  -1    1044      31
  -5   3  -1     490      15
  -5   4   4     339      10
  -5   1   4     165       5
  -5   2   4      93       3
  -5  -3   4     269       8
  -5  -4   4     522      16
  -5  -9   4     151       5
  -5  -7   4     137       4
  -5   8   3      53       2
  -5   6   3     647      19
  -5 -15   4     167       5
  -5  18   2     143       4
  -5  -6   3     162       5
  -5  -9   3    1346      40
  -5 -17   3    3508     105
  -5 -19   3     210       6
  -5 -21   3     100       3
  -5 -23   3     333      10
  -5 -25   3     216       6
  -5  22   1      51       2
  -5  16   1      37       1
  -5 -31   1     126       4
  -5  27   0    1289      39
  -5  25   0    2705      81
  -5  17   0    6920     208
  -5  21   0    2242      67
  -5 -31   0     938      28
  -5 -29   0     738      22
  -5 -27   0     546      16
  -5 -25   0     858      26
  -5 -23   0    5045     151
  -5 -31  -1     266       8
  -5 -27  -1     608      18
  -5 -25  -1     265       8
  -5 -23  -1     610      18
  -5 -21  -1     256       8
  -5 -19  -1     250       8
  -5 -17  -1    6014     180
  -5 -16  -1      16       0
  -5 -13  -1    1225      37
  -5 -15  -1      82       2
  -5 -11  -1    4045     121
  -5  -9  -1     185       6
  -5  -7  -1    3618     109
  -4 -28   2     364      11
  -4   4   4     636      19
  -4 -10   3    1179      35
  -4 -24   2   18749     562
  -4  -4   3    2267      68
  -4  -8   3     926      28
  -4 -22   2    8573     257
  -4  -2   3   34681    1040
  -4   2   3   34130    1024
  -4 -18   2   15356     461
  -4 -20   2    1360      41
  -4   6   3    2656      80
  -4   4   3    1107      33
  -4 -14   2   42734    1282
  -4 -16   2    3216      96
  -4  10   3     487      15
  -4   8   3    1756      53
  -4 -12   2    8881     266
  -4  14   3    4568     137
  -4  12   3    5218     157
  -4 -10   2    8688     261
  -4  18   3     680      20
  -4  16   3    1717      51
  -4  -6   2   37462    1124
  -4  -8   2     801      24
  -4  22   3    1075      32
  -4  20   3     744      22
  -4  -2   2   66504    1995
  -4  -4   2     930      28
  -4   0   2   13543     406
  -4   2   2   39784    1194
  -4   6   2   19712     591
  -4   4   2     772      23
  -4  10   2    5508     165
  -4   8   2    1566      47
  -4  14   2   25231     757
  -4  12   2    4347     130
  -4  18   2    8250     247
  -4  16   2    1676      50
  -4  20   2     198       6
  -4  24   2    6802     204
  -4  22   2    2912      87
  -4  28   2     228       7
  -4  30   2     310       9
  -4  34   2     999      30
  -4 -24   1   14545     436
  -4 -28   1    7092     213
  -4 -16   1   56864    1706
  -4 -14   1    5323     160
  -4 -18   1    9361     281
  -4 -30   1     239       7
  -4 -32   1     718      22
  -4  -8   1   40860    1226
  -4 -12   1   30569     917
  -4 -20   1    6426     193
  -4 -22   1     371      11
  -4 -26   1    1258      38
  -4  -4   1   83687    2511
  -4   4   1   70114    2103
  -4   0   1   81447    2443
  -4  -6   1   25066     752
  -4 -10   1   11153     335
  -4   8   1   54375    1631
  -4   7   1     726      22
  -4   2   1    3735     112
  -4  -2   1    4722     142
  -4  14   1    8953     269
  -4  12   1   21439     643
  -4  10   1   10020     301
  -4   6   1   26993     810
  -4  18   1   11013     330
  -4  16   1   56201    1686
  -4  -9   1     379      11
  -4  24   1    6390     192
  -4  20   1    3733     112
  -4  28   1    4503     135
  -4  26   1     409      12
  -4  22   1    1222      37
  -4  32   1     305       9
  -4  30   1     319      10
  -4  36   1     134       4
  -4  30   0    2041      61
  -4  28   0    1130      34
  -4  26   0    1573      47
  -4  24   0    2335      70
  -4  22   0    3828     115
  -4  20   0    6378     191
  -4  18   0    4570     137
  -4  16   0    9692     291
  -4  14   0   10097     303
  -4  12   0   12275     368
  -4   8   0   60882    1826
  -4  10   0   21498     645
  -4   4   0   42771    1283
  -4   6   0   11905     357
  -4   0   0   12907     387
  -4  -2   0    1022      31
  -4  -4   0   59582    1787
  -4  -3   0     161       5
  -4  -6   0    6243     187
  -4  -8   0  127918    3838
  -4  36  -1     387      12
  -4  34  -1    1419      43
  -4 -10   0   62171    1865
  -4  32  -1     429      13
  -4  30  -1    1212      36
  -4  28  -1    2883      86
  -4 -12   0   47751    1433
  -4  26  -1    1674      50
  -4  24  -1     438      13
  -4  22  -1    2911      87
  -4 -14   0   10300     309
  -4  20  -1   17828     535
  -4  18  -1    3230      97
  -4  16  -1   12645     379
  -4 -16   0   61159    1835
  -4  14  -1    7120     214
  -4  12  -1  169547    5086
  -4  10  -1     353      11
  -4 -18   0    9246     277
  -4   2   4     134       4
  -4  -3   4     139       4
  -4   1   4      51       2
  -4  -5   4     190       6
  -4  -4   4     101       3
  -4  -6   4     436      13
  -4   7   3     199       6
  -4 -10   4     386      12
  -4 -13   4     103       3
  -4   1   3    1469      44
  -4 -15   4     226       7
  -4 -14   4     200       6
  -4 -16   4     129       4
  -4  -3   3    1952      59
  -4  -6   3    1812      54
  -4  -5   3     232       7
  -4 -12   3    2807      84
  -4 -14   3    1464      44
  -4 -16   3    1112      33
  -4 -18   3     488      15
  -4 -20   3     347      10
  -4 -22   3     343      10
  -4  -3   2     994      30
  -4   9   1      17       1
  -4 -26   2      85       3
  -4 -30   2      55       2
  -4  32   0     663      20
  -4  25   0       8       0
  -4  11   0      46       1
  -4 -32   0     233       7
  -4 -30   0     622      19
  -4 -28   0     383      12
  -4 -26   0     501      15
  -4   2   0   16460     494
  -4 -24   0    1869      56
  -4 -22   0    2071      62
  -4 -20   0    3386     102
  -4 -30  -1     215       6
  -4 -28  -1     403      12
  -4 -26  -1     348      10
  -4 -24  -1     154       5
  -4 -22  -1     570      17
  -4 -20  -1    4273     128
  -4 -18  -1     652      20
  -4 -16  -1    1823      55
  -3  -7   3     982      29
  -3 -15   2   87644    2629
  -3 -17   2   33012     990
  -3 -29   1     652      20
  -3 -31   1   10121     304
  -3  -3   3   15435     463
  -3 -13   2   13505     405
  -3 -11   2    1229      37
  -3 -27   1    8015     240
  -3   5   3   32598     978
  -3   3   3    5176     155
  -3  -9   2    4627     139
  -3   9   3    1956      59
  -3   7   3    4189     126
  -3  -7   2   48591    1458
  -3  11   3   19114     573
  -3  -5   2    8230     247
  -3 -23   1   19952     599
  -3 -25   1    4558     137
  -3  15   3     468      14
  -3  13   3    1035      31
  -3  -1   2  134215    4026
  -3  -3   2   53193    1596
  -3  19   3   11626     349
  -3  17   3    2457      74
  -3   1   2  109150    3274
  -3  21   3     805      24
  -3   3   2   34294    1029
  -3   7   2   52483    1574
  -3   5   2    3796     114
  -3   9   2    1621      49
  -3 -21   1     866      26
  -3  13   2    7688     231
  -3  11   2     397      12
  -3 -19   1    3651     110
  -3  15   2   27747     832
  -3 -15   1   36235    1087
  -3  19   2    2474      74
  -3  17   2   10346     310
  -3 -13   1   22299     669
  -3 -17   1    3698     111
  -3  21   2    3745     112
  -3  25   2    3402     102
  -3  23   2    1813      54
  -3  -9   1  116072    3482
  -3 -11   1    4978     149
  -3  29   2    1224      37
  -3  33   2     370      11
  -3  -5   1   96309    2889
  -3  -7   1   45504    1365
  -3  -3   1   26725     802
  -3  -1   1   11320     340
  -3   5   1   67580    2027
  -3   3   1   22914     687
  -3   1   1   19662     590
  -3   9   1   74860    2246
  -3   7   1   41085    1233
  -3  13   1   16960     509
  -3  11   1    3060      92
  -3  15   1   20459     614
  -3  19   1    3927     118
  -3  17   1   16943     508
  -3  23   1    6273     188
  -3  21   1     506      15
  -3  27   1     765      23
  -3  25   1    1014      30
  -3  31   1    1186      36
  -3  33   1     305       9
  -3  37   1     618      19
  -3  29   0    1390      42
  -3  27   0    4091     123
  -3  23   0    3868     116
  -3  21   0    8578     257
  -3  17   0   25959     779
  -3  18   0     462      14
  -3  13   0    8666     260
  -3  11   0    9290     279
  -3   7   0   58712    1761
  -3   9   0   18872     566
  -3   5   0   48210    1446
  -3   3   0   46410    1392
  -3  -1   0   41630    1249
  -3  -3   0   32442     973
  -3  -5   0   95359    2861
  -3  -7   0  117905    3537
  -3  39  -1     316       9
  -3  -9   0   25109     753
  -3  31  -1     226       7
  -3  29  -1    3485     105
  -3  27  -1    1837      55
  -3  25  -1   12211     366
  -3 -11   0   22940     688
  -3  23  -1   13455     404
  -3  21  -1     396      12
  -3  19  -1   32140     964
  -3 -10   0     587      18
  -3 -13   0   62259    1868
  -3  17  -1   16021     481
  -3  15  -1    3007      90
  -3  -7   4     128       4
  -3   1   3     543      16
  -3   4   3      40       1
  -3 -14   4     148       4
  -3 -12   4     103       3
  -3 -11   4      44       1
  -3 -16   4     286       9
  -3 -15   4     380      11
  -3 -13   4     136       4
  -3 -17   4     267       8
  -3  -5   3    8209     246
  -3  -9   3     659      20
  -3 -11   3    5854     176
  -3 -13   3    1128      34
  -3 -15   3     181       5
  -3 -18   3     753      23
  -3 -17   3    2679      80
  -3 -20   3     141       4
  -3 -19   3    1736      52
  -3 -22   3     180       5
  -3 -21   3     343      10
  -3 -23   3     400      12
  -3  -6   2      83       2
  -3  25   0    1677      50
  -3 -19   2    1010      30
  -3 -21   2    1446      43
  -3 -23   2     775      23
  -3 -25   2    2991      90
  -3 -29   2     681      20
  -3 -27   2     161       5
  -3 -24   1      56       2
  -3  19   0    4604     138
  -3  15   0    3356     101
  -3  31   0    2378      71
  -3  22   0      60       2
  -3 -33   0      66       2
  -3 -31   0    1489      45
  -3 -29   0     818      25
  -3 -27   0    1699      51
  -3 -25   0    1112      33
  -3 -23   0    3565     107
  -3 -21   0    8104     243
  -3 -19   0    4354     131
  -3 -17   0   12247     367
  -3 -15   0    2125      64
  -3   1   0    9038     271
  -3  14   0      30       1
  -3  20   0       3       0
  -3  12   0     107       3
  -3  -2   0      35       1
  -3 -29  -1     922      28
  -3 -27  -1     450      14
  -3 -25  -1    2044      61
  -2   6   3    1951      59
  -2  -2   2    2013      60
  -2  -4   2   32274     968
  -2 -12   1   86583    2597
  -2 -14   1   66449    1993
  -2 -16   1   24580     737
  -2 -26   0    1992      60
  -2 -28   0    2913      87
  -2 -30   0    5696     171
  -2  10   3    1074      32
  -2   0   2   37489    1125
  -2  12   3    1597      48
  -2   2   2    1912      57
  -2 -10   1   82589    2478
  -2 -32   0    1564      47
  -2  16   3     729      22
  -2  14   3     306       9
  -2   4   2   60139    1804
  -2  20   3     509      15
  -2  18   3     382      11
  -2   8   2   24328     730
  -2   6   2   12011     360
  -2  -8   1   95950    2879
  -2 -34   0   10272     308
  -2  22   3     492      15
  -2  10   2   12875     386
  -2  12   2   24987     750
  -2  14   2     465      14
  -2  -4   1  142024    4261
  -2  -6   1    9334     280
  -2  18   2    3599     108
  -2  16   2   29175     875
  -2  20   2    1487      45
  -2  22   2     331      10
  -2   0   1   40663    1220
  -2  -2   1    1589      48
  -2  24   2    3453     104
  -2  28   2    2925      88
  -2   4   1  112411    3372
  -2  30   2     604      18
  -2   2   1    6861     206
  -2   8   1  161390    4842
  -2   6   1   10447     313
  -2  10   1   52185    1566
  -2  12   1   39243    1177
  -2  14   1   17870     536
  -2  16   1   27787     834
  -2  18   1    7278     218
  -2  22   1    4437     133
  -2  20   1   12701     381
  -2  26   1    3504     105
  -2  28   1     347      10
  -2  30   1     583      17
  -2  32   1     900      27
  -2  36   1     403      12
  -2  34   1     140       4
  -2  36   0     182       5
  -2  34   0     828      25
  -2  30   0    1041      31
  -2  32   0     781      23
  -2  28   0    2544      76
  -2  20   0   26227     787
  -2  26   0    2034      61
  -2  22   0    3442     103
  -2  18   0    7462     224
  -2  12   0   62528    1876
  -2  16   0    6834     205
  -2  14   0   10220     307
  -2  13   0     349      10
  -2  10   0   17385     522
  -2   8   0   26942     808
  -2   6   0   11704     351
  -2   4   0   29089     873
  -2  -2   0   78270    2348
  -2   0   0   28695     861
  -2  -4   0   49642    1489
  -2  -6   0   10134     304
  -2  38  -1     418      13
  -2  36  -1     599      18
  -2  34  -1     724      22
  -2  32  -1    3568     107
  -2  30  -1     229       7
  -2  -8   0   92591    2778
  -2  28  -1    1635      49
  -2  26  -1    1352      41
  -2  24  -1   13701     411
  -2  22  -1   35546    1066
  -2  20  -1    7377     221
  -2 -11   3     198       6
  -2  -8   3     473      14
  -2 -12   3     619      19
  -2 -10   3     302       9
  -2 -14   3    2464      74
  -2 -18   3     953      29
  -2 -16   3     200       6
  -2  -6   2    4103     123
  -2 -23   3     450      13
  -2 -22   3     442      13
  -2 -20   3     237       7
  -2  -8   2   10399     312
  -2 -24   3     875      26
  -2 -10   2    5651     170
  -2 -12   2    6217     187
  -2 -14   2     319      10
  -2 -16   2    7776     233
  -2 -18   2    1786      54
  -2 -20   2     656      20
  -2 -24   2    1297      39
  -2 -22   2     196       6
  -2 -26   2     159       5
  -2 -28   2     755      23
  -2 -30   2     112       3
  -2  -9   1       9       0
  -2  -5   1      92       3
  -2  21   0      92       3
  -2 -18   1    4868     146
  -2 -20   1    5452     164
  -2 -22   1    2821      85
  -2 -24   1     467      14
  -2 -26   1    1659      50
  -2 -28   1     137       4
  -2 -30   1     337      10
  -2 -32   1     197       6
  -2  15   0      32       1
  -2  24   0    1866      56
  -2  11   0       4       0
  -2  17   0      31       1
  -2   2   0   61442    1843
  -2 -24   0    1329      40
  -2 -22   0    1745      52
  -2 -10   0   14810     444
  -2 -20   0    6816     204
  -2 -18   0    6298     189
  -2 -16   0    4594     138
  -2 -14   0    5488     165
  -2 -12   0   58989    1770
  -2 -15   0      33       1
  -2   7   0      73       2
  -2  25   0      60       2
  -2 -32  -1     809      24
  -2  31   0      58       2
  -1  11   2    5490     165
  -1   9   2  123528    3706
  -1   1   1  147846    4435
  -1  -1   1  141639    4249
  -1 -11   0   18870     566
  -1 -13   0   75226    2257
  -1 -25  -1     734      22
  -1 -27  -1     663      20
  -1 -29  -1   18011     540
  -1  21   3     872      26
  -1  13   2   27842     835
  -1 -15   0   52846    1585
  -1 -31  -1    1545      46
  -1  23   3     487      15
  -1  15   2    1276      38
  -1   3   1   53905    1617
  -1 -33  -1     388      12
  -1  17   2    3601     108
  -1   5   1  135856    4076
  -1  19   2    2740      82
  -1  21   2    1011      30
  -1   7   1  136838    4105
  -1 -17   0   71113    2133
  -1  23   2    3005      90
  -1  25   2    1995      60
  -1   9   1   14995     450
  -1  27   2     326      10
  -1 -19   0   73140    2194
  -1  31   2    1442      43
  -1  13   1   34287    1029
  -1  11   1    2319      70
  -1 -21   0    4580     137
  -1  17   1   61230    1837
  -1  15   1     303       9
  -1 -23   0   24003     720
  -1  19   1    3790     114
  -1  21   1   19173     575
  -1 -25   0   14804     444
  -1  23   1    3931     118
  -1 -27   0     461      14
  -1  25   1    1892      57
  -1 -29   0   11142     334
  -1  27   1    2301      69
  -1 -31   0     659      20
  -1  31   1     486      15
  -1  29   1     456      14
  -1  35   1     297       9
  -1  37   1     144       4
  -1  39   1     378      11
  -1  29   0    4263     128
  -1  23   0    7949     238
  -1  19   0   28848     865
  -1  17   0   19509     585
  -1  25   0    4622     139
  -1  13   0   35830    1075
  -1  39   0     519      16
  -1  31   0     942      28
  -1  27   0     817      25
  -1  15   0   12782     383
  -1   9   0   93735    2812
  -1  21   0    5137     154
  -1  11   0   36030    1081
  -1   7   0   33277     998
  -1   5   0   15813     474
  -1  -1   0   41615    1248
  -1  -3   0   49911    1497
  -1  39  -1    2038      61
  -1  37  -1     131       4
  -1  33  -1     292       9
  -1  31  -1     894      27
  -1  29  -1   20010     600
  -1  -5   0   18963     569
  -1 -31   1    1757      53
  -1  27  -1     244       7
  -1  25  -1    3231      97
  -1 -22   3     194       6
  -1 -21   3     237       7
  -1 -19   3     781      23
  -1 -17   3     434      13
  -1 -11   2    1655      50
  -1  -9   2   35697    1071
  -1  -7   2     741      22
  -1  -6   2      32       1
  -1  17  -1   15047     451
  -1  19  -1   34198    1026
  -1 -24   3      91       3
  -1 -23   3     694      21
  -1  25  -2     109       3
  -1 -13   2   10362     311
  -1 -25   3     421      13
  -1 -15   2    2221      67
  -1 -17   2    1398      42
  -1  -3   1   24829     745
  -1  21  -1    7488     225
  -1  -5   1   83494    2505
  -1 -19   2     812      24
  -1  23  -1    5553     167
  -1 -21   2     370      11
  -1 -23   2     826      25
  -1  -7   1   68792    2064
  -1 -25   2     448      13
  -1 -27   2    1035      31
  -1  -9   1    3327     100
  -1 -13   1   13400     402
  -1 -11   1    2878      86
  -1 -15   1     792      24
  -1 -17   1   20612     618
  -1 -19   1    1467      44
  -1 -21   1    3691     111
  -1 -23   1    1907      57
  -1 -25   1     283       8
  -1 -27   1     603      18
  -1 -29   1     248       7
  -1   3   0   51092    1533
  -1  -9   0   60078    1802
  -1  -7   0   29469     884
  -1 -33   0     261       8
  -1  30   0      15       0
  -1 -28   0      51       2
  -1   6   0      83       3
   0  20   2    5035     151
   0  12   1  169237    5077
   0  10   1   12216     366
   0 -10  -1    1234      37
   0 -12  -1  156683    4700
   0 -14  -1   51662    1550
   0 -26  -2    4009     120
   0 -28  -2     651      20
   0 -30  -2     433      13
   0  22   2    2818      85
   0  14   1   34289    1029
   0 -16  -1   18485     555
   0 -32  -2     534      16
   0  24   2     377      11
   0 -34  -2     399      12
   0 -36  -2     936      28
   0  26   2    2192      66
   0  16   1   13483     404
   0 -18  -1    5139     154
   0  18   1    8071     242
   0  -2   0   86194    2586
   0 -20  -1   85189    2556
   0 -22  -1    2383      71
   0 -24  -1    4368     131
   0  20   1   61291    1839
   0 -26  -1    2285      69
   0  22   1     722      22
   0   4   0   80406    2412
   0 -28  -1    4338     130
   0 -30  -1    2382      71
   0 -32  -1     244       7
   0  24   1     837      25
   0 -34  -1    4162     125
   0  26   1    2430      73
   0  28   1    3641     109
   0  30   1    1884      57
   0  32   1     201       6
   0  34   1    2331      70
   0   6   0   29014     870
   0  36   1     321      10
   0  -4   0   91837    2755
   0  38   1     211       6
   0   8   0  101130    3034
   0  -6   0   23214     696
   0  -8   0   96513    2895
   0  10   0   64368    1931
   0 -10   0   74801    2244
   0 -12   0   77905    2337
   0  12   0   67513    2025
   0 -14   0    9324     280
   0 -16   0   38907    1167
   0 -20   0   12503     375
   0 -22   0   18615     558
   0 -24   0    7126     214
   0 -32   0    5762     173
   0  14   0   15997     480
   0 -26   0     656      20
   0 -34   0     323      10
   0  16   0   31399     942
   0 -18   0    4394     132
   0 -28   0    3042      91
   0 -30   0     514      15
   0  20   0   10510     315
   0  22   0   13698     411
   0  13   0     304       9
   0  24   0    7136     214
   0  18   0   10866     326
   0  28   0    2251      68
   0  32   0    4086     123
   0  34   0     218       7
   0  30   0     697      21
   0  26   0    1672      50
   0  38   0     288       9
   0  36   0     112       3
   0 -34   1    1188      36
   0 -32   1     192       6
   0  38  -1     545      16
   0 -30   1    2965      89
   0  36  -1     452      14
   0  34  -1    5665     170
   0 -28   1    5192     156
   0  32  -1    1859      56
   0  30  -1     826      25
   0 -26   1     804      24
   0 -22   2    1146      34
   0 -20   2    1982      59
   0 -18   2    1076      32
   0 -10   1   40078    1202
   0  -8   1   23801     714
   0   8  -1   26347     790
   0  10  -1   41677    1250
   0  16  -2    2596      78
   0  18  -2    1437      43
   0  24  -3      51       2
   0 -12   1   63245    1897
   0 -24   2     338      10
   0  20  -2    1812      54
   0 -26   2    1329      40
   0  12  -1   66275    1988
   0 -14   1   12233     367
   0  22  -2    1677      50
   0  24  -2     151       5
   0 -30   2     128       4
   0 -28   2     109       3
   0 -16   1    5198     156
   0  14  -1   22154     665
   0  25  -2      35       1
   0  26  -2     802      24
   0  28  -2     164       5
   0 -18   1    2936      88
   0  16  -1    8460     254
   0 -20   1   24337     730
   0   2   0      83       3
   0  18  -1    1474      44
   0  30  -2     103       3
   0 -23   1       8       0
   0  20  -1   23909     717
   0 -24   1     736      22
   0 -22   1     434      13
   0  22  -1     973      29
   0  24  -1     331      10
   0 -29   1      53       2
   0  26  -1     970      29
   0  28  -1    1054      32
   0   1   0      59       2
   0   5   0      57       2
   1  23   1   26673     800
   1  21   1    1077      32
   1  13   0  102463    3074
   1  11   0   17370     521
   1   3  -1   24663     740
   1  -9  -2    1241      37
   1 -11  -2    5930     178
   1 -13  -2   23261     698
   1 -25  -3     582      17
   1 -27  -3     505      15
   1 -29  -3     265       8
   1 -15  -2    3687     111
   1 -17  -2    6482     194
   1  25   1   36657    1100
   1  15   0   39093    1173
   1  -3  -1   37526    1126
   1 -19  -2     539      16
   1  27   1     588      18
   1 -21  -2     209       6
   1 -23  -2    2678      80
   1  -5  -1  134712    4041
   1 -25  -2     954      29
   1 -27  -2    1914      57
   1  29   1   14090     423
   1  -7  -1  109847    3295
   1 -31  -2    1425      43
   1  31   1     613      18
   1  -9  -1   16571     497
   1 -33  -2     419      13
   1 -35  -2     330      10
   1  17   0   59465    1784
   1 -11  -1    1331      40
   1 -13  -1   34002    1020
   1 -15  -1    1271      38
   1 -17  -1   59001    1770
   1 -19  -1    4586     138
   1  19   0   54781    1643
   1 -21  -1   10222     307
   1 -23  -1    4823     145
   1 -27  -1    3289      99
   1 -25  -1     218       7
   1 -29  -1     208       6
   1 -31  -1    1135      34
   1 -33  -1     225       7
   1 -35  -1     267       8
   1  21   0    5282     158
   1  23   0   18114     543
   1  25   0   12789     384
   1  27   0     450      14
   1  29   0    7799     234
   1  31   0     797      24
   1  37   0      30       1
   1  39   0    1056      32
   1 -29   0    4755     143
   1 -23   0    8520     256
   1 -25   0    6212     186
   1 -31   0    1236      37
   1 -19   0   23703     711
   1 -17   0   21653     650
   1 -27   0     528      16
   1 -21   0    2525      76
   1 -13   0   39484    1185
   1 -15   0    9710     291
   1  -9   0   85045    2551
   1 -11   0   28500     855
   1  -7   0   29372     881
   1  -5   0   16776     503
   1  -3   0   49438    1483
   1  -6   0     151       5
   1 -33   1      61       2
   1 -31   1     536      16
   1 -29   1    8470     254
   1 -27   1     375      11
   1 -25   1   16561     497
   1  39  -1     823      25
   1   5   0   14189     426
   1 -23   1   31684     951
   1  37  -1    1483      44
   1 -29   2     228       7
   1 -21   1    2826      85
   1 -19   1   28455     854
   1  -1  -1   70221    2107
   1   1  -1   62680    1880
   1   5  -2     442      13
   1   7  -2    1048      31
   1   9  -2   27828     835
   1  15  -3     665      20
   1  17  -3     632      19
   1  11  -2    1804      54
   1  19  -3    1257      38
   1  13  -2    5592     168
   1  21  -3     305       9
   1  23  -3     630      19
   1  15  -2     530      16
   1  25  -3     209       6
   1   5  -1   69919    2098
   1  17  -2    1850      55
   1  19  -2     300       9
   1   7  -1   63258    1898
   1  21  -2     287       9
   1 -14   0      34       1
   1  23  -2     841      25
   1   9  -1    3701     111
   1  25  -2     389      12
   1  27  -2     326      10
   1  11  -1    2893      87
   1  13  -1   15056     452
   1  15  -1     231       7
   1  17  -1   24752     743
   1  19  -1    2478      74
   1  21  -1    4986     150
   1  23  -1    1157      35
   1  25  -1     773      23
   1  27  -1     470      14
   1  29  -1     350      10
   1  31  -1     269       8
   1 -33   0     253       8
   1   7   0   25939     778
   1   9   0   51403    1542
   1 -12   0      18       1
   1   3   0   34367    1031
   1  16   0      64       2
   1 -16   0      20       1
   2  32   1    4590     138
   2  24   0    4352     131
   2  14  -1   13790     414
   2  12  -1   78155    2345
   2   4  -2   26786     804
   2   2  -2    2244      67
   2 -10  -3     125       4
   2 -12  -3    2457      74
   2 -14  -3    7497     225
   2  10  -1   80041    2401
   2 -16  -3    1245      37
   2 -18  -3    1290      39
   2  34   1     434      13
   2  22   0    3028      91
   2  -4  -2   44403    1332
   2 -20  -3     984      30
   2 -22  -3    1711      51
   2 -24  -3    4870     146
   2  26   0    3233      97
   2  -6  -2   13232     397
   2  -8  -2   26569     797
   2   8  -1  189998    5700
   2 -10  -2   15073     452
   2 -12  -2   16226     487
   2 -14  -2     664      20
   2 -36  -3     120       4
   2   6  -1   14305     429
   2 -16  -2   18040     541
   2 -18  -2    5916     177
   2  28   0    6864     206
   2   4  -1   87769    2633
   2 -20  -2    2470      74
   2 -22  -2     187       6
   2 -24  -2    4184     126
   2 -26  -2     688      21
   2 -28  -2    3234      97
   2 -30  -2     514      15
   2   2  -1    2126      64
   2 -34  -2     387      12
   2  30   0    2426      73
   2  -2  -1    6440     193
   2  -4  -1   79434    2383
   2  32   0     586      18
   2  -6  -1   17989     540
   2  -8  -1  141271    4238
   2 -10  -1   46146    1384
   2 -12  -1   37464    1124
   2  34   0    4598     138
   2 -14  -1   26033     781
   2 -16  -1   22458     674
   2 -18  -1    6242     187
   2 -20  -1   13357     401
   2 -22  -1    7486     225
   2  36   0     733      22
   2 -24  -1     241       7
   2 -26  -1    3676     110
   2 -28  -1     368      11
   2 -30  -1     666      20
   2 -32  -1     204       6
   2 -34  -1     354      11
   2 -36  -1     431      13
   2  38   0      55       2
   2 -34   0     827      25
   2 -30   0    1106      33
   2 -32   0     397      12
   2 -28   0    1533      46
   2 -20   0   30579     917
   2 -26   0    1384      42
   2 -22   0    1927      58
   2 -24   0    1386      42
   2 -12   0   83601    2508
   2 -18   0    5281     158
   2 -16   0    7450     224
   2 -14   0    5657     170
   2 -13   0     556      17
   2  -8   0   29475     884
   2 -10   0   15265     458
   2 -11   0     935      28
   2  -6   0   11940     358
   2  -2   0   62824    1885
   2  -4   0   30325     910
   2   4   0   42352    1271
   2 -34   1     263       8
   2 -32   1    1571      47
   2   6   0    9549     286
   2 -30   1     623      19
   2   8   0   78386    2352
   2 -28   1     451      14
   2 -26   1     332      10
   2 -24   1   10080     302
   2 -22   1   31539     946
   2 -20   1   56304    1689
   2  10   0   17112     513
   2 -18   1     708      21
   2  -2  -2    1197      36
   2   4  -3     319      10
   2   6  -3     713      21
   2   7  -3      33       1
   2   8  -3     454      14
   2  12  -4     100       3
   2  14  -4     214       6
   2   0  -2   14160     425
   2  16  -4     122       4
   2  10  -3     264       8
   2  12  -3     492      15
   2  14  -3    1585      48
   2   6  -2    2896      87
   2  16  -3     565      17
   2  18  -3     297       9
   2   8  -2    8274     248
   2  20  -3     495      15
   2  10  -2    4752     143
   2  22  -3     206       6
   2  24  -3     714      21
   2  12  -2    4149     124
   2  14  -2     240       7
   2  16  -2    7028     211
   2   0  -1   32059     962
   2  18  -2     879      26
   2  20  -2     835      25
   2  24  -2    1118      34
   2  22  -2     109       3
   2  26  -2     104       3
   2  28  -2     481      14
   2  16  -1   11607     348
   2  18  -1    7361     221
   2  20  -1    5642     169
   2  22  -1    2860      86
   2  24  -1     557      17
   2  26  -1    1507      45
   2  28  -1     233       7
   2  30  -1     273       8
   2  32  -1     283       9
   2  -5   0      76       2
   2   2   0   34238    1027
   2  12   0   43291    1299
   2  14   0    7814     234
   2  16   0    4920     148
   2  18   0    2084      63
   2  20   0   11333     340
   2   9   0      82       2
   2 -17   0      58       2
   3  25  -1     829      25
   3  23  -1   24864     746
   3  15  -2    9257     278
   3  13  -2   13008     390
   3   3  -3    4318     130
   3   1  -3     334      10
   3 -11  -4     472      14
   3 -13  -4    1219      37
   3 -15  -4    1098      33
   3  11  -2    2738      82
   3 -17  -4    3026      91
   3   9  -2    2008      60
   3  -5  -3   35834    1075
   3  -7  -3    2855      86
   3 -23  -4     384      12
   3  35   0     283       8
   3  21  -1   17600     528
   3   7  -2   43447    1303
   3   5  -2    3875     116
   3  -9  -3    2420      73
   3 -11  -3   12589     378
   3   3  -2   50479    1514
   3 -13  -3    7485     225
   3 -15  -3     593      18
   3 -17  -3    7565     227
   3   1  -2  107159    3215
   3 -19  -3    9076     272
   3 -21  -3     760      23
   3  19  -1    7297     219
   3 -23  -3    1603      48
   3 -25  -3     116       3
   3 -27  -3     285       9
   3  37   0     922      28
   3  17  -1    4056     122
   3  -3  -2   30377     911
   3 -29  -3     288       9
   3 -31  -3     639      19
   3  -5  -2    3864     116
   3  -7  -2   53248    1597
   3  -9  -2    2438      73
   3  15  -1   33147     994
   3 -11  -2     791      24
   3 -13  -2    5191     156
   3 -15  -2   41793    1254
   3 -17  -2    6911     207
   3 -19  -2    3997     120
   3  13  -1   29411     882
   3 -21  -2    3963     119
   3 -23  -2    2193      66
   3 -25  -2    7244     217
   3 -29  -2    1003      30
   3  11  -1   23814     714
   3   9  -1  112147    3364
   3   7  -1   37394    1122
   3   5  -1   73568    2207
   3   3  -1   27139     814
   3  -3  -1   30591     918
   3  -5  -1   71067    2132
   3  -7  -1   38434    1153
   3  -9  -1   80025    2401
   3 -11  -1    4590     138
   3 -13  -1   15837     475
   3 -15  -1   20446     613
   3 -17  -1    8053     242
   3 -19  -1    6482     194
   3 -23  -1    5614     168
   3 -31  -1    1478      44
   3 -21  -1    1077      32
   3 -25  -1     555      17
   3 -27  -1     702      21
   3 -33  -1     436      13
   3 -31   0     808      24
   3 -33   0     154       5
   3 -29   0     710      21
   3 -27   0    1387      42
   3 -23   0    3126      94
   3 -21   0    7271     218
   3 -17   0   23195     696
   3 -19   0    3425     103
   3 -13   0   11495     345
   3 -15   0    2112      63
   3 -11   0    5847     175
   3  -7   0   81240    2437
   3  -5   0   67978    2039
   3  -9   0   10592     318
   3  -3   0   28663     860
   3  -1   0   13270     398
   3   5   0   95552    2867
   3   3   0   34595    1038
   3   7   0  124125    3724
   3   9   0   20361     611
   3 -29   1    3316      99
   3 -27   1    1058      32
   3 -25   1    9419     283
   3 -23   1   12687     381
   3  11   0   21489     645
   3  13   0   59233    1777
   3 -19   1   34201    1026
   3 -21   1     116       3
   3 -17   1   23081     692
   3 -15   1   35620    1069
   3 -13   1     483      14
   3  -3  -3    2756      83
   3   5  -4      83       2
   3  -1  -3     343      10
   3   7  -4     270       8
   3 -12  -2      71       2
   3   9  -4     142       4
   3  11  -4      30       1
   3   2  -3     227       7
   3  13  -4     131       4
   3   5  -3    5104     153
   3  15  -4     270       8
   3   7  -3    1147      34
   3  17  -4     297       9
   3   9  -3     669      20
   3  11  -3    3316      99
   3  -1  -2   50560    1517
   3  13  -3     636      19
   3  15  -3     244       7
   3  17  -3    1328      40
   3  19  -3     672      20
   3   6  -2      85       3
   3  21  -3     208       6
   3  23  -3     183       6
   3  17  -2    2521      76
   3  19  -2     897      27
   3  21  -2    1212      36
   3  23  -2     789      24
   3  -1  -1   28556     857
   3  25  -2     927      28
   3  27  -2     199       6
   3   1  -1   12058     362
   3  -2  -1      26       1
   3   0  -1     370      11
   3  29  -2     382      11
   3  27  -1     968      29
   3  29  -1      20       1
   3  31  -1     716      21
   3 -25   0    1148      34
   3  15   0    2867      86
   3  17   0   23380     701
   3  19   0    3146      94
   3  21   0    7057     212
   3  23   0    1777      53
   3  25   0    1542      46
   3  27   0    2305      69
   3  29   0    1294      39
   3  31   0     570      17
   3  -6   0     179       5
   4  34  -1     594      18
   4  24  -2   20792     624
   4  14  -3   10620     319
   4  12  -3   10586     318
   4   2  -4    1629      49
   4   0  -4    1241      37
   4 -12  -5     548      16
   4  22  -2    9864     296
   4  10  -3     958      29
   4   8  -3    2214      66
   4  -6  -4     323      10
   4  32  -1    1654      50
   4  20  -2    1208      36
   4  18  -2   11833     355
   4   4  -3    3732     112
   4   2  -3   39893    1197
   4 -14  -4     547      16
   4 -16  -4     808      24
   4  16  -2    3475     104
   4   0  -3     698      21
   4 -18  -4     316       9
   4  14  -2   33624    1009
   4  -4  -3    1260      38
   4  -6  -3    2879      86
   4  -8  -3    2462      74
   4  12  -2    5062     152
   4 -10  -3     649      19
   4 -12  -3    9027     271
   4 -14  -3    3551     107
   4  30  -1     830      25
   4  28  -1   13091     393
   4  10  -2    7667     230
   4 -16  -3    3830     115
   4 -18  -3     676      20
   4 -20  -3     512      15
   4   8  -2    1275      38
   4   6  -2   37249    1117
   4 -22  -3     819      25
   4   2  -2   45264    1358
   4 -32  -3     247       7
   4 -34  -3     158       5
   4   4  -2    1131      34
   4  -4  -2     735      22
   4  -6  -2   24331     730
   4  -8  -2    1815      54
   4 -10  -2    7248     217
   4 -12  -2    4450     133
   4  24  -1   17215     516
   4 -14  -2   21175     635
   4 -16  -2    1827      55
   4  26  -1    1758      53
   4 -18  -2   12322     370
   4 -20  -2    1459      44
   4 -22  -2    4482     134
   4 -24  -2   10074     302
   4 -28  -2     184       6
   4 -34  -2     531      16
   4  22  -1     759      23
   4  20  -1    4511     135
   4  18  -1   12175     365
   4  16  -1   53465    1604
   4  14  -1    9247     277
   4  12  -1   28022     841
   4   8  -1   43746    1312
   4  10  -1   10384     312
   4   6  -1   29958     899
   4   4  -1   80338    2410
   4  -4  -1   92576    2777
   4   2  -1    4121     124
   4  -2  -1    2965      89
   4  -6  -1   27280     818
   4  -8  -1   55997    1680
   4 -10  -1    7823     235
   4 -12  -1   24469     734
   4 -16  -1   48885    1467
   4 -20  -1    4857     146
   4 -24  -1    7417     223
   4 -28  -1    4621     139
   4 -14  -1    7169     215
   4 -18  -1    7482     224
   4 -22  -1     431      13
   4 -26  -1     428      13
   4 -32  -1     511      15
   4 -30   0     637      19
   4 -28   0     451      14
   4 -24   0    1948      58
   4 -26   0    1037      31
   4 -22   0    3816     114
   4 -20   0    7445     223
   4 -18   0    6630     199
   4 -16   0    8805     264
   4 -14   0    5222     157
   4 -12   0   14303     429
   4  -8   0   68893    2067
   4 -10   0   12316     369
   4  -4   0   31141     934
   4  -6   0   10644     319
   4  -2   0   19581     587
   4   4   0   63443    1903
   4   6   0    7784     234
   4   8   0  140041    4201
   4 -34   1     843      25
   4 -32   1     343      10
   4  10   0   57219    1717
   4 -30   1     435      13
   4 -28   1    1469      44
   4  12   0   51772    1553
   4 -26   1     880      26
   4  14   0   13436     403
   4 -24   1     287       9
   4 -22   1    2048      61
   4 -20   1   21936     658
   4  16   0   47795    1434
   4 -18   1    4202     126
   4 -16   1   13735     412
   4  18   0   45218    1357
   4 -12   1  156946    4708
   4 -14   1    6476     194
   4  20   0   25134     754
   4 -10   1   19471     584
   4  -4  -4     189       6
   4  -2  -4     234       7
   4 -30  -1     349      10
   4   3  -4     139       4
   4  -7  -3     173       5
   4   6  -4     519      16
   4  -2  -3    8011     240
   4   4  -4     140       4
   4  10  -4     248       7
   4  14  -4     165       5
   4 -29  -1      81       2
   4  16  -4     164       5
   4   6  -3    1085      33
   4  -2  -2   27311     819
   4  16  -3     768      23
   4   0  -2    4675     140
   4  18  -3     418      13
   4  20  -3     314       9
   4  22  -3     229       7
   4  24  -3      72       2
   4  26  -2     250       8
   4  28  -2     362      11
   4   0  -1   72116    2163
   4  21  -1      49       1
   4   2   0   12330     370
   4   0   0   27397     822
   4  22   0    3394     102
   4  24   0    1886      57
   4  26   0    1077      32
   4  28   0    1061      32
   4  30   0    1501      45
   4  32   0     290       9
   4  17   0      68       2
   4 -19   0       6       0
   4  23   0      50       2
   4 -23   0      82       2
   4  27   0      62       2
   4 -32   0     405      12
   4 -17   0      49       1
   4  28   1     666      20
   4  30   1     341      10
   4  26   1     784      24
   4  24   1     168       5
   4  20   1    2896      87
   4  22   1     939      28
   5  25  -3    2170      65
   5  23  -3    2425      73
   5  13  -4    1096      33
   5   1  -5    2041      61
   5  -1  -5    1343      40
   5  11  -4     553      17
   5  -7  -5     574      17
   5  31  -2    3926     118
   5  19  -3    1096      33
   5   7  -4     485      15
   5   5  -4    1283      38
   5   3  -4     725      22
   5  17  -3   15836     475
   5  15  -3    6236     187
   5  -1  -4     176       5
   5  13  -3    2504      75
   5  -5  -4     947      28
   5  29  -2     171       5
   5  27  -2    2688      81
   5  11  -3    8276     248
   5   9  -3    4758     143
   5  -9  -4     550      16
   5   7  -3   19333     580
   5 -13  -4     254       8
   5 -15  -4     765      23
   5 -17  -4     101       3
   5   5  -3    5171     155
   5   3  -3     480      14
   5  25  -2     290       9
   5  23  -2    2410      72
   5  21  -2    6533     196
   5   1  -3    3800     114
   5  19  -2   36846    1105
   5  -5  -3    4767     143
   5  -7  -3    9408     282
   5  17  -2   19049     571
   5  -9  -3    3352     101
   5 -11  -3     786      24
   5 -13  -3    2368      71
   5 -15  -3    5659     170
   5 -17  -3    6961     209
   5  15  -2    3552     107
   5  13  -2   25491     765
   5 -19  -3     635      19
   5 -21  -3     300       9
   5 -23  -3     712      21
   5 -25  -3     476      14
   5 -27  -3     548      16
   5  11  -2   66275    1988
   5 -29  -3     138       4
   5   9  -2     808      24
   5   7  -2   21465     644
   5   5  -2   63197    1896
   5   3  -2   40410    1212
   5   1  -2    2768      83
   5  -3  -2   45576    1367
   5  -5  -2   44816    1344
   5  -7  -2   21401     642
   5  -9  -2    1086      33
   5 -11  -2   49143    1474
   5 -13  -2   17574     527
   5 -15  -2    2798      84
   5 -17  -2   14021     421
   5 -19  -2   14677     440
   5 -21  -2    4448     133
   5 -23  -2    1176      35
   5 -27  -2    1620      49
   5 -31  -2    1208      36
   5 -37  -2     383      11
   5  37  -1      94       3
   5  35  -1     113       3
   5  29  -1    2781      83
   5  33  -1     400      12
   5  25  -1    6999     210
   5  27  -1     225       7
   5  23  -1    2245      67
   5  21  -1    9225     277
   5  15  -1   45262    1358
   5  19  -1    8641     259
   5  17  -1   18004     540
   5  13  -1   18543     556
   5   7  -1   69546    2086
   5   3  -1   61875    1856
   5 -21  -1    5157     155
   5 -25  -1    4873     146
   5 -29  -1    2080      62
   5 -31  -1     239       7
   5 -33  -1     219       7
   5   9  -1    5638     169
   5   5  -1   23108     693
   5  -3  -1   85952    2579
   5  -5  -1   11772     353
   5  -7  -1   85067    2552
   5  -9  -1   12495     375
   5 -13  -1   17740     532
   5 -15  -1   48589    1458
   5 -17  -1   16784     504
   5 -19  -1    3769     113
   5 -23  -1    2025      61
   5 -27  -1     609      18
   5  11  -1    5045     151
   5   1  -1   61457    1844
   5 -11  -1    1455      44
   5 -31   0     954      29
   5 -23   0    4237     127
   5 -19   0    2178      65
   5 -15   0   22445     673
   5 -13   0    5047     151
   5  -9   0   50356    1511
   5 -11   0    3768     113
   5  -7   0   44022    1321
   5  -5   0   62973    1889
   5  -3   0    6808     204
   5   5   0   95266    2858
   5   3   0    5901     177
   5   7   0   46742    1402
   5   9   0   85117    2554
   5 -31   1     215       6
   5  11   0    8758     263
   5 -29   1     399      12
   5 -27   1    2111      63
   5  13   0    6958     209
   5 -25   1    1152      35
   5  15   0   69248    2077
   5 -23   1    1894      57
   5  17   0    4511     135
   5 -21   1     974      29
   5 -19   1     926      28
   5 -17   1   26552     797
   5  19   0    4045     121
   5 -15   1     203       6
   5 -13   1    4195     126
   5  21   0    1271      38
   5  23   0   31949     958
   5 -11   1   13184     396
   5  -9   1     320      10
   5  -7   1  110925    3328
   5  25   0    1634      49
   5  -5   1   39405    1182
   5  -7  -4      62       2
   5 -29  -2     195       6
   5  -3  -4    1606      48
   5 -25  -2     431      13
   5  -4  -4     138       4
   5   1  -4     120       4
   5 -26  -2      23       1
   5  -3  -3    1158      35
   5  -1  -3    1453      44
   5  15  -4      76       2
   5   0  -3     506      15
   5  -1  -2    1886      57
   5  21  -3      49       1
   5  -1  -1   93039    2791
   5  26  -1       7       0
   5  31  -1     148       4
   5 -21   0    1746      52
   5 -20   0      65       2
   5 -17   0    3316      99
   5  -1   0    8577     257
   5   1   0   13515     405
   5   4   0      68       2
   5 -27   0     543      16
   5 -25   0     970      29
   5  27   0    1072      32
   5 -29   0     677      20
   5  29   0    1208      36
   5  31   0     764      23
   5  31   1     356      11
   5  27   1    1117      34
   5  29   1     239       7
   5  23   1     935      28
   5  25   1     485      15
   5  21   1     279       8
   5  17   1    8254     248
   5  19   1     459      14
   5  15   1     407      12
   5  13   1    2108      63
   5  11   1    6334     190
   6  24  -4     430      13
   6  10  -5     699      21
   6  30  -3     910      27
   6  28  -3     582      17
   6  12  -4    1103      33
   6  26  -3     484      15
   6  10  -4    4902     147
   6 -10  -5    1214      36
   6  24  -3     375      11
   6  22  -3     459      14
   6   6  -4    1141      34
   6   4  -4     578      17
   6  36  -2     850      25
   6  20  -3     606      18
   6   0  -4    2557      77
   6  18  -3      79       2
   6  16  -3    6552     197
   6  -6  -4     181       5
   6  34  -2     755      23
   6  14  -3    5296     159
   6 -10  -4    2376      71
   6 -12  -4    2233      67
   6  32  -2    1803      54
   6  12  -3     211       6
   6  10  -3     465      14
   6   8  -3    2366      71
   6   6  -3    1790      54
   6 -26  -4     182       5
   6  30  -2     345      10
   6   4  -3    4390     132
   6   2  -3    1533      46
   6   0  -3    1146      34
   6  -4  -3    2015      60
   6  28  -2     266       8
   6  26  -2    1121      34
   6  -6  -3    3366     101
   6  -8  -3    1607      48
   6  24  -2    1571      47
   6 -10  -3     593      18
   6 -14  -3    2948      88
   6 -16  -3    2769      83
   6  22  -2    7078     212
   6 -20  -3     420      13
   6  20  -2    3702     111
   6 -32  -3     136       4
   6  18  -2    1084      33
   6  16  -2   18394     552
   6  14  -2   11383     341
   6  12  -2   24379     731
   6  10  -2    7436     223
   6   8  -2     592      18
   6   6  -2     632      19
   6   4  -2    1440      43
   6   2  -2   73518    2206
   6  -4  -2    3635     109
   6  -6  -2    1979      59
   6  -8  -2    1070      32
   6 -10  -2    6890     207
   6 -12  -2   31015     930
   6 -14  -2    7865     236
   6 -16  -2   10997     330
   6 -18  -2    1188      36
   6 -20  -2    1990      60
   6 -22  -2    2992      90
   6 -24  -2     995      30
   6 -26  -2     404      12
   6 -32  -2     999      30
   6 -34  -2     410      12
   6 -36  -2     391      12
   6 -22  -1    6732     202
   6 -24  -1    6805     204
   6 -34  -1     257       8
   6 -36  -1     201       6
   6  24  -1    5301     159
   6 -14  -1   17686     531
   6 -18  -1    8666     260
   6 -20  -1     835      25
   6 -26  -1     405      12
   6  18  -1    7468     224
   6   2  -1   73566    2207
   6  -6  -1   56495    1695
   6 -10  -1   22911     687
   6 -12  -1   15510     465
   6 -16  -1    3090      93
   6  22  -1    7899     237
   6  14  -1   10192     306
   6  12  -1    9994     300
   6  10  -1   11012     330
   6   6  -1   25526     766
   6   5  -1     835      25
   6  -3  -1     340      10
   6  -4  -1    8391     252
   6  -8  -1   17484     525
   6  38  -1     132       4
   6  28  -1     321      10
   6   8  -1    9124     274
   6   4  -1    4409     132
   6  32  -1     201       6
   6  26  -1     320      10
   6  20  -1    1673      50
   6  16  -1    1101      33
   6  36  -1     224       7
   6  34  -1     327      10
   6  30  -1     253       8
   6 -32   0     162       5
   6 -28   0    2676      80
   6 -30   0     775      23
   6 -24   0    5081     152
   6 -16   0   33526    1006
   6 -20   0    2760      83
   6 -18   0    5536     166
   6 -14   0    4113     123
   6 -12   0    4425     133
   6 -10   0    9571     287
   6  -8   0   13148     394
   6  -6   0   13726     412
   6  -4   0   35293    1059
   6  -2   0   20755     623
   6   4   0   51992    1560
   6   2   0   14595     438
   6   6   0   18516     555
   6   8   0   40839    1225
   6  10   0    7902     237
   6  12   0    8551     257
   6 -30   1     168       5
   6 -28   1     193       6
   6  14   0    6838     205
   6 -26   1     523      16
   6  16   0   90225    2707
   6 -24   1    2034      61
   6  18   0   10887     327
   6 -22   1    5556     167
   6 -20   1    4869     146
   6  20   0    9209     276
   6 -18   1   10424     313
   6 -16   1   11064     332
   6 -14   1    1275      38
   6  22   0     899      27
   6  24   0   35163    1055
   6 -12   1    2031      61
   6 -10   1   18307     549
   6  -8   1   85625    2569
   6  26   0    1327      40
   6  -6   1     991      30
   6  28   0   19118     574
   6  -4   1   44175    1325
   6  30   0    1161      35
   6 -16  -4      62       2
   6 -15  -4      99       3
   6 -14  -4      77       2
   6 -24  -3     148       4
   6 -22  -3     871      26
   6  -8  -4     152       5
   6  -9  -4     171       5
   6  -7  -4      24       1
   6  -5  -4     136       4
   6 -18  -3     134       4
   6  -2  -4      91       3
   6  -4  -4      68       2
   6 -12  -3     215       6
   6   1  -4     180       5
   6   2  -4      76       2
   6 -28  -2     191       6
   6   3  -4      10       0
   6  -2  -3     929      28
   6  -2  -2   59823    1795
   6   0  -2    6128     184
   6 -30  -1     178       5
   6 -28  -1     469      14
   6  -2  -1   42166    1265
   6   0  -1    1177      35
   6   0   0   30218     907
   6 -22   0     882      26
   6 -26   0     971      29
   6  28   1     171       5
   6  30   1      48       1
   6  24   1     607      18
   6  20   1    1314      39
   6  22   1    1719      52
   6  16   1    4553     137
   6  18   1    4827     145
   6  14   1    2557      77
   6  26   1      36       1
   6  10   1    4773     143
   6  12   1     939      28
   6   8   1   33585    1008
   6   4   1   11174     335
   6   6   1     336      10
   6   2   1    1097      33
   7  25  -4     665      20
   7  11  -5     469      14
   7   9  -5     617      19
   7  15  -4     299       9
   7  13  -4    1625      49
   7  11  -4    1415      42
   7  -9  -5     434      13
   7 -11  -5     565      17
   7  29  -3    2525      76
   7   7  -4    1473      44
   7  27  -3     235       7
   7   3  -4     978      29
   7   1  -4    7223     217
   7  25  -3     320      10
   7  23  -3     822      25
   7  -1  -4    6444     193
   7  -7  -4    2354      71
   7 -11  -4     760      23
   7  19  -3     319      10
   7  17  -3     918      28
   7 -13  -4    1101      33
   7 -15  -4     231       7
   7  15  -3    2840      85
   7  13  -3    1231      37
   7  11  -3     104       3
   7   9  -3     268       8
   7   7  -3    2384      72
   7   5  -3    5897     177
   7   3  -3    4150     125
   7   1  -3    3289      99
   7  35  -2     157       5
   7  -5  -3    6945     208
   7  -7  -3    1323      40
   7  33  -2     716      21
   7  -9  -3     587      18
   7 -13  -3    1086      33
   7 -15  -3    1365      41
   7 -17  -3     579      17
   7 -19  -3     429      13
   7 -29  -3    1559      47
   7  29  -2     341      10
   7  27  -2    1606      48
   7  25  -2    3060      92
   7  23  -2    2504      75
   7  21  -2     284       9
   7  19  -2    1533      46
   7  17  -2   16982     509
   7  15  -2   12733     382
   7  13  -2    3363     101
   7  11  -2    3123      94
   7   9  -2   21585     648
   7   7  -2   23856     716
   7   5  -2   13430     403
   7   3  -2     922      28
   7   1  -2   10715     321
   7  -5  -2   15567     467
   7  -7  -2   39159    1175
   7  -9  -2   21243     637
   7 -11  -2    3731     112
   7 -13  -2    5163     155
   7 -15  -2   10459     314
   7 -17  -2   18675     560
   7 -19  -2     989      30
   7 -21  -2     769      23
   7 -23  -2    1498      45
   7 -25  -2    1552      47
   7 -27  -2    1118      34
   7 -29  -2     422      13
   7 -33  -2     488      15
   7 -35  -2      17       1
   7 -31  -1     792      24
   7 -19  -1   27088     813
   7 -21  -1    6286     189
   7 -23  -1    1734      52
   7 -27  -1    2213      66
   7 -11  -1   61939    1858
   7 -13  -1   34994    1050
   7 -17  -1    9908     297
   7  -3  -1   61332    1840
   7  -5  -1   69782    2093
   7  -7  -1   52976    1589
   7 -15  -1    9583     287
   7   5  -1   36630    1099
   7   3  -1   90818    2725
   7  -9  -1    3142      94
   7  19  -1   21698     651
   7  13  -1   20467     614
   7  11  -1   33885    1017
   7   7  -1   31127     934
   7   1  -1   10394     312
   7  15  -1    5358     161
   7  17  -1    5057     152
   7   9  -1    1827      55
   7  21  -1    3094      93
   7  27  -1    1454      44
   7  23  -1    1075      32
   7  31  -1    1254      38
   7  29  -1     104       3
   7  37  -1     345      10
   7  33  -1      56       2
   7 -29   0    1621      49
   7 -25   0    2886      87
   7 -23   0     947      28
   7 -21   0    2115      63
   7 -17   0   20159     605
   7 -19   0    3086      93
   7 -15   0   13863     416
   7 -13   0    7177     215
   7 -11   0    6678     200
   7  -7   0   22980     689
   7  -9   0   33185     996
   7  -5   0   13062     392
   7  -3   0   20413     612
   7   3   0   13468     404
   7   7   0   41016    1230
   7   5   0   17405     522
   7   9   0   19944     598
   7 -31   1      67       2
   7  11   0    3604     108
   7  13   0   16763     503
   7  15   0   70720    2122
   7 -27   1     276       8
   7  17   0   37871    1136
   7 -23   1    3104      93
   7  19   0    4268     128
   7 -21   1     137       4
   7  21   0   12922     388
   7 -19   1     626      19
   7 -17   1    1109      33
   7  23   0    6623     199
   7 -15   1   15943     478
   7  25   0    9770     293
   7 -13   1     969      29
   7 -11   1    1651      50
   7  -9   1   28503     855
   7  27   0     701      21
   7  29   0    9567     287
   7  -7   1   23306     699
   7  -5   1  123595    3708
   7  31   0     473      14
   7  -1   1   10893     327
   7  -3   1    1174      35
   7  33   0     683      21
   7 -25   2     241       7
   7  35   0     119       4
   7   3   1    3848     115
   7 -23   2     188       6
   7   5   1   42795    1284
   7 -10  -4      74       2
   7  -9  -4     165       5
   7 -23  -3     204       6
   7 -21  -3     310       9
   7  -3  -4     401      12
   7 -18  -3      43       1
   7   5  -4     107       3
   7 -11  -3     469      14
   7  -3  -3    1488      45
   7  -1  -3    1338      40
   7  21  -3      77       2
   7  -3  -2     621      19
   7  -1  -2    8326     250
   7 -29  -1     129       4
   7 -25  -1     189       6
   7  -1  -1    7610     228
   7  25  -1     251       8
   7  -1   0   35191    1056
   7   1   0   25819     775
   7  -8   0      42       1
   7 -27   0     775      23
   7 -31   0     421      13
   7  27   1     361      11
   7  29   1     252       8
   7  23   1    1235      37
   7  25   1     374      11
   7  19   1     478      14
   7  21   1     587      18
   7  15   1    6881     206
   7  17   1     726      22
   7  11   1     849      25
   7  13   1    1214      36
   7   7   1    9017     271
   7   9   1    9472     284
   7   1   1    2386      72
   7  -8   1     124       4
   8  10  -5     469      14
   8  22  -4     524      16
   8   2  -5     610      18
   8  -2  -5     558      17
   8  18  -4     246       7
   8  14  -4     246       7
   8  12  -4     296       9
   8  10  -4    4555     137
   8   4  -4     363      11
   8   2  -4     243       7
   8  28  -3     377      11
   8   0  -4     489      15
   8  26  -3     912      27
   8  24  -3     363      11
   8 -10  -4    3470     104
   8 -22  -4     552      17
   8  18  -3     738      22
   8  16  -3     380      11
   8  14  -3     578      17
   8  12  -3   13992     420
   8  10  -3   13818     415
   8   8  -3    2186      66
   8   6  -3    4345     130
   8   4  -3    2511      75
   8   2  -3     772      23
   8   0  -3   10252     308
   8  -6  -3    1114      33
   8  -8  -3    2032      61
   8 -10  -3   11443     343
   8 -12  -3   10044     301
   8 -14  -3     420      13
   8 -18  -3     151       5
   8 -24  -3     360      11
   8 -26  -3     498      15
   8 -32  -3     151       5
   8  34  -2      29       1
   8  32  -2     113       3
   8  30  -2     900      27
   8  28  -2     357      11
   8  26  -2     548      16
   8  24  -2     430      13
   8  22  -2      65       2
   8  20  -2     470      14
   8  18  -2     170       5
   8  16  -2   13494     405
   8  14  -2   14856     446
   8  10  -2    5208     156
   8  12  -2    5763     173
   8   8  -2   28613     858
   8   6  -2    7411     222
   8   4  -2   14848     445
   8   2  -2    1046      31
   8   0  -2    1500      45
   8  -4  -2   18088     543
   8  -6  -2   10369     311
   8  -8  -2   38672    1160
   8 -14  -2   22065     662
   8 -10  -2   12227     367
   8 -12  -2    8409     252
   8 -16  -2   14009     420
   8 -18  -2    1040      31
   8 -20  -2    1006      30
   8 -22  -2     945      28
   8 -24  -2     341      10
   8 -26  -2     689      21
   8 -28  -2     412      12
   8 -30  -2     397      12
   8 -32  -2     257       8
   8 -36  -1     387      12
   8 -32  -1     294       9
   8 -34  -1     290       9
   8 -24  -1    1961      59
   8 -26  -1     704      21
   8 -16  -1   15685     471
   8 -20  -1    2274      68
   8 -22  -1    3719     112
   8 -12  -1   37988    1140
   8 -14  -1   14298     429
   8 -18  -1    1031      31
   8  -8  -1    4538     136
   8 -10  -1    1635      49
   8   2  -1   83073    2492
   8  -4  -1    6853     206
   8  -6  -1    6127     184
   8  12  -1   16051     482
   8   4  -1    3692     111
   8  16  -1    9934     298
   8  14  -1    8020     241
   8   8  -1    1741      52
   8  10  -1     946      28
   8  22  -1    2426      73
   8  20  -1    1328      40
   8  18  -1    1320      40
   8  24  -1    1443      43
   8  26  -1     583      17
   8  30  -1     325      10
   8  32  -1     219       7
   8  34  -1     255       8
   8  36  -1     186       6
   8 -26   0    1091      33
   8 -22   0    4231     127
   8 -24   0    2496      75
   8 -20   0    1714      51
   8 -16   0    5030     151
   8 -18   0    5234     157
   8 -12   0    7475     224
   8 -14   0    3062      92
   8 -10   0   16707     501
   8  -8   0    9767     293
   8  -6   0    3375     101
   8  -4   0    7383     221
   8  -2   0   27827     835
   8   2   0   38924    1168
   8   4   0    6517     196
   8   6   0    5576     167
   8   8   0   12702     381
   8  10   0    5055     152
   8  12   0   21338     640
   8 -32   1     185       6
   8 -28   1     317      10
   8  14   0    3840     115
   8  16   0    4298     129
   8 -24   1    2230      67
   8  18   0    4080     122
   8 -22   1     548      16
   8  20   0    2898      87
   8 -20   1    2310      69
   8  22   0   20713     621
   8 -18   1    4527     136
   8 -16   1   23728     712
   8  24   0   11113     333
   8 -14   1    1795      54
   8  26   0    2894      87
   8 -12   1    4772     143
   8 -10   1     640      19
   8  -8   1    8908     267
   8  30   0     303       9
   8  -6   1   11023     331
   8  32   0     797      24
   8  -4   1   47538    1426
   8  34   0     553      17
   8  38   0     498      15
   8   4   1   39161    1175
   8   6   1   21967     659
   8   8   1   24255     728
   8 -18   2    4790     144
   8 -14  -4      83       3
   8 -12  -4     268       8
   8  -9  -4     239       7
   8  -4  -4     115       3
   8 -20  -3     172       5
   8 -16  -3     357      11
   8  -4  -3     683      20
   8  -2  -3     198       6
   8  20  -3     138       4
   8  22  -3      67       2
   8  -2  -2    1125      34
   8 -30  -1     464      14
   8 -28  -1     407      12
   8  -2  -1   73917    2218
   8   0  -1    7500     225
   8   6  -1     499      15
   8  28  -1     145       4
   8   0   0   12607     378
   8 -28   0     531      16
   8  28   0     591      18
   8 -30   0     296       9
   8   5   0      51       2
   8  24   1    1399      42
   8  26   1     270       8
   8  28   1     517      16
   8  18   1    1557      47
   8  20   1     674      20
   8  22   1      84       3
   8  14   1    1170      35
   8  16   1    8884     267
   8  10   1    1970      59
   8  12   1    2025      61
   8   2   1     386      12
   8   0   1   23562     707
   8  -2   1     680      20
   8  -1   1     161       5
   8  -5   1      66       2
   9   9  -5     249       7
   9   3  -5     357      11
   9  21  -4     483      14
   9  15  -4     226       7
   9  13  -4    1436      43
   9  11  -4    1088      33
   9   9  -4    1087      33
   9   5  -4     738      22
   9  -7  -4     309       9
   9  -9  -4     609      18
   9 -11  -4     957      29
   9  29  -3     290       9
   9 -13  -4     488      15
   9 -17  -4     128       4
   9  27  -3     341      10
   9  23  -3     267       8
   9  21  -3     706      21
   9  19  -3     816      24
   9  17  -3     338      10
   9  15  -3     678      20
   9  13  -3    1487      45
   9  11  -3    3994     120
   9   9  -3     420      13
   9   7  -3    4611     138
   9   5  -3    1703      51
   9   3  -3    3123      94
   9   1  -3   24649     739
   9  -1  -3   23446     703
   9  -5  -3    1112      33
   9  -7  -3    3765     113
   9  -9  -3     979      29
   9 -11  -3    3831     115
   9 -13  -3     969      29
   9 -15  -3     481      14
   9 -19  -3    1139      34
   9 -27  -3     240       7
   9 -31  -3     291       9
   9  31  -2     973      29
   9  29  -2    6530     196
   9  23  -2     789      24
   9  27  -2     171       5
   9  25  -2     233       7
   9  21  -2     660      20
   9  19  -2     973      29
   9  17  -2    4314     129
   9  15  -2    3284      99
   9  13  -2    3332     100
   9  11  -2     540      16
   9   9  -2    3335     100
   9   7  -2    5755     173
   9   5  -2   15636     469
   9   3  -2    6784     204
   9 -29  -2    1931      58
   9 -31  -2     291       9
   9   1  -2   13298     399
   9  -5  -2   28521     856
   9  -7  -2    9563     287
   9  -9  -2    7091     213
   9 -11  -2     800      24
   9 -13  -2    8109     243
   9 -15  -2    4462     134
   9 -17  -2    5001     150
   9 -19  -2    1632      49
   9 -21  -2     663      20
   9 -23  -2     902      27
   9 -25  -2     262       8
   9 -27  -2     251       8
   9 -33  -1     198       6
   9 -27  -1     414      12
   9 -29  -1     233       7
   9 -23  -1    2453      74
   9 -25  -1    2044      61
   9 -15  -1   14744     442
   9 -17  -1   12867     386
   9 -21  -1     886      27
   9  -9  -1   63299    1899
   9 -13  -1    5581     167
   9  -7  -1   59911    1797
   9 -11  -1    2804      84
   9  -5  -1   15531     466
   9   1  -1   13567     407
   9   9  -1   31246     937
   9   7  -1   25337     760
   9   5  -1    7889     237
   9   3  -1    1083      32
   9  15  -1    7818     235
   9  17  -1   10133     304
   9  13  -1    2460      74
   9  11  -1    1199      36
   9  23  -1    2384      72
   9  19  -1     545      16
   9  25  -1    1187      36
   9  21  -1     898      27
   9  27  -1     344      10
   9  33  -1     276       8
   9  35  -1      14       0
   9 -31   0     286       9
   9 -27   0    1183      35
   9 -23   0    5710     171
   9 -25   0     423      13
   9 -21   0    1675      50
   9 -19   0   20110     603
   9 -17   0    2031      61
   9 -15   0    3154      95
   9 -11   0   18842     565
   9 -13   0   23370     701
   9  -9   0    2882      86
   9  -7   0    8795     264
   9  -3   0   43305    1299
   9  -5   0    8507     255
   9   3   0   48842    1465
   9   5   0    9278     278
   9   7   0   20028     601
   9  11   0   28665     860
   9   9   0    6264     188
   9  13   0   24631     739
   9 -29   1     557      17
   9  15   0    9846     295
   9  17   0   10968     329
   9  19   0   32024     961
   9 -23   1    1354      41
   9  21   0    4127     124
   9 -21   1    3013      90
   9  23   0    3496     105
   9 -19   1     617      19
   9 -17   1   19407     582
   9  25   0     551      17
   9 -15   1    8326     250
   9  27   0    3205      96
   9 -11   1    1495      45
   9  -9   1   23613     708
   9  31   0    3370     101
   9  -7   1   19057     572
   9  33   0     195       6
   9  -5   1   19803     594
   9  -3   1     836      25
   9  -1   1   15635     469
   9  37   0     817      25
   9   3   1    2022      61
   9   5   1   26343     790
   9   7   1   14196     426
   9   9   1   35103    1053
   9 -21   2     436      13
   9 -19   2    5197     156
   9  11   1    4355     131
   9 -17   2     333      10
   9 -15   2    2314      69
   9  15   1    4586     138
   9  -5  -4     441      13
   9   1  -4     123       4
   9 -21  -3     552      17
   9   3  -4      61       2
   9 -17  -3     645      19
   9  -3  -3    2860      86
   9  -3  -2   12261     368
   9  -1  -2   17802     534
   9  18  -2      58       2
   9 -19  -1     227       7
   9  -3  -1     719      22
   9  -1  -1   13841     415
   9  29  -1      92       3
   9   1   0    7229     217
   9  -1   0    6601     198
   9  29   0     294       9
   9 -29   0     865      26
   9  27   1      69       2
   9  21   1    1479      44
   9  23   1     734      22
   9  25   1     332      10
   9  17   1    7959     239
   9  19   1     385      12
   9  22   1      69       2
   9  13   1     165       5
   9   1   1   21702     651
   9   8   1      39       1
   9  -2   1     289       9
   9   0   1     138       4
   9 -13   1     791      24
   9 -25   1     314       9
  10  18  -4     271       8
  10  10  -4     839      25
  10   8  -4     595      18
  10   4  -4     386      12
  10   2  -4    2210      66
  10   0  -4    1667      50
  10  -2  -4    1717      52
  10  -8  -4     810      24
  10 -10  -4     902      27
  10 -16  -4     284       9
  10  30  -3     111       3
  10  28  -3     219       7
  10  26  -3     408      12
  10  22  -3    3060      92
  10  18  -3     444      13
  10  16  -3     441      13
  10  12  -3    1469      44
  10  10  -3    8668     260
  10   4  -3     524      16
  10   0  -3    5808     174
  10  -6  -3     674      20
  10 -10  -3    7619     229
  10 -12  -3    1660      50
  10 -14  -3     187       6
  10 -16  -3     439      13
  10 -18  -3     585      18
  10 -22  -3    1775      53
  10 -26  -3     167       5
  10  32  -2     331      10
  10  26  -2    1418      43
  10  24  -2    1043      31
  10  22  -2     412      12
  10  12  -2   13831     415
  10  10  -2   13029     391
  10   0  -2   34403    1032
  10 -10  -2   26682     800
  10 -12  -2   31872     956
  10 -24  -2     808      24
  10 -26  -2     784      24
  10 -32  -2     198       6
  10  20  -2    1046      31
  10  18  -2     683      21
  10  16  -2    1491      45
  10  14  -2     834      25
  10   8  -2    5421     163
  10   6  -2    6711     201
  10   4  -2    1721      52
  10   2  -2    3482     104
  10  -4  -2    1781      53
  10  -6  -2    5416     162
  10  -8  -2    7958     239
  10 -14  -2     815      24
  10 -16  -2    1023      31
  10 -18  -2     454      14
  10 -20  -2     487      15
  10 -22  -2     237       7
  10 -30  -1     233       7
  10 -16  -1   17657     530
  10 -20  -1     928      28
  10 -22  -1     468      14
  10 -14  -1   38458    1154
  10  -8  -1   30531     916
  10 -10  -1   36096    1083
  10 -12  -1   21136     634
  10  -4  -1   50225    1507
  10  -6  -1   13532     406
  10   4  -1   27256     818
  10   8  -1   42248    1267
  10   2  -1    1161      35
  10  10  -1   15825     475
  10   6  -1   10109     303
  10  16  -1    9571     287
  10  14  -1   18134     544
  10  12  -1   11024     331
  10  20  -1     585      18
  10  24  -1     181       5
  10  30  -1     383      11
  10 -36   0      29       1
  10 -32   0      79       2
  10 -22   0     934      28
  10 -24   0    1954      59
  10 -20   0    1815      54
  10 -18   0     711      21
  10 -16   0    2958      89
  10 -14   0    3328     100
  10 -12   0    5106     153
  10 -10   0    1730      52
  10  -8   0    1758      53
  10  -4   0    4436     133
  10  -6   0    2050      62
  10   2   0   15453     464
  10   4   0    3179      95
  10   8   0    3155      95
  10   6   0    2147      64
  10  10   0    3588     108
  10  12   0    6891     207
  10  14   0   13204     396
  10  16   0   12750     382
  10 -26   1     659      20
  10  18   0     708      21
  10 -24   1     502      15
  10  20   0    1865      56
  10 -22   1    3556     107
  10  22   0    3249      97
  10 -20   1     186       6
  10  24   0    3806     114
  10 -18   1     517      16
  10 -16   1     555      17
  10  26   0    1032      31
  10 -14   1     673      20
  10  28   0     539      16
  10 -12   1    6389     192
  10  30   0    1182      35
  10  32   0    1124      34
  10  -8   1    4519     136
  10 -10   1    1132      34
  10  34   0     827      25
  10  -6   1     872      26
  10  36   0     782      23
  10  -4   1    4191     126
  10  -2   1   35691    1071
  10   2   1   11087     333
  10   4   1    4161     125
  10   6   1    2069      62
  10   8   1    5251     158
  10  12   1   14622     439
  10  10   1     596      18
  10 -18   2     405      12
  10  14   1     709      21
  10  16   1    3454     104
  10  18   1     585      18
  10  20   1     463      14
  10 -12  -4      98       3
  10  -6  -4       3       0
  10  -4  -4     181       5
  10   6  -4      52       2
  10  12  -4     175       5
  10  -8  -3     554      17
  10  -4  -3     712      21
  10  -2  -3     216       6
  10   2  -3     106       3
  10   6  -3     209       6
  10   8  -3     305       9
  10  14  -3     192       6
  10  -2  -2    4983     149
  10 -26  -1     620      19
  10 -24  -1     206       6
  10 -18  -1    1523      46
  10 -28  -1     183       5
  10 -17  -1      68       2
  10  -2  -1    1756      53
  10   0  -1   37832    1135
  10  18  -1     229       7
  10  22  -1     263       8
  10  26  -1     353      11
  10  28  -1     120       4
  10  -2   0    4734     142
  10   0   0    8855     266
  10 -26   0     761      23
  10 -28   0     661      20
  10  22   1    2623      79
  10  24   1     453      14
  10  26   1     487      15
  10  28   1      89       3
  10   0   1    2822      85
  10 -28   1      81       2
  11  15  -4      62       2
  11  11  -4     394      12
  11   9  -4    1085      33
  11   7  -4     307       9
  11   5  -4     346      10
  11   3  -4     157       5
  11   1  -4     634      19
  11  -1  -4     355      11
  11  -7  -4     556      17
  11  -9  -4     961      29
  11 -11  -4     308       9
  11  29  -3     399      12
  11  21  -3     703      21
  11  19  -3     168       5
  11  17  -3     807      24
  11  15  -3     289       9
  11  13  -3    1604      48
  11  11  -3    3848     115
  11   9  -3     549      16
  11   7  -3     906      27
  11   5  -3    3777     113
  11   3  -3     290       9
  11  -5  -3    4421     133
  11  -7  -3     872      26
  11  -9  -3     479      14
  11 -11  -3    3578     107
  11 -13  -3    2363      71
  11 -15  -3     191       6
  11 -17  -3     896      27
  11 -21  -3    1254      38
  11 -33  -2     233       7
  11  35  -2     196       6
  11  33  -2     183       5
  11   1  -2   38981    1169
  11  -5  -2   11548     346
  11 -11  -2   11034     331
  11 -13  -2    5072     152
  11 -17  -2    1749      52
  11 -19  -2     334      10
  11 -21  -2    1318      40
  11  29  -2     236       7
  11  27  -2      44       1
  11  21  -2     633      19
  11  19  -2    1333      40
  11  17  -2     917      28
  11  15  -2     404      12
  11  13  -2    1190      36
  11  11  -2    3562     107
  11   9  -2    1838      55
  11   7  -2    2519      76
  11   5  -2    5621     169
  11   3  -2   15273     458
  11  -7  -2    5803     174
  11  -9  -2    1383      41
  11 -15  -2     510      15
  11 -29  -1    1849      55
  11 -31  -1     431      13
  11 -23  -1    1520      46
  11 -27  -1     412      12
  11 -19  -1    1809      54
  11 -21  -1     632      19
  11 -15  -1    4604     138
  11 -17  -1    8447     253
  11  -9  -1   18514     555
  11 -13  -1   12900     387
  11  -5  -1   47861    1436
  11  -7  -1    7190     216
  11   1  -1   27881     836
  11   5  -1   23426     703
  11   3  -1    4693     141
  11   7  -1    3152      95
  11  13  -1    4008     120
  11   9  -1    6508     195
  11  15  -1    2329      70
  11  19  -1    1003      30
  11  17  -1    3336     100
  11  23  -1     870      26
  11  21  -1     442      13
  11  29  -1    1815      54
  11  31  -1     387      12
  11 -29   0     315       9
  11 -25   0     609      18
  11 -23   0    1810      54
  11 -17   0    5434     163
  11 -15   0   12421     373
  11 -13   0    1681      50
  11  -9   0   19373     581
  11 -11   0    6444     193
  11  -7   0    3166      95
  11  -3   0    8906     267
  11   1   0    4537     136
  11   5   0    6751     203
  11   3   0    4803     144
  11   7   0    6071     182
  11   9   0   25675     770
  11  11   0    4103     123
  11  15   0   15274     458
  11  13   0    2073      62
  11 -31   1     118       4
  11  17   0    5118     154
  11 -27   1     203       6
  11  19   0    1554      47
  11 -23   1     587      18
  11  23   0     796      24
  11  21   0    1121      34
  11 -21   1     683      20
  11  25   0    3685     111
  11 -19   1    4543     136
  11 -17   1    1522      46
  11  29   0    2537      76
  11  27   0     400      12
  11 -13   1    8195     246
  11 -15   1     949      28
  11 -11   1    6786     204
  11  31   0    1011      30
  11  33   0     926      28
  11  -7   1    5591     168
  11  -9   1     289       9
  11  35   0     663      20
  11  -5   1    3528     106
  11  -3   1   63354    1901
  11   3   1   72808    2184
  11   5   1    4448     133
  11   7   1    6577     197
  11 -23   2     544      16
  11   9   1     988      30
  11 -21   2     967      29
  11  13   1   18275     548
  11  11   1   11904     357
  11 -17   2    5048     151
  11  15   1    2342      70
  11 -15   2    1484      45
  11  17   1    3275      98
  11 -13   2     898      27
  11  19   1   13253     398
  11 -11   2    1382      41
  11  21   1    2889      87
  11  -9   2    6150     184
  11  23   1    1947      58
  11  -7   2    1896      57
  11  25   1     391      12
  11  -5   2   12506     375
  11  -5  -4     180       5
  11  -3  -4      72       2
  11 -19  -3     303       9
  11  -3  -3     583      17
  11  -1  -3     189       6
  11   1  -3     254       8
  11 -25  -2     138       4
  11 -23  -2     164       5
  11  -3  -2   19959     599
  11  -1  -2   45622    1369
  11  23  -2      56       2
  11  25  -2     104       3
  11 -25  -1     670      20
  11 -11  -1     481      14
  11  -3  -1    6505     195
  11  -1  -1   43100    1293
  11  11  -1     496      15
  11  25  -1     170       5
  11  27  -1     110       3
  11  -5   0    5664     170
  11  -1   0    3656     110
  11 -21   0    1880      56
  11 -19   0    1599      48
  11 -27   0     185       6
  11  24   0       5       0
  11  27   1     142       4
  11  -1   1     843      25
  11   1   1     290       9
  11  17   2     935      28
  11  21   2     169       5
  11  13   2     156       5
  11  15   2     222       7
  12  18  -5     260       8
  12  14  -4    1081      32
  12   4  -4     181       5
  12   2  -4     352      11
  12   0  -4    1037      31
  12  -2  -4     786      24
  12 -14  -4     186       6
  12 -18  -4     379      11
  12 -28  -4     346      10
  12  34  -3     100       3
  12  20  -3     755      23
  12  18  -3     368      11
  12  16  -3     231       7
  12  12  -3     244       7
  12  10  -3    1537      46
  12   8  -3    2050      61
  12   4  -3     561      17
  12   2  -3    5256     158
  12   0  -3    4212     126
  12  -8  -3    3647     109
  12 -10  -3    3163      95
  12 -12  -3     476      14
  12 -14  -3     312       9
  12 -16  -3     415      12
  12 -20  -3     678      20
  12 -22  -2    4689     141
  12 -26  -2     192       6
  12  22  -2    3043      91
  12  10  -2    6028     181
  12   0  -2   23348     700
  12  -8  -2    1766      53
  12 -10  -2   17203     516
  12 -12  -2    9091     273
  12 -14  -2     442      13
  12 -16  -2    1991      60
  12 -18  -2    1377      41
  12  32  -2     237       7
  12  28  -2      75       2
  12  26  -2     348      10
  12  24  -2     304       9
  12  18  -2     377      11
  12  16  -2     763      23
  12  12  -2    4365     131
  12   8  -2     625      19
  12   4  -2    4074     122
  12   2  -2     480      14
  12 -26  -1    1116      33
  12 -28  -1      44       1
  12 -18  -1     315       9
  12 -12  -1   26951     809
  12 -16  -1    1149      34
  12  -8  -1    9048     271
  12 -10  -1   17424     523
  12  -6  -1    1578      47
  12   0  -1   27837     835
  12  -4  -1    1625      49
  12   4  -1     872      26
  12   2  -1    3663     110
  12  10  -1    8434     253
  12   8  -1    4979     149
  12   6  -1    1226      37
  12  12  -1   13869     416
  12  16  -1     703      21
  12  26  -1     431      13
  12  32  -1     172       5
  12 -30   0     111       3
  12 -22   0     353      11
  12 -20   0    2947      88
  12 -16   0    4920     148
  12 -14   0    7961     239
  12 -10   0    6451     194
  12 -12   0    3702     111
  12  -8   0   20520     616
  12  -6   0    2128      64
  12  -4   0    6056     182
  12   2   0    3025      91
  12   6   0    2843      85
  12   4   0    6023     181
  12   8   0   21546     646
  12  10   0   11674     350
  12  12   0    2836      85
  12  14   0   13156     395
  12  16   0    4261     128
  12  18   0     725      22
  12  20   0    1105      33
  12  22   0     708      21
  12  24   0     710      21
  12  26   0     605      18
  12 -16   1    1175      35
  12 -14   1    3203      96
  12  30   0     815      24
  12 -12   1     826      25
  12 -10   1    8848     265
  12  34   0     120       4
  12  -8   1    2047      61
  12  -6   1    1640      49
  12  38   0     610      18
  12  -4   1    4126     124
  12  -2   1    3869     116
  12   2   1    4064     122
  12   4   1    3532     106
  12   6   1    1397      42
  12   8   1    1700      51
  12  10   1    6080     182
  12 -22   2    1089      33
  12  12   1    1722      52
  12  14   1   10163     305
  12  16   1    5039     151
  12 -16   2     130       4
  12  22   1     707      21
  12  -8   2     283       8
  12  -6   2     461      14
  12  26   1     257       8
  12  -2   2    3965     119
  12  30   1    1213      36
  12  -4  -4     185       6
  12   6  -4     113       3
  12 -18  -3     425      13
  12  -6  -3     242       7
  12  -4  -3     866      26
  12  -2  -3    4272     128
  12   6  -3     164       5
  12  14  -3     128       4
  12 -24  -2     290       9
  12 -20  -2     940      28
  12  -6  -2    1007      30
  12  -4  -2    6496     195
  12  -2  -2     175       5
  12   6  -2     242       7
  12  14  -2     272       8
  12  20  -2     188       6
  12 -24  -1     163       5
  12 -22  -1     438      13
  12 -20  -1     183       5
  12 -14  -1     543      16
  12  -2  -1    4136     124
  12  14  -1     583      18
  12  20  -1     216       6
  12  18  -1      31       1
  12  22  -1     144       4
  12  24  -1       5       0
  12  -2   0    2404      72
  12   0   0   10954     329
  12 -24   0     730      22
  12 -18   0     793      24
  12 -26   0    1065      32
  12  18   1     277       8
  12  20   1      59       2
  12  24   1      84       3
  12   0   1     924      28
  12 -20   1     134       4
  12 -22   1     152       5
  12 -21   1      60       2
  12 -18   1     135       4
  12  22   2     539      16
  12  12   2     436      13
  12   8   2     157       5
  12   3   2     192       6
  12   4   2      50       1
  12   6   2     233       7
  13  11  -4     220       7
  13   9  -4     360      11
  13   5  -4     288       9
  13  -9  -4     117       4
  13 -25  -4     187       6
  13 -27  -4     111       3
  13  29  -3     190       6
  13  25  -3     134       4
  13  15  -3     775      23
  13  13  -3     716      21
  13  11  -3     580      17
  13   9  -3    1992      60
  13   5  -3     749      22
  13   3  -3     231       7
  13   1  -3    1916      57
  13  -1  -3    3265      98
  13  -9  -3    3147      94
  13 -11  -3     783      24
  13 -13  -3     359      11
  13 -15  -3     657      20
  13 -17  -3     247       7
  13 -21  -2    2535      76
  13 -25  -2     219       7
  13  -7  -2    5157     155
  13 -11  -2   10977     329
  13 -13  -2    5321     160
  13 -15  -2     947      28
  13 -17  -2    1645      49
  13   7  -2    3004      90
  13   5  -2    6225     187
  13  -5  -2    7511     225
  13  21  -2    1448      43
  13  19  -2     388      12
  13  17  -2     661      20
  13  15  -2     519      16
  13  13  -2    1889      57
  13  11  -2    4718     142
  13 -17  -1    2849      85
  13 -11  -1    8294     249
  13 -13  -1    4326     130
  13  -7  -1    1116      33
  13   1  -1   56462    1694
  13  -5  -1   18294     549
  13   3  -1   19009     570
  13   5  -1   10022     301
  13  11  -1    2940      88
  13   7  -1    1213      36
  13  13  -1    1957      59
  13  17  -1    1067      32
  13 -29   0     616      18
  13 -27   0     166       5
  13 -23   0    1829      55
  13 -17   0    1202      36
  13 -19   0    1251      38
  13 -15   0    2933      88
  13 -11   0    6668     200
  13 -13   0    1641      49
  13  -9   0   11711     351
  13  -5   0    2538      76
  13  -7   0    1862      56
  13  -3   0    3662     110
  13   1   0    7030     211
  13   5   0    2976      89
  13   3   0    2786      84
  13   7   0    2251      68
  13   9   0    3829     115
  13  13   0    1790      54
  13  11   0    2341      70
  13  15   0     928      28
  13  17   0    2087      63
  13  19   0     834      25
  13  25   0     816      24
  13  23   0     828      25
  13 -19   1     204       6
  13  27   0     578      17
  13 -17   1     554      17
  13  29   0    4593     138
  13 -15   1    4997     150
  13  31   0     691      21
  13 -13   1     514      15
  13  -9   1   12516     375
  13  -7   1     286       9
  13  -5   1     764      23
  13   5   1    1255      38
  13   7   1     308       9
  13   9   1   17031     511
  13  13   1     629      19
  13 -19   2     646      19
  13  15   1   13472     404
  13 -17   2     424      13
  13  19   1    1171      35
  13  17   1     653      20
  13  21   1     638      19
  13 -11   2     435      13
  13  23   1    1523      46
  13  25   1    2424      73
  13  -5   2    1232      37
  13  29   1    1019      31
  13  -3   2    8289     249
  13  33   1      95       3
  13  31   1     297       9
  13  35   1     511      15
  13   3   2    7151     215
  13   5   2    1504      45
  13  -7  -4     226       7
  13  -5  -4     348      10
  13  -7  -3     270       8
  13  -5  -3     880      26
  13  -3  -3     199       6
  13  17  -3     106       3
  13 -23  -2     147       4
  13 -19  -2     409      12
  13  -9  -2    1337      40
  13  -3  -2     526      16
  13  -1  -2     660      20
  13   1  -2     550      17
  13   3  -2     907      27
  13   9  -2     168       5
  13  23  -2     110       3
  13 -25  -1     119       4
  13 -21  -1     470      14
  13 -19  -1     341      10
  13 -23  -1     140       4
  13 -15  -1     255       8
  13  -9  -1     485      15
  13  -3  -1   18111     543
  13  -1  -1   59452    1784
  13   9  -1     564      17
  13  15  -1     101       3
  13  19  -1     363      11
  13  21  -1     328      10
  13  -1   0    4702     141
  13 -21   0     744      22
  13  21   0     903      27
  13 -25   0     354      11
  13  11   1     111       3
  13   3   1     196       6
  13  -3   1     170       5
  13  -1   1      99       3
  13   1   1     205       6
  13 -21   1     188       6
  13 -25   1     239       7
  13 -23   1     309       9
  13  11   2     185       6
  13  13   2     314       9
  13   1   2     157       5
  13  -2   2     710      21
  13  -1   2     437      13
  13  -4   2     198       6
  14  18  -4     272       8
  14  10  -4     431      13
  14   2  -4    1087      33
  14   0  -4     551      17
  14  -2  -4     781      23
  14  30  -3     294       9
  14  28  -3     349      10
  14  20  -3     246       7
  14  18  -3     589      18
  14  14  -3    1335      40
  14 -28  -3     252       8
  14 -32  -3      87       3
  14  12  -3     301       9
  14  10  -3     237       7
  14   4  -3    1599      48
  14   2  -3    1170      35
  14   0  -3     485      15
  14 -12  -3    1055      32
  14 -14  -3    3342     100
  14 -18  -3     320      10
  14 -28  -2      42       1
  14 -20  -2     592      18
  14  -8  -2   13166     395
  14 -10  -2   11303     339
  14 -14  -2     273       8
  14  10  -2    5332     160
  14   8  -2    4671     140
  14   2  -2    5538     166
  14   0  -2    6414     192
  14  -6  -2    1823      55
  14  18  -2     696      21
  14  16  -2      98       3
  14  14  -2     244       7
  14  12  -2     491      15
  14   6  -2     899      27
  14   4  -2    1649      49
  14  34  -2     262       8
  14  30  -2     193       6
  14  20  -2     458      14
  14 -28  -1      76       2
  14 -22  -1    4288     129
  14 -12  -1    9542     286
  14 -16  -1    1850      56
  14 -10  -1    8971     269
  14  -4  -1    4383     132
  14  -6  -1    1356      41
  14  -8  -1    2137      64
  14   0  -1   31497     945
  14   4  -1    3451     104
  14  10  -1    5348     160
  14   8  -1     734      22
  14   6  -1     559      17
  14  12  -1    5051     152
  14  16  -1     859      26
  14  22  -1    2334      70
  14  28  -1     128       4
  14 -26   0     172       5
  14 -22   0     303       9
  14 -18   0     439      13
  14 -16   0     867      26
  14 -12   0    5698     171
  14 -14   0    1507      45
  14 -10   0    5088     153
  14  -8   0    2246      67
  14  -4   0     649      19
  14   2   0    6692     201
  14   4   0     949      28
  14   8   0    1520      46
  14  12   0    2137      64
  14  10   0    1879      56
  14  14   0    2353      71
  14  16   0    1590      48
  14  18   0     751      23
  14  20   0     269       8
  14  24   0     332      10
  14  22   0     480      14
  14  26   0     891      27
  14  28   0     432      13
  14 -14   1    4829     145
  14 -16   1    3008      90
  14  32   0     528      16
  14  30   0     422      13
  14 -12   1     710      21
  14 -10   1    1700      51
  14  -8   1    3434     103
  14  38   0      40       1
  14  -4   1    3166      95
  14  -6   1    2390      72
  14   6   1     991      30
  14   4   1    5159     155
  14   8   1    4159     125
  14  10   1    4502     135
  14  12   1    2675      80
  14  16   1    5510     165
  14  14   1   11038     331
  14  18   1     620      19
  14 -16   2     443      13
  14  20   1     153       5
  14 -14   2    2220      67
  14 -10   2    1088      33
  14  28   1     254       8
  14  -6   2     795      24
  14  30   1     266       8
  14  -4   2    1170      35
  14   4   2    1544      46
  14  10   2    2434      73
  14 -10  -3     183       5
  14  -8  -3     534      16
  14  -6  -3     246       7
  14  -4  -3    1825      55
  14  -2  -3     956      29
  14   6  -3     232       7
  14   8  -3     327      10
  14  16  -3      53       2
  14 -22  -2     503      15
  14 -18  -2    1277      38
  14 -16  -2     134       4
  14 -12  -2     628      19
  14  -4  -2    2665      80
  14  -2  -2    5717     172
  14  22  -2     111       3
  14 -20  -1     257       8
  14 -18  -1     858      26
  14 -24  -1     238       7
  14 -14  -1     731      22
  14  -2  -1     430      13
  14   2  -1     487      15
  14  14  -1      84       3
  14  18  -1     171       5
  14  20  -1     153       5
  14  24  -1     141       4
  14   0   0    1821      55
  14   6   0    1384      42
  14 -20   0     275       8
  14  -6   0    1459      44
  14  -2   0    5357     161
  14 -24   0    1989      60
  14   0   1    1864      56
  14   2   1     113       3
  14   7   1     108       3
  14 -18   1     231       7
  14 -24   1     119       4
  14  14   2     433      13
  14  12   2      95       3
  14   0   2     238       7
  14  -3   2       3       0
  14  -2   2      12       0
  14 -12   2     148       4
  14  -9   2     207       6
  15  13  -4     315       9
  15  -7  -4     260       8
  15  27  -3     994      30
  15  25  -3     369      11
  15 -27  -3     598      18
  15  17  -3     205       6
  15  15  -3     263       8
  15  13  -3     276       8
  15  11  -3     421      13
  15   9  -3     518      16
  15   7  -3    1969      59
  15   5  -3     762      23
  15   3  -3    1128      34
  15  -1  -3     840      25
  15  -7  -3    1751      53
  15  -9  -3     935      28
  15 -11  -3     515      15
  15 -13  -3     347      10
  15 -15  -2    3222      97
  15 -19  -2     614      18
  15  -5  -2    2836      85
  15  -7  -2     338      10
  15  -9  -2    4247     127
  15 -11  -2    1776      53
  15 -13  -2     680      20
  15   5  -2    1638      49
  15   1  -2    6673     200
  15  -1  -2    5496     165
  15  17  -2     442      13
  15  15  -2    1121      34
  15  13  -2    1094      33
  15  11  -2     791      24
  15   9  -2    3025      91
  15  21  -2      90       3
  15 -25  -1     125       4
  15 -19  -1     573      17
  15 -21  -1    2402      72
  15 -15  -1    2160      65
  15 -17  -1     468      14
  15 -11  -1    8224     247
  15 -13  -1    2645      79
  15  -5  -1    3247      97
  15  -7  -1    7611     228
  15   5  -1    2375      71
  15   1  -1    1230      37
  15   7  -1    6215     186
  15  13  -1    1372      41
  15  11  -1    4548     136
  15  17  -1     324      10
  15  15  -1    1288      39
  15  21  -1    1076      32
  15 -13   0     875      26
  15 -11   0    1837      55
  15  -7   0     966      29
  15  -5   0    1889      57
  15   1   0    8182     245
  15   3   0    2082      62
  15   5   0    3052      92
  15   9   0     827      25
  15   7   0    1281      38
  15  11   0    1238      37
  15  13   0    2070      62
  15  17   0     998      30
  15  19   0     698      21
  15  21   0     349      10
  15  25   0     150       5
  15 -13   1     417      13
  15  35   0     259       8
  15 -11   1      91       3
  15  -9   1    1591      48
  15  -5   1    1378      41
  15  -3   1     629      19
  15   3   1     507      15
  15   1   1    2009      60
  15   5   1    2496      75
  15   9   1    1746      52
  15   7   1     366      11
  15  11   1     737      22
  15  13   1    1838      55
  15  15   1     680      20
  15 -15   2    1524      46
  15  23   1     527      16
  15  -9   2    1316      39
  15  27   1     601      18
  15  29   1    1916      57
  15  -5   2    1302      39
  15  33   1     156       5
  15   5   2     316       9
  15   9   2    2526      76
  15  13   2     559      17
  15  15   2    5183     155
  15  -5  -3    1336      40
  15  -3  -3     180       5
  15   1  -3     916      27
  15 -21  -2     160       5
  15 -17  -2     433      13
  15  -3  -2     464      14
  15   3  -2     713      21
  15   7  -2     192       6
  15  19  -2     112       3
  15 -23  -1     176       5
  15  -9  -1     579      17
  15  -3  -1     141       4
  15  -1  -1     934      28
  15   3  -1     476      14
  15   9  -1     285       9
  15  19  -1     426      13
  15  23  -1     141       4
  15 -21   0     524      16
  15 -19   0     663      20
  15  -9   0     620      19
  15  -3   0    2261      68
  15  -1   0    4271     128
  15  15   0     943      28
  15  23   0     224       7
  15 -23   0    1345      40
  15 -17   0    3999     120
  15 -15   0     511      15
  15  -1   1    1787      54
  15 -15   1     344      10
  15 -17   1      89       3
  15   6   2      40       1
  15  -4   2       3       0
  15  -7   2       8       0
  15 -14   2     162       5
  16  18  -4     376      11
  16  16  -4     252       8
  16  12  -4     654      20
  16 -12  -4     622      19
  16 -16  -3     436      13
  16 -18  -3     625      19
  16  18  -3    1379      41
  16  16  -3    1581      47
  16  14  -3     273       8
  16  10  -3    1449      43
  16   8  -3     560      17
  16   6  -3     666      20
  16   4  -3     357      11
  16   2  -3    3678     110
  16   0  -3    1916      57
  16  -2  -3    3972     119
  16  -6  -3     254       8
  16  -8  -3     179       5
  16 -10  -3    1666      50
  16 -12  -2    1266      38
  16 -14  -2    5133     154
  16 -18  -2    1649      49
  16   4  -2    1861      56
  16   2  -2    1609      48
  16   0  -2     582      17
  16  18  -2     555      17
  16  14  -2    1680      50
  16  12  -2     666      20
  16  28  -2     241       7
  16 -20  -1     313       9
  16 -22  -1     377      11
  16 -16  -1     209       6
  16 -10  -1    9727     292
  16 -12  -1     331      10
  16  -8  -1    7030     211
  16   0  -1    5856     176
  16   2  -1    3138      94
  16  10  -1    6458     194
  16   8  -1    4598     138
  16  22  -1     189       6
  16  34  -1      12       0
  16 -22   0     560      17
  16 -16   0     942      28
  16 -14   0     506      15
  16 -10   0    2735      82
  16 -12   0    1618      49
  16  -8   0     298       9
  16  -4   0    2485      75
  16  -6   0    1409      42
  16   4   0    2206      66
  16   2   0     794      24
  16   6   0    1854      56
  16  10   0    1187      36
  16   8   0     654      20
  16  12   0    2111      63
  16  16   0     544      16
  16  14   0     757      23
  16  18   0     500      15
  16  22   0    1990      60
  16  28   0     303       9
  16  34   0     222       7
  16 -12   1     651      20
  16   2   1    5814     174
  16   4   1     250       8
  16   8   1     157       5
  16  12   1     379      11
  16  18   1     151       5
  16  16   1     509      15
  16 -14   2     434      13
  16  22   1     478      14
  16  26   1     375      11
  16  -6   2     262       8
  16  -4   2    1483      44
  16   6   2     144       4
  16   8   2     480      14
  16  16   2     191       6
  16  14   2    2128      64
  16 -10   3     254       8
  16 -12  -3     399      12
  16  -4  -3     459      14
  16  12  -3      36       1
  16 -16  -2      28       1
  16 -10  -2     360      11
  16  -8  -2     251       8
  16  -4  -2    2704      81
  16  -6  -2     273       8
  16  -2  -2    1708      51
  16   6  -2     294       9
  16   8  -2      92       3
  16  16  -2     113       3
  16 -18  -1     323      10
  16 -14  -1     213       6
  16  -6  -1     262       8
  16  -4  -1     820      25
  16  -2  -1    2867      86
  16   4  -1     779      23
  16   6  -1     255       8
  16  12  -1     179       5
  16  14  -1     138       4
  16  16  -1     156       5
  16  18  -1     200       6
  16  20  -1     209       6
  16 -20   0     581      17
  16 -18   0     557      17
  16  -2   0    1033      31
  16   0   0    3014      90
  16  20   0     380      11
  16  10   1     136       4
  16  -2   1    2175      65
  16   0   1     437      13
  16  -8   1     141       4
  16  -4   1      19       1
  16 -10   1      30       1
  16   4   2     132       4
  16  -3   2     197       6
  17  13  -4     335      10
  17 -11  -3      43       1
  17 -13  -3     335      10
  17 -19  -3     193       6
  17  21  -3       9       0
  17  19  -3     245       7
  17  13  -3     470      14
  17  11  -3     257       8
  17   7  -3     738      22
  17   3  -3     546      16
  17 -27  -2     364      11
  17 -21  -2      42       1
  17  -7  -2    3746     112
  17 -11  -2    2017      61
  17   9  -2     392      12
  17   7  -2    2019      61
  17   5  -2     734      22
  17   3  -2     607      18
  17  11  -2     631      19
  17  27  -2     851      26
  17 -15  -1    1565      47
  17 -17  -1     646      19
  17  -9  -1    1657      50
  17 -11  -1     286       9
  17  -5  -1    1337      40
  17   1  -1    4739     142
  17   5  -1    1014      30
  17   9  -1    1220      37
  17  15  -1    1084      33
  17  11  -1     392      12
  17 -21   0     490      15
  17 -15   0     411      12
  17 -11   0     457      14
  17  -7   0    2139      64
  17  -5   0    1031      31
  17   3   0     822      25
  17   1   0    1231      37
  17   7   0    1557      47
  17   5   0    1383      41
  17  11   0     755      23
  17  13   0     703      21
  17  17   0     539      16
  17  15   0     849      25
  17  21   0    1053      32
  17  19   0     279       8
  17  25   0     208       6
  17  29   0     195       6
  17 -13   1     545      16
  17  -7   1     783      23
  17  -3   1     807      24
  17  -5   1     453      14
  17   1   1    4981     149
  17   3   1    1761      53
  17   5   1    1042      31
  17  13   1     742      22
  17  11   1     213       6
  17  -9   2     432      13
  17  11   2      83       2
  17  13   2     372      11
  17  -9  -3     223       7
  17  -7  -3    1528      46
  17  -5  -3     269       8
  17  -3  -3     888      27
  17  -1  -3     355      11
  17   1  -3     417      13
  17   5  -3     122       4
  17   9  -3     187       6
  17 -17  -2     559      17
  17 -15  -2     274       8
  17 -13  -2     195       6
  17  -9  -2     841      25
  17  -5  -2    1378      41
  17  -3  -2     742      22
  17  -1  -2     180       5
  17   1  -2      93       3
  17  13  -2     109       3
  17  15  -2      89       3
  17  17  -2     366      11
  17 -19  -1     286       9
  17 -13  -1     351      11
  17  -7  -1     319      10
  17  -1  -1    5591     168
  17  -3  -1     216       6
  17   7  -1     286       9
  17  13  -1     203       6
  17   3  -1      70       2
  17  17  -1     231       7
  17  19  -1     149       4
  17 -19   0     286       9
  17  -9   0    1313      39
  17  -3   0     766      23
  17  -1   0    1156      35
  17   9   0     584      18
  17 -17   0    1077      32
  17 -13   0     672      20
  17  17   1      45       1
  17 -11   1     171       5
  17  -1   1    2002      60
  17   7   2     179       5
  17   9   2     124       4
  17   1   2     230       7
  17   3   2      79       2
  17   5   2      37       1
  17   8   2      55       2
  17  -4   2     115       3
  17  -1   2     148       4
  17  -5   2      37       1
  18  10  -4     146       4
  18   2  -3     290       9
  18  -6  -3     582      17
  18 -12  -3     549      16
  18  12  -3     655      20
  18  10  -3     278       8
  18 -16  -2    1147      34
  18  -6  -2     611      18
  18   4  -2     351      11
  18   2  -2    4442     133
  18   0  -2    2166      65
  18  16  -2     614      18
  18  10  -2    2296      69
  18 -31  -1     101       3
  18 -14  -1    1311      39
  18 -12  -1     821      25
  18   2  -1    1330      40
  18   0  -1     648      19
  18   4  -1    1454      44
  18  12  -1    1146      34
  18  14  -1     716      21
  18  18  -1     298       9
  18  28  -1     382      11
  18 -22   0      55       2
  18 -10   0    1459      44
  18  -8   0    2292      69
  18  -4   0     485      15
  18  -6   0     874      26
  18   0   0    1269      38
  18   4   0     519      16
  18   2   0     639      19
  18   8   0    1364      41
  18   6   0     783      24
  18  10   0    1771      53
  18  16   0     818      25
  18  22   0     438      13
  18  20   0     142       4
  18  28   0     220       7
  18 -10   1     510      15
  18 -12   1     286       9
  18  -6   1     806      24
  18   6   1     242       7
  18   4   1     356      11
  18  12   1     437      13
  18  10   1    1537      46
  18  22   1     618      19
  18  -2   2    1103      33
  18   2   2     881      26
  18  -4  -3     575      17
  18  -2  -3     235       7
  18   0  -3     126       4
  18   4  -3     393      12
  18   6  -3     229       7
  18 -14  -2     307       9
  18 -12  -2     355      11
  18 -10  -2    3612     108
  18  -8  -2     170       5
  18  -4  -2     559      17
  18  -2  -2    6701     201
  18   6  -2     424      13
  18   8  -2     219       7
  18  12  -2     110       3
  18 -18  -1     482      14
  18 -10  -1      85       3
  18  -4  -1    1761      53
  18 -16  -1      61       2
  18  -8  -1     322      10
  18  -6  -1     123       4
  18  -2  -1    1235      37
  18   6  -1     329      10
  18   8  -1     266       8
  18  10  -1     101       3
  18 -16   0     544      16
  18 -12   0     595      18
  18  -2   0     656      20
  18  12   0     948      28
  18  14   0     457      14
  18  18   0     147       4
  18 -19   0      43       1
  18 -18   0     997      30
  18 -14   0     833      25
  18   0   1     194       6
  18  -4   1     101       3
  18 -14   1      24       1
  18 -11   1     175       5
  18   0   2     130       4
  18   8   2       7       0
  19   5  -4     109       3
  19   1  -4     203       6
  19 -13  -3     103       3
  19 -15  -3     106       3
  19   3  -3     219       7
  19   1  -3     167       5
  19  -1  -3     237       7
  19  -7  -2    1574      47
  19  13  -2     115       3
  19  11  -2     442      13
  19   7  -2    1366      41
  19  19  -2     182       5
  19  -7  -1    3224      97
  19   3  -1    1021      31
  19   7  -1    2547      76
  19  17  -1     206       6
  19  27  -1     384      12
  19 -15   0     315       9
  19 -17   0     242       7
  19  -9   0     390      12
  19  -5   0     324      10
  19   3   0     434      13
  19   1   0     654      20
  19   5   0     466      14
  19  11   0     339      10
  19   9   0     359      11
  19  15   0     922      28
  19  17   0    1050      31
  19  -7   1     819      25
  19   5   1     390      12
  19   7   1     793      24
  19  11   1    1174      35
  19  15   1     214       6
  19  13   1     236       7
  19  21   1     418      13
  19 -13  -2     138       4
  19 -11  -2     701      21
  19  -9  -2     208       6
  19  -5  -2      96       3
  19  -3  -2     470      14
  19  -1  -2     290       9
  19   1  -2     394      12
  19   3  -2     302       9
  19   5  -2     259       8
  19   9  -2     185       6
  19 -15  -1     184       6
  19 -13  -1      49       1
  19 -11  -1     308       9
  19  -9  -1     153       5
  19  -5  -1     236       7
  19  -3  -1     999      30
  19   5  -1     220       7
  19   9  -1     183       6
  19  11  -1     202       6
  19  13  -1      56       2
  19  15  -1     115       3
  19  -3   0     252       8
  19  -1   0     846      25
  19   7   0     379      11
  19  13   0     241       7
  19 -13   0     170       5
  19 -11   0     345      10
  19  -7   0     346      10
  19 -11   1     411      12
  19  -1   1      73       2
  19   1   1      59       2
  19   1   2     260       8
  19   3   2     138       4
  19  -3   2      47       1
  19  -1   2     222       7
  20  -2  -3     266       8
  20  10  -3     157       5
  20 -16  -2       7       0
  20 -18  -2     369      11
  20  -8  -2     612      18
  20   0  -2     961      29
  20  18  -2     261       8
  20 -16  -1     540      16
  20 -18  -1     350      10
  20 -10  -1     356      11
  20   0  -1    1578      47
  20   2  -1    2556      77
  20  10  -1    1230      37
  20  16  -1     595      18
  20  18  -1     455      14
  20 -12   0     679      20
  20  -8   0    2005      60
  20  -6   0     678      20
  20   0   0     499      15
  20   2   0     523      16
  20   8   0     812      24
  20   6   0     304       9
  20  12   0     485      15
  20  28   0     321      10
  20 -10   1     469      14
  20  -8   1     425      13
  20   8   1     422      13
  20  10   1    1505      45
  20  10   2     304       9
  20  -6  -2     455      14
  20  -4  -2    1099      33
  20  -2  -2     139       4
  20   4  -2    1053      32
  20   6  -2     321      10
  20   2  -2      76       2
  20   8  -2     351      11
  20 -12  -1      93       3
  20  -6  -1     241       7
  20  -4  -1     226       7
  20  -2  -1    1970      59
  20   4  -1     130       4
  20   6  -1     257       8
  20  -2   0     342      10
  20   4   0     603      18
  20  10   0     242       7
  20 -14   0     157       5
  20 -10   0     237       7
  20  -4   0     789      24
  20  14   0     157       5
  20  -2   1      74       2
  20   0   1      32       1
  21  -9  -3     159       5
  21   5  -3      35       1
  21   7  -2     187       6
  21 -11  -1     180       5
  21   7  -1     605      18
  21 -17   0     106       3
  21   3   0     435      13
  21   7   0     259       8
  21  17   0     521      16
  21  27   0     347      10
  21   1   1     482      14
  21   9   1     329      10
  21  17   1     500      15
  21  -9  -1     122       4
  21  -7  -1     573      17
  21  -3  -1      95       3
  21  -5  -1      46       1
  21   1  -1      80       2
  21   3  -1      68       2
  21   5  -1      78       2
  21   9  -1     127       4
  21  -1   0     121       4
  21   9   0     134       4
  21  -9   0     244       7
  21  -7   0     374      11
  21  -5   0     812      24
  21  -3   0     177       5
  21   1   0     175       5
  21   5   0     168       5
  21  -1   1     219       7
  21   3   1      58       2
  22 -10  -2     109       3
  22   2  -2      11       0
  22   0  -2     181       5
  22  -2  -2     161       5
  22 -12  -1     112       3
  22   0  -1    1110      33
  22   4  -1     208       6
  22 -10   0     390      12
  22   0   0    1243      37
  22  10   0     199       6
  22  18   0     216       6
  22  16   0     389      12
  22 -12   1     128       4
  22  12   1     260       8
  23  -1  -2      82       2
  23   7   1     102       3
  24   0   0      82       2
  24   4   0     232       7
  24   0   1     362      11
;
_shelx_hkl_checksum              93252

data_CuPcCl16_from_Rietveld
_database_code_depnum_ccdc_archive 'CCDC 2080712'
loop_
_audit_author_name
_audit_author_address
'Martin U. Schmidt'
;Institute of Inorganic and Analytical Chemistry, Johann Wolfgang Goethe University
Germany
;
_audit_update_record             
;
2021-04-28 deposited with the CCDC. 2021-05-17 downloaded from the CCDC.
;

_audit_creation_method           'manual editing'

_chemical_name_common            
'Pigment Green 7,   Hostaperm Green GNX,    Solid solution of CuPcCl16 (main component), CuPcHCl15, CuPcH2Cl14, CuPcH3Cl13 and CuPcH4Cl12.   Average composition Cu C32 N8 H1.2 Cl14.8'
_chemical_name_systematic        Perchloro-copper-phthalocyanine

_chemical_formula_moiety         'C32 Cl16 Cu N8'
_chemical_formula_sum            'C32 Cl16 Cu N8'
_chemical_formula_weight         1127.15

_space_group_crystal_system      monoclinic
_space_group                     C2/m
_space_group_name_H-M_alt        'C 2/m'
_space_group_IT_number           12
_space_group_name_Hall           '-C 2y'
loop_
_symmetry_equiv_pos_as_xyz
'-x, -y, -z'
'-x, y, -z'
'x, -y, z'
'x, y, z'
'-x+1/2, -y+1/2, -z'
'-x+1/2, y+1/2, -z'
'x+1/2, -y+1/2, z'
'x+1/2, y+1/2, z'

_cell_length_a                   17.5447(17)
_cell_length_b                   25.9863(21)
_cell_length_c                   3.76308(58)
_cell_angle_alpha                90
_cell_angle_beta                 95.336(16)
_cell_angle_gamma                90
_cell_volume                     1708.24(34)

_cell_formula_units_Z            2
_cell_measurement_temperature    295
_exptl_crystal_density_diffrn    2.191
_exptl_crystal_F_000             1098
_pd_char_colour                  green
_pd_char_particle_morphology     powder
_exptl_absorpt_coefficient_mu    12.829
_exptl_crystal_description       powder

_exptl_special_details           'Powder diffraction'
_chemical_compound_source        
'Commercial sample Hostaperm Green GNX, used whitout further treatment'
_diffrn_ambient_temperature      295
_diffrn_radiation_type           'Cu K\a~1~'
_diffrn_radiation_wavelength     1.54056
_diffrn_radiation_monochromator  Ge(111)
_diffrn_measurement_device_type  STOE-Stadi-P
_pd_meas_2theta_range_min        4.
_pd_meas_2theta_range_max        80.
_pd_meas_2theta_range_inc        0.01
_pd_meas_number_of_points        7601
_cell_measurement_reflns_used    546
_cell_measurement_theta_min      3.
_cell_measurement_theta_max      80.
_diffrn_reflns_number            546
_pd_meas_scan_method             step
_refine_ls_matrix_type           fullcycle
_refine_ls_number_parameters     83
_refine_ls_number_restraints     50
_refine_ls_number_constraints    0
_refine_ls_hydrogen_treatment    refxyz
_refine_ls_weighting_scheme      sigma
_refine_ls_weighting_details     w=1/\s[Y~obs~]^2^
_refine_ls_shift/su_max          0.001
_refine_ls_extinction_method     none
_computing_data_collection       '<i>WINX^POW^</i> (Stoe & Cie, 2004)'
_computing_cell_refinement       '<i>TOPAS-Academic</i> (Coelho, 2012)'
_computing_data_reduction        '<i>DASH</i> 3.1 (David <i>et al.</i>, 2006)'
_computing_structure_solution    '<i>DASH</i> 3.1 (David <i>et al.</i>, 2006)'
_computing_structure_refinement  '<i>TOPAS-Academic</i> (Coelho, 2012)'
_computing_molecular_graphics    '<i>Mercury</i> (Macrae <i>et al.</i>, 2008)'
_pd_proc_wavelength              1.54056
_pd_spec_mount_mode              transmission
_pd_spec_mounting                'glass capillary'
_pd_spec_shape                   powder
_pd_proc_2theta_range_min        4.
_pd_proc_2theta_range_max        80.
_pd_proc_2theta_range_inc        0.010000
_pd_calc_method                  'Rietveld Refinement'
_pd_proc_ls_background_function  'Chebyshev function with 20 terms'
_pd_proc_ls_profile_function     'fundamental parameters'
_pd_proc_ls_pref_orient_corr     none
_pd_proc_ls_special_details      
;
Peak width anisotropy described by by 4th order spherical harmonics.  
Background-subtracted R values: Rp = 12.097, Rwp = 12.965, Rexp = 6.235 .    
Since the actual mean composition of the sample is Cu C32 N8 H1.2 Cl14.8, 
all Cl atoms have an occupancy of 0.925 .
;
_pd_proc_ls_prof_R_factor        0.02679
_pd_proc_ls_prof_wR_factor       0.03701
_pd_proc_ls_prof_wR_expected     0.01780
_refine_ls_goodness_of_fit_all   2.079
_refine_ls_R_I_factor            1.113

loop_
_atom_site_label
_atom_site_type_symbol
_atom_site_symmetry_multiplicity
_atom_site_fract_x
_atom_site_fract_y
_atom_site_fract_z
_atom_site_B_iso_or_equiv
_atom_site_U_iso_or_equiv

Cu1 Cu 0 0 0 0 1.88(15) 0.02382
N1 N 0 0 0.07591(15) 0 1.88(15) 0.02382
N2 N 0 0.10152(22) 0 -0.1985(21) 1.88(15) 0.02382
C1 C 0 0.14436(19) 0.04425(14) -0.2580(18) 1.88(15) 0.02382
N3 N 0 0.12442(21) 0.09338(15) -0.2147(15) 1.88(15) 0.02382
C2 C 0 0.21589(23) 0.02793(13) -0.3913(22) 1.88(15) 0.02382
C3 C 0 0.27643(21) 0.05515(13) -0.5154(18) 1.88(15) 0.02382
C4 C 0 0.33914(24) 0.02676(14) -0.6339(19) 1.88(15) 0.02382
C5 C 0 0.05611(22) 0.10665(13) -0.1138(24) 1.88(15) 0.02382
C6 C 0 0.03594(24) 0.16038(15) -0.0651(20) 1.88(15) 0.02382
C7 C 0 0.07747(19) 0.20664(13) -0.0842(17) 1.88(15) 0.02382
C8 C 0 0.03687(24) 0.25233(15) -0.0398(20) 1.88(15) 0.02382
Cl1 Cl 0 0.16533(23) 0.20649(20) -0.2618(20) 1.88(15) 0.02382
Cl2 Cl 0 0.08302(23) 0.30885(14) 0.0585(30) 1.88(15) 0.02382
Cl3 Cl 0 0.27670(28) 0.12256(16) -0.4758(25) 1.88(15) 0.02382
Cl4 Cl 0 0.41436(22) 0.06235(16) -0.7849(21) 1.88(15) 0.02382

loop_
_geom_bond_atom_site_label_1
_geom_bond_atom_site_label_2
_geom_bond_distance

Cu1 N1 1.973(4)
Cu1 N2 1.994(5)


loop_
_geom_angle_atom_site_label_1
_geom_angle_atom_site_label_2
_geom_angle_atom_site_label_3
_geom_angle

Cu1 N1 C5 125.8(2)
Cu1 N2 C1 124.8(2)

# start Validation Reply Form
_vrf_PLAT972_CuPcCl16_from_Rietveld 
;
PROBLEM: Check Calcd Resid. Dens.  0.19A   From Cl3           -17.39 eA-3  
RESPONSE: powder data, nanocrystalline sample
;
_vrf_PLAT974_CuPcCl16_from_Rietveld 
;
PROBLEM: Check Calcd Negative Resid. Density on       Cu1     -37.28 eA-3  
RESPONSE: powder data, nanocrystalline sample
;
_vrf_PLAT992_CuPcCl16_from_Rietveld 
;
PROBLEM: Repd & Actual _reflns_number_gt Values Differ by    1000516 Check 
RESPONSE: Powder data. _reflns_number_gt is not a sensible value.
;
_vrf_PLAT971_CuPcCl16_from_Rietveld 
;
PROBLEM: Check Calcd Resid. Dens.  1.23A   From Cu1             3.13 eA-3  
RESPONSE: powder data, nanocrystalline sample
;
_vrf_PLAT920_CuPcCl16_from_Rietveld 
;
PROBLEM: Theta(Max)  in CIF and FCF Differ by ...........       0.19 Degree
RESPONSE: The value in the cif file is the correct one.
;
# end Validation Reply Form

loop_
_pd_meas_2theta_scan
_pd_proc_intensity_total
_pd_calc_intensity_total
_pd_proc_ls_weight
4.00000 8339.00000 8279.13225 0.00012
4.01000 8208.00000 8266.11876 0.00012
4.02000 8162.00000 8253.14366 0.00012
4.03000 8198.00000 8240.20773 0.00012
4.04000 8207.00000 8227.31168 0.00012
4.05000 8123.00000 8214.45611 0.00012
4.06000 7972.00000 8201.64141 0.00013
4.07000 8160.00000 8188.86824 0.00012
4.08000 8209.00000 8176.13740 0.00012
4.09000 8199.00000 8163.44978 0.00012
4.10000 8042.00000 8150.80645 0.00012
4.11000 8104.00000 8138.20848 0.00012
4.12000 8147.00000 8125.65679 0.00012
4.13000 8192.00000 8113.15206 0.00012
4.14000 8235.00000 8100.69507 0.00012
4.15000 7956.00000 8088.28696 0.00013
4.16000 7883.00000 8075.92907 0.00013
4.17000 7990.00000 8063.62307 0.00013
4.18000 8030.00000 8051.37067 0.00012
4.19000 7915.00000 8039.17337 0.00013
4.20000 7966.00000 8027.03254 0.00013
4.21000 8042.00000 8014.95023 0.00012
4.22000 7912.00000 8002.92911 0.00013
4.23000 7976.00000 7990.97258 0.00013
4.24000 7944.00000 7979.08430 0.00013
4.25000 7963.00000 7967.26776 0.00013
4.26000 7978.00000 7955.52741 0.00013
4.27000 7844.00000 7943.86970 0.00013
4.28000 7797.00000 7932.30417 0.00013
4.29000 7777.00000 7920.84154 0.00013
4.30000 7880.00000 7909.48150 0.00013
4.31000 7822.00000 7898.22599 0.00013
4.32000 7916.00000 7887.10829 0.00013
4.33000 7828.00000 7876.15780 0.00013
4.34000 7865.00000 7865.42545 0.00013
4.35000 7877.00000 7855.04802 0.00013
4.36000 7781.00000 7845.24528 0.00013
4.37000 7700.00000 7835.46373 0.00013
4.38000 7900.00000 7824.47517 0.00013
4.39000 7734.00000 7813.50077 0.00013
4.40000 7654.00000 7802.63978 0.00013
4.41000 7662.00000 7791.89547 0.00013
4.42000 7762.00000 7781.27028 0.00013
4.43000 7892.00000 7770.76581 0.00013
4.44000 7733.00000 7760.38294 0.00013
4.45000 7793.00000 7750.12205 0.00013
4.46000 7820.00000 7739.98328 0.00013
4.47000 7704.00000 7729.96676 0.00013
4.48000 7778.00000 7720.07286 0.00013
4.49000 7705.00000 7710.30237 0.00013
4.50000 7806.00000 7700.65663 0.00013
4.51000 7727.00000 7691.13752 0.00013
4.52000 7736.00000 7681.74759 0.00013
4.53000 7802.00000 7672.48992 0.00013
4.54000 7751.00000 7663.36808 0.00013
4.55000 7735.00000 7654.38593 0.00013
4.56000 7640.00000 7645.54747 0.00013
4.57000 7613.00000 7636.85656 0.00013
4.58000 7768.00000 7628.31669 0.00013
4.59000 7701.00000 7619.93082 0.00013
4.60000 7562.00000 7611.70127 0.00013
4.61000 7660.00000 7603.62973 0.00013
4.62000 7611.00000 7595.71732 0.00013
4.63000 7647.00000 7587.96487 0.00013
4.64000 7556.00000 7580.37308 0.00013
4.65000 7422.00000 7572.94289 0.00013
4.66000 7577.00000 7565.67561 0.00013
4.67000 7648.00000 7558.57309 0.00013
4.68000 7616.00000 7551.63786 0.00013
4.69000 7603.00000 7544.87317 0.00013
4.70000 7544.00000 7538.28303 0.00013
4.71000 7637.00000 7531.87230 0.00013
4.72000 7624.00000 7525.64684 0.00013
4.73000 7548.00000 7519.61560 0.00013
4.74000 7553.00000 7513.78535 0.00013
4.75000 7574.00000 7508.13743 0.00013
4.76000 7669.00000 7502.67212 0.00013
4.77000 7573.00000 7497.40830 0.00013
4.78000 7675.00000 7492.35020 0.00013
4.79000 7592.00000 7487.50005 0.00013
4.80000 7558.00000 7482.85988 0.00013
4.81000 7453.00000 7478.43180 0.00013
4.82000 7567.00000 7474.21817 0.00013
4.83000 7429.00000 7470.22186 0.00013
4.84000 7487.00000 7466.44632 0.00013
4.85000 7682.00000 7462.89575 0.00013
4.86000 7656.00000 7459.57506 0.00013
4.87000 7536.00000 7456.48981 0.00013
4.88000 7529.00000 7453.64604 0.00013
4.89000 7456.00000 7451.05010 0.00013
4.90000 7363.00000 7448.70843 0.00014
4.91000 7541.00000 7446.62731 0.00013
4.92000 7574.00000 7444.81249 0.00013
4.93000 7486.00000 7443.26910 0.00013
4.94000 7389.00000 7442.00170 0.00014
4.95000 7426.00000 7441.01453 0.00013
4.96000 7519.00000 7440.31186 0.00013
4.97000 7281.00000 7439.89816 0.00014
4.98000 7566.00000 7439.77844 0.00013
4.99000 7534.00000 7439.95837 0.00013
5.00000 7621.00000 7440.44439 0.00013
5.01000 7559.00000 7441.24359 0.00013
5.02000 7464.00000 7442.36379 0.00013
5.03000 7540.00000 7443.81359 0.00013
5.04000 7744.00000 7445.60210 0.00013
5.05000 7509.00000 7447.73873 0.00013
5.06000 7356.00000 7450.23290 0.00014
5.07000 7689.00000 7453.09366 0.00013
5.08000 7611.00000 7456.32957 0.00013
5.09000 7503.00000 7459.94893 0.00013
5.10000 7550.00000 7463.96015 0.00013
5.11000 7428.00000 7468.37209 0.00013
5.12000 7377.00000 7473.19426 0.00014
5.13000 7424.00000 7478.43697 0.00013
5.14000 7412.00000 7484.11134 0.00013
5.15000 7494.00000 7490.22987 0.00013
5.16000 7602.00000 7496.80665 0.00013
5.17000 7652.00000 7503.85731 0.00013
5.18000 7552.00000 7511.39847 0.00013
5.19000 7468.00000 7519.44735 0.00013
5.20000 7539.00000 7528.02212 0.00013
5.21000 7518.00000 7537.14229 0.00013
5.22000 7648.00000 7546.82823 0.00013
5.23000 7640.00000 7557.10100 0.00013
5.24000 7672.00000 7567.98419 0.00013
5.25000 7566.00000 7579.50599 0.00013
5.26000 7621.00000 7591.70171 0.00013
5.27000 7660.00000 7604.62710 0.00013
5.28000 7660.00000 7618.42824 0.00013
5.29000 7639.00000 7633.12128 0.00013
5.30000 7666.00000 7648.06173 0.00013
5.31000 7597.00000 7663.31654 0.00013
5.32000 7514.00000 7679.28821 0.00013
5.33000 7572.00000 7696.02721 0.00013
5.34000 7808.00000 7713.55701 0.00013
5.35000 7823.00000 7731.90153 0.00013
5.36000 7800.00000 7751.08538 0.00013
5.37000 7902.00000 7771.13431 0.00013
5.38000 7737.00000 7792.07567 0.00013
5.39000 7822.00000 7813.93879 0.00013
5.40000 7742.00000 7836.75526 0.00013
5.41000 7901.00000 7860.55907 0.00013
5.42000 8022.00000 7885.38654 0.00012
5.43000 8076.00000 7911.27607 0.00012
5.44000 8045.00000 7938.26786 0.00012
5.45000 8095.00000 7966.40355 0.00012
5.46000 8142.00000 7995.72603 0.00012
5.47000 8143.00000 8026.27948 0.00012
5.48000 8180.00000 8058.10965 0.00012
5.49000 8193.00000 8091.26439 0.00012
5.50000 8145.00000 8125.79426 0.00012
5.51000 8195.00000 8161.75313 0.00012
5.52000 8214.00000 8199.19856 0.00012
5.53000 8300.00000 8238.19199 0.00012
5.54000 8321.00000 8278.79864 0.00012
5.55000 8250.00000 8321.08720 0.00012
5.56000 8309.00000 8365.12936 0.00012
5.57000 8369.00000 8410.99929 0.00012
5.58000 8403.00000 8458.77322 0.00012
5.59000 8528.00000 8508.52911 0.00012
5.60000 8406.00000 8560.34644 0.00012
5.61000 8641.00000 8614.30614 0.00012
5.62000 8642.00000 8670.49041 0.00012
5.63000 8773.00000 8728.98257 0.00011
5.64000 8702.00000 8789.86681 0.00011
5.65000 8681.00000 8853.22803 0.00012
5.66000 8905.00000 8919.15191 0.00011
5.67000 9059.00000 8987.72551 0.00011
5.68000 9055.00000 9059.03864 0.00011
5.69000 9052.00000 9133.18631 0.00011
5.70000 9310.00000 9210.27183 0.00011
5.71000 9378.00000 9290.41047 0.00011
5.72000 9278.00000 9373.73298 0.00011
5.73000 9341.00000 9460.38873 0.00011
5.74000 9423.00000 9550.54849 0.00011
5.75000 9673.00000 9644.40729 0.00010
5.76000 9843.00000 9742.18794 0.00010
5.77000 9989.00000 9844.14586 0.00010
5.78000 10059.00000 9950.57536 0.00010
5.79000 10189.00000 10061.81760 0.00010
5.80000 10356.00000 10178.26948 0.00010
5.81000 10381.00000 10300.39316 0.00010
5.82000 10628.00000 10428.72564 0.00009
5.83000 10810.00000 10563.88809 0.00009
5.84000 11184.00000 10706.59418 0.00009
5.85000 11155.00000 10857.65632 0.00009
5.86000 11173.00000 11017.98744 0.00009
5.87000 11462.00000 11188.59505 0.00009
5.88000 11788.00000 11370.56294 0.00008
5.89000 11937.00000 11565.01582 0.00008
5.90000 12103.00000 11773.06206 0.00008
5.91000 12416.00000 11995.71064 0.00008
5.92000 12421.00000 12233.75940 0.00008
5.93000 12822.00000 12487.65363 0.00008
5.94000 13222.00000 12757.31688 0.00008
5.95000 13371.00000 13041.95950 0.00007
5.96000 13814.00000 13339.87506 0.00007
5.97000 13987.00000 13648.23981 0.00007
5.98000 14338.00000 13962.93301 0.00007
5.99000 14355.00000 14278.39814 0.00007
6.00000 14700.00000 14587.56304 0.00007
6.01000 14822.00000 14881.83292 0.00007
6.02000 15039.00000 15151.17278 0.00007
6.03000 15327.00000 15384.30041 0.00007
6.04000 15430.00000 15568.98105 0.00006
6.05000 15485.00000 15692.49140 0.00006
6.06000 15188.00000 15742.30379 0.00007
6.07000 15255.00000 15707.07497 0.00007
6.08000 15248.00000 15577.99209 0.00007
6.09000 14772.00000 15350.39549 0.00007
6.10000 14289.00000 15025.35592 0.00007
6.11000 13938.00000 14610.64440 0.00007
6.12000 13677.00000 14120.52666 0.00007
6.13000 13001.00000 13574.19505 0.00008
6.14000 12377.00000 12993.25665 0.00008
6.15000 11791.00000 12399.09586 0.00008
6.16000 11185.00000 11810.84251 0.00009
6.17000 10937.00000 11244.24353 0.00009
[truncated: 289,653 more chars]
