# Supplementary material for: Crystal structure of copper perchlorophthalo­cyanine analysed by 3D electron diffraction
Source: Acta Crystallogr B Struct Sci Cryst Eng Mater. 2021 Jul 29;77(Pt 4):662–75. doi: 10.1107/S2052520621006806 (PMC8337017; doi:10.1107/S2052520621006806)
Supplement: Supplementary file 2 [file b-77-00662-Isup2.hkl]

data_2080220
loop_
 _refln_index_h
 _refln_index_k
 _refln_index_l
 _refln_F_squared_meas
 _refln_F_squared_sigma
 -24  -4   2     101       3
 -24  -6   2     191       6
 -24 -12   2      38       1
 -24   4   0     278       8
 -24   0   0     305       9
 -24  -4   0     440      13
 -24 -12   0      26       1
 -24 -18  -1     468      14
 -23 -17   3     387      12
 -23   3   2      86       3
 -23 -13   2     193       6
 -23   7   0      65       2
 -23  -1   0     278       8
 -23  -3   0     198       6
 -23  -7   0     173       5
 -23 -25   0      54       2
 -23   7  -1     327      10
 -23   3  -1     338      10
 -23  -3  -1     304       9
 -22  -4   3     185       6
 -22  -6   3      13       0
 -22   2   2     213       6
 -22  -2   2     135       4
 -22 -24   2     180       5
 -22   4   1     234       7
 -22   0   1     451      14
 -22  -4   1     180       5
 -22 -18   1     242       7
 -22  16   0     322      10
 -22  10   0     170       5
 -22   6   0     146       4
 -22   4   0      37       1
 -22   2   0     235       7
 -22   0   0    1853      56
 -22  -2   0     228       7
 -22  -6   0      87       3
 -22 -10   0     303       9
 -22 -16   0     633      19
 -22 -18   0     233       7
 -22  12  -1     212       6
 -22   8  -1     206       6
 -22  -8  -1     239       7
 -22 -12  -1     479      14
 -21   5   3     138       4
 -21  -5   3     145       4
 -21 -13   3     127       4
 -21  21   2     104       3
 -21 -13   2      32       1
 -21  11   1     153       5
 -21  -7   1     141       4
 -21   9   0     223       7
 -21   7   0     335      10
 -21   3   0     323      10
 -21  -3   0     506      15
 -21  -7   0     399      12
 -21 -17   0     311       9
 -21 -21   0     190       6
 -21  17  -1     252       8
 -21 -27   0     646      19
 -21   3  -1     216       6
 -21   1  -1     811      24
 -21  -1  -1     757      23
 -21  -3  -1     107       3
 -21 -17  -1     395      12
 -21 -11  -2     493      15
 -21   7   1     751      23
 -21   9   1     110       3
 -21  -9   1     209       6
 -21   3   1     152       5
 -21   5   1     194       6
 -21  -3   1     156       5
 -21  -9   0     183       5
 -21  -1   0     220       7
 -21   1   0     211       6
 -21   5   0     345      10
 -21   4   0      62       2
 -20  10   3     165       5
 -20   2   3     398      12
 -20   0   3     266       8
 -20  -2   3     547      16
 -20 -14   3     124       4
 -20 -16   3     158       5
 -20 -24   3     198       6
 -20  18   2     187       6
 -20  16   2     172       5
 -20  12   2     198       6
 -20   4   2    1621      49
 -20   2   2     217       7
 -20   0   2     845      25
 -20  -4   2     168       5
 -20  -8   2     310       9
 -20 -12   2     321      10
 -20 -14   2       7       0
 -20 -18   2     157       5
 -20  18   1     470      14
 -20  16   1     694      21
 -20  10   1    2051      62
 -20   2   1    3550     107
 -20   0   1    2344      70
 -20  -2   1    2544      76
 -20 -10   1    1072      32
 -20 -16   1     908      27
 -20 -18   1     394      12
 -20  12   0     538      16
 -20   8   0    1007      30
 -20   2   0     504      15
 -20   0   0     497      15
 -20  -2   0     602      18
 -20  -4   0     292       9
 -20  -6   0     260       8
 -20  -8   0    1442      43
 -20 -12   0     783      24
 -20  10  -1     322      10
 -20 -28   0     189       6
 -20   8  -1     649      19
 -20   0  -1     468      14
 -20  -6  -1     513      15
 -20  -8  -1     433      13
 -20 -10  -1     857      26
 -20  -6  -2     428      13
 -20 -10  -2     516      15
 -20   6   2     315       9
 -20   8   2     615      18
 -20  -2   2     115       3
 -20   6   1     449      13
 -20  12   1      62       2
 -20   4   1     405      12
 -20   8   1      61       2
 -20 -14   1     140       4
 -20 -14   0     213       6
 -20 -10   0      95       3
 -20   4   0     824      25
 -20   6   0     513      15
 -20  10   0     357      11
 -20  -2  -1      87       3
 -20  -4  -1      66       2
 -20   1  -1      56       2
 -20   2  -1     126       4
 -19  13   3     191       6
 -19   1   3     223       7
 -19  -1   3     223       7
 -19  -5   3     167       5
 -19 -13   3     159       5
 -19 -15   3     100       3
 -19  13   2     183       5
 -19   7   2    1218      37
 -19  -7   2    1184      36
 -19 -13   2     718      22
 -19 -19   2     123       4
 -19  27   1     312       9
 -19   7   1    5690     171
 -19   3   1    1634      49
 -19  -3   1    1083      32
 -19  -7   1    2464      74
 -19 -17   1     392      12
 -19 -27   1     154       5
 -19  17   0     430      13
 -19  15   0     459      14
 -19  11   0     273       8
 -19   9   0     548      16
 -19   5   0     519      16
 -19   1   0     991      30
 -19  -1   0     830      25
 -19  -3   0     356      11
 -19  -5   0     235       7
 -19  -9   0     317      10
 -19 -11   0     325      10
 -19 -15   0    1018      31
 -19 -17   0    1420      43
 -19  15  -1     125       4
 -19  11  -1     374      11
 -19   9  -1     363      11
 -19   7  -1     525      16
 -19   5  -1     171       5
 -19   1  -1     267       8
 -19  -1  -1     427      13
 -19  -5  -1     729      22
 -19  -7  -1    1771      53
 -19  -9  -1     149       4
 -19 -11  -1    1045      31
 -19 -13  -1     403      12
 -19 -15  -1     312       9
 -19 -19  -1     545      16
 -19  13  -2     283       8
 -19   3  -2     445      13
 -19   1  -2    1084      33
 -19  -1  -2    1276      38
 -19  -3  -2     373      11
 -19  11   2    1078      32
 -19   9   2     412      12
 -19  -1   2     220       7
 -19   1   2     250       7
 -19   3   2     408      12
 -19   5   2     103       3
 -19  -3   2     334      10
 -19 -11   2     412      12
 -19  -9   2     259       8
 -19  13   1     239       7
 -19  15   1     418      13
 -19   5   1     491      15
 -19   9   1     237       7
 -19  11   1     593      18
 -19 -15   1      80       2
 -19 -13   1     136       4
 -19 -11   1     249       7
 -19  -9   1     201       6
 -19  -1   1      82       2
 -19 -13   0     298       9
 -19  -7   0     369      11
 -19   3   0     395      12
 -19   7   0     489      15
 -19  13   0     379      11
 -19 -12  -1      73       2
 -19  -3  -1      96       3
 -19  10  -1      75       2
 -19  13  -1     121       4
 -19   0  -2      44       1
 -19   2  -2     171       5
 -18  -2   4     414      12
 -18 -10   4     319      10
 -18 -24   4     267       8
 -18  18   3     228       7
 -18  12   3     555      17
 -18   6   3      30       1
 -18   2   3     373      11
 -18  -2   3     246       7
 -18  -4   3     196       6
 -18  -6   3     127       4
 -18 -12   3     473      14
 -18 -18   3     104       3
 -18  26   2      17       1
 -18  18   2     721      22
 -18  16   2     838      25
 -18  10   2    4697     141
 -18   2   2    6142     184
 -18   0   2    2382      71
 -18  -2   2    4228     127
 -18  -6   2     169       5
 -18 -10   2    2149      64
 -18 -16   2    1902      57
 -18 -18   2     870      26
 -18  14   1    1989      60
 -18  12   1    3553     107
 -18   2   1    1813      54
 -18   0   1     848      25
 -18  -2   1    1591      48
 -18  -4   1     202       6
 -18 -12   1    1443      43
 -18 -14   1     879      26
 -18 -18   1     240       7
 -18 -28   1     237       7
 -18  22   0     110       3
 -18  10   0    1254      38
 -18   8   0    2144      64
 -18   6   0    1046      31
 -18   4   0     700      21
 -18   2   0     748      22
 -18   0   0    1754      53
 -18  -2   0     769      23
 -18  -4   0     498      15
 -18  -6   0     121       4
 -18  -8   0    1986      60
 -18 -10   0    2485      75
 -18 -14   0     200       6
 -18 -16   0     580      17
 -18 -20   0     321      10
 -18  22  -1     215       6
 -18 -22   0     606      18
 -18 -24   0     266       8
 -18  12  -1     197       6
 -18  10  -1     845      25
 -18 -28   0      69       2
 -18   8  -1     166       5
 -18   6  -1     634      19
 -18   4  -1     311       9
 -18   0  -1     650      20
 -18  -4  -1     317      10
 -18  -6  -1     325      10
 -18  -8  -1     107       3
 -18 -10  -1    1107      33
 -18 -12  -1     743      22
 -18 -20  -1      42       1
 -18 -22  -1     814      24
 -18 -24  -1     361      11
 -18   2  -2    1470      44
 -18   0  -2     701      21
 -18  -2  -2    1596      48
 -18  -6  -2     344      10
 -18   4   3     546      16
 -18   0   3      80       2
 -18  12   2     432      13
 -18  14   2     431      13
 -18   6   2     724      22
 -18   8   2     204       6
 -18   4   2     542      16
 -18  -8   2     231       7
 -18 -12   2      43       1
 -18  18   1     938      28
 -18  16   1      95       3
 -18   4   1    2453      74
 -18   6   1     272       8
 -18   8   1     467      14
 -18  10   1     261       8
 -18 -16   1     116       3
 -18  -8   1     247       7
 -18 -10   1      20       1
 -18  14   0     870      26
 -18  16   0    1447      43
 -18  18   0     443      13
 -18 -18   0     119       4
 -18 -12   0     776      23
 -18  -9   0      10       0
 -18  12   0    1096      33
 -18 -11  -1     173       5
 -18   7  -1      48       1
 -18  14  -1     130       4
 -18  16  -1      88       3
 -17 -13   4     181       5
 -17  21   3      62       2
 -17  19   3     285       9
 -17  13   3     221       7
 -17  11   3      96       3
 -17   7   3     758      23
 -17   3   3     484      15
 -17  -3   3     258       8
 -17  -7   3     852      26
 -17  -9   3     175       5
 -17 -11   3     346      10
 -17 -13   3     380      11
 -17 -19   3     119       4
 -17  27   2     485      15
 -17  21   2     233       7
 -17  17   2     800      24
 -17  11   2    1399      42
 -17   7   2    3859     116
 -17   5   2    1003      30
 -17   3   2     627      19
 -17  -3   2     128       4
 -17  -5   2     225       7
 -17  -7   2    2150      64
 -17  -9   2     462      14
 -17 -11   2     454      14
 -17 -21   2     195       6
 -17 -27   2     464      14
 -17  23   1     269       8
 -17  17   1     875      26
 -17  15   1    2852      86
 -17  11   1     897      27
 -17   9   1    2959      89
 -17   5   1    2005      60
 -17   1   1    6582     197
 -17  -1   1    5298     159
 -17  -5   1     381      11
 -17  -9   1    1289      39
 -17 -11   1     370      11
 -17 -15   1    1170      35
 -17 -17   1     317      10
 -17  21   0     350      10
 -17  17   0    1221      37
 -17  15   0     678      20
 -17  13   0     565      17
 -17  11   0    1063      32
 -17   7   0    2516      75
 -17   5   0    1342      40
 -17   3   0    1130      34
 -17   1   0    1155      35
 -17  -1   0    1176      35
 -17  -3   0     441      13
 -17  -5   0    1944      58
 -17  -7   0    2331      70
 -17  -9   0     843      25
 -17 -11   0    1242      37
 -17 -13   0     841      25
 -17 -15   0    1333      40
 -17 -17   0     740      22
 -17 -19   0     435      13
 -17 -21   0    1071      32
 -17 -25   0     262       8
 -17  13  -1     497      15
 -17   7  -1     537      16
 -17 -29   0     362      11
 -17   5  -1     462      14
 -17   3  -1    2174      65
 -17   1  -1    4243     127
 -17  -1  -1    5202     156
 -17  -3  -1    2736      82
 -17  -5  -1     718      22
 -17  -9  -1      63       2
 -17 -11  -1     207       6
 -17 -13  -1     633      19
 -17 -17  -1     110       3
 -17 -19  -1     451      14
 -17  13  -2     251       8
 -17   9  -2     778      23
 -17   3  -2     530      16
 -17   1  -2     798      24
 -17  -1  -2    1086      33
 -17  -3  -2     194       6
 -17  -5  -2     465      14
 -17  -9  -2     534      16
 -17 -11  -2     429      13
 -17 -13  -2     885      27
 -17  15  -3     473      14
 -17 -15  -2     181       5
 -17   5   3     452      14
 -17   9   3      43       1
 -17   1   3     309       9
 -17   8   3      95       3
 -17  -1   3     312       9
 -17  13   2     230       7
 -17  15   2     196       6
 -17   9   2    1458      44
 -17   1   2     211       6
 -17  -1   2     164       5
 -17 -15   2     103       3
 -17 -13   2     122       4
 -17 -17   2     306       9
 -17  19   1     379      11
 -17  13   1     279       8
 -17   7   1     327      10
 -17  -7   1     252       8
 -17   3   1     162       5
 -17 -13   1     169       5
 -17 -19   1     143       4
 -17  19   0     591      18
 -17   9   0    1283      38
 -17  -2  -1     391      12
 -17   9  -1      47       1
 -17  11  -1     395      12
 -17  -7  -2      48       1
 -17   5  -2      52       2
 -17   8  -2      88       3
 -16 -10   4     212       6
 -16 -12   4     292       9
 -16 -14   4     255       8
 -16 -16   4      96       3
 -16 -18   4     172       5
 -16 -20   4     147       4
 -16  12   4     139       4
 -16  26   3      19       1
 -16  18   3     656      20
 -16  16   3     674      20
 -16  10   3    1574      47
 -16   8   3     100       3
 -16   6   3     159       5
 -16   4   3     234       7
 -16   2   3    2923      88
 -16   0   3    1410      42
 -16  -2   3    3661     110
 -16  -4   3      70       2
 -16  -6   3     730      22
 -16 -10   3    1403      42
 -16 -14   3     137       4
 -16 -16   3     629      19
 -16 -18   3     828      25
 -16 -26   3     188       6
 -16  28   2     238       7
 -16  20   2     190       6
 -16  18   2    1477      44
 -16  14   2    3715     111
 -16  12   2    1555      47
 -16   4   2    2201      66
 -16   2   2    1468      44
 -16   0   2     499      15
 -16  -2   2    1492      45
 -16  -4   2     678      20
 -16 -12   2    1010      30
 -16 -14   2    1746      52
 -16 -18   2     625      19
 -16 -28   2     441      13
 -16 -30   2     129       4
 -16  24   1      93       3
 -16  12   1     546      16
 -16  10   1   12650     380
 -16   8   1   11135     334
 -16   4   1     948      28
 -16   2   1    3856     116
 -16   0   1    6239     187
 -16  -2   1    2816      84
 -16  -4   1     423      13
 -16  -8   1    4718     142
 -16 -10   1    6364     191
 -16  22   0     623      19
 -16  16   0    1193      36
 -16  14   0    1298      39
 -16  12   0    2101      63
 -16  10   0    2726      82
 -16   8   0    1053      32
 -16   6   0    2313      69
 -16   4   0    3672     110
 -16   0   0    3099      93
 -16  -4   0     941      28
 -16  -6   0    1305      39
 -16  -8   0     674      20
 -16 -10   0    2081      62
 -16 -12   0    2153      65
 -16 -14   0     747      22
 -16 -16   0     680      20
 -16 -18   0     976      29
 -16  22  -1     315       9
 -16 -22   0    3052      92
 -16 -24   0     324      10
 -16  16  -1     184       6
 -16  12  -1     849      25
 -16 -28   0     466      14
 -16   8  -1     250       7
 -16   2  -1    5057     152
 -16   0  -1    1457      44
 -16  -2  -1    4618     139
 -16 -12  -1    1441      43
 -16 -14  -1     311       9
 -16 -16  -1     660      20
 -16  16  -2    1126      34
 -16  14  -2    1339      40
 -16 -18  -1     310       9
 -16  10  -2     894      27
 -16   8  -2     339      10
 -16 -22  -1     116       3
 -16   6  -2     696      21
 -16   4  -2     787      24
 -16  -4  -2     710      21
 -16  -8  -2     327      10
 -16 -10  -2     808      24
 -16 -14  -2    4724     142
 -16  -8   3     571      17
 -16 -12   3      56       2
 -16   8   2     295       9
 -16  10   2     303       9
 -16   6   2     415      12
 -16  -6   2     379      11
 -16 -10   2     105       3
 -16  -8   2      61       2
 -16 -20   2      92       3
 -16  18   1     555      17
 -16  20   1     646      19
 -16  22   1     413      12
 -16  16   1     375      11
 -16  14   1     601      18
 -16  19   1      46       1
 -16   6   1     502      15
 -16  -6   1     269       8
 -16 -16   1     160       5
 -16 -14   1     166       5
 -16 -12   1     153       5
 -16 -22   1     182       5
 -16 -20   1     183       6
 -16 -18   1     194       6
 -16  18   0    1179      35
 -16  20   0     692      21
 -16 -20   0     297       9
 -16  -2   0    1198      36
 -16   2   0    1450      44
 -16 -10  -1     182       5
 -16  -8  -1      77       2
 -16  -6  -1     180       5
 -16  10  -1     183       5
 -16  14  -1     142       4
 -16  18  -1      96       3
 -16 -16  -2     104       3
 -16 -15  -2     169       5
 -16   2  -2      64       2
 -16  12  -2      64       2
 -15  -7   4     233       7
 -15 -13   4     157       5
 -15  13   4     115       3
 -15  27   3     318      10
 -15  23   3     198       6
 -15  17   3     175       5
 -15  15   3      69       2
 -15  13   3     192       6
 -15  11   3     266       8
 -15   9   3     555      17
 -15   7   3    1503      45
 -15   5   3     422      13
 -15   3   3     434      13
 -15  -3   3     420      13
 -15  -5   3     663      20
 -15  -7   3    1210      36
 -15  -9   3     833      25
 -15 -11   3     529      16
 -15 -13   3     228       7
 -15 -25   3     176       5
 -15 -27   3    1043      31
 -15  23   2      52       2
 -15  19   2     501      15
 -15  15   2     992      30
 -15  13   2     419      13
 -15  11   2     795      24
 -15   9   2    3805     114
 -15   7   2     540      16
 -15   5   2    2382      71
 -15   1   2    5160     155
 -15  -1   2    6901     207
 -15  -5   2     976      29
 -15  -7   2     202       6
 -15  -9   2    2825      85
 -15 -11   2    1144      34
 -15 -13   2    1167      35
 -15 -15   2    1011      30
 -15 -17   2     166       5
 -15  21   1    2316      69
 -15  15   1    3317     100
 -15  13   1    2593      78
 -15  11   1   12886     387
 -15   9   1    1405      42
 -15   7   1   11630     349
 -15   5   1    4414     132
 -15  -5   1     713      21
 -15  -7   1    5785     174
 -15  -9   1     235       7
 -15 -11   1    4679     140
 -15 -13   1    1135      34
 -15 -15   1    1233      37
 -15 -21   1    1006      30
 -15  19   0     524      16
 -15  17   0    2212      66
 -15  13   0    3421     103
 -15  11   0    1887      57
 -15   5   0    3484     105
 -15   3   0    2466      74
 -15   1   0    7699     231
 -15  -1   0    9351     281
 -15  -3   0    2461      74
 -15  -5   0    2435      73
 -15  -7   0    1301      39
 -15  -9   0     825      25
 -15 -11   0    1527      46
 -15 -13   0    1980      59
 -15 -15   0     476      14
 -15  29  -1     410      12
 -15 -17   0    1403      42
 -15  27  -1     361      11
 -15 -19   0     686      21
 -15 -21   0     376      11
 -15 -23   0     461      14
 -15  17  -1     235       7
 -15  15  -1     264       8
 -15  13  -1    1165      35
 -15 -27   0     253       8
 -15  11  -1     461      14
 -15   9  -1    1371      41
 -15   7  -1     341      10
 -15   5  -1    1917      57
 -15   3  -1     322      10
 -15   1  -1    5673     170
 -15  -1  -1    7272     218
 -15  -3  -1     309       9
 -15  -5  -1    1785      54
 -15  -7  -1     385      12
 -15  -9  -1    3425     103
 -15 -11  -1     723      22
 -15 -13  -1    1638      49
 -15 -15  -1     611      18
 -15  17  -2     207       6
 -15 -17  -1     454      14
 -15  15  -2    1772      53
 -15  11  -2     310       9
 -15   9  -2    2900      87
 -15   5  -2    1144      34
 -15   3  -2     240       7
 -15 -29  -1     423      13
 -15  -5  -2     823      25
 -15  -7  -2     244       7
 -15  -9  -2    3741     112
 -15   1   3     777      23
 -15  -1   3     726      22
 -15 -15   3     224       7
 -15  17   2     566      17
 -15   3   2     356      11
 -15 -19   2     206       6
 -15  23   1     234       7
 -15  19   1     792      24
 -15  17   1     627      19
 -15  -1   1    1240      37
 -15   1   1    1274      38
 -15   3   1     160       5
 -15 -19   1     285       9
 -15 -17   1     282       8
 -15 -23   1     148       4
 -15  21   0     685      21
 -15  23   0     715      21
 -15   7   0    2553      77
 -15  15   0    1612      48
 -15   9   0    1243      37
 -15 -23  -1      86       3
 -15 -14  -1      60       2
 -15  22  -1      26       1
 -15 -15  -2     306       9
 -15   0  -2      29       1
 -14 -12   5     379      11
 -14 -16   4     353      11
 -14 -18   4     702      21
 -14   6   4     199       6
 -14   2   4     741      22
 -14   0   4     613      18
 -14  -2   4     860      26
 -14  18   4     472      14
 -14  16   4     280       8
 -14  10   4     149       4
 -14   4   3    1106      33
 -14   2   3     826      25
 -14   0   3     304       9
 -14  -2   3     388      12
 -14  -4   3     609      18
 -14  18   3     399      12
 -14  14   3    1318      40
 -14  12   3     467      14
 -14  10   3     180       5
 -14 -12   3     289       9
 -14 -14   3    1546      46
 -14 -16   3     219       7
 -14 -18   3     624      19
 -14 -20   3     175       5
 -14 -24   3     171       5
 -14 -28   3     313       9
 -14 -30   3     105       3
 -14  34   2     214       6
 -14  22   2     268       8
 -14  20   2     750      23
 -14  14   2     333      10
 -14  16   2     113       3
 -14  10   2    7681     230
 -14   8   2    4651     140
 -14   6   2    1216      36
 -14   4   2    2542      76
 -14   2   2    5494     165
 -14   0   2    5809     174
 -14  -2   2    3103      93
 -14  -4   2     536      16
 -14  -6   2    1005      30
 -14  -8   2    5110     153
 -14 -10   2    5743     172
 -14 -18   2     566      17
 -14 -20   2     429      13
 -14 -22   2     330      10
 -14  22   1    5276     158
 -14  18   1     571      17
 -14  16   1    1860      56
 -14  12   1   13306     399
 -14  10   1   14089     423
 -14   8   1    3386     102
 -14   6   1    1850      55
 -14   4   1    4620     139
 -14   2   1     692      21
 -14   0   1   33841    1015
 -14  -4   1     705      21
 -14  -6   1     739      22
 -14  -8   1     747      22
 -14 -10   1    5921     178
 -14 -12   1    5351     161
 -14 -16   1     704      21
 -14 -18   1     302       9
 -14 -22   1    2605      78
 -14 -26   1     169       5
 -14 -28   1     156       5
 -14  22   0     645      19
 -14  18   0    1634      49
 -14  16   0    1559      47
 -14  12   0    5344     160
 -14  10   0    5728     172
 -14   8   0    3464     104
 -14   2   0    8245     247
 -14   0   0    2458      74
 -14  -2   0    1158      35
 -14  -4   0     276       8
 -14  -8   0    2265      68
 -14 -10   0    3698     111
 -14 -12   0    3162      95
 -14 -14   0    1644      49
 -14 -16   0    1690      51
 -14 -18   0     611      18
 -14 -20   0     262       8
 -14 -22   0     914      27
 -14  18  -1     390      12
 -14  16  -1    3109      93
 -14  14  -1    4918     148
 -14  12  -1    1146      34
 -14  10  -1    2914      87
 -14 -26   0     413      12
 -14   8  -1    2420      73
 -14 -28   0     327      10
 -14   6  -1    1735      52
 -14 -30   0     560      17
 -14   4  -1    4577     137
 -14   2  -1     202       6
 -14   0  -1    3279      98
 -14  -4  -1    5939     178
 -14  -6  -1    1977      59
 -14  -8  -1    7052     212
 -14 -10  -1    4953     149
 -14 -12  -1    2294      69
 -14 -14  -1    9174     275
 -14  18  -2     116       3
 -14 -16  -1    4562     137
 -14  16  -2     716      21
 -14 -18  -1     185       6
 -14  14  -2    2169      65
 -14  10  -2    2037      61
 -14   6  -2     276       8
 -14   4  -2    1338      40
 -14   0  -2    1004      30
 -14  -4  -2    1373      41
 -14  -6  -2     488      15
 -14   8   3     401      12
 -14   6   3     187       6
 -14  -8   3     190       6
 -14  -6   3     297       9
 -14 -10   3      87       3
 -14  18   2     711      21
 -14  12   2     603      18
 -14 -12   2     427      13
 -14 -16   2      64       2
 -14  24   1     247       7
 -14  20   1     157       5
 -14  14   1     397      12
 -14 -14   1     143       4
 -14 -20   1     158       5
 -14 -24   1      62       2
 -14  20   0     566      17
 -14  24   0     944      28
 -14 -24   0     848      25
 -14  14   0    4769     143
 -14  -6   0    1822      55
 -14   4   0    1411      42
 -14   6   0    3705     111
 -14 -17   0      10       0
 -14 -20  -1       5       0
 -14  -2  -1      52       2
 -14  20  -1      87       3
 -14 -14  -2     304       9
 -14 -12  -2     175       5
 -14 -10  -2     322      10
 -14  -8  -2      54       2
 -14  12  -2     306       9
 -13  -9   4     401      12
 -13   5   4     470      14
 -13  -5   4     434      13
 -13  27   4     151       5
 -13  11   3     553      17
 -13   9   3    1715      51
 -13   7   3     261       8
 -13   5   3     521      16
 -13   1   3    2483      74
 -13  -1   3    1784      54
 -13  -5   3     940      28
 -13  -7   3     179       5
 -13  -9   3    1477      44
 -13 -11   3     765      23
 -13 -13   3     473      14
 -13 -15   3     688      21
 -13 -17   3      77       2
 -13  15   3     455      14
 -13  13   3     291       9
 -13 -25   3     130       4
 -13  21   2    1927      58
 -13  15   2    1070      32
 -13  13   2    2048      61
 -13  11   2    4947     148
 -13  19   2     507      15
 -13   9   2    1384      42
 -13   7   2    3856     116
 -13   5   2    8227     247
 -13   3   2     385      12
 -13  -1   2     646      19
 -13  -5   2    4874     146
 -13  -3   2     198       6
 -13  -7   2    3087      93
 -13 -11   2    5051     152
 -13 -13   2    1800      54
 -13 -15   2     687      21
 -13 -17   2     540      16
 -13 -19   2     290       9
 -13 -21   2    1411      42
 -13 -25   2     190       6
 -13 -29   2     119       4
 -13  35   1      86       3
 -13  19   1     448      13
 -13  17   1    3459     104
 -13  13   1    3673     110
 -13  11   1   10445     313
 -13   7   1    3392     102
 -13   5   1   16791     504
 -13   3   1   28973     869
 -13   1   1   58140    1744
 -13  -1   1   43928    1318
 -13  -3   1    5072     152
 -13  -5   1   11245     337
 -13  -7   1    1207      36
 -13 -11   1    3164      95
 -13 -13   1    2150      65
 -13 -17   1    1501      45
 -13  31   0     156       5
 -13  29   0     410      12
 -13  25   0     672      20
 -13  23   0    1722      52
 -13  19   0     877      26
 -13  17   0    4029     121
 -13  13   0    3102      93
 -13  11   0    7290     219
 -13   9   0   14102     423
 -13   5   0    5070     152
 -13   3   0    5673     170
 -13   1   0    7225     217
 -13  -1   0    8587     258
 -13  -3   0     342      10
 -13  -5   0    4445     133
 -13  -7   0    2211      66
 -13  -9   0    7365     221
 -13 -11   0    4255     128
 -13 -13   0    1739      52
 -13 -15   0    1294      39
 -13  29  -1     276       8
 -13 -17   0    2216      66
 -13  25  -1     477      14
 -13 -19   0     527      16
 -13  23  -1     670      20
 -13  21  -1     569      17
 -13  19  -1     329      10
 -13  17  -1     675      20
 -13  15  -1    5575     167
 -13 -23   0    1451      44
 -13  13  -1     425      13
 -13 -25   0    1536      46
 -13   9  -1   13469     404
 -13 -27   0     990      30
 -13   7  -1     835      25
 -13   5  -1    1033      31
 -13 -29   0    2060      62
 -13   3  -1     341      10
 -13 -31   0     743      22
 -13  -1  -1     299       9
 -13  -3  -1     210       6
 -13  -5  -1    2385      72
 -13  -7  -1     441      13
 -13  -9  -1   20668     620
 -13 -11  -1     395      12
 -13 -13  -1    1270      38
 -13  21  -2      94       3
 -13  19  -2     392      12
 -13 -15  -1   12685     381
 -13  17  -2     951      29
 -13  13  -2    1636      49
 -13 -17  -1    1219      37
 -13  11  -2    1083      32
 -13 -19  -1     633      19
 -13 -21  -1     715      21
 -13   7  -2     218       7
 -13   5  -2     905      27
 -13 -23  -1    1962      59
 -13   3  -2    8941     268
 -13 -25  -1    3523     106
 -13   1  -2     896      27
 -13  -1  -2    2822      85
 -13  -7   4     163       5
 -13  17   3     117       4
 -13   3   3     139       4
 -13  17   2     678      20
 -13   1   2     578      17
 -13  -9   2     231       7
 -13 -23   2     141       4
 -13  25   1     228       7
 -13  21   1     572      17
 -13  15   1     349      10
 -13  23   1      65       2
 -13   9   1     645      19
 -13  -9   1     419      13
 -13 -15   1     230       7
 -13 -21   1     177       5
 -13 -19   1     240       7
 -13 -25   1      97       3
 -13  21   0    2051      62
 -13  15   0    2452      74
 -13 -21   0     763      23
 -13   7   0    4585     138
 -13   1  -1     228       7
 -13  11  -1     134       4
 -13 -17  -2      28       1
 -13 -15  -2      64       2
 -13 -18  -2     119       4
 -13 -13  -2     338      10
 -13 -11  -2     168       5
 -13  -5  -2     286       9
 -12 -16   4     218       7
 -12 -18   4     280       8
 -12  -2   4     423      13
 -12  -4   4     352      11
 -12 -14   4     274       8
 -12   4   4     170       5
 -12   2   4     392      12
 -12   0   4     319      10
 -12  18   4     126       4
 -12  14   4     593      18
 -12  -2   3    4420     133
 -12  -6   3     162       5
 -12  -8   3    1690      51
 -12 -10   3    1858      56
 -12 -12   3     359      11
 -12 -14   3     175       5
 -12 -16   3     397      12
 -12 -20   3     393      12
 -12  12   3     483      14
 -12  10   3    1541      46
 -12   8   3    1875      56
 -12   4   3     699      21
 -12   2   3    4357     131
 -12   0   3    3962     119
 -12  -4   3     429      13
 -12  20   3     507      15
 -12  16   3      23       1
 -12  34   3     233       7
 -12  28   2     314       9
 -12  26   2     183       5
 -12  22   2    3909     117
 -12  18   2    1205      36
 -12  16   2    1099      33
 -12  14   2     447      13
 -12  12   2    5808     174
 -12  10   2   11150     334
 -12   0   2   23337     700
 -12  24   2     249       7
 -12   8   2    1709      51
 -12   6   2    1058      32
 -12   4   2    5287     159
 -12   2   2     398      12
 -12  -2   2     319      10
 -12  -4   2    2191      66
 -12 -10   2    7047     211
 -12 -12   2    4155     125
 -12  -8   2     512      15
 -12 -14   2     203       6
 -12 -16   2     706      21
 -12 -18   2     575      17
 -12 -22   2    2462      74
 -12 -26   2     228       7
 -12 -28   2     251       8
 -12  32   1     144       4
 -12  26   1    1554      47
 -12  22   1     295       9
 -12  14   1     780      23
 -12  12   1   35399    1062
 -12  10   1   19045     571
 -12   8   1    8709     261
 -12   6   1    2743      82
 -12   2   1    5332     160
 -12   0   1   27125     814
 -12  -2   1    1351      41
 -12  -4   1     333      10
 -12  -6   1    1355      41
 -12  -8   1    4283     129
 -12 -10   1    8589     258
 -12 -12   1   15073     452
 -12 -16   1     820      25
 -12 -26   1     571      17
 -12  30   0     480      14
 -12  24   0    1290      39
 -12  22   0     654      20
 -12  20   0    2265      68
 -12  16   0    5261     158
 -12  14   0    8648     259
 -12  12   0    6805     204
 -12  10   0    6991     210
 -12   8   0   27731     832
 -12   6   0    4124     124
 -12   4   0   11233     337
 -12   2   0    4306     129
 -12   0   0   13247     397
 -12  -2   0     712      21
 -12  -4   0    3642     109
 -12  -6   0    2945      88
 -12  -8   0   22939     688
 -12 -10   0   12426     373
 -12 -12   0    2807      84
 -12  34  -1     153       5
 -12 -14   0   18493     555
 -12 -16   0    7971     239
 -12  26  -1     268       8
 -12  22  -1     422      13
 -12 -20   0    2270      68
 -12 -22   0     660      20
 -12  16  -1    2617      79
 -12  14  -1    8672     260
 -12 -24   0     631      19
 -12  12  -1    2015      60
 -12  10  -1    4160     125
 -12 -26   0     800      24
 -12   8  -1    1998      60
 -12   6  -1    2553      77
 -12   4  -1    4347     130
 -12 -30   0     440      13
 -12   2  -1    4378     131
 -12   0  -1    2754      83
 -12  -2  -1    4386     132
 -12  -4  -1    4586     138
 -12  -6  -1    2530      76
 -12  -8  -1    3607     108
 -12  26  -2     678      20
 -12 -10  -1   12161     365
 -12  24  -2     448      13
 -12  22  -2    2747      82
 -12 -12  -1    1466      44
 -12 -14  -1   14628     439
 -12  16  -2     236       7
 -12 -16  -1    5836     175
 -12  12  -2     885      27
 -12 -18  -1     227       7
 -12 -20  -1     193       6
 -12   8  -2     364      11
 -12 -22  -1     652      20
 -12   6  -2     836      25
 -12   9   4      62       2
 -12  -6   4      79       2
 -12  18   3     156       5
 -12  14   3     201       6
 -12 -18   3     394      12
 -12  20   2    1441      43
 -12  -6   2     299       9
 -12 -24   2     106       3
 -12 -20   2      92       3
 -12  24   1     295       9
 -12  20   1     438      13
 -12  18   1     402      12
 -12  16   1    1231      37
 -12   4   1    1519      46
 -12 -14   1     500      15
 -12 -22   1     152       5
 -12 -20   1     136       4
 -12 -18   1      88       3
 -12  26   0     797      24
 -12  18   0    1574      47
 -12 -28   0     503      15
 -12 -18   0     447      13
 -12 -26  -1     127       4
 -12 -24  -1      59       2
 -12  18  -1     116       3
 -12  20  -1     162       5
 -12 -22  -2     290       9
 -12 -12  -2     233       7
 -12  -8  -2     227       7
 -12  -6  -2     406      12
 -12   0  -2     121       4
 -12   2  -2     604      18
 -11  -9   4    1277      38
 -11 -15   4     205       6
 -11   1   4     274       8
 -11  -1   4     874      26
 -11  -5   4     163       5
 -11  11   4     371      11
 -11   9   4    1078      32
 -11   7   4     349      10
 -11  17   4     118       4
 -11  15   4     291       9
 -11  -9   3     689      21
 -11 -11   3    2334      70
 -11 -13   3    1712      51
 -11 -15   3     467      14
 -11 -17   3     827      25
 -11 -19   3     286       9
 -11 -21   3    1581      47
 -11 -25   3     286       9
 -11 -29   3     222       7
 -11   7   3     433      13
 -11   5   3    3677     110
 -11   3   3     555      17
 -11   1   3     284       9
 -11  -1   3     151       5
 -11  -3   3     369      11
 -11  -5   3    3876     116
 -11  -7   3     895      27
 -11  17   3     497      15
 -11  15   3     204       6
 -11  13   3    2035      61
 -11  11   3    3262      98
 -11   9   3     355      11
 -11  21   3     663      20
 -11  21   2     820      25
 -11  19   2     549      16
 -11  17   2    1430      43
 -11  15   2     422      13
 -11  13   2    2396      72
 -11  11   2    4727     142
 -11   9   2     958      29
 -11   7   2    5085     153
 -11   5   2    7624     229
 -11   3   2   11326     340
 -11   1   2   42708    1281
 -11  -1   2   29370     881
 -11  -3   2    6229     187
 -11  -5   2    7879     236
 -11  -7   2    2582      77
 -11  -9   2     431      13
 -11 -11   2    5030     151
 -11 -13   2    1471      44
 -11 -17   2    1011      30
 -11 -21   2     527      16
 -11 -27   2      86       3
 -11 -29   2     184       6
 -11 -31   2      45       1
 -11  31   1     134       4
 -11  29   1    2098      63
 -11  25   1     394      12
 -11  23   1    1073      32
 -11  19   1    2251      68
 -11  17   1    5545     166
 -11  15   1    4510     135
 -11  13   1   11649     349
 -11   9   1   19607     588
 -11   7   1   11735     352
 -11   5   1   31374     941
 -11   3   1    9443     283
 -11   1   1   36578    1097
 -11  -1   1   27595     828
 -11  -3   1     757      23
 -11  -5   1   23811     714
 -11  -7   1    3515     105
 -11  -9   1    5504     165
 -11 -11   1     308       9
 -11 -13   1    4555     137
 -11 -15   1    2565      77
 -11 -17   1    3207      96
 -11 -19   1     595      18
 -11 -21   1     406      12
 -11 -23   1     756      23
 -11 -25   1     338      10
 -11 -29   1    2063      62
 -11  33   0     202       6
 -11  29   0     212       6
 -11  25   0     826      25
 -11 -31   1     300       9
 -11  23   0     829      25
 -11  17   0    3529     106
 -11  15   0   11168     335
 -11  13   0    4839     145
 -11  11   0    8013     240
 -11   9   0   28333     850
 -11   7   0   11228     337
 -11   3   0   10848     325
 -11   1   0    6054     182
 -11  -1   0    4175     125
 -11  -3   0    1055      32
 -11  -7   0    6023     181
 -11  -9   0   27871     836
 -11 -11   0    5492     165
 -11 -13   0    2205      66
 -11 -15   0   12417     372
 -11  31  -1     340      10
 -11 -17   0    5513     165
 -11  27  -1     317      10
 -11  23  -1     724      22
 -11 -19   0    1572      47
 -11  21  -1     821      25
 -11  19  -1    5430     163
 -11 -21   0    1558      47
 -11  17  -1     956      29
 -11  15  -1     935      28
 -11 -23   0    1977      59
 -11  13  -1    7734     232
 -11 -25   0    3125      94
 -11  11  -1    6746     202
 -11   9  -1     445      13
 -11 -27   0     416      12
 -11   7  -1    5302     159
 -11   5  -1    3199      96
 -11   3  -1   65207    1956
 -11 -29   0    1343      40
 -11   1  -1     865      26
 -11 -31   0     287       9
 -11  -1  -1     984      30
 -11  -3  -1   71089    2133
 -11  -5  -1    5405     162
 -11  29  -2     502      15
 -11  -7  -1    8303     249
 -11  -9  -1     499      15
 -11  23  -2     785      24
 -11  21  -2    1306      39
 -11 -11  -1    8708     261
 -11  19  -2     389      12
 -11 -13  -1   10909     327
 -11  17  -2    6738     202
 -11 -15  -1    3892     117
 -11  15  -2    2279      68
 -11  13  -2     953      29
 -11  11  -2     398      12
 -11 -17  -1    3859     116
 -11   9  -2    4499     135
 -11 -19  -1   14637     439
 -11   5   4     115       3
 -11  -8   4     609      18
 -11  -7   4     369      11
 -11  19   3     131       4
 -11 -11   4     404      12
 -11  25   2     219       7
 -11 -15   2     286       9
 -11 -19   2     210       6
 -11 -25   2     116       3
 -11 -23   2      91       3
 -11  27   1     139       4
 -11  21   1     989      30
 -11  11   1     569      17
 -11   2   1      71       2
 -11 -27   1     164       5
 -11  27   0     287       9
 -11  21   0    2383      72
 -11  19   0    3417     103
 -11  -5   0    5960     179
 -11   5   0   13866     416
 -11 -27  -1     144       4
 -11 -23  -1     364      11
 -11 -21  -1     115       3
 -11 -10  -1      22       1
 -11 -23  -2     105       3
 -11 -21  -2     204       6
 -11 -22  -2      28       1
 -11 -17  -2     732      22
 -11 -15  -2     245       7
 -11 -13  -2     112       3
 -11 -11  -2     114       3
 -11  -9  -2     854      26
 -11  -7  -2     329      10
 -11  -5  -2     179       5
 -10 -16   4     811      24
 -10  -2   4    2195      66
 -10  -8   4     861      26
 -10 -10   4     291       9
 -10   2   4    1782      53
 -10   0   4     654      20
 -10  10   4     515      15
 -10 -22   3    2145      64
 -10 -26   3     211       6
 -10 -28   3      93       3
 -10 -10   3    4384     132
 -10 -12   3    1798      54
 -10 -16   3     535      16
 -10 -18   3     924      28
 -10   4   3     500      15
 -10   0   3    4870     146
 -10  -4   3     710      21
 -10  -6   3     188       6
 -10  -8   3     383      11
 -10  12   3    1328      40
 -10  10   3    6952     209
 -10   6   3     572      17
 -10  22   3    1590      48
 -10  18   3     599      18
 -10  17   3     142       4
 -10  16   3     283       9
 -10  30   3      81       2
 -10  28   3     325      10
 -10  26   3     160       5
 -10  22   2     373      11
 -10  20   2     841      25
 -10  18   2     481      14
 -10  16   2    1769      53
 -10  14   2     587      18
 -10  12   2   19489     585
 -10  10   2   15634     469
 -10   8   2    4886     147
 -10   6   2    4668     140
 -10   4   2    1686      51
 -10   2   2    4412     132
 -10   0   2   23708     711
 -10  -2   2     295       9
 -10  -4   2    1884      57
 -10  -6   2    2398      72
 -10  -8   2    4664     140
 -10 -10   2   15747     472
 -10 -12   2   19144     574
 -10 -14   2     711      21
 -10  32   2     197       6
 -10  28   2     135       4
 -10  26   2     938      28
 -10  24   2     809      24
 -10 -16   2     828      25
 -10 -18   2     546      16
 -10 -22   2     264       8
 -10 -20   2     145       4
 -10 -24   2     368      11
 -10 -26   2    1012      30
 -10  30   1     270       8
 -10  26   1     407      12
 -10  20   1    1368      41
 -10  16   1   18211     546
 -10  14   1   34418    1033
 -10  12   1   17902     537
 -10  10   1   30215     906
 -10   8   1   90213    2706
 -10   6   1   20165     605
 -10   4   1   48578    1457
 -10   2   1    1603      48
 -10   0   1   41707    1251
 -10  -2   1     369      11
 -10  -4   1    6327     190
 -10  -6   1    9545     286
 -10  -8   1   38989    1170
 -10 -10   1   16892     507
 -10 -12   1    9848     295
 -10 -14   1   18115     543
 -10 -16   1   10054     302
 -10 -20   1     740      22
 -10 -26   1     200       6
 -10 -30   1     236       7
 -10 -32   1     102       3
 -10  24   0    1275      38
 -10  22   0    1935      58
 -10  20   0    3780     113
 -10  18   0    1406      42
 -10  16   0    3364     101
 -10  14   0    7555     227
 -10  12   0    9301     279
 -10  10   0    4601     138
 -10   8   0    5536     166
 -10   6   0    5882     176
 -10   4   0    6092     183
 -10   2   0   10735     322
 -10   0   0    8829     265
 -10  -2   0   10293     309
 -10  -4   0    2704      81
 -10  -6   0    2046      61
 -10  -8   0    3816     114
 -10 -10   0    3650     109
 -10 -12   0    6806     204
 -10 -14   0   13478     404
 -10 -16   0   15174     455
 -10  26  -1     991      30
 -10  24  -1     916      27
 -10 -18   0     681      20
 -10  22  -1    6225     187
 -10  20  -1     471      14
 -10 -20   0    1559      47
 -10  18  -1     758      23
 -10 -22   0    5238     157
 -10  16  -1     833      25
 -10  14  -1     917      28
 -10  12  -1    8428     253
 -10 -24   0    4226     127
 -10  10  -1    1865      56
 -10   8  -1    5269     158
 -10 -26   0     962      29
 -10   6  -1     659      20
 -10 -28   0     658      20
 -10   4  -1    4460     134
 -10   2  -1   38793    1164
 -10 -30   0    1467      44
 -10   0  -1    8745     262
 -10  -2  -1   40508    1215
 -10 -32   0     619      19
 -10  32  -2     202       6
 -10  -4  -1    4493     135
 -10  -6  -1    1906      57
 -10  28  -2     516      15
 -10  -8  -1    7944     238
 -10  24  -2     254       8
 -10 -10  -1    1043      31
 -10  20  -2    1120      34
 -10  18  -2    1095      33
 -10 -12  -1   13324     400
 -10  16  -2    3543     106
 -10 -14  -1     263       8
 -10  12  -2     539      16
 -10 -16  -1    3342     100
 -10  12   4     120       4
 -10   8   4     273       8
 -10   5   4      74       2
 -10   4   4     113       3
 -10  -7   4     240       7
 -10  20   3      64       2
 -10  -9   4     312       9
 -10 -12   4     114       3
 -10  14   3     147       4
 -10   8   3     538      16
 -10   2   3     102       3
 -10 -14   3     191       6
 -10 -20   3      82       2
 -10  24   1     546      16
 -10  28   1      33       1
 -10  22   1     887      27
 -10  18   1    2995      90
 -10 -18   1     291       9
 -10 -24   1     166       5
 -10 -22   1     179       5
 -10 -19   1     101       3
 -10 -28   1      34       1
 -10  28   0     867      26
 -10  26   0    1055      32
 -10   5   0      49       1
 -10 -26  -1     376      11
 -10 -24  -1     351      11
 -10 -28  -1      63       2
 -10 -22  -1    1607      48
 -10 -20  -1     312       9
 -10 -18  -1      48       1
 -10   3  -1      99       3
 -10  28  -1     185       6
 -10 -18  -2     147       4
 -10 -16  -2     409      12
  -9  -9   4     467      14
  -9 -11   4     829      25
  -9   9   4     595      18
  -9   5   4     602      18
  -9  13   4     297       9
  -9  11   4     346      10
  -9  21   4     505      15
  -9 -19   3     705      21
  -9 -21   3     309       9
  -9 -23   3     190       6
  -9 -27   3      30       1
  -9  -5   3    1694      51
  -9  -7   3    2042      61
  -9  -9   3     379      11
  -9 -11   3    4126     124
  -9 -13   3    1120      34
  -9 -15   3     706      21
  -9   3   3    2582      77
  -9   1   3   19158     575
  -9  -1   3   23808     714
  -9  -3   3    4955     149
  -9  11   3    2095      63
  -9   7   3    3006      90
  -9   5   3    1330      40
  -9  19   3     855      26
  -9  15   3     622      19
  -9  13   3     690      21
  -9  23   3     236       7
  -9  -3   2    5846     175
  -9  -5   2   18633     559
  -9  19   2    1510      45
  -9  17   2    3123      94
  -9  15   2    2381      71
  -9  13   2    3552     107
  -9  11   2     574      17
  -9   9   2    2813      84
  -9   7   2    5685     171
  -9   5   2   13039     391
  -9   3   2    5995     180
  -9   1   2   13956     419
  -9  -1   2    8580     257
  -9  -7   2    9054     272
  -9  -9   2    3091      93
  -9 -11   2     365      11
  -9 -13   2    5571     167
  -9 -15   2    2479      74
  -9 -17   2    4624     139
  -9 -19   2    1221      37
  -9 -21   2     776      23
  -9 -23   2     896      27
  -9  25   2     337      10
  -9  23   2    1056      32
  -9  21   2     765      23
  -9 -25   2     711      21
  -9 -27   2     130       4
  -9 -29   2    5051     152
  -9 -31   2    1027      31
  -9  31   2     773      23
  -9  29   2    2171      65
  -9  39   2     139       4
  -9  33   1     269       8
  -9  31   1      74       2
  -9  27   1     408      12
  -9  25   1    1816      54
  -9  23   1    2546      76
  -9  21   1    1710      51
  -9  17   1   13533     406
  -9  15   1   13956     419
  -9  13   1    4732     142
  -9   9   1   77096    2313
  -9  11   1    3795     114
  -9   7   1   55440    1663
  -9   5   1   11837     355
  -9   1   1   16982     509
  -9  -1   1    2489      75
  -9  -3   1     229       7
  -9  -5   1    8400     252
  -9  -7   1   23143     694
  -9  -9   1   38099    1143
  -9 -11   1    1047      31
  -9 -13   1    2604      78
  -9 -15   1    8055     242
  -9 -17   1    7170     215
  -9 -21   1     770      23
  -9 -23   1    1307      39
  -9 -25   1    1791      54
  -9 -27   1     353      11
  -9  31   0     240       7
  -9  27   0    1003      30
  -9  25   0     709      21
  -9  23   0    1563      47
  -9  21   0    3549     106
  -9  19   0   12532     376
  -9  17   0    4297     129
  -9  15   0    9612     288
  -9  13   0   17186     516
  -9  11   0   16556     497
  -9   9   0   10565     317
  -9   7   0    9669     290
  -9   5   0   12655     380
  -9   3   0   43718    1312
  -9   1   0   11519     346
  -9  -1   0    1260      38
  -9  -3   0   54015    1620
  -9  -5   0    8911     267
  -9  -7   0   20887     627
  -9  -9   0    3717     112
  -9 -11   0   20446     613
  -9 -13   0   29556     887
  -9  29  -1     473      14
  -9 -15   0    7754     233
  -9 -17   0   13905     417
  -9  25  -1    1055      32
  -9  23  -1    1466      44
  -9  21  -1    3581     107
  -9 -19   0   32554     977
  -9  19  -1     532      16
  -9  17  -1   23168     695
  -9 -21   0    4273     128
  -9  15  -1   12702     381
  -9 -23   0    1990      60
  -9  13  -1    1153      35
  -9  11  -1    1725      52
  -9   9  -1   24107     723
  -9 -25   0     341      10
  -9   7  -1   20159     605
  -9 -27   0    3178      95
  -9   5  -1   23717     712
  -9   3  -1     745      22
  -9   1  -1   41996    1260
  -9 -29   0     946      28
  -9  -1  -1   62870    1886
  -9 -31   0    2997      90
  -9  -3  -1    1076      32
  -9  -5  -1   28939     868
  -9  27  -2     199       6
  -9  -7  -1   17495     525
  -9  23  -2     532      16
  -9  -9  -1   31842     955
  -9  21  -2     238       7
  -9  19  -2    1598      48
  -9 -11  -1    3667     110
  -9  10   4     167       5
  -9   8   4     121       4
  -9   1   4      63       2
  -9   3   4      60       2
  -9   0   4      66       2
  -9  21   3     222       7
  -9  -4   4     487      15
  -9  -5   4     417      13
  -9  17   3     325      10
  -9 -10   4     358      11
  -9 -13   4     269       8
  -9   9   3     343      10
  -9   0   3     921      28
  -9 -17   3     213       6
  -9 -20   3     125       4
  -9   6   2      56       2
  -9  29   1     193       6
  -9  19   1     213       6
  -9   3   1     608      18
  -9 -12   1      30       1
  -9 -19   1     364      11
  -9 -29   1     143       4
  -9  29   0     642      19
  -9 -29  -1     441      13
  -9 -27  -1      75       2
  -9 -25  -1     169       5
  -9 -23  -1     458      14
  -9 -21  -1     982      29
  -9 -19  -1     327      10
  -9 -17  -1    5283     159
  -9 -15  -1    2564      77
  -9 -13  -1      18       1
  -9  27  -1     314       9
  -8 -10   4    3494     105
  -8  -4   4     162       5
  -8  12   4     305       9
  -8  10   4    2553      77
  -8  22   4     310       9
  -8 -18   3     592      18
  -8 -24   3     548      16
  -8 -26   3     552      17
  -8 -10   3   11082     332
  -8 -12   3   11549     346
  -8 -14   3     419      13
  -8  -4   3    1538      46
  -8  -6   3    2254      68
  -8  -8   3    2285      69
  -8   4   3     694      21
  -8   2   3     497      15
  -8   0   3    9837     295
  -8  -2   3     650      20
  -8  10   3    8138     244
  -8   8   3    2042      61
  -8   6   3    1579      47
  -8  16   3     602      18
  -8  14   3     319      10
  -8  12   3    7638     229
  -8  26   3     178       5
  -8  32   3     226       7
  -8  -8   2   23147     694
  -8 -10   2    5337     160
  -8 -12   2   10676     320
  -8 -14   2   13607     408
  -8 -16   2   11254     338
  -8 -20   2    1520      46
  -8 -26   2     786      24
  -8 -30   2     703      21
  -8   8   2   22160     665
  -8   6   2    6681     200
  -8   4   2   16034     481
  -8   2   2    1057      32
  -8   0   2    1288      39
  -8  -2   2    1270      38
  -8  -4   2   18849     565
  -8  -6   2    7331     220
  -8 -18   2    1362      41
  -8 -22   2    1489      45
  -8 -24   2     205       6
  -8 -28   2     523      16
  -8 -32   2     319      10
  -8  16   2    6534     196
  -8  14   2   12387     372
  -8  12   2    6395     192
  -8  10   2    6372     191
  -8  26   2     530      16
  -8  24   2     469      14
  -8  20   2     374      11
  -8  18   2     785      24
  -8  30   2     582      17
  -8  32   1     331      10
  -8  42   1      85       3
  -8  36   1     235       7
  -8  34   1      49       1
  -8  26   1    1149      34
  -8  24   1     981      29
  -8  22   1    3354     101
  -8  20   1    4010     120
  -8  18   1    1417      43
  -8  16   1   14468     434
  -8  14   1   14631     439
  -8  12   1   38261    1148
  -8  10   1     728      22
  -8   2   1   76797    2304
  -8   8   1    2716      81
  -8   6   1    5380     161
  -8   4   1    5898     177
  -8  -2   1   29707     891
  -8   0   1    7587     228
  -8  -4   1    3655     110
  -8  -8   1    1400      42
  -8 -12   1   15086     453
  -8 -10   1    1030      31
  -8 -14   1    7891     237
  -8 -16   1    9283     278
  -8 -18   1     859      26
  -8 -20   1    1260      38
  -8 -22   1    2500      75
  -8 -24   1     721      22
  -8 -26   1     613      18
  -8 -28   1     219       7
  -8 -32   1     178       5
  -8  26   0    2249      67
  -8  24   0    2021      61
  -8  22   0    5021     151
  -8  20   0    2449      73
  -8  18   0    3407     102
  -8  16   0    1627      49
  -8  14   0    2273      68
  -8  12   0    6391     192
  -8  10   0    9247     277
  -8   8   0   17025     511
  -8   6   0    6089     183
  -8   4   0   13890     417
  -8   2   0   36339    1090
  -8   0   0   11920     358
  -8  -2   0   34233    1027
  -8  -4   0    6268     188
  -8  -6   0    5661     170
  -8  -8   0   14632     439
  -8 -10   0    8067     242
  -8 -12   0   22513     675
  -8  32  -1     199       6
  -8 -14   0    5816     174
  -8  30  -1     276       8
  -8  28  -1    1738      52
  -8 -16   0    4396     132
  -8  26  -1     350      11
  -8  24  -1    3122      94
  -8 -18   0    4794     144
  -8  20  -1    2555      77
  -8  18  -1    4135     124
  -8 -20   0    2918      88
  -8  16  -1   26774     803
  -8  14  -1    3484     105
  -8 -22   0   31822     955
  -8  12  -1    6532     196
  -8  10  -1     364      11
  -8 -24   0   13021     391
  -8   8  -1   10159     305
  -8   6  -1    9769     293
  -8 -26   0    3085      93
  -8   4  -1   49324    1480
  -8 -28   0     379      11
  -8   0  -1   50280    1508
  -8  -4  -1   47447    1423
  -8  -6  -1   20276     608
  -8 -32   0    1165      35
  -8  22  -2    2440      73
  -8  -8  -1    9930     298
  -8   8   4     150       4
  -8  11   4     834      25
  -8  20   3     474      14
  -8   0   4     170       5
  -8  -7   4      95       3
  -8  -9   4     786      24
  -8 -12   4     194       6
  -8   7   3     663      20
  -8  22   2     255       8
  -8 -16   3      81       2
  -8 -20   3      61       2
  -8 -22   3     126       4
  -8  30   1     303       9
  -8  28   1     376      11
  -8  -6   1     464      14
  -8 -30   1     193       6
  -8  28   0     671      20
  -8  30   0     341      10
  -8 -30   0     398      12
  -8  29   0      16       0
  -8 -28  -1     334      10
  -8 -26  -1     128       4
  -8 -24  -1     701      21
  -8 -20  -1     627      19
  -8 -18  -1    1168      35
  -8 -16  -1    6637     199
  -8 -14  -1     563      17
  -8 -12  -1    1185      36
  -8 -10  -1     916      27
  -8   2  -1     842      25
  -7  -3   4     919      28
  -7  -7   4     609      18
  -7   3   4    1191      36
  -7   1   4    3683     110
  -7  -1   4    1022      31
  -7   7   4    1392      42
  -7  13   4     269       8
  -7  11   4     115       3
  -7 -23   3     264       8
  -7 -13   3    1527      46
  -7 -15   3    2564      77
  -7 -17   3     703      21
  -7 -19   3     288       9
  -7  -5   3    6293     189
  -7  -7   3    1439      43
  -7  -9   3    1360      41
  -7 -11   3     718      22
  -7   1   3    3135      94
  -7  -1   3    1620      49
  -7  -3   3    4253     128
  -7   5   3    4518     136
  -7   3   3    2817      85
  -7   9   3     511      15
  -7   7   3    1668      50
  -7  17   3     784      24
  -7  15   3     819      25
  -7  13   3    1222      37
  -7  19   3     406      12
  -7  25   3     166       5
  -7  23   3     299       9
  -7  29   3     350      11
  -7 -25   2    2173      65
  -7 -27   2    1971      59
  -7 -15   2   11250     337
  -7 -17   2   24425     733
  -7 -19   2     796      24
  -7 -21   2     199       6
  -7 -23   2    1484      45
  -7  -5   2   12839     385
  -7  -7   2   31324     940
  -7  -9   2   13983     420
  -7 -11   2    1798      54
  -7 -13   2    4303     129
  -7   7   2   24392     732
  -7   1   2    6743     202
  -7  -1   2    7137     214
  -7  -3   2     729      22
  -7  11   2    3151      95
  -7   9   2   10970     329
  -7   5   2   11157     335
  -7   3   2     560      17
  -7  19   2     718      22
  -7  17   2   11376     341
  -7  15   2    6590     198
  -7  13   2    3069      92
  -7  27   2     710      21
  -7  25   2    1796      54
  -7  23   2    1260      38
  -7  27   1    1535      46
  -7  21   1    6627     199
  -7  19   1   26384     792
  -7  13   1   33125     994
  -7  11   1   72930    2188
  -7  37   1     415      12
  -7  31   1    1266      38
  -7  29   1      95       3
  -7  25   1     221       7
  -7  23   1    1463      44
  -7  17   1    9483     284
  -7  15   1    9178     275
  -7   7   1   76725    2302
  -7   5   1   56640    1699
  -7   3   1   63586    1908
  -7   9   1    2739      82
  -7  -3   1   52483    1574
  -7  -5   1   36179    1085
  -7   1   1    7601     228
  -7  -1   1    2073      62
  -7  -7   1   29047     871
  -7 -11   1   39725    1192
  -7 -13   1   19690     591
  -7  -9   1    1749      52
  -7 -15   1    6322     190
  -7 -17   1    5371     161
  -7 -19   1   17075     512
  -7 -21   1    3254      98
  -7 -23   1    1198      36
  -7 -25   1     209       6
  -7 -27   1    1307      39
  -7 -31   1     994      30
  -7  29   0    2351      71
  -7  25   0    2251      68
  -7  23   0    1498      45
  -7  21   0    3423     103
  -7  19   0    3606     108
  -7  17   0   18601     558
  -7  15   0   13171     395
  -7  13   0    7187     216
  -7  11   0    5510     165
  -7   9   0   32806     984
  -7   7   0   32354     971
  -7   5   0   21119     634
  -7   3   0   27705     831
  -7   1   0   45605    1368
  -7  -1   0   55640    1669
  -7  -3   0    8215     246
  -7  -5   0   12024     361
  -7  -7   0   37617    1129
  -7  -9   0   19852     596
  -7  37  -1     181       5
  -7 -11   0    4542     136
  -7 -13   0   13294     399
  -7  31  -1     678      20
  -7  29  -1     226       7
  -7 -15   0   60220    1807
  -7  25  -1     284       9
  -7  23  -1    3193      96
  -7 -17   0   48522    1456
  -7  21  -1     355      11
  -7  19  -1    1435      43
  -7 -19   0    5451     164
  -7  17  -1     941      28
  -7  15  -1   18168     545
  -7 -21   0   16182     485
  -7  13  -1     653      20
  -7  11  -1    1923      58
  -7   9  -1   25867     776
  -7 -23   0    6573     197
  -7   7  -1   27666     830
  -7   5  -1  107655    3230
  -7 -25   0   13468     404
  -7   3  -1    1768      53
  -7  37  -2     651      20
  -7   1  -1    8813     264
  -7 -27   0     751      23
  -7  31  -2     976      29
  -7  -1  -1   13035     391
  -7 -29   0   12783     383
  -7  27  -2     545      16
  -7  -3  -1    4036     121
  -7  14   4     103       3
  -7  12   4     160       5
  -7   8   4      47       1
  -7  10   4     147       4
  -7   2   4     835      25
  -7  -6   4     256       8
  -7  -5   4      78       2
  -7  -4   4     129       4
  -7  11   3     479      14
  -7 -13   4     133       4
  -7 -11   4     132       4
  -7  21   2     776      23
  -7 -21   3     105       3
  -7 -29   1      45       1
  -7  27   0    1227      37
  -7  31   0     742      22
  -7 -31   0     344      10
  -7 -27  -1      51       2
  -7 -29  -1      26       1
  -7 -25  -1     242       7
  -7 -23  -1     763      23
  -7 -21  -1     150       4
  -7 -19  -1     166       5
  -7 -17  -1     549      16
  -7 -15  -1    4230     127
  -7 -13  -1     690      21
  -7 -11  -1     475      14
  -7  -9  -1    5174     155
  -7  -7  -1    7604     228
  -7  -5  -1   33191     996
  -7   2  -1     107       3
  -7   4  -1       4       0
  -6 -10   4    3355     101
  -6 -12   4     809      24
  -6  -4   4     400      12
  -6  -6   4     474      14
  -6   2   4     208       6
  -6   0   4    1314      39
  -6 -26   3      81       2
  -6   4   4     245       7
  -6 -20   3     229       7
  -6  12   4    2127      64
  -6  10   4     770      23
  -6 -14   3    4783     144
  -6 -16   3    5324     160
  -6  -8   3    1540      46
  -6 -10   3     625      19
  -6  -2   3    1837      55
  -6  -4   3    4290     129
  -6  -6   3    3249      97
  -6   2   3    1479      44
  -6   0   3    1119      34
  -6   6   3    2581      77
  -6   4   3    3637     109
  -6  10   3     402      12
  -6   8   3    1143      34
  -6  16   3    3482     104
  -6  14   3    2805      84
  -6 -30   2     292       9
  -6 -32   2    1051      32
  -6  24   3     278       8
  -6 -22   2    4861     146
  -6 -24   2    2448      73
  -6 -26   2     521      16
  -6  30   3     319      10
  -6 -16   2   10766     323
  -6 -18   2    1526      46
  -6 -20   2    2120      64
  -6 -12   2   36254    1088
  -6 -14   2    7181     215
  -6 -10   2    7080     212
  -6   2   2   78720    2362
  -6   0   2    5951     179
  -6  -2   2   84682    2540
  -6  -4   2    1432      43
  -6  -6   2     423      13
  -6  -8   2     583      18
  -6   4   2    3369     101
  -6  12   2   23508     705
  -6  10   2    3639     109
  -6   8   2     696      21
  -6  18   2     782      23
  -6  16   2    7775     233
  -6  14   2    4714     141
  -6  22   2    1854      56
  -6  20   2    3829     115
  -6  26   2     461      14
  -6  24   2    1456      44
  -6  32   2     719      22
  -6  30   2      30       1
  -6  36   2     393      12
  -6   3   1     413      12
  -6  24   1    5810     174
  -6  22   1    9773     293
  -6  20   1    1001      30
  -6  18   1    7891     237
  -6  16   1    5729     172
  -6  14   1   17675     530
  -6  12   1   19378     581
  -6  10   1   31247     937
  -6   8   1   24316     729
  -6   6   1   57052    1712
  -6   2   1   59925    1798
  -6  -2   1   49156    1475
  -6  -6   1   24160     725
  -6  34   1     297       9
  -6  32   1     181       5
  -6  30   1     289       9
  -6  28   1     323      10
  -6   4   1    4299     129
  -6   0   1    1808      54
  -6  -1   1     467      14
  -6 -10   1    7928     238
  -6  -4   1    4033     121
  -6  -8   1    9500     285
  -6 -12   1    9926     298
  -6 -14   1    9847     295
  -6 -18   1    6051     182
  -6 -16   1    1036      31
  -6 -22   1    7146     214
  -6 -20   1    1275      38
  -6 -24   1    3903     117
  -6 -26   1     201       6
  -6 -28   1     257       8
  -6 -30   1     336      10
  -6 -32   1     217       7
  -6  30   0     323      10
  -6  28   0    2908      87
  -6  24   0    5260     158
  -6  20   0    6523     196
  -6  18   0    7322     220
  -6  16   0   22765     683
  -6  14   0    5997     180
  -6  12   0    9047     271
  -6  10   0   14710     441
  -6   8   0   12761     383
  -6   6   0   15118     454
  -6   4   0   43718    1312
  -6   2   0   23459     704
  -6   0   0   46683    1400
  -6  -2   0    2999      90
  -6  -4   0   51002    1530
  -6  -6   0   18748     562
  -6  -8   0   37247    1117
  -6  -7   0    1107      33
  -6  40  -1     175       5
  -6 -10   0    8778     263
  -6 -12   0    6857     206
  -6  30  -1     370      11
  -6  28  -1     304       9
  -6 -14   0    8711     261
  -6  26  -1     316       9
  -6  24  -1    1077      32
  -6 -16   0   82812    2484
  -6  22  -1    7304     219
  -6  20  -1    4346     130
  -6  18  -1    9625     289
  -6 -18   0   12667     380
  -6  16  -1   11593     348
  -6  14  -1    1502      45
  -6 -20   0    7879     236
  -6  12  -1    2477      74
  -6  10  -1   20557     617
  -6 -22   0    1189      36
  -6   8  -1   71179    2135
  -6   6  -1     913      27
  -6 -24   0   43963    1319
  -6   4  -1   38556    1157
  -6  36  -2     534      16
  -6  34  -2     377      11
  -6  32  -2      96       3
  -6 -26   0     902      27
  -6  22   3     561      17
  -6  11   4    1602      48
  -6  20   3     133       4
  -6  18   3     137       4
  -6   3   4     144       4
  -6  28   2     402      12
  -6   1   4     460      14
  -6  12   3     370      11
  -6 -11   4     484      15
  -6   7   3     246       7
  -6   5   3     152       5
  -6  19   2      46       1
  -6 -12   3     157       5
  -6   6   2    1663      50
  -6 -22   3     494      15
  -6 -24   3      92       3
  -6  26   1     661      20
  -6 -28   2      78       2
  -6  26   0    1360      41
  -6  22   0    1419      43
  -6 -32   0     330      10
  -6 -30   0     210       6
  -6 -28   0    1161      35
  -6  19   0      29       1
  -6 -28  -1     107       3
  -6 -26  -1      80       2
  -6 -24  -1     302       9
  -6 -22  -1    1087      33
  -6 -20  -1     769      23
  -6 -18  -1    3103      93
  -6 -16  -1    2508      75
  -6 -14  -1    2261      68
  -6 -12  -1     482      14
  -6 -10  -1    3076      92
  -6  -8  -1   23162     695
  -6  -6  -1     211       6
  -6  -4  -1    9587     288
  -6   1  -1     130       4
  -6   0  -1     240       7
  -5  -7   5     173       5
  -5  -5   4     643      19
  -5   5   4     570      17
  -5   3   4     413      12
  -5 -13   3    2094      63
  -5 -15   3    4673     140
  -5   9   4     331      10
  -5 -11   3    1257      38
  -5  -5   3    6411     192
  -5  -7   3    7202     216
  -5   1   3    2090      63
  -5  -1   3    3457     104
  -5  -3   3     478      14
  -5 -31   2    2216      66
  -5   5   3    2906      87
  -5   3   3    1145      34
  -5 -27   2    3065      92
  -5 -29   2     257       8
  -5   9   3    1912      57
  -5   7   3    9349     280
  -5 -23   2    2722      82
  -5 -25   2     311       9
  -5  13   3    1810      54
  -5  11   3    1477      44
  -5 -19   2   34301    1029
  -5 -21   2    8405     252
  -5  17   3    9198     276
  -5  15   3    4155     125
  -5 -17   2   24237     727
  -5  19   3     955      29
  -5 -11   2   46915    1407
  -5 -13   2   26387     792
  -5 -15   2    3334     100
  -5  25   3     535      16
  -5  23   3     371      11
  -5  27   3     240       7
  -5  -3   2   46027    1381
  -5  -5   2   76221    2287
  -5  -7   2   15022     451
  -5  -9   2    1080      32
  -5  -1   2    2119      64
  -5   5   2   57588    1728
  -5   3   2   56883    1707
  -5   1   2    2137      64
  -5   7   2   15187     456
  -5  13   2   14814     444
  -5  11   2   30212     906
  -5   9   2    1395      42
  -5  17   2   10419     313
  -5  15   2    2565      77
  -5  21   2    3054      92
  -5  19   2   18856     566
  -5  25   2     348      10
  -5  23   2    1196      36
  -5  27   2    1165      35
  -5  33   2     118       4
  -5  31   2     843      25
  -5  37   2     461      14
  -5   7   1   73457    2204
  -5   3   1   51000    1530
  -5   1   1   81968    2459
  -5  -1   1   80974    2429
  -5  -3   1   62694    1881
  -5  -7   1   72800    2184
  -5  -9   1    7098     213
  -5 -13   1   12007     360
  -5 -15   1   41690    1251
  -5  19   1    5455     164
  -5  17   1   13832     415
  -5  15   1   62579    1877
  -5  13   1   27916     837
  -5   9   1   14848     445
  -5   6   1     373      11
  -5   5   1   24881     746
  -5  -5   1    8380     251
  -5 -17   1   17385     522
  -5  27   1     347      10
  -5  25   1    9710     291
  -5  23   1    3033      91
  -5  21   1    5343     160
  -5  11   1    1374      41
  -5 -11   1    2698      81
  -5 -19   1    5992     180
  -5 -21   1    6210     186
  -5  33   1     276       8
  -5  31   1     261       8
  -5  29   1    1545      46
  -5 -23   1    1886      57
  -5 -25   1    5913     177
  -5  37   1     173       5
  -5  35   1     276       8
  -5 -29   1    1699      51
  -5 -27   1     345      10
  -5 -33   1     229       7
  -5  37   0      52       2
  -5  31   0    1170      35
  -5  29   0    1671      50
  -5  23   0    6481     194
  -5  19   0    4448     133
  -5  15   0   15666     470
  -5  13   0    3595     108
  -5   9   0   32041     961
  -5  11   0    7474     224
  -5   7   0   38500    1155
  -5   5   0   54116    1623
  -5   3   0    7551     227
  -5   1   0   22209     666
  -5  -1   0   10577     317
  -5  -3   0    6442     193
  -5  -5   0   87814    2634
  -5  -7   0   50895    1527
  -5  -8   0    1201      36
  -5  -9   0   75272    2258
  -5  37  -1     759      23
  -5  35  -1      37       1
  -5 -11   0   16907     507
  -5  31  -1    1030      31
  -5  29  -1     369      11
  -5 -13   0    7047     211
  -5  27  -1    2380      71
  -5  25  -1     326      10
  -5  23  -1    2511      75
  -5 -15   0   59727    1792
  -5  21  -1     926      28
  -5  19  -1     401      12
  -5  17  -1   24980     749
  -5 -17   0    3432     103
  -5  15  -1     626      19
  -5  13  -1   10316     309
  -5 -19   0    4351     131
  -5  11  -1   14612     438
  -5   9  -1     517      16
  -5   7  -1  104835    3145
  -5 -21   0    1812      54
  -5   5  -1    1044      31
  -5   3  -1     490      15
  -5   4   4     339      10
  -5   1   4     165       5
  -5   2   4      93       3
  -5  -3   4     269       8
  -5  -4   4     522      16
  -5  -9   4     151       5
  -5  -7   4     137       4
  -5   8   3      53       2
  -5   6   3     647      19
  -5 -15   4     167       5
  -5  18   2     143       4
  -5  -6   3     162       5
  -5  -9   3    1346      40
  -5 -17   3    3508     105
  -5 -19   3     210       6
  -5 -21   3     100       3
  -5 -23   3     333      10
  -5 -25   3     216       6
  -5  22   1      51       2
  -5  16   1      37       1
  -5 -31   1     126       4
  -5  27   0    1289      39
  -5  25   0    2705      81
  -5  17   0    6920     208
  -5  21   0    2242      67
  -5 -31   0     938      28
  -5 -29   0     738      22
  -5 -27   0     546      16
  -5 -25   0     858      26
  -5 -23   0    5045     151
  -5 -31  -1     266       8
  -5 -27  -1     608      18
  -5 -25  -1     265       8
  -5 -23  -1     610      18
  -5 -21  -1     256       8
  -5 -19  -1     250       8
  -5 -17  -1    6014     180
  -5 -16  -1      16       0
  -5 -13  -1    1225      37
  -5 -15  -1      82       2
  -5 -11  -1    4045     121
  -5  -9  -1     185       6
  -5  -7  -1    3618     109
  -4 -28   2     364      11
  -4   4   4     636      19
  -4 -10   3    1179      35
  -4 -24   2   18749     562
  -4  -4   3    2267      68
  -4  -8   3     926      28
  -4 -22   2    8573     257
  -4  -2   3   34681    1040
  -4   2   3   34130    1024
  -4 -18   2   15356     461
  -4 -20   2    1360      41
  -4   6   3    2656      80
  -4   4   3    1107      33
  -4 -14   2   42734    1282
  -4 -16   2    3216      96
  -4  10   3     487      15
  -4   8   3    1756      53
  -4 -12   2    8881     266
  -4  14   3    4568     137
  -4  12   3    5218     157
  -4 -10   2    8688     261
  -4  18   3     680      20
  -4  16   3    1717      51
  -4  -6   2   37462    1124
  -4  -8   2     801      24
  -4  22   3    1075      32
  -4  20   3     744      22
  -4  -2   2   66504    1995
  -4  -4   2     930      28
  -4   0   2   13543     406
  -4   2   2   39784    1194
  -4   6   2   19712     591
  -4   4   2     772      23
  -4  10   2    5508     165
  -4   8   2    1566      47
  -4  14   2   25231     757
  -4  12   2    4347     130
  -4  18   2    8250     247
  -4  16   2    1676      50
  -4  20   2     198       6
  -4  24   2    6802     204
  -4  22   2    2912      87
  -4  28   2     228       7
  -4  30   2     310       9
  -4  34   2     999      30
  -4 -24   1   14545     436
  -4 -28   1    7092     213
  -4 -16   1   56864    1706
  -4 -14   1    5323     160
  -4 -18   1    9361     281
  -4 -30   1     239       7
  -4 -32   1     718      22
  -4  -8   1   40860    1226
  -4 -12   1   30569     917
  -4 -20   1    6426     193
  -4 -22   1     371      11
  -4 -26   1    1258      38
  -4  -4   1   83687    2511
  -4   4   1   70114    2103
  -4   0   1   81447    2443
  -4  -6   1   25066     752
  -4 -10   1   11153     335
  -4   8   1   54375    1631
  -4   7   1     726      22
  -4   2   1    3735     112
  -4  -2   1    4722     142
  -4  14   1    8953     269
  -4  12   1   21439     643
  -4  10   1   10020     301
  -4   6   1   26993     810
  -4  18   1   11013     330
  -4  16   1   56201    1686
  -4  -9   1     379      11
  -4  24   1    6390     192
  -4  20   1    3733     112
  -4  28   1    4503     135
  -4  26   1     409      12
  -4  22   1    1222      37
  -4  32   1     305       9
  -4  30   1     319      10
  -4  36   1     134       4
  -4  30   0    2041      61
  -4  28   0    1130      34
  -4  26   0    1573      47
  -4  24   0    2335      70
  -4  22   0    3828     115
  -4  20   0    6378     191
  -4  18   0    4570     137
  -4  16   0    9692     291
  -4  14   0   10097     303
  -4  12   0   12275     368
  -4   8   0   60882    1826
  -4  10   0   21498     645
  -4   4   0   42771    1283
  -4   6   0   11905     357
  -4   0   0   12907     387
  -4  -2   0    1022      31
  -4  -4   0   59582    1787
  -4  -3   0     161       5
  -4  -6   0    6243     187
  -4  -8   0  127918    3838
  -4  36  -1     387      12
  -4  34  -1    1419      43
  -4 -10   0   62171    1865
  -4  32  -1     429      13
  -4  30  -1    1212      36
  -4  28  -1    2883      86
  -4 -12   0   47751    1433
  -4  26  -1    1674      50
  -4  24  -1     438      13
  -4  22  -1    2911      87
  -4 -14   0   10300     309
  -4  20  -1   17828     535
  -4  18  -1    3230      97
  -4  16  -1   12645     379
  -4 -16   0   61159    1835
  -4  14  -1    7120     214
  -4  12  -1  169547    5086
  -4  10  -1     353      11
  -4 -18   0    9246     277
  -4   2   4     134       4
  -4  -3   4     139       4
  -4   1   4      51       2
  -4  -5   4     190       6
  -4  -4   4     101       3
  -4  -6   4     436      13
  -4   7   3     199       6
  -4 -10   4     386      12
  -4 -13   4     103       3
  -4   1   3    1469      44
  -4 -15   4     226       7
  -4 -14   4     200       6
  -4 -16   4     129       4
  -4  -3   3    1952      59
  -4  -6   3    1812      54
  -4  -5   3     232       7
  -4 -12   3    2807      84
  -4 -14   3    1464      44
  -4 -16   3    1112      33
  -4 -18   3     488      15
  -4 -20   3     347      10
  -4 -22   3     343      10
  -4  -3   2     994      30
  -4   9   1      17       1
  -4 -26   2      85       3
  -4 -30   2      55       2
  -4  32   0     663      20
  -4  25   0       8       0
  -4  11   0      46       1
  -4 -32   0     233       7
  -4 -30   0     622      19
  -4 -28   0     383      12
  -4 -26   0     501      15
  -4   2   0   16460     494
  -4 -24   0    1869      56
  -4 -22   0    2071      62
  -4 -20   0    3386     102
  -4 -30  -1     215       6
  -4 -28  -1     403      12
  -4 -26  -1     348      10
  -4 -24  -1     154       5
  -4 -22  -1     570      17
  -4 -20  -1    4273     128
  -4 -18  -1     652      20
  -4 -16  -1    1823      55
  -3  -7   3     982      29
  -3 -15   2   87644    2629
  -3 -17   2   33012     990
  -3 -29   1     652      20
  -3 -31   1   10121     304
  -3  -3   3   15435     463
  -3 -13   2   13505     405
  -3 -11   2    1229      37
  -3 -27   1    8015     240
  -3   5   3   32598     978
  -3   3   3    5176     155
  -3  -9   2    4627     139
  -3   9   3    1956      59
  -3   7   3    4189     126
  -3  -7   2   48591    1458
  -3  11   3   19114     573
  -3  -5   2    8230     247
  -3 -23   1   19952     599
  -3 -25   1    4558     137
  -3  15   3     468      14
  -3  13   3    1035      31
  -3  -1   2  134215    4026
  -3  -3   2   53193    1596
  -3  19   3   11626     349
  -3  17   3    2457      74
  -3   1   2  109150    3274
  -3  21   3     805      24
  -3   3   2   34294    1029
  -3   7   2   52483    1574
  -3   5   2    3796     114
  -3   9   2    1621      49
  -3 -21   1     866      26
  -3  13   2    7688     231
  -3  11   2     397      12
  -3 -19   1    3651     110
  -3  15   2   27747     832
  -3 -15   1   36235    1087
  -3  19   2    2474      74
  -3  17   2   10346     310
  -3 -13   1   22299     669
  -3 -17   1    3698     111
  -3  21   2    3745     112
  -3  25   2    3402     102
  -3  23   2    1813      54
  -3  -9   1  116072    3482
  -3 -11   1    4978     149
  -3  29   2    1224      37
  -3  33   2     370      11
  -3  -5   1   96309    2889
  -3  -7   1   45504    1365
  -3  -3   1   26725     802
  -3  -1   1   11320     340
  -3   5   1   67580    2027
  -3   3   1   22914     687
  -3   1   1   19662     590
  -3   9   1   74860    2246
  -3   7   1   41085    1233
  -3  13   1   16960     509
  -3  11   1    3060      92
  -3  15   1   20459     614
  -3  19   1    3927     118
  -3  17   1   16943     508
  -3  23   1    6273     188
  -3  21   1     506      15
  -3  27   1     765      23
  -3  25   1    1014      30
  -3  31   1    1186      36
  -3  33   1     305       9
  -3  37   1     618      19
  -3  29   0    1390      42
  -3  27   0    4091     123
  -3  23   0    3868     116
  -3  21   0    8578     257
  -3  17   0   25959     779
  -3  18   0     462      14
  -3  13   0    8666     260
  -3  11   0    9290     279
  -3   7   0   58712    1761
  -3   9   0   18872     566
  -3   5   0   48210    1446
  -3   3   0   46410    1392
  -3  -1   0   41630    1249
  -3  -3   0   32442     973
  -3  -5   0   95359    2861
  -3  -7   0  117905    3537
  -3  39  -1     316       9
  -3  -9   0   25109     753
  -3  31  -1     226       7
  -3  29  -1    3485     105
  -3  27  -1    1837      55
  -3  25  -1   12211     366
  -3 -11   0   22940     688
  -3  23  -1   13455     404
  -3  21  -1     396      12
  -3  19  -1   32140     964
  -3 -10   0     587      18
  -3 -13   0   62259    1868
  -3  17  -1   16021     481
  -3  15  -1    3007      90
  -3  -7   4     128       4
  -3   1   3     543      16
  -3   4   3      40       1
  -3 -14   4     148       4
  -3 -12   4     103       3
  -3 -11   4      44       1
  -3 -16   4     286       9
  -3 -15   4     380      11
  -3 -13   4     136       4
  -3 -17   4     267       8
  -3  -5   3    8209     246
  -3  -9   3     659      20
  -3 -11   3    5854     176
  -3 -13   3    1128      34
  -3 -15   3     181       5
  -3 -18   3     753      23
  -3 -17   3    2679      80
  -3 -20   3     141       4
  -3 -19   3    1736      52
  -3 -22   3     180       5
  -3 -21   3     343      10
  -3 -23   3     400      12
  -3  -6   2      83       2
  -3  25   0    1677      50
  -3 -19   2    1010      30
  -3 -21   2    1446      43
  -3 -23   2     775      23
  -3 -25   2    2991      90
  -3 -29   2     681      20
  -3 -27   2     161       5
  -3 -24   1      56       2
  -3  19   0    4604     138
  -3  15   0    3356     101
  -3  31   0    2378      71
  -3  22   0      60       2
  -3 -33   0      66       2
  -3 -31   0    1489      45
  -3 -29   0     818      25
  -3 -27   0    1699      51
  -3 -25   0    1112      33
  -3 -23   0    3565     107
  -3 -21   0    8104     243
  -3 -19   0    4354     131
  -3 -17   0   12247     367
  -3 -15   0    2125      64
  -3   1   0    9038     271
  -3  14   0      30       1
  -3  20   0       3       0
  -3  12   0     107       3
  -3  -2   0      35       1
  -3 -29  -1     922      28
  -3 -27  -1     450      14
  -3 -25  -1    2044      61
  -2   6   3    1951      59
  -2  -2   2    2013      60
  -2  -4   2   32274     968
  -2 -12   1   86583    2597
  -2 -14   1   66449    1993
  -2 -16   1   24580     737
  -2 -26   0    1992      60
  -2 -28   0    2913      87
  -2 -30   0    5696     171
  -2  10   3    1074      32
  -2   0   2   37489    1125
  -2  12   3    1597      48
  -2   2   2    1912      57
  -2 -10   1   82589    2478
  -2 -32   0    1564      47
  -2  16   3     729      22
  -2  14   3     306       9
  -2   4   2   60139    1804
  -2  20   3     509      15
  -2  18   3     382      11
  -2   8   2   24328     730
  -2   6   2   12011     360
  -2  -8   1   95950    2879
  -2 -34   0   10272     308
  -2  22   3     492      15
  -2  10   2   12875     386
  -2  12   2   24987     750
  -2  14   2     465      14
  -2  -4   1  142024    4261
  -2  -6   1    9334     280
  -2  18   2    3599     108
  -2  16   2   29175     875
  -2  20   2    1487      45
  -2  22   2     331      10
  -2   0   1   40663    1220
  -2  -2   1    1589      48
  -2  24   2    3453     104
  -2  28   2    2925      88
  -2   4   1  112411    3372
  -2  30   2     604      18
  -2   2   1    6861     206
  -2   8   1  161390    4842
  -2   6   1   10447     313
  -2  10   1   52185    1566
  -2  12   1   39243    1177
  -2  14   1   17870     536
  -2  16   1   27787     834
  -2  18   1    7278     218
  -2  22   1    4437     133
  -2  20   1   12701     381
  -2  26   1    3504     105
  -2  28   1     347      10
  -2  30   1     583      17
  -2  32   1     900      27
  -2  36   1     403      12
  -2  34   1     140       4
  -2  36   0     182       5
  -2  34   0     828      25
  -2  30   0    1041      31
  -2  32   0     781      23
  -2  28   0    2544      76
  -2  20   0   26227     787
  -2  26   0    2034      61
  -2  22   0    3442     103
  -2  18   0    7462     224
  -2  12   0   62528    1876
  -2  16   0    6834     205
  -2  14   0   10220     307
  -2  13   0     349      10
  -2  10   0   17385     522
  -2   8   0   26942     808
  -2   6   0   11704     351
  -2   4   0   29089     873
  -2  -2   0   78270    2348
  -2   0   0   28695     861
  -2  -4   0   49642    1489
  -2  -6   0   10134     304
  -2  38  -1     418      13
  -2  36  -1     599      18
  -2  34  -1     724      22
  -2  32  -1    3568     107
  -2  30  -1     229       7
  -2  -8   0   92591    2778
  -2  28  -1    1635      49
  -2  26  -1    1352      41
  -2  24  -1   13701     411
  -2  22  -1   35546    1066
  -2  20  -1    7377     221
  -2 -11   3     198       6
  -2  -8   3     473      14
  -2 -12   3     619      19
  -2 -10   3     302       9
  -2 -14   3    2464      74
  -2 -18   3     953      29
  -2 -16   3     200       6
  -2  -6   2    4103     123
  -2 -23   3     450      13
  -2 -22   3     442      13
  -2 -20   3     237       7
  -2  -8   2   10399     312
  -2 -24   3     875      26
  -2 -10   2    5651     170
  -2 -12   2    6217     187
  -2 -14   2     319      10
  -2 -16   2    7776     233
  -2 -18   2    1786      54
  -2 -20   2     656      20
  -2 -24   2    1297      39
  -2 -22   2     196       6
  -2 -26   2     159       5
  -2 -28   2     755      23
  -2 -30   2     112       3
  -2  -9   1       9       0
  -2  -5   1      92       3
  -2  21   0      92       3
  -2 -18   1    4868     146
  -2 -20   1    5452     164
  -2 -22   1    2821      85
  -2 -24   1     467      14
  -2 -26   1    1659      50
  -2 -28   1     137       4
  -2 -30   1     337      10
  -2 -32   1     197       6
  -2  15   0      32       1
  -2  24   0    1866      56
  -2  11   0       4       0
  -2  17   0      31       1
  -2   2   0   61442    1843
  -2 -24   0    1329      40
  -2 -22   0    1745      52
  -2 -10   0   14810     444
  -2 -20   0    6816     204
  -2 -18   0    6298     189
  -2 -16   0    4594     138
  -2 -14   0    5488     165
  -2 -12   0   58989    1770
  -2 -15   0      33       1
  -2   7   0      73       2
  -2  25   0      60       2
  -2 -32  -1     809      24
  -2  31   0      58       2
  -1  11   2    5490     165
  -1   9   2  123528    3706
  -1   1   1  147846    4435
  -1  -1   1  141639    4249
  -1 -11   0   18870     566
  -1 -13   0   75226    2257
  -1 -25  -1     734      22
  -1 -27  -1     663      20
  -1 -29  -1   18011     540
  -1  21   3     872      26
  -1  13   2   27842     835
  -1 -15   0   52846    1585
  -1 -31  -1    1545      46
  -1  23   3     487      15
  -1  15   2    1276      38
  -1   3   1   53905    1617
  -1 -33  -1     388      12
  -1  17   2    3601     108
  -1   5   1  135856    4076
  -1  19   2    2740      82
  -1  21   2    1011      30
  -1   7   1  136838    4105
  -1 -17   0   71113    2133
  -1  23   2    3005      90
  -1  25   2    1995      60
  -1   9   1   14995     450
  -1  27   2     326      10
  -1 -19   0   73140    2194
  -1  31   2    1442      43
  -1  13   1   34287    1029
  -1  11   1    2319      70
  -1 -21   0    4580     137
  -1  17   1   61230    1837
  -1  15   1     303       9
  -1 -23   0   24003     720
  -1  19   1    3790     114
  -1  21   1   19173     575
  -1 -25   0   14804     444
  -1  23   1    3931     118
  -1 -27   0     461      14
  -1  25   1    1892      57
  -1 -29   0   11142     334
  -1  27   1    2301      69
  -1 -31   0     659      20
  -1  31   1     486      15
  -1  29   1     456      14
  -1  35   1     297       9
  -1  37   1     144       4
  -1  39   1     378      11
  -1  29   0    4263     128
  -1  23   0    7949     238
  -1  19   0   28848     865
  -1  17   0   19509     585
  -1  25   0    4622     139
  -1  13   0   35830    1075
  -1  39   0     519      16
  -1  31   0     942      28
  -1  27   0     817      25
  -1  15   0   12782     383
  -1   9   0   93735    2812
  -1  21   0    5137     154
  -1  11   0   36030    1081
  -1   7   0   33277     998
  -1   5   0   15813     474
  -1  -1   0   41615    1248
  -1  -3   0   49911    1497
  -1  39  -1    2038      61
  -1  37  -1     131       4
  -1  33  -1     292       9
  -1  31  -1     894      27
  -1  29  -1   20010     600
  -1  -5   0   18963     569
  -1 -31   1    1757      53
  -1  27  -1     244       7
  -1  25  -1    3231      97
  -1 -22   3     194       6
  -1 -21   3     237       7
  -1 -19   3     781      23
  -1 -17   3     434      13
  -1 -11   2    1655      50
  -1  -9   2   35697    1071
  -1  -7   2     741      22
  -1  -6   2      32       1
  -1  17  -1   15047     451
  -1  19  -1   34198    1026
  -1 -24   3      91       3
  -1 -23   3     694      21
  -1  25  -2     109       3
  -1 -13   2   10362     311
  -1 -25   3     421      13
  -1 -15   2    2221      67
  -1 -17   2    1398      42
  -1  -3   1   24829     745
  -1  21  -1    7488     225
  -1  -5   1   83494    2505
  -1 -19   2     812      24
  -1  23  -1    5553     167
  -1 -21   2     370      11
  -1 -23   2     826      25
  -1  -7   1   68792    2064
  -1 -25   2     448      13
  -1 -27   2    1035      31
  -1  -9   1    3327     100
  -1 -13   1   13400     402
  -1 -11   1    2878      86
  -1 -15   1     792      24
  -1 -17   1   20612     618
  -1 -19   1    1467      44
  -1 -21   1    3691     111
  -1 -23   1    1907      57
  -1 -25   1     283       8
  -1 -27   1     603      18
  -1 -29   1     248       7
  -1   3   0   51092    1533
  -1  -9   0   60078    1802
  -1  -7   0   29469     884
  -1 -33   0     261       8
  -1  30   0      15       0
  -1 -28   0      51       2
  -1   6   0      83       3
   0  20   2    5035     151
   0  12   1  169237    5077
   0  10   1   12216     366
   0 -10  -1    1234      37
   0 -12  -1  156683    4700
   0 -14  -1   51662    1550
   0 -26  -2    4009     120
   0 -28  -2     651      20
   0 -30  -2     433      13
   0  22   2    2818      85
   0  14   1   34289    1029
   0 -16  -1   18485     555
   0 -32  -2     534      16
   0  24   2     377      11
   0 -34  -2     399      12
   0 -36  -2     936      28
   0  26   2    2192      66
   0  16   1   13483     404
   0 -18  -1    5139     154
   0  18   1    8071     242
   0  -2   0   86194    2586
   0 -20  -1   85189    2556
   0 -22  -1    2383      71
   0 -24  -1    4368     131
   0  20   1   61291    1839
   0 -26  -1    2285      69
   0  22   1     722      22
   0   4   0   80406    2412
   0 -28  -1    4338     130
   0 -30  -1    2382      71
   0 -32  -1     244       7
   0  24   1     837      25
   0 -34  -1    4162     125
   0  26   1    2430      73
   0  28   1    3641     109
   0  30   1    1884      57
   0  32   1     201       6
   0  34   1    2331      70
   0   6   0   29014     870
   0  36   1     321      10
   0  -4   0   91837    2755
   0  38   1     211       6
   0   8   0  101130    3034
   0  -6   0   23214     696
   0  -8   0   96513    2895
   0  10   0   64368    1931
   0 -10   0   74801    2244
   0 -12   0   77905    2337
   0  12   0   67513    2025
   0 -14   0    9324     280
   0 -16   0   38907    1167
   0 -20   0   12503     375
   0 -22   0   18615     558
   0 -24   0    7126     214
   0 -32   0    5762     173
   0  14   0   15997     480
   0 -26   0     656      20
   0 -34   0     323      10
   0  16   0   31399     942
   0 -18   0    4394     132
   0 -28   0    3042      91
   0 -30   0     514      15
   0  20   0   10510     315
   0  22   0   13698     411
   0  13   0     304       9
   0  24   0    7136     214
   0  18   0   10866     326
   0  28   0    2251      68
   0  32   0    4086     123
   0  34   0     218       7
   0  30   0     697      21
   0  26   0    1672      50
   0  38   0     288       9
   0  36   0     112       3
   0 -34   1    1188      36
   0 -32   1     192       6
   0  38  -1     545      16
   0 -30   1    2965      89
   0  36  -1     452      14
   0  34  -1    5665     170
   0 -28   1    5192     156
   0  32  -1    1859      56
   0  30  -1     826      25
   0 -26   1     804      24
   0 -22   2    1146      34
   0 -20   2    1982      59
   0 -18   2    1076      32
   0 -10   1   40078    1202
   0  -8   1   23801     714
   0   8  -1   26347     790
   0  10  -1   41677    1250
   0  16  -2    2596      78
   0  18  -2    1437      43
   0  24  -3      51       2
   0 -12   1   63245    1897
   0 -24   2     338      10
   0  20  -2    1812      54
   0 -26   2    1329      40
   0  12  -1   66275    1988
   0 -14   1   12233     367
   0  22  -2    1677      50
   0  24  -2     151       5
   0 -30   2     128       4
   0 -28   2     109       3
   0 -16   1    5198     156
   0  14  -1   22154     665
   0  25  -2      35       1
   0  26  -2     802      24
   0  28  -2     164       5
   0 -18   1    2936      88
   0  16  -1    8460     254
   0 -20   1   24337     730
   0   2   0      83       3
   0  18  -1    1474      44
   0  30  -2     103       3
   0 -23   1       8       0
   0  20  -1   23909     717
   0 -24   1     736      22
   0 -22   1     434      13
   0  22  -1     973      29
   0  24  -1     331      10
   0 -29   1      53       2
   0  26  -1     970      29
   0  28  -1    1054      32
   0   1   0      59       2
   0   5   0      57       2
   1  23   1   26673     800
   1  21   1    1077      32
   1  13   0  102463    3074
   1  11   0   17370     521
   1   3  -1   24663     740
   1  -9  -2    1241      37
   1 -11  -2    5930     178
   1 -13  -2   23261     698
   1 -25  -3     582      17
   1 -27  -3     505      15
   1 -29  -3     265       8
   1 -15  -2    3687     111
   1 -17  -2    6482     194
   1  25   1   36657    1100
   1  15   0   39093    1173
   1  -3  -1   37526    1126
   1 -19  -2     539      16
   1  27   1     588      18
   1 -21  -2     209       6
   1 -23  -2    2678      80
   1  -5  -1  134712    4041
   1 -25  -2     954      29
   1 -27  -2    1914      57
   1  29   1   14090     423
   1  -7  -1  109847    3295
   1 -31  -2    1425      43
   1  31   1     613      18
   1  -9  -1   16571     497
   1 -33  -2     419      13
   1 -35  -2     330      10
   1  17   0   59465    1784
   1 -11  -1    1331      40
   1 -13  -1   34002    1020
   1 -15  -1    1271      38
   1 -17  -1   59001    1770
   1 -19  -1    4586     138
   1  19   0   54781    1643
   1 -21  -1   10222     307
   1 -23  -1    4823     145
   1 -27  -1    3289      99
   1 -25  -1     218       7
   1 -29  -1     208       6
   1 -31  -1    1135      34
   1 -33  -1     225       7
   1 -35  -1     267       8
   1  21   0    5282     158
   1  23   0   18114     543
   1  25   0   12789     384
   1  27   0     450      14
   1  29   0    7799     234
   1  31   0     797      24
   1  37   0      30       1
   1  39   0    1056      32
   1 -29   0    4755     143
   1 -23   0    8520     256
   1 -25   0    6212     186
   1 -31   0    1236      37
   1 -19   0   23703     711
   1 -17   0   21653     650
   1 -27   0     528      16
   1 -21   0    2525      76
   1 -13   0   39484    1185
   1 -15   0    9710     291
   1  -9   0   85045    2551
   1 -11   0   28500     855
   1  -7   0   29372     881
   1  -5   0   16776     503
   1  -3   0   49438    1483
   1  -6   0     151       5
   1 -33   1      61       2
   1 -31   1     536      16
   1 -29   1    8470     254
   1 -27   1     375      11
   1 -25   1   16561     497
   1  39  -1     823      25
   1   5   0   14189     426
   1 -23   1   31684     951
   1  37  -1    1483      44
   1 -29   2     228       7
   1 -21   1    2826      85
   1 -19   1   28455     854
   1  -1  -1   70221    2107
   1   1  -1   62680    1880
   1   5  -2     442      13
   1   7  -2    1048      31
   1   9  -2   27828     835
   1  15  -3     665      20
   1  17  -3     632      19
   1  11  -2    1804      54
   1  19  -3    1257      38
   1  13  -2    5592     168
   1  21  -3     305       9
   1  23  -3     630      19
   1  15  -2     530      16
   1  25  -3     209       6
   1   5  -1   69919    2098
   1  17  -2    1850      55
   1  19  -2     300       9
   1   7  -1   63258    1898
   1  21  -2     287       9
   1 -14   0      34       1
   1  23  -2     841      25
   1   9  -1    3701     111
   1  25  -2     389      12
   1  27  -2     326      10
   1  11  -1    2893      87
   1  13  -1   15056     452
   1  15  -1     231       7
   1  17  -1   24752     743
   1  19  -1    2478      74
   1  21  -1    4986     150
   1  23  -1    1157      35
   1  25  -1     773      23
   1  27  -1     470      14
   1  29  -1     350      10
   1  31  -1     269       8
   1 -33   0     253       8
   1   7   0   25939     778
   1   9   0   51403    1542
   1 -12   0      18       1
   1   3   0   34367    1031
   1  16   0      64       2
   1 -16   0      20       1
   2  32   1    4590     138
   2  24   0    4352     131
   2  14  -1   13790     414
   2  12  -1   78155    2345
   2   4  -2   26786     804
   2   2  -2    2244      67
   2 -10  -3     125       4
   2 -12  -3    2457      74
   2 -14  -3    7497     225
   2  10  -1   80041    2401
   2 -16  -3    1245      37
   2 -18  -3    1290      39
   2  34   1     434      13
   2  22   0    3028      91
   2  -4  -2   44403    1332
   2 -20  -3     984      30
   2 -22  -3    1711      51
   2 -24  -3    4870     146
   2  26   0    3233      97
   2  -6  -2   13232     397
   2  -8  -2   26569     797
   2   8  -1  189998    5700
   2 -10  -2   15073     452
   2 -12  -2   16226     487
   2 -14  -2     664      20
   2 -36  -3     120       4
   2   6  -1   14305     429
   2 -16  -2   18040     541
   2 -18  -2    5916     177
   2  28   0    6864     206
   2   4  -1   87769    2633
   2 -20  -2    2470      74
   2 -22  -2     187       6
   2 -24  -2    4184     126
   2 -26  -2     688      21
   2 -28  -2    3234      97
   2 -30  -2     514      15
   2   2  -1    2126      64
   2 -34  -2     387      12
   2  30   0    2426      73
   2  -2  -1    6440     193
   2  -4  -1   79434    2383
   2  32   0     586      18
   2  -6  -1   17989     540
   2  -8  -1  141271    4238
   2 -10  -1   46146    1384
   2 -12  -1   37464    1124
   2  34   0    4598     138
   2 -14  -1   26033     781
   2 -16  -1   22458     674
   2 -18  -1    6242     187
   2 -20  -1   13357     401
   2 -22  -1    7486     225
   2  36   0     733      22
   2 -24  -1     241       7
   2 -26  -1    3676     110
   2 -28  -1     368      11
   2 -30  -1     666      20
   2 -32  -1     204       6
   2 -34  -1     354      11
   2 -36  -1     431      13
   2  38   0      55       2
   2 -34   0     827      25
   2 -30   0    1106      33
   2 -32   0     397      12
   2 -28   0    1533      46
   2 -20   0   30579     917
   2 -26   0    1384      42
   2 -22   0    1927      58
   2 -24   0    1386      42
   2 -12   0   83601    2508
   2 -18   0    5281     158
   2 -16   0    7450     224
   2 -14   0    5657     170
   2 -13   0     556      17
   2  -8   0   29475     884
   2 -10   0   15265     458
   2 -11   0     935      28
   2  -6   0   11940     358
   2  -2   0   62824    1885
   2  -4   0   30325     910
   2   4   0   42352    1271
   2 -34   1     263       8
   2 -32   1    1571      47
   2   6   0    9549     286
   2 -30   1     623      19
   2   8   0   78386    2352
   2 -28   1     451      14
   2 -26   1     332      10
   2 -24   1   10080     302
   2 -22   1   31539     946
   2 -20   1   56304    1689
   2  10   0   17112     513
   2 -18   1     708      21
   2  -2  -2    1197      36
   2   4  -3     319      10
   2   6  -3     713      21
   2   7  -3      33       1
   2   8  -3     454      14
   2  12  -4     100       3
   2  14  -4     214       6
   2   0  -2   14160     425
   2  16  -4     122       4
   2  10  -3     264       8
   2  12  -3     492      15
   2  14  -3    1585      48
   2   6  -2    2896      87
   2  16  -3     565      17
   2  18  -3     297       9
   2   8  -2    8274     248
   2  20  -3     495      15
   2  10  -2    4752     143
   2  22  -3     206       6
   2  24  -3     714      21
   2  12  -2    4149     124
   2  14  -2     240       7
   2  16  -2    7028     211
   2   0  -1   32059     962
   2  18  -2     879      26
   2  20  -2     835      25
   2  24  -2    1118      34
   2  22  -2     109       3
   2  26  -2     104       3
   2  28  -2     481      14
   2  16  -1   11607     348
   2  18  -1    7361     221
   2  20  -1    5642     169
   2  22  -1    2860      86
   2  24  -1     557      17
   2  26  -1    1507      45
   2  28  -1     233       7
   2  30  -1     273       8
   2  32  -1     283       9
   2  -5   0      76       2
   2   2   0   34238    1027
   2  12   0   43291    1299
   2  14   0    7814     234
   2  16   0    4920     148
   2  18   0    2084      63
   2  20   0   11333     340
   2   9   0      82       2
   2 -17   0      58       2
   3  25  -1     829      25
   3  23  -1   24864     746
   3  15  -2    9257     278
   3  13  -2   13008     390
   3   3  -3    4318     130
   3   1  -3     334      10
   3 -11  -4     472      14
   3 -13  -4    1219      37
   3 -15  -4    1098      33
   3  11  -2    2738      82
   3 -17  -4    3026      91
   3   9  -2    2008      60
   3  -5  -3   35834    1075
   3  -7  -3    2855      86
   3 -23  -4     384      12
   3  35   0     283       8
   3  21  -1   17600     528
   3   7  -2   43447    1303
   3   5  -2    3875     116
   3  -9  -3    2420      73
   3 -11  -3   12589     378
   3   3  -2   50479    1514
   3 -13  -3    7485     225
   3 -15  -3     593      18
   3 -17  -3    7565     227
   3   1  -2  107159    3215
   3 -19  -3    9076     272
   3 -21  -3     760      23
   3  19  -1    7297     219
   3 -23  -3    1603      48
   3 -25  -3     116       3
   3 -27  -3     285       9
   3  37   0     922      28
   3  17  -1    4056     122
   3  -3  -2   30377     911
   3 -29  -3     288       9
   3 -31  -3     639      19
   3  -5  -2    3864     116
   3  -7  -2   53248    1597
   3  -9  -2    2438      73
   3  15  -1   33147     994
   3 -11  -2     791      24
   3 -13  -2    5191     156
   3 -15  -2   41793    1254
   3 -17  -2    6911     207
   3 -19  -2    3997     120
   3  13  -1   29411     882
   3 -21  -2    3963     119
   3 -23  -2    2193      66
   3 -25  -2    7244     217
   3 -29  -2    1003      30
   3  11  -1   23814     714
   3   9  -1  112147    3364
   3   7  -1   37394    1122
   3   5  -1   73568    2207
   3   3  -1   27139     814
   3  -3  -1   30591     918
   3  -5  -1   71067    2132
   3  -7  -1   38434    1153
   3  -9  -1   80025    2401
   3 -11  -1    4590     138
   3 -13  -1   15837     475
   3 -15  -1   20446     613
   3 -17  -1    8053     242
   3 -19  -1    6482     194
   3 -23  -1    5614     168
   3 -31  -1    1478      44
   3 -21  -1    1077      32
   3 -25  -1     555      17
   3 -27  -1     702      21
   3 -33  -1     436      13
   3 -31   0     808      24
   3 -33   0     154       5
   3 -29   0     710      21
   3 -27   0    1387      42
   3 -23   0    3126      94
   3 -21   0    7271     218
   3 -17   0   23195     696
   3 -19   0    3425     103
   3 -13   0   11495     345
   3 -15   0    2112      63
   3 -11   0    5847     175
   3  -7   0   81240    2437
   3  -5   0   67978    2039
   3  -9   0   10592     318
   3  -3   0   28663     860
   3  -1   0   13270     398
   3   5   0   95552    2867
   3   3   0   34595    1038
   3   7   0  124125    3724
   3   9   0   20361     611
   3 -29   1    3316      99
   3 -27   1    1058      32
   3 -25   1    9419     283
   3 -23   1   12687     381
   3  11   0   21489     645
   3  13   0   59233    1777
   3 -19   1   34201    1026
   3 -21   1     116       3
   3 -17   1   23081     692
   3 -15   1   35620    1069
   3 -13   1     483      14
   3  -3  -3    2756      83
   3   5  -4      83       2
   3  -1  -3     343      10
   3   7  -4     270       8
   3 -12  -2      71       2
   3   9  -4     142       4
   3  11  -4      30       1
   3   2  -3     227       7
   3  13  -4     131       4
   3   5  -3    5104     153
   3  15  -4     270       8
   3   7  -3    1147      34
   3  17  -4     297       9
   3   9  -3     669      20
   3  11  -3    3316      99
   3  -1  -2   50560    1517
   3  13  -3     636      19
   3  15  -3     244       7
   3  17  -3    1328      40
   3  19  -3     672      20
   3   6  -2      85       3
   3  21  -3     208       6
   3  23  -3     183       6
   3  17  -2    2521      76
   3  19  -2     897      27
   3  21  -2    1212      36
   3  23  -2     789      24
   3  -1  -1   28556     857
   3  25  -2     927      28
   3  27  -2     199       6
   3   1  -1   12058     362
   3  -2  -1      26       1
   3   0  -1     370      11
   3  29  -2     382      11
   3  27  -1     968      29
   3  29  -1      20       1
   3  31  -1     716      21
   3 -25   0    1148      34
   3  15   0    2867      86
   3  17   0   23380     701
   3  19   0    3146      94
   3  21   0    7057     212
   3  23   0    1777      53
   3  25   0    1542      46
   3  27   0    2305      69
   3  29   0    1294      39
   3  31   0     570      17
   3  -6   0     179       5
   4  34  -1     594      18
   4  24  -2   20792     624
   4  14  -3   10620     319
   4  12  -3   10586     318
   4   2  -4    1629      49
   4   0  -4    1241      37
   4 -12  -5     548      16
   4  22  -2    9864     296
   4  10  -3     958      29
   4   8  -3    2214      66
   4  -6  -4     323      10
   4  32  -1    1654      50
   4  20  -2    1208      36
   4  18  -2   11833     355
   4   4  -3    3732     112
   4   2  -3   39893    1197
   4 -14  -4     547      16
   4 -16  -4     808      24
   4  16  -2    3475     104
   4   0  -3     698      21
   4 -18  -4     316       9
   4  14  -2   33624    1009
   4  -4  -3    1260      38
   4  -6  -3    2879      86
   4  -8  -3    2462      74
   4  12  -2    5062     152
   4 -10  -3     649      19
   4 -12  -3    9027     271
   4 -14  -3    3551     107
   4  30  -1     830      25
   4  28  -1   13091     393
   4  10  -2    7667     230
   4 -16  -3    3830     115
   4 -18  -3     676      20
   4 -20  -3     512      15
   4   8  -2    1275      38
   4   6  -2   37249    1117
   4 -22  -3     819      25
   4   2  -2   45264    1358
   4 -32  -3     247       7
   4 -34  -3     158       5
   4   4  -2    1131      34
   4  -4  -2     735      22
   4  -6  -2   24331     730
   4  -8  -2    1815      54
   4 -10  -2    7248     217
   4 -12  -2    4450     133
   4  24  -1   17215     516
   4 -14  -2   21175     635
   4 -16  -2    1827      55
   4  26  -1    1758      53
   4 -18  -2   12322     370
   4 -20  -2    1459      44
   4 -22  -2    4482     134
   4 -24  -2   10074     302
   4 -28  -2     184       6
   4 -34  -2     531      16
   4  22  -1     759      23
   4  20  -1    4511     135
   4  18  -1   12175     365
   4  16  -1   53465    1604
   4  14  -1    9247     277
   4  12  -1   28022     841
   4   8  -1   43746    1312
   4  10  -1   10384     312
   4   6  -1   29958     899
   4   4  -1   80338    2410
   4  -4  -1   92576    2777
   4   2  -1    4121     124
   4  -2  -1    2965      89
   4  -6  -1   27280     818
   4  -8  -1   55997    1680
   4 -10  -1    7823     235
   4 -12  -1   24469     734
   4 -16  -1   48885    1467
   4 -20  -1    4857     146
   4 -24  -1    7417     223
   4 -28  -1    4621     139
   4 -14  -1    7169     215
   4 -18  -1    7482     224
   4 -22  -1     431      13
   4 -26  -1     428      13
   4 -32  -1     511      15
   4 -30   0     637      19
   4 -28   0     451      14
   4 -24   0    1948      58
   4 -26   0    1037      31
   4 -22   0    3816     114
   4 -20   0    7445     223
   4 -18   0    6630     199
   4 -16   0    8805     264
   4 -14   0    5222     157
   4 -12   0   14303     429
   4  -8   0   68893    2067
   4 -10   0   12316     369
   4  -4   0   31141     934
   4  -6   0   10644     319
   4  -2   0   19581     587
   4   4   0   63443    1903
   4   6   0    7784     234
   4   8   0  140041    4201
   4 -34   1     843      25
   4 -32   1     343      10
   4  10   0   57219    1717
   4 -30   1     435      13
   4 -28   1    1469      44
   4  12   0   51772    1553
   4 -26   1     880      26
   4  14   0   13436     403
   4 -24   1     287       9
   4 -22   1    2048      61
   4 -20   1   21936     658
   4  16   0   47795    1434
   4 -18   1    4202     126
   4 -16   1   13735     412
   4  18   0   45218    1357
   4 -12   1  156946    4708
   4 -14   1    6476     194
   4  20   0   25134     754
   4 -10   1   19471     584
   4  -4  -4     189       6
   4  -2  -4     234       7
   4 -30  -1     349      10
   4   3  -4     139       4
   4  -7  -3     173       5
   4   6  -4     519      16
   4  -2  -3    8011     240
   4   4  -4     140       4
   4  10  -4     248       7
   4  14  -4     165       5
   4 -29  -1      81       2
   4  16  -4     164       5
   4   6  -3    1085      33
   4  -2  -2   27311     819
   4  16  -3     768      23
   4   0  -2    4675     140
   4  18  -3     418      13
   4  20  -3     314       9
   4  22  -3     229       7
   4  24  -3      72       2
   4  26  -2     250       8
   4  28  -2     362      11
   4   0  -1   72116    2163
   4  21  -1      49       1
   4   2   0   12330     370
   4   0   0   27397     822
   4  22   0    3394     102
   4  24   0    1886      57
   4  26   0    1077      32
   4  28   0    1061      32
   4  30   0    1501      45
   4  32   0     290       9
   4  17   0      68       2
   4 -19   0       6       0
   4  23   0      50       2
   4 -23   0      82       2
   4  27   0      62       2
   4 -32   0     405      12
   4 -17   0      49       1
   4  28   1     666      20
   4  30   1     341      10
   4  26   1     784      24
   4  24   1     168       5
   4  20   1    2896      87
   4  22   1     939      28
   5  25  -3    2170      65
   5  23  -3    2425      73
   5  13  -4    1096      33
   5   1  -5    2041      61
   5  -1  -5    1343      40
   5  11  -4     553      17
   5  -7  -5     574      17
   5  31  -2    3926     118
   5  19  -3    1096      33
   5   7  -4     485      15
   5   5  -4    1283      38
   5   3  -4     725      22
   5  17  -3   15836     475
   5  15  -3    6236     187
   5  -1  -4     176       5
   5  13  -3    2504      75
   5  -5  -4     947      28
   5  29  -2     171       5
   5  27  -2    2688      81
   5  11  -3    8276     248
   5   9  -3    4758     143
   5  -9  -4     550      16
   5   7  -3   19333     580
   5 -13  -4     254       8
   5 -15  -4     765      23
   5 -17  -4     101       3
   5   5  -3    5171     155
   5   3  -3     480      14
   5  25  -2     290       9
   5  23  -2    2410      72
   5  21  -2    6533     196
   5   1  -3    3800     114
   5  19  -2   36846    1105
   5  -5  -3    4767     143
   5  -7  -3    9408     282
   5  17  -2   19049     571
   5  -9  -3    3352     101
   5 -11  -3     786      24
   5 -13  -3    2368      71
   5 -15  -3    5659     170
   5 -17  -3    6961     209
   5  15  -2    3552     107
   5  13  -2   25491     765
   5 -19  -3     635      19
   5 -21  -3     300       9
   5 -23  -3     712      21
   5 -25  -3     476      14
   5 -27  -3     548      16
   5  11  -2   66275    1988
   5 -29  -3     138       4
   5   9  -2     808      24
   5   7  -2   21465     644
   5   5  -2   63197    1896
   5   3  -2   40410    1212
   5   1  -2    2768      83
   5  -3  -2   45576    1367
   5  -5  -2   44816    1344
   5  -7  -2   21401     642
   5  -9  -2    1086      33
   5 -11  -2   49143    1474
   5 -13  -2   17574     527
   5 -15  -2    2798      84
   5 -17  -2   14021     421
   5 -19  -2   14677     440
   5 -21  -2    4448     133
   5 -23  -2    1176      35
   5 -27  -2    1620      49
   5 -31  -2    1208      36
   5 -37  -2     383      11
   5  37  -1      94       3
   5  35  -1     113       3
   5  29  -1    2781      83
   5  33  -1     400      12
   5  25  -1    6999     210
   5  27  -1     225       7
   5  23  -1    2245      67
   5  21  -1    9225     277
   5  15  -1   45262    1358
   5  19  -1    8641     259
   5  17  -1   18004     540
   5  13  -1   18543     556
   5   7  -1   69546    2086
   5   3  -1   61875    1856
   5 -21  -1    5157     155
   5 -25  -1    4873     146
   5 -29  -1    2080      62
   5 -31  -1     239       7
   5 -33  -1     219       7
   5   9  -1    5638     169
   5   5  -1   23108     693
   5  -3  -1   85952    2579
   5  -5  -1   11772     353
   5  -7  -1   85067    2552
   5  -9  -1   12495     375
   5 -13  -1   17740     532
   5 -15  -1   48589    1458
   5 -17  -1   16784     504
   5 -19  -1    3769     113
   5 -23  -1    2025      61
   5 -27  -1     609      18
   5  11  -1    5045     151
   5   1  -1   61457    1844
   5 -11  -1    1455      44
   5 -31   0     954      29
   5 -23   0    4237     127
   5 -19   0    2178      65
   5 -15   0   22445     673
   5 -13   0    5047     151
   5  -9   0   50356    1511
   5 -11   0    3768     113
   5  -7   0   44022    1321
   5  -5   0   62973    1889
   5  -3   0    6808     204
   5   5   0   95266    2858
   5   3   0    5901     177
   5   7   0   46742    1402
   5   9   0   85117    2554
   5 -31   1     215       6
   5  11   0    8758     263
   5 -29   1     399      12
   5 -27   1    2111      63
   5  13   0    6958     209
   5 -25   1    1152      35
   5  15   0   69248    2077
   5 -23   1    1894      57
   5  17   0    4511     135
   5 -21   1     974      29
   5 -19   1     926      28
   5 -17   1   26552     797
   5  19   0    4045     121
   5 -15   1     203       6
   5 -13   1    4195     126
   5  21   0    1271      38
   5  23   0   31949     958
   5 -11   1   13184     396
   5  -9   1     320      10
   5  -7   1  110925    3328
   5  25   0    1634      49
   5  -5   1   39405    1182
   5  -7  -4      62       2
   5 -29  -2     195       6
   5  -3  -4    1606      48
   5 -25  -2     431      13
   5  -4  -4     138       4
   5   1  -4     120       4
   5 -26  -2      23       1
   5  -3  -3    1158      35
   5  -1  -3    1453      44
   5  15  -4      76       2
   5   0  -3     506      15
   5  -1  -2    1886      57
   5  21  -3      49       1
   5  -1  -1   93039    2791
   5  26  -1       7       0
   5  31  -1     148       4
   5 -21   0    1746      52
   5 -20   0      65       2
   5 -17   0    3316      99
   5  -1   0    8577     257
   5   1   0   13515     405
   5   4   0      68       2
   5 -27   0     543      16
   5 -25   0     970      29
   5  27   0    1072      32
   5 -29   0     677      20
   5  29   0    1208      36
   5  31   0     764      23
   5  31   1     356      11
   5  27   1    1117      34
   5  29   1     239       7
   5  23   1     935      28
   5  25   1     485      15
   5  21   1     279       8
   5  17   1    8254     248
   5  19   1     459      14
   5  15   1     407      12
   5  13   1    2108      63
   5  11   1    6334     190
   6  24  -4     430      13
   6  10  -5     699      21
   6  30  -3     910      27
   6  28  -3     582      17
   6  12  -4    1103      33
   6  26  -3     484      15
   6  10  -4    4902     147
   6 -10  -5    1214      36
   6  24  -3     375      11
   6  22  -3     459      14
   6   6  -4    1141      34
   6   4  -4     578      17
   6  36  -2     850      25
   6  20  -3     606      18
   6   0  -4    2557      77
   6  18  -3      79       2
   6  16  -3    6552     197
   6  -6  -4     181       5
   6  34  -2     755      23
   6  14  -3    5296     159
   6 -10  -4    2376      71
   6 -12  -4    2233      67
   6  32  -2    1803      54
   6  12  -3     211       6
   6  10  -3     465      14
   6   8  -3    2366      71
   6   6  -3    1790      54
   6 -26  -4     182       5
   6  30  -2     345      10
   6   4  -3    4390     132
   6   2  -3    1533      46
   6   0  -3    1146      34
   6  -4  -3    2015      60
   6  28  -2     266       8
   6  26  -2    1121      34
   6  -6  -3    3366     101
   6  -8  -3    1607      48
   6  24  -2    1571      47
   6 -10  -3     593      18
   6 -14  -3    2948      88
   6 -16  -3    2769      83
   6  22  -2    7078     212
   6 -20  -3     420      13
   6  20  -2    3702     111
   6 -32  -3     136       4
   6  18  -2    1084      33
   6  16  -2   18394     552
   6  14  -2   11383     341
   6  12  -2   24379     731
   6  10  -2    7436     223
   6   8  -2     592      18
   6   6  -2     632      19
   6   4  -2    1440      43
   6   2  -2   73518    2206
   6  -4  -2    3635     109
   6  -6  -2    1979      59
   6  -8  -2    1070      32
   6 -10  -2    6890     207
   6 -12  -2   31015     930
   6 -14  -2    7865     236
   6 -16  -2   10997     330
   6 -18  -2    1188      36
   6 -20  -2    1990      60
   6 -22  -2    2992      90
   6 -24  -2     995      30
   6 -26  -2     404      12
   6 -32  -2     999      30
   6 -34  -2     410      12
   6 -36  -2     391      12
   6 -22  -1    6732     202
   6 -24  -1    6805     204
   6 -34  -1     257       8
   6 -36  -1     201       6
   6  24  -1    5301     159
   6 -14  -1   17686     531
   6 -18  -1    8666     260
   6 -20  -1     835      25
   6 -26  -1     405      12
   6  18  -1    7468     224
   6   2  -1   73566    2207
   6  -6  -1   56495    1695
   6 -10  -1   22911     687
   6 -12  -1   15510     465
   6 -16  -1    3090      93
   6  22  -1    7899     237
   6  14  -1   10192     306
   6  12  -1    9994     300
   6  10  -1   11012     330
   6   6  -1   25526     766
   6   5  -1     835      25
   6  -3  -1     340      10
   6  -4  -1    8391     252
   6  -8  -1   17484     525
   6  38  -1     132       4
   6  28  -1     321      10
   6   8  -1    9124     274
   6   4  -1    4409     132
   6  32  -1     201       6
   6  26  -1     320      10
   6  20  -1    1673      50
   6  16  -1    1101      33
   6  36  -1     224       7
   6  34  -1     327      10
   6  30  -1     253       8
   6 -32   0     162       5
   6 -28   0    2676      80
   6 -30   0     775      23
   6 -24   0    5081     152
   6 -16   0   33526    1006
   6 -20   0    2760      83
   6 -18   0    5536     166
   6 -14   0    4113     123
   6 -12   0    4425     133
   6 -10   0    9571     287
   6  -8   0   13148     394
   6  -6   0   13726     412
   6  -4   0   35293    1059
   6  -2   0   20755     623
   6   4   0   51992    1560
   6   2   0   14595     438
   6   6   0   18516     555
   6   8   0   40839    1225
   6  10   0    7902     237
   6  12   0    8551     257
   6 -30   1     168       5
   6 -28   1     193       6
   6  14   0    6838     205
   6 -26   1     523      16
   6  16   0   90225    2707
   6 -24   1    2034      61
   6  18   0   10887     327
   6 -22   1    5556     167
   6 -20   1    4869     146
   6  20   0    9209     276
   6 -18   1   10424     313
   6 -16   1   11064     332
   6 -14   1    1275      38
   6  22   0     899      27
   6  24   0   35163    1055
   6 -12   1    2031      61
   6 -10   1   18307     549
   6  -8   1   85625    2569
   6  26   0    1327      40
   6  -6   1     991      30
   6  28   0   19118     574
   6  -4   1   44175    1325
   6  30   0    1161      35
   6 -16  -4      62       2
   6 -15  -4      99       3
   6 -14  -4      77       2
   6 -24  -3     148       4
   6 -22  -3     871      26
   6  -8  -4     152       5
   6  -9  -4     171       5
   6  -7  -4      24       1
   6  -5  -4     136       4
   6 -18  -3     134       4
   6  -2  -4      91       3
   6  -4  -4      68       2
   6 -12  -3     215       6
   6   1  -4     180       5
   6   2  -4      76       2
   6 -28  -2     191       6
   6   3  -4      10       0
   6  -2  -3     929      28
   6  -2  -2   59823    1795
   6   0  -2    6128     184
   6 -30  -1     178       5
   6 -28  -1     469      14
   6  -2  -1   42166    1265
   6   0  -1    1177      35
   6   0   0   30218     907
   6 -22   0     882      26
   6 -26   0     971      29
   6  28   1     171       5
   6  30   1      48       1
   6  24   1     607      18
   6  20   1    1314      39
   6  22   1    1719      52
   6  16   1    4553     137
   6  18   1    4827     145
   6  14   1    2557      77
   6  26   1      36       1
   6  10   1    4773     143
   6  12   1     939      28
   6   8   1   33585    1008
   6   4   1   11174     335
   6   6   1     336      10
   6   2   1    1097      33
   7  25  -4     665      20
   7  11  -5     469      14
   7   9  -5     617      19
   7  15  -4     299       9
   7  13  -4    1625      49
   7  11  -4    1415      42
   7  -9  -5     434      13
   7 -11  -5     565      17
   7  29  -3    2525      76
   7   7  -4    1473      44
   7  27  -3     235       7
   7   3  -4     978      29
   7   1  -4    7223     217
   7  25  -3     320      10
   7  23  -3     822      25
   7  -1  -4    6444     193
   7  -7  -4    2354      71
   7 -11  -4     760      23
   7  19  -3     319      10
   7  17  -3     918      28
   7 -13  -4    1101      33
   7 -15  -4     231       7
   7  15  -3    2840      85
   7  13  -3    1231      37
   7  11  -3     104       3
   7   9  -3     268       8
   7   7  -3    2384      72
   7   5  -3    5897     177
   7   3  -3    4150     125
   7   1  -3    3289      99
   7  35  -2     157       5
   7  -5  -3    6945     208
   7  -7  -3    1323      40
   7  33  -2     716      21
   7  -9  -3     587      18
   7 -13  -3    1086      33
   7 -15  -3    1365      41
   7 -17  -3     579      17
   7 -19  -3     429      13
   7 -29  -3    1559      47
   7  29  -2     341      10
   7  27  -2    1606      48
   7  25  -2    3060      92
   7  23  -2    2504      75
   7  21  -2     284       9
   7  19  -2    1533      46
   7  17  -2   16982     509
   7  15  -2   12733     382
   7  13  -2    3363     101
   7  11  -2    3123      94
   7   9  -2   21585     648
   7   7  -2   23856     716
   7   5  -2   13430     403
   7   3  -2     922      28
   7   1  -2   10715     321
   7  -5  -2   15567     467
   7  -7  -2   39159    1175
   7  -9  -2   21243     637
   7 -11  -2    3731     112
   7 -13  -2    5163     155
   7 -15  -2   10459     314
   7 -17  -2   18675     560
   7 -19  -2     989      30
   7 -21  -2     769      23
   7 -23  -2    1498      45
   7 -25  -2    1552      47
   7 -27  -2    1118      34
   7 -29  -2     422      13
   7 -33  -2     488      15
   7 -35  -2      17       1
   7 -31  -1     792      24
   7 -19  -1   27088     813
   7 -21  -1    6286     189
   7 -23  -1    1734      52
   7 -27  -1    2213      66
   7 -11  -1   61939    1858
   7 -13  -1   34994    1050
   7 -17  -1    9908     297
   7  -3  -1   61332    1840
   7  -5  -1   69782    2093
   7  -7  -1   52976    1589
   7 -15  -1    9583     287
   7   5  -1   36630    1099
   7   3  -1   90818    2725
   7  -9  -1    3142      94
   7  19  -1   21698     651
   7  13  -1   20467     614
   7  11  -1   33885    1017
   7   7  -1   31127     934
   7   1  -1   10394     312
   7  15  -1    5358     161
   7  17  -1    5057     152
   7   9  -1    1827      55
   7  21  -1    3094      93
   7  27  -1    1454      44
   7  23  -1    1075      32
   7  31  -1    1254      38
   7  29  -1     104       3
   7  37  -1     345      10
   7  33  -1      56       2
   7 -29   0    1621      49
   7 -25   0    2886      87
   7 -23   0     947      28
   7 -21   0    2115      63
   7 -17   0   20159     605
   7 -19   0    3086      93
   7 -15   0   13863     416
   7 -13   0    7177     215
   7 -11   0    6678     200
   7  -7   0   22980     689
   7  -9   0   33185     996
   7  -5   0   13062     392
   7  -3   0   20413     612
   7   3   0   13468     404
   7   7   0   41016    1230
   7   5   0   17405     522
   7   9   0   19944     598
   7 -31   1      67       2
   7  11   0    3604     108
   7  13   0   16763     503
   7  15   0   70720    2122
   7 -27   1     276       8
   7  17   0   37871    1136
   7 -23   1    3104      93
   7  19   0    4268     128
   7 -21   1     137       4
   7  21   0   12922     388
   7 -19   1     626      19
   7 -17   1    1109      33
   7  23   0    6623     199
   7 -15   1   15943     478
   7  25   0    9770     293
   7 -13   1     969      29
   7 -11   1    1651      50
   7  -9   1   28503     855
   7  27   0     701      21
   7  29   0    9567     287
   7  -7   1   23306     699
   7  -5   1  123595    3708
   7  31   0     473      14
   7  -1   1   10893     327
   7  -3   1    1174      35
   7  33   0     683      21
   7 -25   2     241       7
   7  35   0     119       4
   7   3   1    3848     115
   7 -23   2     188       6
   7   5   1   42795    1284
   7 -10  -4      74       2
   7  -9  -4     165       5
   7 -23  -3     204       6
   7 -21  -3     310       9
   7  -3  -4     401      12
   7 -18  -3      43       1
   7   5  -4     107       3
   7 -11  -3     469      14
   7  -3  -3    1488      45
   7  -1  -3    1338      40
   7  21  -3      77       2
   7  -3  -2     621      19
   7  -1  -2    8326     250
   7 -29  -1     129       4
   7 -25  -1     189       6
   7  -1  -1    7610     228
   7  25  -1     251       8
   7  -1   0   35191    1056
   7   1   0   25819     775
   7  -8   0      42       1
   7 -27   0     775      23
   7 -31   0     421      13
   7  27   1     361      11
   7  29   1     252       8
   7  23   1    1235      37
   7  25   1     374      11
   7  19   1     478      14
   7  21   1     587      18
   7  15   1    6881     206
   7  17   1     726      22
   7  11   1     849      25
   7  13   1    1214      36
   7   7   1    9017     271
   7   9   1    9472     284
   7   1   1    2386      72
   7  -8   1     124       4
   8  10  -5     469      14
   8  22  -4     524      16
   8   2  -5     610      18
   8  -2  -5     558      17
   8  18  -4     246       7
   8  14  -4     246       7
   8  12  -4     296       9
   8  10  -4    4555     137
   8   4  -4     363      11
   8   2  -4     243       7
   8  28  -3     377      11
   8   0  -4     489      15
   8  26  -3     912      27
   8  24  -3     363      11
   8 -10  -4    3470     104
   8 -22  -4     552      17
   8  18  -3     738      22
   8  16  -3     380      11
   8  14  -3     578      17
   8  12  -3   13992     420
   8  10  -3   13818     415
   8   8  -3    2186      66
   8   6  -3    4345     130
   8   4  -3    2511      75
   8   2  -3     772      23
   8   0  -3   10252     308
   8  -6  -3    1114      33
   8  -8  -3    2032      61
   8 -10  -3   11443     343
   8 -12  -3   10044     301
   8 -14  -3     420      13
   8 -18  -3     151       5
   8 -24  -3     360      11
   8 -26  -3     498      15
   8 -32  -3     151       5
   8  34  -2      29       1
   8  32  -2     113       3
   8  30  -2     900      27
   8  28  -2     357      11
   8  26  -2     548      16
   8  24  -2     430      13
   8  22  -2      65       2
   8  20  -2     470      14
   8  18  -2     170       5
   8  16  -2   13494     405
   8  14  -2   14856     446
   8  10  -2    5208     156
   8  12  -2    5763     173
   8   8  -2   28613     858
   8   6  -2    7411     222
   8   4  -2   14848     445
   8   2  -2    1046      31
   8   0  -2    1500      45
   8  -4  -2   18088     543
   8  -6  -2   10369     311
   8  -8  -2   38672    1160
   8 -14  -2   22065     662
   8 -10  -2   12227     367
   8 -12  -2    8409     252
   8 -16  -2   14009     420
   8 -18  -2    1040      31
   8 -20  -2    1006      30
   8 -22  -2     945      28
   8 -24  -2     341      10
   8 -26  -2     689      21
   8 -28  -2     412      12
   8 -30  -2     397      12
   8 -32  -2     257       8
   8 -36  -1     387      12
   8 -32  -1     294       9
   8 -34  -1     290       9
   8 -24  -1    1961      59
   8 -26  -1     704      21
   8 -16  -1   15685     471
   8 -20  -1    2274      68
   8 -22  -1    3719     112
   8 -12  -1   37988    1140
   8 -14  -1   14298     429
   8 -18  -1    1031      31
   8  -8  -1    4538     136
   8 -10  -1    1635      49
   8   2  -1   83073    2492
   8  -4  -1    6853     206
   8  -6  -1    6127     184
   8  12  -1   16051     482
   8   4  -1    3692     111
   8  16  -1    9934     298
   8  14  -1    8020     241
   8   8  -1    1741      52
   8  10  -1     946      28
   8  22  -1    2426      73
   8  20  -1    1328      40
   8  18  -1    1320      40
   8  24  -1    1443      43
   8  26  -1     583      17
   8  30  -1     325      10
   8  32  -1     219       7
   8  34  -1     255       8
   8  36  -1     186       6
   8 -26   0    1091      33
   8 -22   0    4231     127
   8 -24   0    2496      75
   8 -20   0    1714      51
   8 -16   0    5030     151
   8 -18   0    5234     157
   8 -12   0    7475     224
   8 -14   0    3062      92
   8 -10   0   16707     501
   8  -8   0    9767     293
   8  -6   0    3375     101
   8  -4   0    7383     221
   8  -2   0   27827     835
   8   2   0   38924    1168
   8   4   0    6517     196
   8   6   0    5576     167
   8   8   0   12702     381
   8  10   0    5055     152
   8  12   0   21338     640
   8 -32   1     185       6
   8 -28   1     317      10
   8  14   0    3840     115
   8  16   0    4298     129
   8 -24   1    2230      67
   8  18   0    4080     122
   8 -22   1     548      16
   8  20   0    2898      87
   8 -20   1    2310      69
   8  22   0   20713     621
   8 -18   1    4527     136
   8 -16   1   23728     712
   8  24   0   11113     333
   8 -14   1    1795      54
   8  26   0    2894      87
   8 -12   1    4772     143
   8 -10   1     640      19
   8  -8   1    8908     267
   8  30   0     303       9
   8  -6   1   11023     331
   8  32   0     797      24
   8  -4   1   47538    1426
   8  34   0     553      17
   8  38   0     498      15
   8   4   1   39161    1175
   8   6   1   21967     659
   8   8   1   24255     728
   8 -18   2    4790     144
   8 -14  -4      83       3
   8 -12  -4     268       8
   8  -9  -4     239       7
   8  -4  -4     115       3
   8 -20  -3     172       5
   8 -16  -3     357      11
   8  -4  -3     683      20
   8  -2  -3     198       6
   8  20  -3     138       4
   8  22  -3      67       2
   8  -2  -2    1125      34
   8 -30  -1     464      14
   8 -28  -1     407      12
   8  -2  -1   73917    2218
   8   0  -1    7500     225
   8   6  -1     499      15
   8  28  -1     145       4
   8   0   0   12607     378
   8 -28   0     531      16
   8  28   0     591      18
   8 -30   0     296       9
   8   5   0      51       2
   8  24   1    1399      42
   8  26   1     270       8
   8  28   1     517      16
   8  18   1    1557      47
   8  20   1     674      20
   8  22   1      84       3
   8  14   1    1170      35
   8  16   1    8884     267
   8  10   1    1970      59
   8  12   1    2025      61
   8   2   1     386      12
   8   0   1   23562     707
   8  -2   1     680      20
   8  -1   1     161       5
   8  -5   1      66       2
   9   9  -5     249       7
   9   3  -5     357      11
   9  21  -4     483      14
   9  15  -4     226       7
   9  13  -4    1436      43
   9  11  -4    1088      33
   9   9  -4    1087      33
   9   5  -4     738      22
   9  -7  -4     309       9
   9  -9  -4     609      18
   9 -11  -4     957      29
   9  29  -3     290       9
   9 -13  -4     488      15
   9 -17  -4     128       4
   9  27  -3     341      10
   9  23  -3     267       8
   9  21  -3     706      21
   9  19  -3     816      24
   9  17  -3     338      10
   9  15  -3     678      20
   9  13  -3    1487      45
   9  11  -3    3994     120
   9   9  -3     420      13
   9   7  -3    4611     138
   9   5  -3    1703      51
   9   3  -3    3123      94
   9   1  -3   24649     739
   9  -1  -3   23446     703
   9  -5  -3    1112      33
   9  -7  -3    3765     113
   9  -9  -3     979      29
   9 -11  -3    3831     115
   9 -13  -3     969      29
   9 -15  -3     481      14
   9 -19  -3    1139      34
   9 -27  -3     240       7
   9 -31  -3     291       9
   9  31  -2     973      29
   9  29  -2    6530     196
   9  23  -2     789      24
   9  27  -2     171       5
   9  25  -2     233       7
   9  21  -2     660      20
   9  19  -2     973      29
   9  17  -2    4314     129
   9  15  -2    3284      99
   9  13  -2    3332     100
   9  11  -2     540      16
   9   9  -2    3335     100
   9   7  -2    5755     173
   9   5  -2   15636     469
   9   3  -2    6784     204
   9 -29  -2    1931      58
   9 -31  -2     291       9
   9   1  -2   13298     399
   9  -5  -2   28521     856
   9  -7  -2    9563     287
   9  -9  -2    7091     213
   9 -11  -2     800      24
   9 -13  -2    8109     243
   9 -15  -2    4462     134
   9 -17  -2    5001     150
   9 -19  -2    1632      49
   9 -21  -2     663      20
   9 -23  -2     902      27
   9 -25  -2     262       8
   9 -27  -2     251       8
   9 -33  -1     198       6
   9 -27  -1     414      12
   9 -29  -1     233       7
   9 -23  -1    2453      74
   9 -25  -1    2044      61
   9 -15  -1   14744     442
   9 -17  -1   12867     386
   9 -21  -1     886      27
   9  -9  -1   63299    1899
   9 -13  -1    5581     167
   9  -7  -1   59911    1797
   9 -11  -1    2804      84
   9  -5  -1   15531     466
   9   1  -1   13567     407
   9   9  -1   31246     937
   9   7  -1   25337     760
   9   5  -1    7889     237
   9   3  -1    1083      32
   9  15  -1    7818     235
   9  17  -1   10133     304
   9  13  -1    2460      74
   9  11  -1    1199      36
   9  23  -1    2384      72
   9  19  -1     545      16
   9  25  -1    1187      36
   9  21  -1     898      27
   9  27  -1     344      10
   9  33  -1     276       8
   9  35  -1      14       0
   9 -31   0     286       9
   9 -27   0    1183      35
   9 -23   0    5710     171
   9 -25   0     423      13
   9 -21   0    1675      50
   9 -19   0   20110     603
   9 -17   0    2031      61
   9 -15   0    3154      95
   9 -11   0   18842     565
   9 -13   0   23370     701
   9  -9   0    2882      86
   9  -7   0    8795     264
   9  -3   0   43305    1299
   9  -5   0    8507     255
   9   3   0   48842    1465
   9   5   0    9278     278
   9   7   0   20028     601
   9  11   0   28665     860
   9   9   0    6264     188
   9  13   0   24631     739
   9 -29   1     557      17
   9  15   0    9846     295
   9  17   0   10968     329
   9  19   0   32024     961
   9 -23   1    1354      41
   9  21   0    4127     124
   9 -21   1    3013      90
   9  23   0    3496     105
   9 -19   1     617      19
   9 -17   1   19407     582
   9  25   0     551      17
   9 -15   1    8326     250
   9  27   0    3205      96
   9 -11   1    1495      45
   9  -9   1   23613     708
   9  31   0    3370     101
   9  -7   1   19057     572
   9  33   0     195       6
   9  -5   1   19803     594
   9  -3   1     836      25
   9  -1   1   15635     469
   9  37   0     817      25
   9   3   1    2022      61
   9   5   1   26343     790
   9   7   1   14196     426
   9   9   1   35103    1053
   9 -21   2     436      13
   9 -19   2    5197     156
   9  11   1    4355     131
   9 -17   2     333      10
   9 -15   2    2314      69
   9  15   1    4586     138
   9  -5  -4     441      13
   9   1  -4     123       4
   9 -21  -3     552      17
   9   3  -4      61       2
   9 -17  -3     645      19
   9  -3  -3    2860      86
   9  -3  -2   12261     368
   9  -1  -2   17802     534
   9  18  -2      58       2
   9 -19  -1     227       7
   9  -3  -1     719      22
   9  -1  -1   13841     415
   9  29  -1      92       3
   9   1   0    7229     217
   9  -1   0    6601     198
   9  29   0     294       9
   9 -29   0     865      26
   9  27   1      69       2
   9  21   1    1479      44
   9  23   1     734      22
   9  25   1     332      10
   9  17   1    7959     239
   9  19   1     385      12
   9  22   1      69       2
   9  13   1     165       5
   9   1   1   21702     651
   9   8   1      39       1
   9  -2   1     289       9
   9   0   1     138       4
   9 -13   1     791      24
   9 -25   1     314       9
  10  18  -4     271       8
  10  10  -4     839      25
  10   8  -4     595      18
  10   4  -4     386      12
  10   2  -4    2210      66
  10   0  -4    1667      50
  10  -2  -4    1717      52
  10  -8  -4     810      24
  10 -10  -4     902      27
  10 -16  -4     284       9
  10  30  -3     111       3
  10  28  -3     219       7
  10  26  -3     408      12
  10  22  -3    3060      92
  10  18  -3     444      13
  10  16  -3     441      13
  10  12  -3    1469      44
  10  10  -3    8668     260
  10   4  -3     524      16
  10   0  -3    5808     174
  10  -6  -3     674      20
  10 -10  -3    7619     229
  10 -12  -3    1660      50
  10 -14  -3     187       6
  10 -16  -3     439      13
  10 -18  -3     585      18
  10 -22  -3    1775      53
  10 -26  -3     167       5
  10  32  -2     331      10
  10  26  -2    1418      43
  10  24  -2    1043      31
  10  22  -2     412      12
  10  12  -2   13831     415
  10  10  -2   13029     391
  10   0  -2   34403    1032
  10 -10  -2   26682     800
  10 -12  -2   31872     956
  10 -24  -2     808      24
  10 -26  -2     784      24
  10 -32  -2     198       6
  10  20  -2    1046      31
  10  18  -2     683      21
  10  16  -2    1491      45
  10  14  -2     834      25
  10   8  -2    5421     163
  10   6  -2    6711     201
  10   4  -2    1721      52
  10   2  -2    3482     104
  10  -4  -2    1781      53
  10  -6  -2    5416     162
  10  -8  -2    7958     239
  10 -14  -2     815      24
  10 -16  -2    1023      31
  10 -18  -2     454      14
  10 -20  -2     487      15
  10 -22  -2     237       7
  10 -30  -1     233       7
  10 -16  -1   17657     530
  10 -20  -1     928      28
  10 -22  -1     468      14
  10 -14  -1   38458    1154
  10  -8  -1   30531     916
  10 -10  -1   36096    1083
  10 -12  -1   21136     634
  10  -4  -1   50225    1507
  10  -6  -1   13532     406
  10   4  -1   27256     818
  10   8  -1   42248    1267
  10   2  -1    1161      35
  10  10  -1   15825     475
  10   6  -1   10109     303
  10  16  -1    9571     287
  10  14  -1   18134     544
  10  12  -1   11024     331
  10  20  -1     585      18
  10  24  -1     181       5
  10  30  -1     383      11
  10 -36   0      29       1
  10 -32   0      79       2
  10 -22   0     934      28
  10 -24   0    1954      59
  10 -20   0    1815      54
  10 -18   0     711      21
  10 -16   0    2958      89
  10 -14   0    3328     100
  10 -12   0    5106     153
  10 -10   0    1730      52
  10  -8   0    1758      53
  10  -4   0    4436     133
  10  -6   0    2050      62
  10   2   0   15453     464
  10   4   0    3179      95
  10   8   0    3155      95
  10   6   0    2147      64
  10  10   0    3588     108
  10  12   0    6891     207
  10  14   0   13204     396
  10  16   0   12750     382
  10 -26   1     659      20
  10  18   0     708      21
  10 -24   1     502      15
  10  20   0    1865      56
  10 -22   1    3556     107
  10  22   0    3249      97
  10 -20   1     186       6
  10  24   0    3806     114
  10 -18   1     517      16
  10 -16   1     555      17
  10  26   0    1032      31
  10 -14   1     673      20
  10  28   0     539      16
  10 -12   1    6389     192
  10  30   0    1182      35
  10  32   0    1124      34
  10  -8   1    4519     136
  10 -10   1    1132      34
  10  34   0     827      25
  10  -6   1     872      26
  10  36   0     782      23
  10  -4   1    4191     126
  10  -2   1   35691    1071
  10   2   1   11087     333
  10   4   1    4161     125
  10   6   1    2069      62
  10   8   1    5251     158
  10  12   1   14622     439
  10  10   1     596      18
  10 -18   2     405      12
  10  14   1     709      21
  10  16   1    3454     104
  10  18   1     585      18
  10  20   1     463      14
  10 -12  -4      98       3
  10  -6  -4       3       0
  10  -4  -4     181       5
  10   6  -4      52       2
  10  12  -4     175       5
  10  -8  -3     554      17
  10  -4  -3     712      21
  10  -2  -3     216       6
  10   2  -3     106       3
  10   6  -3     209       6
  10   8  -3     305       9
  10  14  -3     192       6
  10  -2  -2    4983     149
  10 -26  -1     620      19
  10 -24  -1     206       6
  10 -18  -1    1523      46
  10 -28  -1     183       5
  10 -17  -1      68       2
  10  -2  -1    1756      53
  10   0  -1   37832    1135
  10  18  -1     229       7
  10  22  -1     263       8
  10  26  -1     353      11
  10  28  -1     120       4
  10  -2   0    4734     142
  10   0   0    8855     266
  10 -26   0     761      23
  10 -28   0     661      20
  10  22   1    2623      79
  10  24   1     453      14
  10  26   1     487      15
  10  28   1      89       3
  10   0   1    2822      85
  10 -28   1      81       2
  11  15  -4      62       2
  11  11  -4     394      12
  11   9  -4    1085      33
  11   7  -4     307       9
  11   5  -4     346      10
  11   3  -4     157       5
  11   1  -4     634      19
  11  -1  -4     355      11
  11  -7  -4     556      17
  11  -9  -4     961      29
  11 -11  -4     308       9
  11  29  -3     399      12
  11  21  -3     703      21
  11  19  -3     168       5
  11  17  -3     807      24
  11  15  -3     289       9
  11  13  -3    1604      48
  11  11  -3    3848     115
  11   9  -3     549      16
  11   7  -3     906      27
  11   5  -3    3777     113
  11   3  -3     290       9
  11  -5  -3    4421     133
  11  -7  -3     872      26
  11  -9  -3     479      14
  11 -11  -3    3578     107
  11 -13  -3    2363      71
  11 -15  -3     191       6
  11 -17  -3     896      27
  11 -21  -3    1254      38
  11 -33  -2     233       7
  11  35  -2     196       6
  11  33  -2     183       5
  11   1  -2   38981    1169
  11  -5  -2   11548     346
  11 -11  -2   11034     331
  11 -13  -2    5072     152
  11 -17  -2    1749      52
  11 -19  -2     334      10
  11 -21  -2    1318      40
  11  29  -2     236       7
  11  27  -2      44       1
  11  21  -2     633      19
  11  19  -2    1333      40
  11  17  -2     917      28
  11  15  -2     404      12
  11  13  -2    1190      36
  11  11  -2    3562     107
  11   9  -2    1838      55
  11   7  -2    2519      76
  11   5  -2    5621     169
  11   3  -2   15273     458
  11  -7  -2    5803     174
  11  -9  -2    1383      41
  11 -15  -2     510      15
  11 -29  -1    1849      55
  11 -31  -1     431      13
  11 -23  -1    1520      46
  11 -27  -1     412      12
  11 -19  -1    1809      54
  11 -21  -1     632      19
  11 -15  -1    4604     138
  11 -17  -1    8447     253
  11  -9  -1   18514     555
  11 -13  -1   12900     387
  11  -5  -1   47861    1436
  11  -7  -1    7190     216
  11   1  -1   27881     836
  11   5  -1   23426     703
  11   3  -1    4693     141
  11   7  -1    3152      95
  11  13  -1    4008     120
  11   9  -1    6508     195
  11  15  -1    2329      70
  11  19  -1    1003      30
  11  17  -1    3336     100
  11  23  -1     870      26
  11  21  -1     442      13
  11  29  -1    1815      54
  11  31  -1     387      12
  11 -29   0     315       9
  11 -25   0     609      18
  11 -23   0    1810      54
  11 -17   0    5434     163
  11 -15   0   12421     373
  11 -13   0    1681      50
  11  -9   0   19373     581
  11 -11   0    6444     193
  11  -7   0    3166      95
  11  -3   0    8906     267
  11   1   0    4537     136
  11   5   0    6751     203
  11   3   0    4803     144
  11   7   0    6071     182
  11   9   0   25675     770
  11  11   0    4103     123
  11  15   0   15274     458
  11  13   0    2073      62
  11 -31   1     118       4
  11  17   0    5118     154
  11 -27   1     203       6
  11  19   0    1554      47
  11 -23   1     587      18
  11  23   0     796      24
  11  21   0    1121      34
  11 -21   1     683      20
  11  25   0    3685     111
  11 -19   1    4543     136
  11 -17   1    1522      46
  11  29   0    2537      76
  11  27   0     400      12
  11 -13   1    8195     246
  11 -15   1     949      28
  11 -11   1    6786     204
  11  31   0    1011      30
  11  33   0     926      28
  11  -7   1    5591     168
  11  -9   1     289       9
  11  35   0     663      20
  11  -5   1    3528     106
  11  -3   1   63354    1901
  11   3   1   72808    2184
  11   5   1    4448     133
  11   7   1    6577     197
  11 -23   2     544      16
  11   9   1     988      30
  11 -21   2     967      29
  11  13   1   18275     548
  11  11   1   11904     357
  11 -17   2    5048     151
  11  15   1    2342      70
  11 -15   2    1484      45
  11  17   1    3275      98
  11 -13   2     898      27
  11  19   1   13253     398
  11 -11   2    1382      41
  11  21   1    2889      87
  11  -9   2    6150     184
  11  23   1    1947      58
  11  -7   2    1896      57
  11  25   1     391      12
  11  -5   2   12506     375
  11  -5  -4     180       5
  11  -3  -4      72       2
  11 -19  -3     303       9
  11  -3  -3     583      17
  11  -1  -3     189       6
  11   1  -3     254       8
  11 -25  -2     138       4
  11 -23  -2     164       5
  11  -3  -2   19959     599
  11  -1  -2   45622    1369
  11  23  -2      56       2
  11  25  -2     104       3
  11 -25  -1     670      20
  11 -11  -1     481      14
  11  -3  -1    6505     195
  11  -1  -1   43100    1293
  11  11  -1     496      15
  11  25  -1     170       5
  11  27  -1     110       3
  11  -5   0    5664     170
  11  -1   0    3656     110
  11 -21   0    1880      56
  11 -19   0    1599      48
  11 -27   0     185       6
  11  24   0       5       0
  11  27   1     142       4
  11  -1   1     843      25
  11   1   1     290       9
  11  17   2     935      28
  11  21   2     169       5
  11  13   2     156       5
  11  15   2     222       7
  12  18  -5     260       8
  12  14  -4    1081      32
  12   4  -4     181       5
  12   2  -4     352      11
  12   0  -4    1037      31
  12  -2  -4     786      24
  12 -14  -4     186       6
  12 -18  -4     379      11
  12 -28  -4     346      10
  12  34  -3     100       3
  12  20  -3     755      23
  12  18  -3     368      11
  12  16  -3     231       7
  12  12  -3     244       7
  12  10  -3    1537      46
  12   8  -3    2050      61
  12   4  -3     561      17
  12   2  -3    5256     158
  12   0  -3    4212     126
  12  -8  -3    3647     109
  12 -10  -3    3163      95
  12 -12  -3     476      14
  12 -14  -3     312       9
  12 -16  -3     415      12
  12 -20  -3     678      20
  12 -22  -2    4689     141
  12 -26  -2     192       6
  12  22  -2    3043      91
  12  10  -2    6028     181
  12   0  -2   23348     700
  12  -8  -2    1766      53
  12 -10  -2   17203     516
  12 -12  -2    9091     273
  12 -14  -2     442      13
  12 -16  -2    1991      60
  12 -18  -2    1377      41
  12  32  -2     237       7
  12  28  -2      75       2
  12  26  -2     348      10
  12  24  -2     304       9
  12  18  -2     377      11
  12  16  -2     763      23
  12  12  -2    4365     131
  12   8  -2     625      19
  12   4  -2    4074     122
  12   2  -2     480      14
  12 -26  -1    1116      33
  12 -28  -1      44       1
  12 -18  -1     315       9
  12 -12  -1   26951     809
  12 -16  -1    1149      34
  12  -8  -1    9048     271
  12 -10  -1   17424     523
  12  -6  -1    1578      47
  12   0  -1   27837     835
  12  -4  -1    1625      49
  12   4  -1     872      26
  12   2  -1    3663     110
  12  10  -1    8434     253
  12   8  -1    4979     149
  12   6  -1    1226      37
  12  12  -1   13869     416
  12  16  -1     703      21
  12  26  -1     431      13
  12  32  -1     172       5
  12 -30   0     111       3
  12 -22   0     353      11
  12 -20   0    2947      88
  12 -16   0    4920     148
  12 -14   0    7961     239
  12 -10   0    6451     194
  12 -12   0    3702     111
  12  -8   0   20520     616
  12  -6   0    2128      64
  12  -4   0    6056     182
  12   2   0    3025      91
  12   6   0    2843      85
  12   4   0    6023     181
  12   8   0   21546     646
  12  10   0   11674     350
  12  12   0    2836      85
  12  14   0   13156     395
  12  16   0    4261     128
  12  18   0     725      22
  12  20   0    1105      33
  12  22   0     708      21
  12  24   0     710      21
  12  26   0     605      18
  12 -16   1    1175      35
  12 -14   1    3203      96
  12  30   0     815      24
  12 -12   1     826      25
  12 -10   1    8848     265
  12  34   0     120       4
  12  -8   1    2047      61
  12  -6   1    1640      49
  12  38   0     610      18
  12  -4   1    4126     124
  12  -2   1    3869     116
  12   2   1    4064     122
  12   4   1    3532     106
  12   6   1    1397      42
  12   8   1    1700      51
  12  10   1    6080     182
  12 -22   2    1089      33
  12  12   1    1722      52
  12  14   1   10163     305
  12  16   1    5039     151
  12 -16   2     130       4
  12  22   1     707      21
  12  -8   2     283       8
  12  -6   2     461      14
  12  26   1     257       8
  12  -2   2    3965     119
  12  30   1    1213      36
  12  -4  -4     185       6
  12   6  -4     113       3
  12 -18  -3     425      13
  12  -6  -3     242       7
  12  -4  -3     866      26
  12  -2  -3    4272     128
  12   6  -3     164       5
  12  14  -3     128       4
  12 -24  -2     290       9
  12 -20  -2     940      28
  12  -6  -2    1007      30
  12  -4  -2    6496     195
  12  -2  -2     175       5
  12   6  -2     242       7
  12  14  -2     272       8
  12  20  -2     188       6
  12 -24  -1     163       5
  12 -22  -1     438      13
  12 -20  -1     183       5
  12 -14  -1     543      16
  12  -2  -1    4136     124
  12  14  -1     583      18
  12  20  -1     216       6
  12  18  -1      31       1
  12  22  -1     144       4
  12  24  -1       5       0
  12  -2   0    2404      72
  12   0   0   10954     329
  12 -24   0     730      22
  12 -18   0     793      24
  12 -26   0    1065      32
  12  18   1     277       8
  12  20   1      59       2
  12  24   1      84       3
  12   0   1     924      28
  12 -20   1     134       4
  12 -22   1     152       5
  12 -21   1      60       2
  12 -18   1     135       4
  12  22   2     539      16
  12  12   2     436      13
  12   8   2     157       5
  12   3   2     192       6
  12   4   2      50       1
  12   6   2     233       7
  13  11  -4     220       7
  13   9  -4     360      11
  13   5  -4     288       9
  13  -9  -4     117       4
  13 -25  -4     187       6
  13 -27  -4     111       3
  13  29  -3     190       6
  13  25  -3     134       4
  13  15  -3     775      23
  13  13  -3     716      21
  13  11  -3     580      17
  13   9  -3    1992      60
  13   5  -3     749      22
  13   3  -3     231       7
  13   1  -3    1916      57
  13  -1  -3    3265      98
  13  -9  -3    3147      94
  13 -11  -3     783      24
  13 -13  -3     359      11
  13 -15  -3     657      20
  13 -17  -3     247       7
  13 -21  -2    2535      76
  13 -25  -2     219       7
  13  -7  -2    5157     155
  13 -11  -2   10977     329
  13 -13  -2    5321     160
  13 -15  -2     947      28
  13 -17  -2    1645      49
  13   7  -2    3004      90
  13   5  -2    6225     187
  13  -5  -2    7511     225
  13  21  -2    1448      43
  13  19  -2     388      12
  13  17  -2     661      20
  13  15  -2     519      16
  13  13  -2    1889      57
  13  11  -2    4718     142
  13 -17  -1    2849      85
  13 -11  -1    8294     249
  13 -13  -1    4326     130
  13  -7  -1    1116      33
  13   1  -1   56462    1694
  13  -5  -1   18294     549
  13   3  -1   19009     570
  13   5  -1   10022     301
  13  11  -1    2940      88
  13   7  -1    1213      36
  13  13  -1    1957      59
  13  17  -1    1067      32
  13 -29   0     616      18
  13 -27   0     166       5
  13 -23   0    1829      55
  13 -17   0    1202      36
  13 -19   0    1251      38
  13 -15   0    2933      88
  13 -11   0    6668     200
  13 -13   0    1641      49
  13  -9   0   11711     351
  13  -5   0    2538      76
  13  -7   0    1862      56
  13  -3   0    3662     110
  13   1   0    7030     211
  13   5   0    2976      89
  13   3   0    2786      84
  13   7   0    2251      68
  13   9   0    3829     115
  13  13   0    1790      54
  13  11   0    2341      70
  13  15   0     928      28
  13  17   0    2087      63
  13  19   0     834      25
  13  25   0     816      24
  13  23   0     828      25
  13 -19   1     204       6
  13  27   0     578      17
  13 -17   1     554      17
  13  29   0    4593     138
  13 -15   1    4997     150
  13  31   0     691      21
  13 -13   1     514      15
  13  -9   1   12516     375
  13  -7   1     286       9
  13  -5   1     764      23
  13   5   1    1255      38
  13   7   1     308       9
  13   9   1   17031     511
  13  13   1     629      19
  13 -19   2     646      19
  13  15   1   13472     404
  13 -17   2     424      13
  13  19   1    1171      35
  13  17   1     653      20
  13  21   1     638      19
  13 -11   2     435      13
  13  23   1    1523      46
  13  25   1    2424      73
  13  -5   2    1232      37
  13  29   1    1019      31
  13  -3   2    8289     249
  13  33   1      95       3
  13  31   1     297       9
  13  35   1     511      15
  13   3   2    7151     215
  13   5   2    1504      45
  13  -7  -4     226       7
  13  -5  -4     348      10
  13  -7  -3     270       8
  13  -5  -3     880      26
  13  -3  -3     199       6
  13  17  -3     106       3
  13 -23  -2     147       4
  13 -19  -2     409      12
  13  -9  -2    1337      40
  13  -3  -2     526      16
  13  -1  -2     660      20
  13   1  -2     550      17
  13   3  -2     907      27
  13   9  -2     168       5
  13  23  -2     110       3
  13 -25  -1     119       4
  13 -21  -1     470      14
  13 -19  -1     341      10
  13 -23  -1     140       4
  13 -15  -1     255       8
  13  -9  -1     485      15
  13  -3  -1   18111     543
  13  -1  -1   59452    1784
  13   9  -1     564      17
  13  15  -1     101       3
  13  19  -1     363      11
  13  21  -1     328      10
  13  -1   0    4702     141
  13 -21   0     744      22
  13  21   0     903      27
  13 -25   0     354      11
  13  11   1     111       3
  13   3   1     196       6
  13  -3   1     170       5
  13  -1   1      99       3
  13   1   1     205       6
  13 -21   1     188       6
  13 -25   1     239       7
  13 -23   1     309       9
  13  11   2     185       6
  13  13   2     314       9
  13   1   2     157       5
  13  -2   2     710      21
  13  -1   2     437      13
  13  -4   2     198       6
  14  18  -4     272       8
  14  10  -4     431      13
  14   2  -4    1087      33
  14   0  -4     551      17
  14  -2  -4     781      23
  14  30  -3     294       9
  14  28  -3     349      10
  14  20  -3     246       7
  14  18  -3     589      18
  14  14  -3    1335      40
  14 -28  -3     252       8
  14 -32  -3      87       3
  14  12  -3     301       9
  14  10  -3     237       7
  14   4  -3    1599      48
  14   2  -3    1170      35
  14   0  -3     485      15
  14 -12  -3    1055      32
  14 -14  -3    3342     100
  14 -18  -3     320      10
  14 -28  -2      42       1
  14 -20  -2     592      18
  14  -8  -2   13166     395
  14 -10  -2   11303     339
  14 -14  -2     273       8
  14  10  -2    5332     160
  14   8  -2    4671     140
  14   2  -2    5538     166
  14   0  -2    6414     192
  14  -6  -2    1823      55
  14  18  -2     696      21
  14  16  -2      98       3
  14  14  -2     244       7
  14  12  -2     491      15
  14   6  -2     899      27
  14   4  -2    1649      49
  14  34  -2     262       8
  14  30  -2     193       6
  14  20  -2     458      14
  14 -28  -1      76       2
  14 -22  -1    4288     129
  14 -12  -1    9542     286
  14 -16  -1    1850      56
  14 -10  -1    8971     269
  14  -4  -1    4383     132
  14  -6  -1    1356      41
  14  -8  -1    2137      64
  14   0  -1   31497     945
  14   4  -1    3451     104
  14  10  -1    5348     160
  14   8  -1     734      22
  14   6  -1     559      17
  14  12  -1    5051     152
  14  16  -1     859      26
  14  22  -1    2334      70
  14  28  -1     128       4
  14 -26   0     172       5
  14 -22   0     303       9
  14 -18   0     439      13
  14 -16   0     867      26
  14 -12   0    5698     171
  14 -14   0    1507      45
  14 -10   0    5088     153
  14  -8   0    2246      67
  14  -4   0     649      19
  14   2   0    6692     201
  14   4   0     949      28
  14   8   0    1520      46
  14  12   0    2137      64
  14  10   0    1879      56
  14  14   0    2353      71
  14  16   0    1590      48
  14  18   0     751      23
  14  20   0     269       8
  14  24   0     332      10
  14  22   0     480      14
  14  26   0     891      27
  14  28   0     432      13
  14 -14   1    4829     145
  14 -16   1    3008      90
  14  32   0     528      16
  14  30   0     422      13
  14 -12   1     710      21
  14 -10   1    1700      51
  14  -8   1    3434     103
  14  38   0      40       1
  14  -4   1    3166      95
  14  -6   1    2390      72
  14   6   1     991      30
  14   4   1    5159     155
  14   8   1    4159     125
  14  10   1    4502     135
  14  12   1    2675      80
  14  16   1    5510     165
  14  14   1   11038     331
  14  18   1     620      19
  14 -16   2     443      13
  14  20   1     153       5
  14 -14   2    2220      67
  14 -10   2    1088      33
  14  28   1     254       8
  14  -6   2     795      24
  14  30   1     266       8
  14  -4   2    1170      35
  14   4   2    1544      46
  14  10   2    2434      73
  14 -10  -3     183       5
  14  -8  -3     534      16
  14  -6  -3     246       7
  14  -4  -3    1825      55
  14  -2  -3     956      29
  14   6  -3     232       7
  14   8  -3     327      10
  14  16  -3      53       2
  14 -22  -2     503      15
  14 -18  -2    1277      38
  14 -16  -2     134       4
  14 -12  -2     628      19
  14  -4  -2    2665      80
  14  -2  -2    5717     172
  14  22  -2     111       3
  14 -20  -1     257       8
  14 -18  -1     858      26
  14 -24  -1     238       7
  14 -14  -1     731      22
  14  -2  -1     430      13
  14   2  -1     487      15
  14  14  -1      84       3
  14  18  -1     171       5
  14  20  -1     153       5
  14  24  -1     141       4
  14   0   0    1821      55
  14   6   0    1384      42
  14 -20   0     275       8
  14  -6   0    1459      44
  14  -2   0    5357     161
  14 -24   0    1989      60
  14   0   1    1864      56
  14   2   1     113       3
  14   7   1     108       3
  14 -18   1     231       7
  14 -24   1     119       4
  14  14   2     433      13
  14  12   2      95       3
  14   0   2     238       7
  14  -3   2       3       0
  14  -2   2      12       0
  14 -12   2     148       4
  14  -9   2     207       6
  15  13  -4     315       9
  15  -7  -4     260       8
  15  27  -3     994      30
  15  25  -3     369      11
  15 -27  -3     598      18
  15  17  -3     205       6
  15  15  -3     263       8
  15  13  -3     276       8
  15  11  -3     421      13
  15   9  -3     518      16
  15   7  -3    1969      59
  15   5  -3     762      23
  15   3  -3    1128      34
  15  -1  -3     840      25
  15  -7  -3    1751      53
  15  -9  -3     935      28
  15 -11  -3     515      15
  15 -13  -3     347      10
  15 -15  -2    3222      97
  15 -19  -2     614      18
  15  -5  -2    2836      85
  15  -7  -2     338      10
  15  -9  -2    4247     127
  15 -11  -2    1776      53
  15 -13  -2     680      20
  15   5  -2    1638      49
  15   1  -2    6673     200
  15  -1  -2    5496     165
  15  17  -2     442      13
  15  15  -2    1121      34
  15  13  -2    1094      33
  15  11  -2     791      24
  15   9  -2    3025      91
  15  21  -2      90       3
  15 -25  -1     125       4
  15 -19  -1     573      17
  15 -21  -1    2402      72
  15 -15  -1    2160      65
  15 -17  -1     468      14
  15 -11  -1    8224     247
  15 -13  -1    2645      79
  15  -5  -1    3247      97
  15  -7  -1    7611     228
  15   5  -1    2375      71
  15   1  -1    1230      37
  15   7  -1    6215     186
  15  13  -1    1372      41
  15  11  -1    4548     136
  15  17  -1     324      10
  15  15  -1    1288      39
  15  21  -1    1076      32
  15 -13   0     875      26
  15 -11   0    1837      55
  15  -7   0     966      29
  15  -5   0    1889      57
  15   1   0    8182     245
  15   3   0    2082      62
  15   5   0    3052      92
  15   9   0     827      25
  15   7   0    1281      38
  15  11   0    1238      37
  15  13   0    2070      62
  15  17   0     998      30
  15  19   0     698      21
  15  21   0     349      10
  15  25   0     150       5
  15 -13   1     417      13
  15  35   0     259       8
  15 -11   1      91       3
  15  -9   1    1591      48
  15  -5   1    1378      41
  15  -3   1     629      19
  15   3   1     507      15
  15   1   1    2009      60
  15   5   1    2496      75
  15   9   1    1746      52
  15   7   1     366      11
  15  11   1     737      22
  15  13   1    1838      55
  15  15   1     680      20
  15 -15   2    1524      46
  15  23   1     527      16
  15  -9   2    1316      39
  15  27   1     601      18
  15  29   1    1916      57
  15  -5   2    1302      39
  15  33   1     156       5
  15   5   2     316       9
  15   9   2    2526      76
  15  13   2     559      17
  15  15   2    5183     155
  15  -5  -3    1336      40
  15  -3  -3     180       5
  15   1  -3     916      27
  15 -21  -2     160       5
  15 -17  -2     433      13
  15  -3  -2     464      14
  15   3  -2     713      21
  15   7  -2     192       6
  15  19  -2     112       3
  15 -23  -1     176       5
  15  -9  -1     579      17
  15  -3  -1     141       4
  15  -1  -1     934      28
  15   3  -1     476      14
  15   9  -1     285       9
  15  19  -1     426      13
  15  23  -1     141       4
  15 -21   0     524      16
  15 -19   0     663      20
  15  -9   0     620      19
  15  -3   0    2261      68
  15  -1   0    4271     128
  15  15   0     943      28
  15  23   0     224       7
  15 -23   0    1345      40
  15 -17   0    3999     120
  15 -15   0     511      15
  15  -1   1    1787      54
  15 -15   1     344      10
  15 -17   1      89       3
  15   6   2      40       1
  15  -4   2       3       0
  15  -7   2       8       0
  15 -14   2     162       5
  16  18  -4     376      11
  16  16  -4     252       8
  16  12  -4     654      20
  16 -12  -4     622      19
  16 -16  -3     436      13
  16 -18  -3     625      19
  16  18  -3    1379      41
  16  16  -3    1581      47
  16  14  -3     273       8
  16  10  -3    1449      43
  16   8  -3     560      17
  16   6  -3     666      20
  16   4  -3     357      11
  16   2  -3    3678     110
  16   0  -3    1916      57
  16  -2  -3    3972     119
  16  -6  -3     254       8
  16  -8  -3     179       5
  16 -10  -3    1666      50
  16 -12  -2    1266      38
  16 -14  -2    5133     154
  16 -18  -2    1649      49
  16   4  -2    1861      56
  16   2  -2    1609      48
  16   0  -2     582      17
  16  18  -2     555      17
  16  14  -2    1680      50
  16  12  -2     666      20
  16  28  -2     241       7
  16 -20  -1     313       9
  16 -22  -1     377      11
  16 -16  -1     209       6
  16 -10  -1    9727     292
  16 -12  -1     331      10
  16  -8  -1    7030     211
  16   0  -1    5856     176
  16   2  -1    3138      94
  16  10  -1    6458     194
  16   8  -1    4598     138
  16  22  -1     189       6
  16  34  -1      12       0
  16 -22   0     560      17
  16 -16   0     942      28
  16 -14   0     506      15
  16 -10   0    2735      82
  16 -12   0    1618      49
  16  -8   0     298       9
  16  -4   0    2485      75
  16  -6   0    1409      42
  16   4   0    2206      66
  16   2   0     794      24
  16   6   0    1854      56
  16  10   0    1187      36
  16   8   0     654      20
  16  12   0    2111      63
  16  16   0     544      16
  16  14   0     757      23
  16  18   0     500      15
  16  22   0    1990      60
  16  28   0     303       9
  16  34   0     222       7
  16 -12   1     651      20
  16   2   1    5814     174
  16   4   1     250       8
  16   8   1     157       5
  16  12   1     379      11
  16  18   1     151       5
  16  16   1     509      15
  16 -14   2     434      13
  16  22   1     478      14
  16  26   1     375      11
  16  -6   2     262       8
  16  -4   2    1483      44
  16   6   2     144       4
  16   8   2     480      14
  16  16   2     191       6
  16  14   2    2128      64
  16 -10   3     254       8
  16 -12  -3     399      12
  16  -4  -3     459      14
  16  12  -3      36       1
  16 -16  -2      28       1
  16 -10  -2     360      11
  16  -8  -2     251       8
  16  -4  -2    2704      81
  16  -6  -2     273       8
  16  -2  -2    1708      51
  16   6  -2     294       9
  16   8  -2      92       3
  16  16  -2     113       3
  16 -18  -1     323      10
  16 -14  -1     213       6
  16  -6  -1     262       8
  16  -4  -1     820      25
  16  -2  -1    2867      86
  16   4  -1     779      23
  16   6  -1     255       8
  16  12  -1     179       5
  16  14  -1     138       4
  16  16  -1     156       5
  16  18  -1     200       6
  16  20  -1     209       6
  16 -20   0     581      17
  16 -18   0     557      17
  16  -2   0    1033      31
  16   0   0    3014      90
  16  20   0     380      11
  16  10   1     136       4
  16  -2   1    2175      65
  16   0   1     437      13
  16  -8   1     141       4
  16  -4   1      19       1
  16 -10   1      30       1
  16   4   2     132       4
  16  -3   2     197       6
  17  13  -4     335      10
  17 -11  -3      43       1
  17 -13  -3     335      10
  17 -19  -3     193       6
  17  21  -3       9       0
  17  19  -3     245       7
  17  13  -3     470      14
  17  11  -3     257       8
  17   7  -3     738      22
  17   3  -3     546      16
  17 -27  -2     364      11
  17 -21  -2      42       1
  17  -7  -2    3746     112
  17 -11  -2    2017      61
  17   9  -2     392      12
  17   7  -2    2019      61
  17   5  -2     734      22
  17   3  -2     607      18
  17  11  -2     631      19
  17  27  -2     851      26
  17 -15  -1    1565      47
  17 -17  -1     646      19
  17  -9  -1    1657      50
  17 -11  -1     286       9
  17  -5  -1    1337      40
  17   1  -1    4739     142
  17   5  -1    1014      30
  17   9  -1    1220      37
  17  15  -1    1084      33
  17  11  -1     392      12
  17 -21   0     490      15
  17 -15   0     411      12
  17 -11   0     457      14
  17  -7   0    2139      64
  17  -5   0    1031      31
  17   3   0     822      25
  17   1   0    1231      37
  17   7   0    1557      47
  17   5   0    1383      41
  17  11   0     755      23
  17  13   0     703      21
  17  17   0     539      16
  17  15   0     849      25
  17  21   0    1053      32
  17  19   0     279       8
  17  25   0     208       6
  17  29   0     195       6
  17 -13   1     545      16
  17  -7   1     783      23
  17  -3   1     807      24
  17  -5   1     453      14
  17   1   1    4981     149
  17   3   1    1761      53
  17   5   1    1042      31
  17  13   1     742      22
  17  11   1     213       6
  17  -9   2     432      13
  17  11   2      83       2
  17  13   2     372      11
  17  -9  -3     223       7
  17  -7  -3    1528      46
  17  -5  -3     269       8
  17  -3  -3     888      27
  17  -1  -3     355      11
  17   1  -3     417      13
  17   5  -3     122       4
  17   9  -3     187       6
  17 -17  -2     559      17
  17 -15  -2     274       8
  17 -13  -2     195       6
  17  -9  -2     841      25
  17  -5  -2    1378      41
  17  -3  -2     742      22
  17  -1  -2     180       5
  17   1  -2      93       3
  17  13  -2     109       3
  17  15  -2      89       3
  17  17  -2     366      11
  17 -19  -1     286       9
  17 -13  -1     351      11
  17  -7  -1     319      10
  17  -1  -1    5591     168
  17  -3  -1     216       6
  17   7  -1     286       9
  17  13  -1     203       6
  17   3  -1      70       2
  17  17  -1     231       7
  17  19  -1     149       4
  17 -19   0     286       9
  17  -9   0    1313      39
  17  -3   0     766      23
  17  -1   0    1156      35
  17   9   0     584      18
  17 -17   0    1077      32
  17 -13   0     672      20
  17  17   1      45       1
  17 -11   1     171       5
  17  -1   1    2002      60
  17   7   2     179       5
  17   9   2     124       4
  17   1   2     230       7
  17   3   2      79       2
  17   5   2      37       1
  17   8   2      55       2
  17  -4   2     115       3
  17  -1   2     148       4
  17  -5   2      37       1
  18  10  -4     146       4
  18   2  -3     290       9
  18  -6  -3     582      17
  18 -12  -3     549      16
  18  12  -3     655      20
  18  10  -3     278       8
  18 -16  -2    1147      34
  18  -6  -2     611      18
  18   4  -2     351      11
  18   2  -2    4442     133
  18   0  -2    2166      65
  18  16  -2     614      18
  18  10  -2    2296      69
  18 -31  -1     101       3
  18 -14  -1    1311      39
  18 -12  -1     821      25
  18   2  -1    1330      40
  18   0  -1     648      19
  18   4  -1    1454      44
  18  12  -1    1146      34
  18  14  -1     716      21
  18  18  -1     298       9
  18  28  -1     382      11
  18 -22   0      55       2
  18 -10   0    1459      44
  18  -8   0    2292      69
  18  -4   0     485      15
  18  -6   0     874      26
  18   0   0    1269      38
  18   4   0     519      16
  18   2   0     639      19
  18   8   0    1364      41
  18   6   0     783      24
  18  10   0    1771      53
  18  16   0     818      25
  18  22   0     438      13
  18  20   0     142       4
  18  28   0     220       7
  18 -10   1     510      15
  18 -12   1     286       9
  18  -6   1     806      24
  18   6   1     242       7
  18   4   1     356      11
  18  12   1     437      13
  18  10   1    1537      46
  18  22   1     618      19
  18  -2   2    1103      33
  18   2   2     881      26
  18  -4  -3     575      17
  18  -2  -3     235       7
  18   0  -3     126       4
  18   4  -3     393      12
  18   6  -3     229       7
  18 -14  -2     307       9
  18 -12  -2     355      11
  18 -10  -2    3612     108
  18  -8  -2     170       5
  18  -4  -2     559      17
  18  -2  -2    6701     201
  18   6  -2     424      13
  18   8  -2     219       7
  18  12  -2     110       3
  18 -18  -1     482      14
  18 -10  -1      85       3
  18  -4  -1    1761      53
  18 -16  -1      61       2
  18  -8  -1     322      10
  18  -6  -1     123       4
  18  -2  -1    1235      37
  18   6  -1     329      10
  18   8  -1     266       8
  18  10  -1     101       3
  18 -16   0     544      16
  18 -12   0     595      18
  18  -2   0     656      20
  18  12   0     948      28
  18  14   0     457      14
  18  18   0     147       4
  18 -19   0      43       1
  18 -18   0     997      30
  18 -14   0     833      25
  18   0   1     194       6
  18  -4   1     101       3
  18 -14   1      24       1
  18 -11   1     175       5
  18   0   2     130       4
  18   8   2       7       0
  19   5  -4     109       3
  19   1  -4     203       6
  19 -13  -3     103       3
  19 -15  -3     106       3
  19   3  -3     219       7
  19   1  -3     167       5
  19  -1  -3     237       7
  19  -7  -2    1574      47
  19  13  -2     115       3
  19  11  -2     442      13
  19   7  -2    1366      41
  19  19  -2     182       5
  19  -7  -1    3224      97
  19   3  -1    1021      31
  19   7  -1    2547      76
  19  17  -1     206       6
  19  27  -1     384      12
  19 -15   0     315       9
  19 -17   0     242       7
  19  -9   0     390      12
  19  -5   0     324      10
  19   3   0     434      13
  19   1   0     654      20
  19   5   0     466      14
  19  11   0     339      10
  19   9   0     359      11
  19  15   0     922      28
  19  17   0    1050      31
  19  -7   1     819      25
  19   5   1     390      12
  19   7   1     793      24
  19  11   1    1174      35
  19  15   1     214       6
  19  13   1     236       7
  19  21   1     418      13
  19 -13  -2     138       4
  19 -11  -2     701      21
  19  -9  -2     208       6
  19  -5  -2      96       3
  19  -3  -2     470      14
  19  -1  -2     290       9
  19   1  -2     394      12
  19   3  -2     302       9
  19   5  -2     259       8
  19   9  -2     185       6
  19 -15  -1     184       6
  19 -13  -1      49       1
  19 -11  -1     308       9
  19  -9  -1     153       5
  19  -5  -1     236       7
  19  -3  -1     999      30
  19   5  -1     220       7
  19   9  -1     183       6
  19  11  -1     202       6
  19  13  -1      56       2
  19  15  -1     115       3
  19  -3   0     252       8
  19  -1   0     846      25
  19   7   0     379      11
  19  13   0     241       7
  19 -13   0     170       5
  19 -11   0     345      10
  19  -7   0     346      10
  19 -11   1     411      12
  19  -1   1      73       2
  19   1   1      59       2
  19   1   2     260       8
  19   3   2     138       4
  19  -3   2      47       1
  19  -1   2     222       7
  20  -2  -3     266       8
  20  10  -3     157       5
  20 -16  -2       7       0
  20 -18  -2     369      11
  20  -8  -2     612      18
  20   0  -2     961      29
  20  18  -2     261       8
  20 -16  -1     540      16
  20 -18  -1     350      10
  20 -10  -1     356      11
  20   0  -1    1578      47
  20   2  -1    2556      77
  20  10  -1    1230      37
  20  16  -1     595      18
  20  18  -1     455      14
  20 -12   0     679      20
  20  -8   0    2005      60
  20  -6   0     678      20
  20   0   0     499      15
  20   2   0     523      16
  20   8   0     812      24
  20   6   0     304       9
  20  12   0     485      15
  20  28   0     321      10
  20 -10   1     469      14
  20  -8   1     425      13
  20   8   1     422      13
  20  10   1    1505      45
  20  10   2     304       9
  20  -6  -2     455      14
  20  -4  -2    1099      33
  20  -2  -2     139       4
  20   4  -2    1053      32
  20   6  -2     321      10
  20   2  -2      76       2
  20   8  -2     351      11
  20 -12  -1      93       3
  20  -6  -1     241       7
  20  -4  -1     226       7
  20  -2  -1    1970      59
  20   4  -1     130       4
  20   6  -1     257       8
  20  -2   0     342      10
  20   4   0     603      18
  20  10   0     242       7
  20 -14   0     157       5
  20 -10   0     237       7
  20  -4   0     789      24
  20  14   0     157       5
  20  -2   1      74       2
  20   0   1      32       1
  21  -9  -3     159       5
  21   5  -3      35       1
  21   7  -2     187       6
  21 -11  -1     180       5
  21   7  -1     605      18
  21 -17   0     106       3
  21   3   0     435      13
  21   7   0     259       8
  21  17   0     521      16
  21  27   0     347      10
  21   1   1     482      14
  21   9   1     329      10
  21  17   1     500      15
  21  -9  -1     122       4
  21  -7  -1     573      17
  21  -3  -1      95       3
  21  -5  -1      46       1
  21   1  -1      80       2
  21   3  -1      68       2
  21   5  -1      78       2
  21   9  -1     127       4
  21  -1   0     121       4
  21   9   0     134       4
  21  -9   0     244       7
  21  -7   0     374      11
  21  -5   0     812      24
  21  -3   0     177       5
  21   1   0     175       5
  21   5   0     168       5
  21  -1   1     219       7
  21   3   1      58       2
  22 -10  -2     109       3
  22   2  -2      11       0
  22   0  -2     181       5
  22  -2  -2     161       5
  22 -12  -1     112       3
  22   0  -1    1110      33
  22   4  -1     208       6
  22 -10   0     390      12
  22   0   0    1243      37
  22  10   0     199       6
  22  18   0     216       6
  22  16   0     389      12
  22 -12   1     128       4
  22  12   1     260       8
  23  -1  -2      82       2
  23   7   1     102       3
  24   0   0      82       2
  24   4   0     232       7
  24   0   1     362      11
