# Supplementary material for: Crystal structure of copper perchlorophthalo­cyanine analysed by 3D electron diffraction
Source: Acta Crystallogr B Struct Sci Cryst Eng Mater. 2021 Jul 29;77(Pt 4):662–75. doi: 10.1107/S2052520621006806 (PMC8337017; doi:10.1107/S2052520621006806)
Supplement: Supplementary file 3 [file b-77-00662-sup3.txt]

# CuPcCl16, from Rietveld
# (Run 32)

data_CuPcCl16_from_Rietveld

_audit_creation_method          'manual editing'
_publ_contact_author_name       'Schmidt, Martin U.'
_publ_contact_author_address
;
Institute of Inorganic and Analytical Chemistry
Goethe University Frankfurt
Max-von-Laue-Str. 7
60438 Frankfurt am Main
Germany
;
_publ_contact_author_email      'm.schmidt@chemie.uni-frankfurt.de'
_publ_contact_author_fax        '+49-69-79829235'
_publ_contact_author_phone      '+49-69-79829171'

_chemical_name_common           
;
Pigment Green 7,   
Hostaperm Green GNX,    
Solid solution of CuPcCl16 (main component), 
CuPcHCl15, CuPcH2Cl14, CuPcH3Cl13 and CuPcH4Cl12.   
Average composition Cu C32 N8 H1.2 Cl14.8
;
_chemical_name_systematic	'Perchloro-copper-phthalocyanine'

_chemical_formula_moiety        'C32 Cl16 Cu N8'
_chemical_formula_sum           'C32 Cl16 Cu N8'
_chemical_formula_weight        1127.15

_space_group_crystal_system     Monoclinic
_space_group                    C2/m
_space_group_name_H-M_alt       'C 2/m'
_space_group_IT_number          12
_space_group_name_Hall          '-C 2y' 
loop_
_symmetry_equiv_pos_as_xyz
	'-x, -y, -z'
	'-x, y, -z'
	'x, -y, z'
	'x, y, z'
	'-x+1/2, -y+1/2, -z'
	'-x+1/2, y+1/2, -z'
	'x+1/2, -y+1/2, z'
	'x+1/2, y+1/2, z'

_cell_length_a  17.5447(17)
_cell_length_b  25.9863(21)
_cell_length_c  3.76308(58)
_cell_angle_alpha 90
_cell_angle_beta  95.336(16)
_cell_angle_gamma 90
_cell_volume 1708.24(34)

_cell_formula_units_Z           2
_cell_measurement_temperature   295
_exptl_crystal_density_diffrn   2.191
_exptl_crystal_F_000            1098
_pd_char_colour                 green
_pd_char_particle_morphology    powder
_exptl_absorpt_coefficient_mu   12.829
_exptl_crystal_description      'powder'

_exptl_special_details          'Powder diffraction'
_chemical_compound_source       
'Commercial sample Hostaperm Green GNX, used whitout further treatment'
_diffrn_ambient_temperature     295
_diffrn_radiation_type          'Cu K\a~1~'
_diffrn_radiation_wavelength    1.54056
_diffrn_radiation_monochromator 'Ge(111)'
_diffrn_measurement_device_type 'STOE-Stadi-P'
_pd_meas_2theta_range_min       4.
_pd_meas_2theta_range_max       80.
_pd_meas_2theta_range_inc       0.01
_pd_meas_number_of_points       7601
_cell_measurement_reflns_used   546
_cell_measurement_theta_min     3.
_cell_measurement_theta_max     80.
_diffrn_reflns_number           546
_pd_meas_scan_method            step
_refine_ls_matrix_type          fullcycle
_refine_ls_number_parameters    83
_refine_ls_number_restraints    50
_refine_ls_number_constraints   0
_refine_ls_hydrogen_treatment   refxyz
_refine_ls_weighting_scheme     sigma
_refine_ls_weighting_details    'w=1/\s[Y~obs~]^2^'
_refine_ls_shift/su_max         0.001
_refine_ls_extinction_method    none
_computing_data_collection      '<i>WINX^POW^</i> (Stoe & Cie, 2004)'
_computing_cell_refinement      '<i>TOPAS-Academic</i> (Coelho, 2012)'
_computing_data_reduction       '<i>DASH</i> 3.1 (David <i>et al.</i>, 2006)'
_computing_structure_solution   '<i>DASH</i> 3.1 (David <i>et al.</i>, 2006)'
_computing_structure_refinement '<i>TOPAS-Academic</i> (Coelho, 2012)'
_computing_molecular_graphics   '<i>Mercury</i> (Macrae <i>et al.</i>, 2008)'
_pd_proc_wavelength             1.54056
_pd_spec_mount_mode             transmission
_pd_spec_mounting               'glass capillary'
_pd_spec_shape                  'powder'
_pd_proc_2theta_range_min       4.
_pd_proc_2theta_range_max       80.
_pd_proc_2theta_range_inc       0.010000
_pd_calc_method                 'Rietveld Refinement'
_pd_proc_ls_background_function 'Chebyshev function with 20 terms'
_pd_proc_ls_profile_function    'fundamental parameters'
_pd_proc_ls_pref_orient_corr    'none'
_pd_proc_ls_special_details     
;
Peak width anisotropy described by by 4th order spherical harmonics.  
Background-subtracted R values: Rp = 12.097, Rwp = 12.965, Rexp = 6.235 .    
Since the actual mean composition of the sample is Cu C32 N8 H1.2 Cl14.8, 
all Cl atoms have an occupancy of 0.925 .
;
_pd_proc_ls_prof_R_factor       0.02679 
_pd_proc_ls_prof_wR_factor      0.03701 
_pd_proc_ls_prof_wR_expected    0.01780
_refine_ls_goodness_of_fit_all  2.079
_refine_ls_R_I_factor           1.113

loop_
_atom_site_label
_atom_site_type_symbol
_atom_site_symmetry_multiplicity
_atom_site_fract_x
_atom_site_fract_y
_atom_site_fract_z
_atom_site_B_iso_or_equiv
_atom_site_U_iso_or_equiv

Cu1 Cu   0 0 0 0  1.88(15)     0.02382
N1 N   0 0 0.07591(15) 0  1.88(15)     0.02382
N2 N   0 0.10152(22) 0 -0.1985(21)  1.88(15)     0.02382
C1 C   0 0.14436(19) 0.04425(14) -0.2580(18)  1.88(15)     0.02382
N3 N   0 0.12442(21) 0.09338(15) -0.2147(15)  1.88(15)     0.02382
C2 C   0 0.21589(23) 0.02793(13) -0.3913(22)  1.88(15)     0.02382
C3 C   0 0.27643(21) 0.05515(13) -0.5154(18)  1.88(15)     0.02382
C4 C   0 0.33914(24) 0.02676(14) -0.6339(19)  1.88(15)     0.02382
C5 C   0 0.05611(22) 0.10665(13) -0.1138(24)  1.88(15)     0.02382
C6 C   0 0.03594(24) 0.16038(15) -0.0651(20)  1.88(15)     0.02382
C7 C   0 0.07747(19) 0.20664(13) -0.0842(17)  1.88(15)     0.02382
C8 C   0 0.03687(24) 0.25233(15) -0.0398(20)  1.88(15)     0.02382
Cl1 Cl   0 0.16533(23) 0.20649(20) -0.2618(20)  1.88(15)     0.02382
Cl2 Cl   0 0.08302(23) 0.30885(14) 0.0585(30)  1.88(15)     0.02382
Cl3 Cl   0 0.27670(28) 0.12256(16) -0.4758(25)  1.88(15)     0.02382
Cl4 Cl   0 0.41436(22) 0.06235(16) -0.7849(21)  1.88(15)     0.02382

loop_
    _geom_bond_atom_site_label_1
    _geom_bond_atom_site_label_2
    _geom_bond_distance
    
  Cu1 N1 1.973(4)
  Cu1 N2 1.994(5)
 
     
loop_                                               
   _geom_angle_atom_site_label_1
   _geom_angle_atom_site_label_2
   _geom_angle_atom_site_label_3
   _geom_angle  
                   
   Cu1 N1 C5 125.8(2)
   Cu1 N2 C1 124.8(2)

# start Validation Reply Form
_vrf_PLAT972_CuPcCl16_from_Rietveld
;
PROBLEM: Check Calcd Resid. Dens.  0.19A   From Cl3           -17.39 eA-3  
RESPONSE: powder data, nanocrystalline sample
;
_vrf_PLAT974_CuPcCl16_from_Rietveld
;
PROBLEM: Check Calcd Negative Resid. Density on       Cu1     -37.28 eA-3  
RESPONSE: powder data, nanocrystalline sample
;
_vrf_PLAT992_CuPcCl16_from_Rietveld
;
PROBLEM: Repd & Actual _reflns_number_gt Values Differ by    1000516 Check 
RESPONSE: Powder data. _reflns_number_gt is not a sensible value.
;
_vrf_PLAT971_CuPcCl16_from_Rietveld
;
PROBLEM: Check Calcd Resid. Dens.  1.23A   From Cu1             3.13 eA-3  
RESPONSE: powder data, nanocrystalline sample
;
_vrf_PLAT920_CuPcCl16_from_Rietveld
;
PROBLEM: Theta(Max)  in CIF and FCF Differ by ...........       0.19 Degree
RESPONSE: The value in the cif file is the correct one.
;
# end Validation Reply Form

loop_
_pd_meas_2theta_scan
_pd_proc_intensity_total
_pd_calc_intensity_total
_pd_proc_ls_weight
     4.00000   8339.00000   8279.13225      0.00012
     4.01000   8208.00000   8266.11876      0.00012
     4.02000   8162.00000   8253.14366      0.00012
     4.03000   8198.00000   8240.20773      0.00012
     4.04000   8207.00000   8227.31168      0.00012
     4.05000   8123.00000   8214.45611      0.00012
     4.06000   7972.00000   8201.64141      0.00013
     4.07000   8160.00000   8188.86824      0.00012
     4.08000   8209.00000   8176.13740      0.00012
     4.09000   8199.00000   8163.44978      0.00012
     4.10000   8042.00000   8150.80645      0.00012
     4.11000   8104.00000   8138.20848      0.00012
     4.12000   8147.00000   8125.65679      0.00012
     4.13000   8192.00000   8113.15206      0.00012
     4.14000   8235.00000   8100.69507      0.00012
     4.15000   7956.00000   8088.28696      0.00013
     4.16000   7883.00000   8075.92907      0.00013
     4.17000   7990.00000   8063.62307      0.00013
     4.18000   8030.00000   8051.37067      0.00012
     4.19000   7915.00000   8039.17337      0.00013
     4.20000   7966.00000   8027.03254      0.00013
     4.21000   8042.00000   8014.95023      0.00012
     4.22000   7912.00000   8002.92911      0.00013
     4.23000   7976.00000   7990.97258      0.00013
     4.24000   7944.00000   7979.08430      0.00013
     4.25000   7963.00000   7967.26776      0.00013
     4.26000   7978.00000   7955.52741      0.00013
     4.27000   7844.00000   7943.86970      0.00013
     4.28000   7797.00000   7932.30417      0.00013
     4.29000   7777.00000   7920.84154      0.00013
     4.30000   7880.00000   7909.48150      0.00013
     4.31000   7822.00000   7898.22599      0.00013
     4.32000   7916.00000   7887.10829      0.00013
     4.33000   7828.00000   7876.15780      0.00013
     4.34000   7865.00000   7865.42545      0.00013
     4.35000   7877.00000   7855.04802      0.00013
     4.36000   7781.00000   7845.24528      0.00013
     4.37000   7700.00000   7835.46373      0.00013
     4.38000   7900.00000   7824.47517      0.00013
     4.39000   7734.00000   7813.50077      0.00013
     4.40000   7654.00000   7802.63978      0.00013
     4.41000   7662.00000   7791.89547      0.00013
     4.42000   7762.00000   7781.27028      0.00013
     4.43000   7892.00000   7770.76581      0.00013
     4.44000   7733.00000   7760.38294      0.00013
     4.45000   7793.00000   7750.12205      0.00013
     4.46000   7820.00000   7739.98328      0.00013
     4.47000   7704.00000   7729.96676      0.00013
     4.48000   7778.00000   7720.07286      0.00013
     4.49000   7705.00000   7710.30237      0.00013
     4.50000   7806.00000   7700.65663      0.00013
     4.51000   7727.00000   7691.13752      0.00013
     4.52000   7736.00000   7681.74759      0.00013
     4.53000   7802.00000   7672.48992      0.00013
     4.54000   7751.00000   7663.36808      0.00013
     4.55000   7735.00000   7654.38593      0.00013
     4.56000   7640.00000   7645.54747      0.00013
     4.57000   7613.00000   7636.85656      0.00013
     4.58000   7768.00000   7628.31669      0.00013
     4.59000   7701.00000   7619.93082      0.00013
     4.60000   7562.00000   7611.70127      0.00013
     4.61000   7660.00000   7603.62973      0.00013
     4.62000   7611.00000   7595.71732      0.00013
     4.63000   7647.00000   7587.96487      0.00013
     4.64000   7556.00000   7580.37308      0.00013
     4.65000   7422.00000   7572.94289      0.00013
     4.66000   7577.00000   7565.67561      0.00013
     4.67000   7648.00000   7558.57309      0.00013
     4.68000   7616.00000   7551.63786      0.00013
     4.69000   7603.00000   7544.87317      0.00013
     4.70000   7544.00000   7538.28303      0.00013
     4.71000   7637.00000   7531.87230      0.00013
     4.72000   7624.00000   7525.64684      0.00013
     4.73000   7548.00000   7519.61560      0.00013
     4.74000   7553.00000   7513.78535      0.00013
     4.75000   7574.00000   7508.13743      0.00013
     4.76000   7669.00000   7502.67212      0.00013
     4.77000   7573.00000   7497.40830      0.00013
     4.78000   7675.00000   7492.35020      0.00013
     4.79000   7592.00000   7487.50005      0.00013
     4.80000   7558.00000   7482.85988      0.00013
     4.81000   7453.00000   7478.43180      0.00013
     4.82000   7567.00000   7474.21817      0.00013
     4.83000   7429.00000   7470.22186      0.00013
     4.84000   7487.00000   7466.44632      0.00013
     4.85000   7682.00000   7462.89575      0.00013
     4.86000   7656.00000   7459.57506      0.00013
     4.87000   7536.00000   7456.48981      0.00013
     4.88000   7529.00000   7453.64604      0.00013
     4.89000   7456.00000   7451.05010      0.00013
     4.90000   7363.00000   7448.70843      0.00014
     4.91000   7541.00000   7446.62731      0.00013
     4.92000   7574.00000   7444.81249      0.00013
     4.93000   7486.00000   7443.26910      0.00013
     4.94000   7389.00000   7442.00170      0.00014
     4.95000   7426.00000   7441.01453      0.00013
     4.96000   7519.00000   7440.31186      0.00013
     4.97000   7281.00000   7439.89816      0.00014
     4.98000   7566.00000   7439.77844      0.00013
     4.99000   7534.00000   7439.95837      0.00013
     5.00000   7621.00000   7440.44439      0.00013
     5.01000   7559.00000   7441.24359      0.00013
     5.02000   7464.00000   7442.36379      0.00013
     5.03000   7540.00000   7443.81359      0.00013
     5.04000   7744.00000   7445.60210      0.00013
     5.05000   7509.00000   7447.73873      0.00013
     5.06000   7356.00000   7450.23290      0.00014
     5.07000   7689.00000   7453.09366      0.00013
     5.08000   7611.00000   7456.32957      0.00013
     5.09000   7503.00000   7459.94893      0.00013
     5.10000   7550.00000   7463.96015      0.00013
     5.11000   7428.00000   7468.37209      0.00013
     5.12000   7377.00000   7473.19426      0.00014
     5.13000   7424.00000   7478.43697      0.00013
     5.14000   7412.00000   7484.11134      0.00013
     5.15000   7494.00000   7490.22987      0.00013
     5.16000   7602.00000   7496.80665      0.00013
     5.17000   7652.00000   7503.85731      0.00013
     5.18000   7552.00000   7511.39847      0.00013
     5.19000   7468.00000   7519.44735      0.00013
     5.20000   7539.00000   7528.02212      0.00013
     5.21000   7518.00000   7537.14229      0.00013
     5.22000   7648.00000   7546.82823      0.00013
     5.23000   7640.00000   7557.10100      0.00013
     5.24000   7672.00000   7567.98419      0.00013
     5.25000   7566.00000   7579.50599      0.00013
     5.26000   7621.00000   7591.70171      0.00013
     5.27000   7660.00000   7604.62710      0.00013
     5.28000   7660.00000   7618.42824      0.00013
     5.29000   7639.00000   7633.12128      0.00013
     5.30000   7666.00000   7648.06173      0.00013
     5.31000   7597.00000   7663.31654      0.00013
     5.32000   7514.00000   7679.28821      0.00013
     5.33000   7572.00000   7696.02721      0.00013
     5.34000   7808.00000   7713.55701      0.00013
     5.35000   7823.00000   7731.90153      0.00013
     5.36000   7800.00000   7751.08538      0.00013
     5.37000   7902.00000   7771.13431      0.00013
     5.38000   7737.00000   7792.07567      0.00013
     5.39000   7822.00000   7813.93879      0.00013
     5.40000   7742.00000   7836.75526      0.00013
     5.41000   7901.00000   7860.55907      0.00013
     5.42000   8022.00000   7885.38654      0.00012
     5.43000   8076.00000   7911.27607      0.00012
     5.44000   8045.00000   7938.26786      0.00012
     5.45000   8095.00000   7966.40355      0.00012
     5.46000   8142.00000   7995.72603      0.00012
     5.47000   8143.00000   8026.27948      0.00012
     5.48000   8180.00000   8058.10965      0.00012
     5.49000   8193.00000   8091.26439      0.00012
     5.50000   8145.00000   8125.79426      0.00012
     5.51000   8195.00000   8161.75313      0.00012
     5.52000   8214.00000   8199.19856      0.00012
     5.53000   8300.00000   8238.19199      0.00012
     5.54000   8321.00000   8278.79864      0.00012
     5.55000   8250.00000   8321.08720      0.00012
     5.56000   8309.00000   8365.12936      0.00012
     5.57000   8369.00000   8410.99929      0.00012
     5.58000   8403.00000   8458.77322      0.00012
     5.59000   8528.00000   8508.52911      0.00012
     5.60000   8406.00000   8560.34644      0.00012
     5.61000   8641.00000   8614.30614      0.00012
     5.62000   8642.00000   8670.49041      0.00012
     5.63000   8773.00000   8728.98257      0.00011
     5.64000   8702.00000   8789.86681      0.00011
     5.65000   8681.00000   8853.22803      0.00012
     5.66000   8905.00000   8919.15191      0.00011
     5.67000   9059.00000   8987.72551      0.00011
     5.68000   9055.00000   9059.03864      0.00011
     5.69000   9052.00000   9133.18631      0.00011
     5.70000   9310.00000   9210.27183      0.00011
     5.71000   9378.00000   9290.41047      0.00011
     5.72000   9278.00000   9373.73298      0.00011
     5.73000   9341.00000   9460.38873      0.00011
     5.74000   9423.00000   9550.54849      0.00011
     5.75000   9673.00000   9644.40729      0.00010
     5.76000   9843.00000   9742.18794      0.00010
     5.77000   9989.00000   9844.14586      0.00010
     5.78000  10059.00000   9950.57536      0.00010
     5.79000  10189.00000  10061.81760      0.00010
     5.80000  10356.00000  10178.26948      0.00010
     5.81000  10381.00000  10300.39316      0.00010
     5.82000  10628.00000  10428.72564      0.00009
     5.83000  10810.00000  10563.88809      0.00009
     5.84000  11184.00000  10706.59418      0.00009
     5.85000  11155.00000  10857.65632      0.00009
     5.86000  11173.00000  11017.98744      0.00009
     5.87000  11462.00000  11188.59505      0.00009
     5.88000  11788.00000  11370.56294      0.00008
     5.89000  11937.00000  11565.01582      0.00008
     5.90000  12103.00000  11773.06206      0.00008
     5.91000  12416.00000  11995.71064      0.00008
     5.92000  12421.00000  12233.75940      0.00008
     5.93000  12822.00000  12487.65363      0.00008
     5.94000  13222.00000  12757.31688      0.00008
     5.95000  13371.00000  13041.95950      0.00007
     5.96000  13814.00000  13339.87506      0.00007
     5.97000  13987.00000  13648.23981      0.00007
     5.98000  14338.00000  13962.93301      0.00007
     5.99000  14355.00000  14278.39814      0.00007
     6.00000  14700.00000  14587.56304      0.00007
     6.01000  14822.00000  14881.83292      0.00007
     6.02000  15039.00000  15151.17278      0.00007
     6.03000  15327.00000  15384.30041      0.00007
     6.04000  15430.00000  15568.98105      0.00006
     6.05000  15485.00000  15692.49140      0.00006
     6.06000  15188.00000  15742.30379      0.00007
     6.07000  15255.00000  15707.07497      0.00007
     6.08000  15248.00000  15577.99209      0.00007
     6.09000  14772.00000  15350.39549      0.00007
     6.10000  14289.00000  15025.35592      0.00007
     6.11000  13938.00000  14610.64440      0.00007
     6.12000  13677.00000  14120.52666      0.00007
     6.13000  13001.00000  13574.19505      0.00008
     6.14000  12377.00000  12993.25665      0.00008
     6.15000  11791.00000  12399.09586      0.00008
     6.16000  11185.00000  11810.84251      0.00009
     6.17000  10937.00000  11244.24353      0.00009
     6.18000  10314.00000  10711.32318      0.00010
     6.19000  10032.00000  10220.53834      0.00010
     6.20000   9657.00000   9777.16511      0.00010
     6.21000   9149.00000   9383.75896      0.00011
     6.22000   8685.00000   9040.62127      0.00012
     6.23000   8425.00000   8746.25285      0.00012
     6.24000   8288.00000   8497.78947      0.00012
     6.25000   8187.00000   8291.41338      0.00012
     6.26000   7996.00000   8122.73068      0.00013
     6.27000   7809.00000   7987.10216      0.00013
     6.28000   7793.00000   7879.91702      0.00013
     6.29000   7610.00000   7796.80343      0.00013
     6.30000   7588.00000   7733.77492      0.00013
     6.31000   7457.00000   7687.31741      0.00013
     6.32000   7577.00000   7654.42504      0.00013
     6.33000   7225.00000   7632.59583      0.00014
     6.34000   7349.00000   7619.79855      0.00014
     6.35000   7398.00000   7614.42168      0.00014
     6.36000   7407.00000   7615.21374      0.00014
     6.37000   7392.00000   7621.22187      0.00014
     6.38000   7191.00000   7631.73386      0.00014
     6.39000   7308.00000   7646.22647      0.00014
     6.40000   7320.00000   7664.32171      0.00014
     6.41000   7345.00000   7685.75132      0.00014
     6.42000   7451.00000   7710.32931      0.00013
     6.43000   7319.00000   7737.93166      0.00014
     6.44000   7307.00000   7768.48234      0.00014
     6.45000   7369.00000   7801.94435      0.00014
     6.46000   7574.00000   7838.31463      0.00013
     6.47000   7472.00000   7877.62161      0.00013
     6.48000   7556.00000   7919.92458      0.00013
     6.49000   7621.00000   7965.31451      0.00013
     6.50000   7725.00000   8013.91620      0.00013
     6.51000   7692.00000   8065.89192      0.00013
     6.52000   7823.00000   8121.44664      0.00013
     6.53000   7788.00000   8180.83473      0.00013
     6.54000   7993.00000   8244.36740      0.00013
     6.55000   7956.00000   8312.42031      0.00013
     6.56000   7971.00000   8385.44037      0.00013
     6.57000   8247.00000   8463.95043      0.00012
     6.58000   8281.00000   8548.55009      0.00012
     6.59000   8333.00000   8639.91029      0.00012
     6.60000   8510.00000   8738.75787      0.00012
     6.61000   8634.00000   8845.84628      0.00012
     6.62000   8661.00000   8961.90781      0.00012
     6.63000   9014.00000   9087.58391      0.00011
     6.64000   9091.00000   9223.33160      0.00011
     6.65000   9202.00000   9369.30609      0.00011
     6.66000   9528.00000   9525.22307      0.00010
     6.67000   9399.00000   9690.20769      0.00011
     6.68000   9615.00000   9862.64152      0.00010
     6.69000   9856.00000  10040.02251      0.00010
     6.70000  10099.00000  10218.85547      0.00010
     6.71000  10154.00000  10394.59077      0.00010
     6.72000  10393.00000  10561.62706      0.00010
     6.73000  10457.00000  10713.39138      0.00010
     6.74000  10587.00000  10842.49492      0.00009
     6.75000  10920.00000  10940.97249      0.00009
     6.76000  11007.00000  11000.71535      0.00009
     6.77000  10920.00000  11013.93750      0.00009
     6.78000  10892.00000  10973.89817      0.00009
     6.79000  10882.00000  10875.81965      0.00009
     6.80000  10859.00000  10717.91912      0.00009
     6.81000  10491.00000  10502.29831      0.00010
     6.82000  10344.00000  10235.30531      0.00010
     6.83000  10081.00000   9927.06277      0.00010
     6.84000   9813.00000   9590.19028      0.00010
     6.85000   9325.00000   9238.12820      0.00011
     6.86000   9310.00000   8883.60287      0.00011
     6.87000   8897.00000   8537.58760      0.00011
     6.88000   8528.00000   8208.81208      0.00012
     6.89000   8076.00000   7903.67704      0.00012
     6.90000   7930.00000   7626.39615      0.00013
     6.91000   7549.00000   7379.24181      0.00013
     6.92000   7451.00000   7162.83360      0.00013
     6.93000   7380.00000   6976.44534      0.00014
     6.94000   7239.00000   6818.31826      0.00014
     6.95000   7139.00000   6685.96854      0.00014
     6.96000   7064.00000   6576.47464      0.00014
     6.97000   6779.00000   6486.73055      0.00015
     6.98000   6691.00000   6413.65369      0.00015
     6.99000   6651.00000   6354.34149      0.00015
     7.00000   6436.00000   6306.17634      0.00016
     7.01000   6506.00000   6266.88340      0.00015
     7.02000   6522.00000   6234.54906      0.00015
     7.03000   6531.00000   6207.60977      0.00015
     7.04000   6431.00000   6184.82082      0.00016
     7.05000   6331.00000   6165.21409      0.00016
     7.06000   6183.00000   6148.05188      0.00016
     7.07000   6238.00000   6132.78267      0.00016
     7.08000   6225.00000   6119.00105      0.00016
     7.09000   6232.00000   6106.39842      0.00016
     7.10000   6162.00000   6094.72619      0.00016
     7.11000   6130.00000   6083.84399      0.00016
     7.12000   6179.00000   6073.63413      0.00016
     7.13000   6191.00000   6064.00502      0.00016
     7.14000   6143.00000   6054.88568      0.00016
     7.15000   6027.00000   6046.21968      0.00017
     7.16000   6094.00000   6037.96097      0.00016
     7.17000   6090.00000   6030.07110      0.00016
     7.18000   6090.00000   6022.51725      0.00016
     7.19000   6026.00000   6015.27097      0.00017
     7.20000   6067.00000   6008.30725      0.00016
     7.21000   6109.00000   6001.60388      0.00016
     7.22000   6038.00000   5995.14106      0.00017
     7.23000   5872.00000   5988.90106      0.00017
     7.24000   5922.00000   5982.86791      0.00017
     7.25000   5924.00000   5977.02717      0.00017
     7.26000   5907.00000   5971.36576      0.00017
     7.27000   5864.00000   5965.87177      0.00017
     7.28000   5884.00000   5960.53434      0.00017
     7.29000   5998.00000   5955.34357      0.00017
     7.30000   6012.00000   5950.29042      0.00017
     7.31000   5869.00000   5945.36659      0.00017
     7.32000   5991.00000   5940.56442      0.00017
     7.33000   5954.00000   5935.87689      0.00017
     7.34000   6019.00000   5931.29761      0.00017
     7.35000   5843.00000   5926.82069      0.00017
     7.36000   6002.00000   5922.44081      0.00017
     7.37000   5951.00000   5918.15269      0.00017
     7.38000   5831.00000   5913.95087      0.00017
     7.39000   5779.00000   5909.83160      0.00017
     7.40000   5856.00000   5905.79091      0.00017
     7.41000   5888.00000   5901.82500      0.00017
     7.42000   5864.00000   5897.93013      0.00017
     7.43000   5890.00000   5894.10281      0.00017
     7.44000   5938.00000   5890.33996      0.00017
     7.45000   5947.00000   5886.63876      0.00017
     7.46000   5977.00000   5882.99674      0.00017
     7.47000   5931.00000   5879.41166      0.00017
     7.48000   5873.00000   5875.88124      0.00017
     7.49000   5910.00000   5872.40339      0.00017
     7.50000   5861.00000   5868.97613      0.00017
     7.51000   5831.00000   5865.59767      0.00017
     7.52000   5929.00000   5862.26640      0.00017
     7.53000   5927.00000   5858.98120      0.00017
     7.54000   5991.00000   5855.74193      0.00017
     7.55000   5860.00000   5852.55268      0.00017
     7.56000   5673.00000   5849.41412      0.00018
     7.57000   5893.00000   5846.29081      0.00017
     7.58000   5950.00000   5843.18836      0.00017
     7.59000   5908.00000   5840.11822      0.00017
     7.60000   5876.00000   5837.08038      0.00017
     7.61000   5865.00000   5834.07350      0.00017
     7.62000   5812.00000   5831.09657      0.00017
     7.63000   5928.00000   5828.14855      0.00017
     7.64000   5925.00000   5825.22810      0.00017
     7.65000   5728.00000   5822.33378      0.00017
     7.66000   5753.00000   5819.46390      0.00017
     7.67000   5742.00000   5816.61692      0.00017
     7.68000   5860.00000   5813.79170      0.00017
     7.69000   5861.00000   5810.98735      0.00017
     7.70000   5857.00000   5808.20239      0.00017
     7.71000   5809.00000   5805.43498      0.00017
     7.72000   5921.00000   5802.68289      0.00017
     7.73000   5825.00000   5799.94399      0.00017
     7.74000   5918.00000   5797.21667      0.00017
     7.75000   5897.00000   5794.49876      0.00017
     7.76000   5854.00000   5791.78683      0.00017
     7.77000   5947.00000   5789.07639      0.00017
     7.78000   5784.00000   5786.36276      0.00017
     7.79000   5860.00000   5783.64076      0.00017
     7.80000   5809.00000   5780.90115      0.00017
     7.81000   5938.00000   5778.12840      0.00017
     7.82000   5907.00000   5775.30150      0.00017
     7.83000   5831.00000   5772.37728      0.00017
     7.84000   5867.00000   5769.22866      0.00017
     7.85000   5851.00000   5765.64975      0.00017
     7.86000   5719.00000   5762.22652      0.00017
     7.87000   5853.00000   5760.10937      0.00017
     7.88000   5834.00000   5758.13401      0.00017
     7.89000   5729.00000   5756.18367      0.00017
     7.90000   5717.00000   5754.26172      0.00017
     7.91000   5651.00000   5752.37559      0.00018
     7.92000   5845.00000   5750.55003      0.00017
     7.93000   5909.00000   5748.79816      0.00017
     7.94000   5851.00000   5746.99279      0.00017
     7.95000   5841.00000   5745.06574      0.00017
     7.96000   6021.00000   5743.14188      0.00017
     7.97000   5690.00000   5741.23046      0.00018
     7.98000   5868.00000   5739.33119      0.00017
     7.99000   5701.00000   5737.44392      0.00018
     8.00000   5723.00000   5735.56845      0.00017
     8.01000   5747.00000   5733.70448      0.00017
     8.02000   5804.00000   5731.85171      0.00017
     8.03000   5874.00000   5730.00975      0.00017
     8.04000   5734.00000   5728.17820      0.00017
     8.05000   5740.00000   5726.35674      0.00017
     8.06000   5616.00000   5724.54515      0.00018
     8.07000   5734.00000   5722.74328      0.00017
     8.08000   5695.00000   5720.95088      0.00018
     8.09000   5701.00000   5719.16760      0.00018
     8.10000   5806.00000   5717.39300      0.00017
     8.11000   5779.00000   5715.62659      0.00017
     8.12000   5643.00000   5713.86795      0.00018
     8.13000   5587.00000   5712.11689      0.00018
     8.14000   5735.00000   5710.37317      0.00017
     8.15000   5679.00000   5708.63636      0.00018
     8.16000   5831.00000   5706.90589      0.00017
     8.17000   5703.00000   5705.18102      0.00018
     8.18000   5646.00000   5703.46113      0.00018
     8.19000   5831.00000   5701.74586      0.00017
     8.20000   5827.00000   5700.03465      0.00017
     8.21000   5765.00000   5698.32662      0.00017
     8.22000   5714.00000   5696.62052      0.00018
     8.23000   5641.00000   5694.91510      0.00018
     8.24000   5706.00000   5693.20930      0.00018
     8.25000   5772.00000   5691.50163      0.00017
     8.26000   5821.00000   5689.78957      0.00017
     8.27000   5744.00000   5688.06999      0.00017
     8.28000   5714.00000   5686.33932      0.00018
     8.29000   5698.00000   5684.59192      0.00018
     8.30000   5750.00000   5682.81832      0.00017
     8.31000   5636.00000   5681.00299      0.00018
     8.32000   5696.00000   5679.11150      0.00018
     8.33000   5846.00000   5677.02205      0.00017
     8.34000   5765.00000   5674.74514      0.00017
     8.35000   5748.00000   5672.98263      0.00017
     8.36000   5625.00000   5671.56238      0.00018
     8.37000   5702.00000   5670.21530      0.00018
     8.38000   5723.00000   5668.87497      0.00017
     8.39000   5657.00000   5667.54136      0.00018
     8.40000   5675.00000   5666.21445      0.00018
     8.41000   5814.00000   5664.89419      0.00017
     8.42000   5731.00000   5663.58058      0.00017
     8.43000   5778.00000   5662.27359      0.00017
     8.44000   5694.00000   5660.97321      0.00018
     8.45000   5694.00000   5659.67942      0.00018
     8.46000   5633.00000   5658.39223      0.00018
     8.47000   5701.00000   5657.11164      0.00018
     8.48000   5747.00000   5655.83765      0.00017
     8.49000   5631.00000   5654.57028      0.00018
     8.50000   5707.00000   5653.30957      0.00018
     8.51000   5724.00000   5652.05553      0.00017
     8.52000   5645.00000   5650.80824      0.00018
     8.53000   5611.00000   5649.56774      0.00018
     8.54000   5648.00000   5648.33412      0.00018
     8.55000   5719.00000   5647.10749      0.00017
     8.56000   5700.00000   5645.88797      0.00018
     8.57000   5768.00000   5644.67574      0.00017
     8.58000   5710.00000   5643.47099      0.00018
     8.59000   5701.00000   5642.27401      0.00018
     8.60000   5642.00000   5641.08519      0.00018
     8.61000   5723.00000   5639.90491      0.00017
     8.62000   5653.00000   5638.73363      0.00018
     8.63000   5688.00000   5637.57192      0.00018
     8.64000   5673.00000   5636.42068      0.00018
     8.65000   5684.00000   5635.28125      0.00018
     8.66000   5710.00000   5634.15603      0.00018
     8.67000   5577.00000   5633.05020      0.00018
     8.68000   5628.00000   5631.98279      0.00018
     8.69000   5691.00000   5630.95346      0.00018
     8.70000   5549.00000   5629.84474      0.00018
     8.71000   5667.00000   5628.70732      0.00018
     8.72000   5625.00000   5627.57342      0.00018
     8.73000   5619.00000   5626.44555      0.00018
     8.74000   5715.00000   5625.32376      0.00017
     8.75000   5725.00000   5624.20810      0.00017
     8.76000   5639.00000   5623.09865      0.00018
     8.77000   5655.00000   5621.99549      0.00018
     8.78000   5697.00000   5620.89865      0.00018
     8.79000   5680.00000   5619.80809      0.00018
     8.80000   5672.00000   5618.72403      0.00018
     8.81000   5665.00000   5617.64658      0.00018
     8.82000   5614.00000   5616.57586      0.00018
     8.83000   5636.00000   5615.51200      0.00018
     8.84000   5765.00000   5614.45514      0.00017
     8.85000   5648.00000   5613.40545      0.00018
     8.86000   5740.00000   5612.36312      0.00017
     8.87000   5628.00000   5611.32836      0.00018
     8.88000   5678.00000   5610.30143      0.00018
     8.89000   5667.00000   5609.28261      0.00018
     8.90000   5689.00000   5608.27222      0.00018
     8.91000   5601.00000   5607.27063      0.00018
     8.92000   5613.00000   5606.27826      0.00018
     8.93000   5713.00000   5605.29561      0.00018
     8.94000   5643.00000   5604.32325      0.00018
     8.95000   5559.00000   5603.36184      0.00018
     8.96000   5719.00000   5602.41216      0.00017
     8.97000   5577.00000   5601.47507      0.00018
     8.98000   5638.00000   5600.55159      0.00018
     8.99000   5622.00000   5599.64283      0.00018
     9.00000   5625.00000   5598.75007      0.00018
     9.01000   5712.00000   5597.87473      0.00018
     9.02000   5568.00000   5597.01839      0.00018
     9.03000   5646.00000   5596.18279      0.00018
     9.04000   5707.00000   5595.36984      0.00018
     9.05000   5660.00000   5594.58161      0.00018
     9.06000   5614.00000   5593.82027      0.00018
     9.07000   5688.00000   5593.08813      0.00018
     9.08000   5713.00000   5592.38758      0.00018
     9.09000   5668.00000   5591.72108      0.00018
     9.10000   5644.00000   5591.09111      0.00018
     9.11000   5693.00000   5590.50023      0.00018
     9.12000   5621.00000   5589.95127      0.00018
     9.13000   5611.00000   5589.44751      0.00018
     9.14000   5728.00000   5588.98942      0.00017
     9.15000   5644.00000   5588.57250      0.00018
     9.16000   5663.00000   5588.20418      0.00018
     9.17000   5581.00000   5587.88716      0.00018
     9.18000   5580.00000   5587.62352      0.00018
     9.19000   5546.00000   5587.41541      0.00018
     9.20000   5543.00000   5587.26499      0.00018
     9.21000   5612.00000   5587.17445      0.00018
     9.22000   5665.00000   5587.14599      0.00018
     9.23000   5549.00000   5587.18181      0.00018
     9.24000   5705.00000   5587.28414      0.00018
     9.25000   5711.00000   5587.45522      0.00018
     9.26000   5677.00000   5587.69734      0.00018
     9.27000   5547.00000   5588.01288      0.00018
     9.28000   5615.00000   5588.40432      0.00018
     9.29000   5691.00000   5588.87428      0.00018
     9.30000   5701.00000   5589.42553      0.00018
     9.31000   5641.00000   5590.06098      0.00018
     9.32000   5576.00000   5590.78365      0.00018
     9.33000   5636.00000   5591.59662      0.00018
     9.34000   5718.00000   5592.50310      0.00017
     9.35000   5653.00000   5593.50640      0.00018
     9.36000   5630.00000   5594.61004      0.00018
     9.37000   5612.00000   5595.81778      0.00018
     9.38000   5636.00000   5597.13307      0.00018
     9.39000   5657.00000   5598.55938      0.00018
     9.40000   5576.00000   5600.10151      0.00018
     9.41000   5632.00000   5601.76404      0.00018
     9.42000   5591.00000   5603.55174      0.00018
     9.43000   5621.00000   5605.46947      0.00018
     9.44000   5527.00000   5607.52222      0.00018
     9.45000   5578.00000   5609.71535      0.00018
     9.46000   5637.00000   5612.05454      0.00018
     9.47000   5622.00000   5614.54574      0.00018
     9.48000   5648.00000   5617.19518      0.00018
     9.49000   5578.00000   5620.00959      0.00018
     9.50000   5637.00000   5622.99615      0.00018
     9.51000   5520.00000   5626.16239      0.00018
     9.52000   5521.00000   5629.51619      0.00018
     9.53000   5618.00000   5633.06610      0.00018
     9.54000   5579.00000   5636.82120      0.00018
     9.55000   5558.00000   5640.79112      0.00018
     9.56000   5576.00000   5644.98645      0.00018
     9.57000   5690.00000   5649.41878      0.00018
     9.58000   5866.00000   5654.10097      0.00017
     9.59000   5671.00000   5659.04810      0.00018
     9.60000   5595.00000   5664.27937      0.00018
     9.61000   5612.00000   5669.82929      0.00018
     9.62000   5573.00000   5675.73342      0.00018
     9.63000   5661.00000   5681.90583      0.00018
     9.64000   5675.00000   5688.24496      0.00018
     9.65000   5531.00000   5694.91202      0.00018
     9.66000   5621.00000   5701.93666      0.00018
     9.67000   5555.00000   5709.33849      0.00018
     9.68000   5650.00000   5717.13855      0.00018
     9.69000   5771.00000   5725.35937      0.00017
     9.70000   5666.00000   5734.02518      0.00018
     9.71000   5717.00000   5743.16200      0.00017
     9.72000   5758.00000   5752.79781      0.00017
     9.73000   5696.00000   5762.96276      0.00018
     9.74000   5604.00000   5773.68930      0.00018
     9.75000   5672.00000   5785.01244      0.00018
     9.76000   5572.00000   5796.96994      0.00018
     9.77000   5646.00000   5809.60267      0.00018
     9.78000   5716.00000   5822.95496      0.00017
     9.79000   5690.00000   5837.07499      0.00018
     9.80000   5708.00000   5852.01526      0.00018
     9.81000   5593.00000   5867.83311      0.00018
     9.82000   5676.00000   5884.59119      0.00018
     9.83000   5802.00000   5902.35798      0.00017
     9.84000   5716.00000   5921.20813      0.00017
     9.85000   5667.00000   5941.22272      0.00018
     9.86000   5816.00000   5962.48909      0.00017
     9.87000   5842.00000   5985.10020      0.00017
     9.88000   5744.00000   6009.15331      0.00017
     9.89000   5926.00000   6034.74770      0.00017
     9.90000   5842.00000   6061.98103      0.00017
     9.91000   5898.00000   6090.94421      0.00017
     9.92000   5961.00000   6121.71435      0.00017
     9.93000   5972.00000   6154.34569      0.00017
     9.94000   6003.00000   6188.85842      0.00017
     9.95000   6170.00000   6225.22565      0.00016
     9.96000   6112.00000   6263.35878      0.00016
     9.97000   6004.00000   6303.09199      0.00017
     9.98000   6017.00000   6344.16637      0.00017
     9.99000   6108.00000   6386.21493      0.00016
    10.00000   6211.00000   6428.74916      0.00016
    10.01000   6163.00000   6471.14818      0.00016
    10.02000   6140.00000   6512.65142      0.00016
    10.03000   6146.00000   6552.35592      0.00016
    10.04000   6384.00000   6589.21910      0.00016
    10.05000   6367.00000   6622.05929      0.00016
    10.06000   6332.00000   6649.56481      0.00016
    10.07000   6452.00000   6670.36948      0.00015
    10.08000   6427.00000   6683.06704      0.00016
    10.09000   6482.00000   6686.30087      0.00015
    10.10000   6509.00000   6678.88813      0.00015
    10.11000   6351.00000   6659.97694      0.00016
    10.12000   6417.00000   6629.21903      0.00016
    10.13000   6323.00000   6586.91552      0.00016
    10.14000   6393.00000   6534.08174      0.00016
    10.15000   6292.00000   6472.39018      0.00016
    10.16000   6297.00000   6403.99137      0.00016
    10.17000   6278.00000   6331.25469      0.00016
    10.18000   6279.00000   6256.50473      0.00016
    10.19000   6276.00000   6181.84453      0.00016
    10.20000   6183.00000   6109.01857      0.00016
    10.21000   6003.00000   6039.38188      0.00017
    10.22000   6114.00000   5973.91690      0.00016
    10.23000   5968.00000   5913.27668      0.00017
    10.24000   5941.00000   5857.83614      0.00017
    10.25000   5952.00000   5807.74203      0.00017
    10.26000   5732.00000   5762.95794      0.00017
    10.27000   5717.00000   5723.30410      0.00017
    10.28000   5687.00000   5688.49276      0.00018
    10.29000   5763.00000   5658.15984      0.00017
    10.30000   5814.00000   5631.89296      0.00017
    10.31000   5707.00000   5609.25589      0.00018
    10.32000   5721.00000   5589.80923      0.00017
    10.33000   5628.00000   5573.12696      0.00018
    10.34000   5686.00000   5558.80895      0.00018
    10.35000   5642.00000   5546.48956      0.00018
    10.36000   5651.00000   5535.84265      0.00018
    10.37000   5644.00000   5526.58355      0.00018
    10.38000   5556.00000   5518.46863      0.00018
    10.39000   5495.00000   5511.29296      0.00018
    10.40000   5560.00000   5504.88687      0.00018
    10.41000   5473.00000   5499.11178      0.00018
    10.42000   5512.00000   5493.85579      0.00018
    10.43000   5547.00000   5489.02934      0.00018
    10.44000   5619.00000   5484.56124      0.00018
    10.45000   5585.00000   5480.39508      0.00018
    10.46000   5637.00000   5476.48616      0.00018
    10.47000   5637.00000   5472.79896      0.00018
    10.48000   5486.00000   5469.30506      0.00018
    10.49000   5563.00000   5465.98150      0.00018
    10.50000   5496.00000   5462.80951      0.00018
    10.51000   5547.00000   5459.77352      0.00018
    10.52000   5462.00000   5456.86046      0.00018
    10.53000   5465.00000   5454.05915      0.00018
    10.54000   5463.00000   5451.35996      0.00018
    10.55000   5407.00000   5448.75446      0.00018
    10.56000   5302.00000   5446.23521      0.00019
    10.57000   5546.00000   5443.79563      0.00018
    10.58000   5578.00000   5441.42979      0.00018
    10.59000   5537.00000   5439.13239      0.00018
    10.60000   5460.00000   5436.89865      0.00018
    10.61000   5468.00000   5434.72423      0.00018
    10.62000   5491.00000   5432.60521      0.00018
    10.63000   5424.00000   5430.53801      0.00018
    10.64000   5451.00000   5428.51939      0.00018
    10.65000   5284.00000   5426.54642      0.00019
    10.66000   5465.00000   5424.61643      0.00018
    10.67000   5425.00000   5422.72700      0.00018
    10.68000   5365.00000   5420.87599      0.00019
    10.69000   5446.00000   5419.06166      0.00018
    10.70000   5390.00000   5417.28252      0.00019
    10.71000   5538.00000   5415.53530      0.00018
    10.72000   5466.00000   5413.81690      0.00018
    10.73000   5400.00000   5412.12771      0.00019
    10.74000   5478.00000   5410.46671      0.00018
    10.75000   5538.00000   5408.83273      0.00018
    10.76000   5451.00000   5407.22471      0.00018
    10.77000   5547.00000   5405.64168      0.00018
    10.78000   5315.00000   5404.08280      0.00019
    10.79000   5391.00000   5402.54727      0.00019
    10.80000   5486.00000   5401.03443      0.00018
    10.81000   5529.00000   5399.54365      0.00018
    10.82000   5476.00000   5398.07441      0.00018
    10.83000   5427.00000   5396.62626      0.00018
    10.84000   5497.00000   5395.19881      0.00018
    10.85000   5453.00000   5393.79176      0.00018
    10.86000   5438.00000   5392.40485      0.00018
    10.87000   5369.00000   5391.03791      0.00019
    10.88000   5469.00000   5389.69081      0.00018
    10.89000   5334.00000   5388.36351      0.00019
    10.90000   5365.00000   5387.05603      0.00019
    10.91000   5391.00000   5385.76843      0.00019
    10.92000   5583.00000   5384.50087      0.00018
    10.93000   5489.00000   5383.25359      0.00018
    10.94000   5410.00000   5382.02685      0.00018
    10.95000   5318.00000   5380.82104      0.00019
    10.96000   5444.00000   5379.63660      0.00018
    10.97000   5429.00000   5378.47406      0.00018
    10.98000   5281.00000   5377.33403      0.00019
    10.99000   5348.00000   5376.21723      0.00019
    11.00000   5417.00000   5375.12446      0.00018
    11.01000   5395.00000   5374.05666      0.00019
    11.02000   5385.00000   5373.01486      0.00019
    11.03000   5473.00000   5372.00022      0.00018
    11.04000   5432.00000   5371.01406      0.00018
    11.05000   5516.00000   5370.05783      0.00018
    11.06000   5316.00000   5369.13315      0.00019
    11.07000   5424.00000   5368.24181      0.00018
    11.08000   5381.00000   5367.38582      0.00019
    11.09000   5376.00000   5366.56737      0.00019
    11.10000   5441.00000   5365.78893      0.00018
    11.11000   5259.00000   5365.05324      0.00019
    11.12000   5475.00000   5364.36336      0.00018
    11.13000   5402.00000   5363.72279      0.00019
    11.14000   5270.00000   5363.13545      0.00019
    11.15000   5222.00000   5362.60588      0.00019
    11.16000   5303.00000   5362.13933      0.00019
    11.17000   5246.00000   5361.74180      0.00019
    11.18000   5390.00000   5361.42027      0.00019
    11.19000   5407.00000   5361.18284      0.00018
    11.20000   5375.00000   5361.03916      0.00019
    11.21000   5406.00000   5361.00258      0.00018
    11.22000   5477.00000   5361.08499      0.00018
    11.23000   5288.00000   5361.27191      0.00019
    11.24000   5394.00000   5361.56936      0.00019
    11.25000   5333.00000   5361.99816      0.00019
    11.26000   5335.00000   5362.56250      0.00019
    11.27000   5361.00000   5363.25934      0.00019
    11.28000   5319.00000   5364.07825      0.00019
    11.29000   5332.00000   5364.99962      0.00019
    11.30000   5377.00000   5365.99312      0.00019
    11.31000   5422.00000   5367.01691      0.00018
    11.32000   5350.00000   5368.01750      0.00019
    11.33000   5328.00000   5368.93083      0.00019
    11.34000   5400.00000   5369.68441      0.00019
    11.35000   5361.00000   5370.20072      0.00019
    11.36000   5383.00000   5370.40192      0.00019
    11.37000   5439.00000   5370.21595      0.00018
    11.38000   5351.00000   5369.58445      0.00019
    11.39000   5314.00000   5368.47224      0.00019
    11.40000   5501.00000   5366.87727      0.00018
    11.41000   5429.00000   5364.83799      0.00018
    11.42000   5461.00000   5362.43413      0.00018
    11.43000   5477.00000   5359.77859      0.00018
    11.44000   5466.00000   5357.00240      0.00018
    11.45000   5470.00000   5354.23812      0.00018
    11.46000   5331.00000   5351.60667      0.00019
    11.47000   5296.00000   5349.20959      0.00019
    11.48000   5440.00000   5347.12596      0.00018
    11.49000   5344.00000   5345.41228      0.00019
    11.50000   5380.00000   5344.10399      0.00019
    11.51000   5375.00000   5343.21797      0.00019
    11.52000   5303.00000   5342.75569      0.00019
    11.53000   5342.00000   5342.70677      0.00019
    11.54000   5342.00000   5343.05254      0.00019
    11.55000   5358.00000   5343.76965      0.00019
    11.56000   5393.00000   5344.83307      0.00019
    11.57000   5407.00000   5346.21863      0.00018
    11.58000   5347.00000   5347.90482      0.00019
    11.59000   5268.00000   5349.87397      0.00019
    11.60000   5366.00000   5352.11279      0.00019
    11.61000   5293.00000   5354.61251      0.00019
    11.62000   5449.00000   5357.36858      0.00018
    11.63000   5435.00000   5360.38024      0.00018
    11.64000   5417.00000   5363.65003      0.00018
    11.65000   5310.00000   5367.18330      0.00019
    11.66000   5333.00000   5370.98774      0.00019
    11.67000   5343.00000   5375.07305      0.00019
    11.68000   5349.00000   5379.45066      0.00019
    11.69000   5359.00000   5384.13346      0.00019
    11.70000   5313.00000   5389.13574      0.00019
    11.71000   5311.00000   5394.47309      0.00019
    11.72000   5401.00000   5400.16244      0.00019
    11.73000   5316.00000   5406.22206      0.00019
    11.74000   5361.00000   5412.67171      0.00019
    11.75000   5393.00000   5419.53269      0.00019
    11.76000   5359.00000   5426.82796      0.00019
    11.77000   5322.00000   5434.58227      0.00019
    11.78000   5390.00000   5442.82237      0.00019
    11.79000   5348.00000   5451.57717      0.00019
    11.80000   5462.00000   5460.87798      0.00018
    11.81000   5437.00000   5470.75874      0.00018
    11.82000   5378.00000   5481.25623      0.00019
    11.83000   5479.00000   5492.41046      0.00018
    11.84000   5524.00000   5504.26487      0.00018
    11.85000   5500.00000   5516.86677      0.00018
    11.86000   5260.00000   5530.26761      0.00019
    11.87000   5589.00000   5544.52331      0.00018
    11.88000   5416.00000   5559.69448      0.00018
    11.89000   5455.00000   5575.84667      0.00018
    11.90000   5462.00000   5593.05046      0.00018
    11.91000   5525.00000   5611.38129      0.00018
    11.92000   5522.00000   5630.91903      0.00018
    11.93000   5632.00000   5651.74708      0.00018
    11.94000   5626.00000   5673.95098      0.00018
    11.95000   5657.00000   5697.61640      0.00018
    11.96000   5707.00000   5722.82634      0.00018
    11.97000   5534.00000   5749.65740      0.00018
    11.98000   5769.00000   5778.17502      0.00017
    11.99000   5707.00000   5808.42776      0.00018
    12.00000   5682.00000   5840.44055      0.00018
    12.01000   5783.00000   5874.20706      0.00017
    12.02000   5887.00000   5909.68107      0.00017
    12.03000   5893.00000   5946.76723      0.00017
    12.04000   5808.00000   5985.31165      0.00017
    12.05000   5911.00000   6025.09217      0.00017
    12.06000   5862.00000   6065.80894      0.00017
    12.07000   6049.00000   6107.07543      0.00017
    12.08000   6047.00000   6148.41067      0.00017
    12.09000   6247.00000   6189.23257      0.00016
    12.10000   6093.00000   6228.85311      0.00016
    12.11000   6155.00000   6266.47503      0.00016
    12.12000   6223.00000   6301.19227      0.00016
    12.13000   6263.00000   6331.99535      0.00016
    12.14000   6218.00000   6357.78410      0.00016
    12.15000   6284.00000   6377.39358      0.00016
    12.16000   6329.00000   6389.63975      0.00016
    12.17000   6304.00000   6393.38971      0.00016
    12.18000   6352.00000   6387.66166      0.00016
    12.19000   6319.00000   6371.75031      0.00016
    12.20000   6393.00000   6345.35874      0.00016
    12.21000   6317.00000   6308.70864      0.00016
    12.22000   6209.00000   6262.58987      0.00016
    12.23000   6110.00000   6208.32541      0.00016
    12.24000   6105.00000   6147.65260      0.00016
    12.25000   6127.00000   6082.56789      0.00016
    12.26000   5925.00000   6014.97958      0.00017
    12.27000   5977.00000   5946.33425      0.00017
    12.28000   5762.00000   5878.47127      0.00017
    12.29000   5795.00000   5812.66455      0.00017
    12.30000   5668.00000   5749.85939      0.00018
    12.31000   5629.00000   5690.72452      0.00018
    12.32000   5493.00000   5635.69301      0.00018
    12.33000   5580.00000   5584.96926      0.00018
    12.34000   5419.00000   5538.56530      0.00018
    12.35000   5410.00000   5496.61117      0.00018
    12.36000   5373.00000   5459.01535      0.00019
    12.37000   5446.00000   5425.45815      0.00018
    12.38000   5279.00000   5395.65698      0.00019
    12.39000   5342.00000   5369.31162      0.00019
    12.40000   5264.00000   5346.10283      0.00019
    12.41000   5301.00000   5325.70534      0.00019
    12.42000   5335.00000   5307.79863      0.00019
    12.43000   5330.00000   5292.07538      0.00019
    12.44000   5287.00000   5278.24790      0.00019
    12.45000   5218.00000   5266.05241      0.00019
    12.46000   5341.00000   5255.25154      0.00019
    12.47000   5176.00000   5245.63531      0.00019
    12.48000   5273.00000   5237.02079      0.00019
    12.49000   5265.00000   5229.25080      0.00019
    12.50000   5250.00000   5222.19200      0.00019
    12.51000   5239.00000   5215.73243      0.00019
    12.52000   5263.00000   5209.77900      0.00019
    12.53000   5276.00000   5204.25483      0.00019
    12.54000   5242.00000   5199.09679      0.00019
    12.55000   5081.00000   5194.25318      0.00020
    12.56000   5067.00000   5189.68172      0.00020
    12.57000   5188.00000   5185.34776      0.00019
    12.58000   5329.00000   5181.22283      0.00019
    12.59000   5077.00000   5177.28334      0.00020
    12.60000   5004.00000   5173.50965      0.00020
    12.61000   5134.00000   5169.88521      0.00019
    12.62000   5059.00000   5166.39588      0.00020
    12.63000   5104.00000   5163.02943      0.00020
    12.64000   5132.00000   5159.77497      0.00019
    12.65000   5084.00000   5156.62189      0.00020
    12.66000   5144.00000   5153.56337      0.00019
    12.67000   5020.00000   5150.60095      0.00020
    12.68000   5162.00000   5147.72119      0.00019
    12.69000   5207.00000   5144.91775      0.00019
    12.70000   5161.00000   5142.18549      0.00019
    12.71000   5198.00000   5139.51981      0.00019
    12.72000   5115.00000   5136.91670      0.00020
    12.73000   5066.00000   5134.37268      0.00020
    12.74000   5162.00000   5131.88491      0.00019
    12.75000   5231.00000   5129.45110      0.00019
    12.76000   5179.00000   5127.06967      0.00019
    12.77000   5253.00000   5124.73976      0.00019
    12.78000   5140.00000   5122.46137      0.00019
    12.79000   5158.00000   5120.23533      0.00019
    12.80000   5119.00000   5118.06344      0.00020
    12.81000   5077.00000   5115.94843      0.00020
    12.82000   5135.00000   5113.89384      0.00019
    12.83000   5131.00000   5111.90404      0.00019
    12.84000   5127.00000   5109.98404      0.00020
    12.85000   5012.00000   5108.13940      0.00020
    12.86000   5089.00000   5106.37601      0.00020
    12.87000   5076.00000   5104.69989      0.00020
    12.88000   5170.00000   5103.11700      0.00019
    12.89000   5085.00000   5101.63318      0.00020
    12.90000   5060.00000   5100.25403      0.00020
    12.91000   5101.00000   5098.98500      0.00020
    12.92000   5059.00000   5097.83130      0.00020
    12.93000   5139.00000   5096.79803      0.00019
    12.94000   5033.00000   5095.89019      0.00020
    12.95000   5114.00000   5095.11285      0.00020
    12.96000   5025.00000   5094.47120      0.00020
    12.97000   5008.00000   5093.97058      0.00020
    12.98000   5100.00000   5093.61650      0.00020
    12.99000   5146.00000   5093.41485      0.00019
    13.00000   5181.00000   5093.37193      0.00019
    13.01000   5053.00000   5093.49467      0.00020
    13.02000   5085.00000   5093.79070      0.00020
    13.03000   5103.00000   5094.26787      0.00020
    13.04000   5129.00000   5094.93123      0.00019
    13.05000   5256.00000   5095.78984      0.00019
    13.06000   5101.00000   5096.85480      0.00020
    13.07000   5169.00000   5098.13651      0.00019
    13.08000   5145.00000   5099.64634      0.00019
    13.09000   5190.00000   5101.39675      0.00019
    13.10000   5004.00000   5103.40142      0.00020
    13.11000   5091.00000   5105.67577      0.00020
    13.12000   5061.00000   5108.23910      0.00020
    13.13000   5116.00000   5111.12118      0.00020
    13.14000   5196.00000   5114.35448      0.00019
    13.15000   5150.00000   5117.89646      0.00019
    13.16000   5109.00000   5121.70353      0.00020
    13.17000   5102.00000   5125.89299      0.00020
    13.18000   5178.00000   5130.53604      0.00019
    13.19000   5207.00000   5135.68243      0.00019
    13.20000   5142.00000   5141.15837      0.00019
    13.21000   5110.00000   5146.88298      0.00020
    13.22000   5210.00000   5153.07688      0.00019
    13.23000   5169.00000   5159.78874      0.00019
    13.24000   5181.00000   5167.05586      0.00019
    13.25000   5177.00000   5174.91939      0.00019
    13.26000   5093.00000   5183.42488      0.00020
    13.27000   5116.00000   5192.62290      0.00020
    13.28000   5193.00000   5202.56974      0.00019
    13.29000   5328.00000   5213.32819      0.00019
    13.30000   5267.00000   5224.96842      0.00019
    13.31000   5342.00000   5237.56896      0.00019
    13.32000   5275.00000   5251.21783      0.00019
    13.33000   5413.00000   5266.01374      0.00018
    13.34000   5321.00000   5282.06760      0.00019
    13.35000   5302.00000   5299.50414      0.00019
    13.36000   5435.00000   5318.46408      0.00018
    13.37000   5415.00000   5339.10688      0.00018
    13.38000   5519.00000   5361.61439      0.00018
    13.39000   5444.00000   5386.19591      0.00018
    13.40000   5481.00000   5413.09466      0.00018
    13.41000   5492.00000   5442.59597      0.00018
    13.42000   5555.00000   5475.03670      0.00018
    13.43000   5612.00000   5510.81485      0.00018
    13.44000   5684.00000   5550.39676      0.00018
    13.45000   5663.00000   5594.31831      0.00018
    13.46000   5842.00000   5643.17420      0.00017
    13.47000   5822.00000   5697.58850      0.00017
    13.48000   5892.00000   5758.15851      0.00017
    13.49000   5966.00000   5825.36554      0.00017
    13.50000   6098.00000   5899.44953      0.00016
    13.51000   6024.00000   5980.25106      0.00017
    13.52000   6239.00000   6067.03330      0.00016
    13.53000   6236.00000   6158.30740      0.00016
    13.54000   6392.00000   6251.69421      0.00016
    13.55000   6322.00000   6343.86172      0.00016
    13.56000   6277.00000   6430.57591      0.00016
    13.57000   6447.00000   6506.89249      0.00016
    13.58000   6513.00000   6567.49240      0.00015
    13.59000   6491.00000   6607.14764      0.00015
    13.60000   6394.00000   6621.30386      0.00016
    13.61000   6403.00000   6606.63821      0.00016
    13.62000   6466.00000   6561.58777      0.00015
    13.63000   6416.00000   6486.72388      0.00016
    13.64000   6316.00000   6384.87353      0.00016
    13.65000   6309.00000   6260.91370      0.00016
    13.66000   6240.00000   6121.23670      0.00016
    13.67000   6079.00000   5972.98964      0.00016
    13.68000   6049.00000   5823.32388      0.00017
    13.69000   5946.00000   5678.70067      0.00017
    13.70000   5830.00000   5544.37212      0.00017
    13.71000   5789.00000   5424.09693      0.00017
    13.72000   5650.00000   5320.05999      0.00018
    13.73000   5477.00000   5232.97529      0.00018
    13.74000   5410.00000   5162.32782      0.00018
    13.75000   5461.00000   5106.69671      0.00018
    13.76000   5320.00000   5064.10040      0.00019
    13.77000   5331.00000   5032.31399      0.00019
    13.78000   5284.00000   5009.12499      0.00019
    13.79000   5247.00000   4992.51228      0.00019
    13.80000   5243.00000   4980.74905      0.00019
    13.81000   5119.00000   4972.44086      0.00020
    13.82000   5150.00000   4966.51161      0.00019
    13.83000   5096.00000   4962.16611      0.00020
    13.84000   5064.00000   4958.85381      0.00020
    13.85000   5134.00000   4956.19822      0.00019
    13.86000   5070.00000   4953.95231      0.00020
    13.87000   5087.00000   4951.95972      0.00020
    13.88000   5084.00000   4950.12435      0.00020
    13.89000   5066.00000   4948.38857      0.00020
    13.90000   5043.00000   4946.71836      0.00020
    13.91000   4984.00000   4945.09398      0.00020
    13.92000   5129.00000   4943.50393      0.00019
    13.93000   5004.00000   4941.94110      0.00020
    13.94000   4998.00000   4940.40089      0.00020
    13.95000   4946.00000   4938.88023      0.00020
    13.96000   5060.00000   4937.37686      0.00020
    13.97000   4990.00000   4935.88872      0.00020
    13.98000   5002.00000   4934.41402      0.00020
    13.99000   5022.00000   4932.95126      0.00020
    14.00000   5034.00000   4931.49872      0.00020
    14.01000   4972.00000   4930.05464      0.00020
    14.02000   4964.00000   4928.61717      0.00020
    14.03000   4918.00000   4927.18376      0.00020
    14.04000   4868.00000   4925.75098      0.00021
    14.05000   4888.00000   4924.31325      0.00020
    14.06000   4857.00000   4922.85917      0.00021
    14.07000   5056.00000   4921.35157      0.00020
    14.08000   4938.00000   4919.77126      0.00020
    14.09000   4929.00000   4918.32855      0.00020
    14.10000   4950.00000   4917.08411      0.00020
    14.11000   4977.00000   4915.87286      0.00020
    14.12000   4938.00000   4914.66796      0.00020
    14.13000   4915.00000   4913.46958      0.00020
    14.14000   4992.00000   4912.27787      0.00020
    14.15000   4886.00000   4911.09297      0.00020
    14.16000   4978.00000   4909.91502      0.00020
    14.17000   4891.00000   4908.74418      0.00020
    14.18000   4951.00000   4907.58061      0.00020
    14.19000   4874.00000   4906.42454      0.00021
    14.20000   4834.00000   4905.27616      0.00021
    14.21000   4945.00000   4904.13568      0.00020
    14.22000   4977.00000   4903.00331      0.00020
    14.23000   4884.00000   4901.87926      0.00020
    14.24000   4850.00000   4900.76382      0.00021
    14.25000   4971.00000   4899.65725      0.00020
    14.26000   4934.00000   4898.55982      0.00020
    14.27000   4924.00000   4897.47180      0.00020
    14.28000   4911.00000   4896.39355      0.00020
    14.29000   4850.00000   4895.32542      0.00021
    14.30000   4871.00000   4894.26774      0.00021
    14.31000   4982.00000   4893.22087      0.00020
    14.32000   4873.00000   4892.18522      0.00021
    14.33000   4962.00000   4891.16129      0.00020
    14.34000   4878.00000   4890.14954      0.00021
    14.35000   4941.00000   4889.15046      0.00020
    14.36000   5026.00000   4888.16465      0.00020
    14.37000   4836.00000   4887.19276      0.00021
    14.38000   4856.00000   4886.23546      0.00021
    14.39000   4854.00000   4885.29349      0.00021
    14.40000   4854.00000   4884.36786      0.00021
    14.41000   4853.00000   4883.45960      0.00021
    14.42000   4964.00000   4882.56961      0.00020
    14.43000   4887.00000   4881.69911      0.00020
    14.44000   4866.00000   4880.84959      0.00021
    14.45000   4860.00000   4880.02258      0.00021
    14.46000   4944.00000   4879.22013      0.00020
    14.47000   4945.00000   4878.44480      0.00020
    14.48000   4958.00000   4877.70020      0.00020
    14.49000   4855.00000   4876.99272      0.00021
    14.50000   4898.00000   4876.33867      0.00020
    14.51000   4900.00000   4875.74471      0.00020
    14.52000   4900.00000   4875.13028      0.00020
    14.53000   4955.00000   4874.54454      0.00020
    14.54000   4821.00000   4874.06959      0.00021
    14.55000   4905.00000   4873.69878      0.00020
    14.56000   4865.00000   4873.10528      0.00021
    14.57000   4907.00000   4872.43576      0.00020
    14.58000   4941.00000   4871.78263      0.00020
    14.59000   4890.00000   4871.15294      0.00020
    14.60000   4694.00000   4870.54769      0.00021
    14.61000   4811.00000   4869.96789      0.00021
    14.62000   4753.00000   4869.41474      0.00021
    14.63000   4894.00000   4868.88958      0.00020
    14.64000   4888.00000   4868.39382      0.00020
    14.65000   4922.00000   4867.92886      0.00020
    14.66000   4940.00000   4867.49610      0.00020
    14.67000   4923.00000   4867.09733      0.00020
    14.68000   4815.00000   4866.73448      0.00021
    14.69000   4935.00000   4866.40949      0.00020
    14.70000   4914.00000   4866.12450      0.00020
    14.71000   4839.00000   4865.88191      0.00021
    14.72000   4811.00000   4865.68416      0.00021
    14.73000   4678.00000   4865.53388      0.00021
    14.74000   4815.00000   4865.43397      0.00021
    14.75000   4854.00000   4865.38729      0.00021
    14.76000   4925.00000   4865.39675      0.00020
    14.77000   4806.00000   4865.46507      0.00021
    14.78000   4883.00000   4865.59392      0.00020
    14.79000   4915.00000   4865.78225      0.00020
    14.80000   4938.00000   4866.01520      0.00020
    14.81000   4893.00000   4866.27852      0.00020
    14.82000   4899.00000   4866.68573      0.00020
    14.83000   4888.00000   4867.34512      0.00020
    14.84000   4883.00000   4868.13553      0.00020
    14.85000   4840.00000   4869.04987      0.00021
    14.86000   4862.00000   4870.09837      0.00021
    14.87000   4886.00000   4871.29234      0.00020
    14.88000   4840.00000   4872.64403      0.00021
    14.89000   4924.00000   4874.16706      0.00020
    14.90000   4704.00000   4875.87687      0.00021
    14.91000   4725.00000   4877.79299      0.00021
    14.92000   4906.00000   4879.95217      0.00020
    14.93000   4871.00000   4882.36052      0.00021
    14.94000   4827.00000   4884.89284      0.00021
    14.95000   4870.00000   4887.65959      0.00021
    14.96000   4959.00000   4890.69391      0.00020
    14.97000   4789.00000   4894.01354      0.00021
    14.98000   4981.00000   4897.63616      0.00020
    14.99000   4848.00000   4901.58007      0.00021
    15.00000   4901.00000   4905.86425      0.00020
    15.01000   4912.00000   4910.50844      0.00020
    15.02000   4967.00000   4915.53318      0.00020
    15.03000   4967.00000   4920.95990      0.00020
    15.04000   4908.00000   4926.81105      0.00020
    15.05000   4850.00000   4933.11018      0.00021
    15.06000   4762.00000   4939.88206      0.00021
    15.07000   4862.00000   4947.15283      0.00021
    15.08000   4907.00000   4954.95017      0.00020
    15.09000   4831.00000   4963.30342      0.00021
    15.10000   4958.00000   4972.24380      0.00020
    15.11000   4857.00000   4981.80458      0.00021
    15.12000   4952.00000   4992.02139      0.00020
    15.13000   4881.00000   5002.93250      0.00020
    15.14000   5024.00000   5014.57928      0.00020
    15.15000   4897.00000   5027.00683      0.00020
    15.16000   4959.00000   5040.26064      0.00020
    15.17000   4950.00000   5054.38433      0.00020
    15.18000   4901.00000   5069.43889      0.00020
    15.19000   4952.00000   5085.48488      0.00020
    15.20000   4946.00000   5102.58788      0.00020
    15.21000   4952.00000   5120.82149      0.00020
    15.22000   4960.00000   5140.27980      0.00020
    15.23000   4959.00000   5161.05032      0.00020
    15.24000   4974.00000   5183.09105      0.00020
    15.25000   5045.00000   5206.46497      0.00020
    15.26000   5082.00000   5231.34847      0.00020
    15.27000   5122.00000   5257.84294      0.00020
    15.28000   5040.00000   5286.04387      0.00020
    15.29000   5093.00000   5316.04751      0.00020
    15.30000   5102.00000   5347.94892      0.00020
    15.31000   5201.00000   5381.83945      0.00019
    15.32000   5276.00000   5417.80376      0.00019
    15.33000   5262.00000   5455.91619      0.00019
    15.34000   5262.00000   5496.23692      0.00019
    15.35000   5273.00000   5538.80632      0.00019
    15.36000   5353.00000   5583.63389      0.00019
    15.37000   5433.00000   5630.69807      0.00018
    15.38000   5487.00000   5679.94899      0.00018
    15.39000   5469.00000   5731.28656      0.00018
    15.40000   5554.00000   5784.55775      0.00018
    15.41000   5620.00000   5839.54970      0.00018
    15.42000   5743.00000   5895.98227      0.00017
    15.43000   5754.00000   5953.50079      0.00017
    15.44000   5807.00000   6011.66889      0.00017
    15.45000   5975.00000   6069.96192      0.00017
    15.46000   6080.00000   6127.76014      0.00016
    15.47000   6016.00000   6184.33930      0.00017
    15.48000   6108.00000   6238.86901      0.00016
    15.49000   6152.00000   6290.41630      0.00016
    15.50000   6386.00000   6337.93787      0.00016
    15.51000   6360.00000   6380.28994      0.00016
    15.52000   6337.00000   6416.24652      0.00016
    15.53000   6433.00000   6444.53201      0.00016
    15.54000   6447.00000   6463.87322      0.00016
    15.55000   6390.00000   6473.07411      0.00016
    15.56000   6408.00000   6471.11249      0.00016
    15.57000   6447.00000   6457.25188      0.00016
    15.58000   6505.00000   6431.15304      0.00015
    15.59000   6282.00000   6392.96333      0.00016
    15.60000   6306.00000   6343.35996      0.00016
    15.61000   6264.00000   6283.52959      0.00016
    15.62000   6279.00000   6215.08163      0.00016
    15.63000   6259.00000   6139.91108      0.00016
    15.64000   6092.00000   6060.02092      0.00016
    15.65000   6025.00000   5977.34351      0.00017
    15.66000   5905.00000   5893.70775      0.00017
    15.67000   5831.00000   5810.67303      0.00017
    15.68000   5812.00000   5729.51382      0.00017
    15.69000   5762.00000   5651.22133      0.00017
    15.70000   5640.00000   5576.52565      0.00018
    15.71000   5460.00000   5505.92997      0.00018
    15.72000   5430.00000   5439.74825      0.00018
    15.73000   5408.00000   5378.14128      0.00018
    15.74000   5279.00000   5321.14844      0.00019
    15.75000   5325.00000   5268.71447      0.00019
    15.76000   5201.00000   5220.71149      0.00019
    15.77000   5126.00000   5176.95712      0.00020
    15.78000   5087.00000   5137.22920      0.00020
    15.79000   5108.00000   5101.27803      0.00020
    15.80000   5133.00000   5068.83658      0.00019
    15.81000   4985.00000   5039.62910      0.00020
    15.82000   5003.00000   5013.37823      0.00020
    15.83000   4938.00000   4989.81086      0.00020
    15.84000   4971.00000   4968.66294      0.00020
    15.85000   4815.00000   4949.68329      0.00021
    15.86000   4903.00000   4932.63630      0.00020
    15.87000   4924.00000   4917.30389      0.00020
    15.88000   4934.00000   4903.48658      0.00020
    15.89000   4839.00000   4891.00389      0.00021
    15.90000   4848.00000   4879.69435      0.00021
    15.91000   4801.00000   4869.41484      0.00021
    15.92000   4822.00000   4860.03987      0.00021
    15.93000   4894.00000   4851.46098      0.00020
    15.94000   4950.00000   4843.58847      0.00020
    15.95000   4811.00000   4836.34871      0.00021
    15.96000   4798.00000   4829.64356      0.00021
    15.97000   4813.00000   4823.35960      0.00021
    15.98000   4738.00000   4817.49711      0.00021
    15.99000   4732.00000   4812.01599      0.00021
    16.00000   4789.00000   4806.87821      0.00021
    16.01000   4844.00000   4802.05125      0.00021
    16.02000   4831.00000   4797.50702      0.00021
    16.03000   4777.00000   4793.22144      0.00021
    16.04000   4881.00000   4789.17403      0.00020
    16.05000   4712.00000   4785.34692      0.00021
    16.06000   4648.00000   4781.72458      0.00022
    16.07000   4843.00000   4778.29342      0.00021
    16.08000   4796.00000   4775.04157      0.00021
    16.09000   4659.00000   4771.95862      0.00021
    16.10000   4688.00000   4769.03540      0.00021
    16.11000   4818.00000   4766.26390      0.00021
    16.12000   4752.00000   4763.63712      0.00021
    16.13000   4795.00000   4761.14902      0.00021
    16.14000   4732.00000   4758.79451      0.00021
    16.15000   4720.00000   4756.56919      0.00021
    16.16000   4758.00000   4754.46945      0.00021
    16.17000   4764.00000   4752.49250      0.00021
    16.18000   4697.00000   4750.63660      0.00021
    16.19000   4698.00000   4748.90131      0.00021
    16.20000   4794.00000   4747.28817      0.00021
    16.21000   4681.00000   4745.80264      0.00021
    16.22000   4655.00000   4744.46365      0.00021
    16.23000   4710.00000   4743.30264      0.00021
    16.24000   4745.00000   4742.24005      0.00021
    16.25000   4766.00000   4741.09933      0.00021
    16.26000   4710.00000   4740.05215      0.00021
    16.27000   4726.00000   4739.11834      0.00021
    16.28000   4829.00000   4738.30178      0.00021
    16.29000   4685.00000   4737.60727      0.00021
    16.30000   4678.00000   4737.04063      0.00021
    16.31000   4687.00000   4736.60875      0.00021
    16.32000   4625.00000   4736.31959      0.00022
    16.33000   4688.00000   4736.18227      0.00021
    16.34000   4735.00000   4736.20709      0.00021
    16.35000   4711.00000   4736.40553      0.00021
    16.36000   4753.00000   4736.79023      0.00021
    16.37000   4736.00000   4737.37496      0.00021
    16.38000   4717.00000   4738.17457      0.00021
    16.39000   4598.00000   4739.20489      0.00022
    16.40000   4657.00000   4740.48265      0.00021
    16.41000   4787.00000   4742.02537      0.00021
    16.42000   4904.00000   4743.85134      0.00020
    16.43000   4654.00000   4745.97957      0.00021
    16.44000   4674.00000   4748.42981      0.00021
    16.45000   4749.00000   4751.22257      0.00021
    16.46000   4734.00000   4754.37921      0.00021
    16.47000   4730.00000   4757.92200      0.00021
    16.48000   4844.00000   4761.87420      0.00021
    16.49000   4760.00000   4766.26024      0.00021
    16.50000   4810.00000   4771.10578      0.00021
    16.51000   4741.00000   4776.43797      0.00021
    16.52000   4767.00000   4782.28558      0.00021
    16.53000   4858.00000   4788.67923      0.00021
    16.54000   4877.00000   4795.65162      0.00021
    16.55000   4823.00000   4803.23781      0.00021
    16.56000   4738.00000   4811.47549      0.00021
    16.57000   4811.00000   4820.40536      0.00021
    16.58000   4820.00000   4830.07147      0.00021
    16.59000   4783.00000   4840.52168      0.00021
    16.60000   4775.00000   4851.80817      0.00021
    16.61000   4771.00000   4863.98793      0.00021
    16.62000   4774.00000   4877.12344      0.00021
    16.63000   4837.00000   4891.28356      0.00021
    16.64000   4814.00000   4906.54434      0.00021
    16.65000   4803.00000   4922.98755      0.00021
    16.66000   4911.00000   4940.70211      0.00020
    16.67000   4942.00000   4959.79495      0.00020
    16.68000   4990.00000   4980.37698      0.00020
    16.69000   4891.00000   5002.54942      0.00020
    16.70000   4974.00000   5026.45999      0.00020
    16.71000   5100.00000   5052.25728      0.00020
    16.72000   5151.00000   5080.10160      0.00019
    16.73000   5054.00000   5110.16150      0.00020
    16.74000   5141.00000   5142.59177      0.00019
    16.75000   5350.00000   5177.56780      0.00019
    16.76000   5155.00000   5215.28559      0.00019
    16.77000   5187.00000   5255.92094      0.00019
    16.78000   5233.00000   5299.63371      0.00019
    16.79000   5439.00000   5346.55840      0.00018
    16.80000   5447.00000   5396.79129      0.00018
    16.81000   5456.00000   5450.37542      0.00018
    16.82000   5492.00000   5507.28358      0.00018
    16.83000   5593.00000   5567.40025      0.00018
    16.84000   5690.00000   5630.50267      0.00018
    16.85000   5780.00000   5696.24209      0.00017
    16.86000   5799.00000   5764.12601      0.00017
    16.87000   5963.00000   5833.50244      0.00017
    16.88000   5940.00000   5903.54659      0.00017
    16.89000   5985.00000   5973.25094      0.00017
    16.90000   6150.00000   6041.41887      0.00016
    16.91000   6298.00000   6106.66308      0.00016
    16.92000   6323.00000   6167.41001      0.00016
    16.93000   6322.00000   6221.91369      0.00016
    16.94000   6286.00000   6268.28449      0.00016
    16.95000   6449.00000   6304.54179      0.00016
    16.96000   6479.00000   6328.70188      0.00015
    16.97000   6458.00000   6338.91179      0.00015
    16.98000   6573.00000   6333.63263      0.00015
    16.99000   6456.00000   6311.85889      0.00015
    17.00000   6481.00000   6273.33505      0.00015
    17.01000   6481.00000   6218.70976      0.00015
    17.02000   6561.00000   6149.56600      0.00015
    17.03000   6295.00000   6068.29458      0.00016
    17.04000   6270.00000   5977.83165      0.00016
    17.05000   6205.00000   5881.32913      0.00016
    17.06000   5968.00000   5781.84224      0.00017
    17.07000   6094.00000   5682.09792      0.00016
    17.08000   5890.00000   5584.36726      0.00017
    17.09000   5694.00000   5490.42892      0.00018
    17.10000   5653.00000   5401.59480      0.00018
    17.11000   5565.00000   5318.76488      0.00018
    17.12000   5451.00000   5242.49265      0.00018
    17.13000   5389.00000   5173.04918      0.00019
    17.14000   5301.00000   5110.48158      0.00019
    17.15000   5118.00000   5054.66409      0.00020
    17.16000   5041.00000   5005.34809      0.00020
    17.17000   5114.00000   4962.22445      0.00020
    17.18000   5113.00000   4925.11458      0.00020
    17.19000   5048.00000   4893.55007      0.00020
    17.20000   5009.00000   4865.33355      0.00020
    17.21000   4979.00000   4840.47418      0.00020
    17.22000   4962.00000   4819.07172      0.00020
    17.23000   4883.00000   4800.71308      0.00020
    17.24000   4904.00000   4784.97328      0.00020
    17.25000   4867.00000   4771.47206      0.00021
    17.26000   4887.00000   4759.88014      0.00020
    17.27000   4840.00000   4749.90965      0.00021
    17.28000   4727.00000   4741.27284      0.00021
    17.29000   4904.00000   4733.75407      0.00020
    17.30000   4778.00000   4727.21038      0.00021
    17.31000   4801.00000   4721.50386      0.00021
    17.32000   4823.00000   4716.52108      0.00021
    17.33000   4749.00000   4712.17136      0.00021
    17.34000   4775.00000   4708.38285      0.00021
    17.35000   4738.00000   4705.09916      0.00021
    17.36000   4796.00000   4702.27649      0.00021
    17.37000   4797.00000   4699.88120      0.00021
    17.38000   4629.00000   4697.88787      0.00022
    17.39000   4609.00000   4696.27779      0.00022
    17.40000   4743.00000   4695.03777      0.00021
    17.41000   4805.00000   4694.15926      0.00021
    17.42000   4708.00000   4693.63774      0.00021
    17.43000   4721.00000   4693.47224      0.00021
    17.44000   4628.00000   4693.66515      0.00022
    17.45000   4659.00000   4694.22200      0.00021
    17.46000   4767.00000   4695.15156      0.00021
    17.47000   4768.00000   4696.46581      0.00021
    17.48000   4711.00000   4698.18019      0.00021
    17.49000   4747.00000   4700.31382      0.00021
    17.50000   4689.00000   4702.88978      0.00021
    17.51000   4691.00000   4705.93546      0.00021
    17.52000   4634.00000   4709.48292      0.00022
    17.53000   4787.00000   4713.56916      0.00021
    17.54000   4746.00000   4718.23635      0.00021
    17.55000   4676.00000   4723.53180      0.00021
    17.56000   4548.00000   4729.50769      0.00022
    17.57000   4702.00000   4736.22027      0.00021
    17.58000   4861.00000   4743.72848      0.00021
    17.59000   4748.00000   4752.09176      0.00021
    17.60000   4707.00000   4761.36687      0.00021
    17.61000   4686.00000   4771.60362      0.00021
    17.62000   4699.00000   4782.83940      0.00021
    17.63000   4721.00000   4795.09255      0.00021
    17.64000   4728.00000   4808.35479      0.00021
    17.65000   4574.00000   4822.58292      0.00022
    17.66000   4615.00000   4837.69049      0.00022
    17.67000   4711.00000   4853.53988      0.00021
    17.68000   4819.00000   4869.93569      0.00021
    17.69000   4667.00000   4886.62125      0.00021
    17.70000   4685.00000   4903.27191      0.00021
    17.71000   4749.00000   4919.48012      0.00021
    17.72000   4806.00000   4934.79639      0.00021
    17.73000   4682.00000   4948.71976      0.00021
    17.74000   4661.00000   4960.70090      0.00021
    17.75000   4778.00000   4970.16687      0.00021
    17.76000   4740.00000   4976.55097      0.00021
    17.77000   4808.00000   4979.33564      0.00021
    17.78000   4815.00000   4978.11081      0.00021
    17.79000   4820.00000   4972.64365      0.00021
    17.80000   4758.00000   4962.94563      0.00021
    17.81000   4734.00000   4949.31361      0.00021
    17.82000   4770.00000   4932.32259      0.00021
    17.83000   4821.00000   4912.76287      0.00021
    17.84000   4809.00000   4891.53840      0.00021
    17.85000   4676.00000   4869.55848      0.00021
    17.86000   4608.00000   4847.65206      0.00022
    17.87000   4750.00000   4826.51795      0.00021
    17.88000   4779.00000   4806.70747      0.00021
    17.89000   4750.00000   4788.62843      0.00021
    17.90000   4615.00000   4772.55972      0.00022
    17.91000   4726.00000   4758.67093      0.00021
    17.92000   4740.00000   4747.03697      0.00021
    17.93000   4711.00000   4737.63582      0.00021
    17.94000   4795.00000   4730.41105      0.00021
    17.95000   4783.00000   4725.26556      0.00021
    17.96000   4617.00000   4722.06825      0.00022
    17.97000   4627.00000   4720.67235      0.00022
    17.98000   4634.00000   4720.92780      0.00022
    17.99000   4626.00000   4722.69043      0.00022
    18.00000   4814.00000   4725.82874      0.00021
    18.01000   4706.00000   4730.22847      0.00021
    18.02000   4734.00000   4735.79498      0.00021
    18.03000   4774.00000   4742.45383      0.00021
    18.04000   4755.00000   4750.14992      0.00021
    18.05000   4778.00000   4758.84557      0.00021
    18.06000   4737.00000   4768.51788      0.00021
    18.07000   4855.00000   4779.15562      0.00021
    18.08000   4846.00000   4790.75587      0.00021
    18.09000   4886.00000   4803.32065      0.00020
    18.10000   4808.00000   4816.85347      0.00021
    18.11000   4857.00000   4831.35598      0.00021
    18.12000   4886.00000   4846.82466      0.00020
    18.13000   4968.00000   4863.24757      0.00020
    18.14000   5006.00000   4880.60111      0.00020
    18.15000   5008.00000   4898.84688      0.00020
    18.16000   5128.00000   4917.92848      0.00020
    18.17000   5034.00000   4937.76842      0.00020
    18.18000   5030.00000   4958.26497      0.00020
    18.19000   5115.00000   4979.28916      0.00020
    18.20000   5103.00000   5000.68176      0.00020
    18.21000   5259.00000   5022.25043      0.00019
    18.22000   5169.00000   5043.76699      0.00019
    18.23000   5124.00000   5064.96504      0.00020
    18.24000   5161.00000   5085.53801      0.00019
    18.25000   5283.00000   5105.13809      0.00019
    18.26000   5347.00000   5123.37666      0.00019
    18.27000   5261.00000   5139.82714      0.00019
    18.28000   5378.00000   5154.03152      0.00019
    18.29000   5517.00000   5165.51221      0.00018
    18.30000   5452.00000   5173.79074      0.00018
    18.31000   5461.00000   5178.41453      0.00018
    18.32000   5503.00000   5178.99128      0.00018
    18.33000   5458.00000   5175.22876      0.00018
    18.34000   5398.00000   5166.97485      0.00019
    18.35000   5482.00000   5154.25020      0.00018
    18.36000   5420.00000   5137.26547      0.00018
    18.37000   5304.00000   5116.41672      0.00019
    18.38000   5303.00000   5092.25747      0.00019
    18.39000   5265.00000   5065.45159      0.00019
    18.40000   5182.00000   5036.71612      0.00019
    18.41000   5221.00000   5006.76491      0.00019
    18.42000   5230.00000   4976.26200      0.00019
    18.43000   5258.00000   4945.78985      0.00019
    18.44000   5074.00000   4915.83324      0.00020
    18.45000   5042.00000   4886.77614      0.00020
    18.46000   5020.00000   4858.90764      0.00020
    18.47000   4962.00000   4832.43307      0.00020
    18.48000   4929.00000   4807.48698      0.00020
    18.49000   4881.00000   4784.14601      0.00020
    18.50000   4786.00000   4762.44048      0.00021
    18.51000   4820.00000   4742.36436      0.00021
    18.52000   4856.00000   4723.88350      0.00021
    18.53000   4781.00000   4706.94231      0.00021
    18.54000   4719.00000   4691.46931      0.00021
    18.55000   4738.00000   4677.38161      0.00021
    18.56000   4735.00000   4664.58876      0.00021
    18.57000   4678.00000   4652.99587      0.00021
    18.58000   4647.00000   4642.50627      0.00022
    18.59000   4718.00000   4633.02370      0.00021
    18.60000   4700.00000   4624.45409      0.00021
    18.61000   4606.00000   4616.70699      0.00022
    18.62000   4588.00000   4609.69681      0.00022
    18.63000   4514.00000   4603.34354      0.00022
    18.64000   4587.00000   4597.57326      0.00022
    18.65000   4492.00000   4592.31845      0.00022
    18.66000   4545.00000   4587.51800      0.00022
    18.67000   4556.00000   4583.11721      0.00022
    18.68000   4508.00000   4579.06749      0.00022
    18.69000   4442.00000   4575.32598      0.00023
    18.70000   4483.00000   4571.85510      0.00022
    18.71000   4481.00000   4568.62210      0.00022
    18.72000   4561.00000   4565.59867      0.00022
    18.73000   4562.00000   4562.76034      0.00022
    18.74000   4487.00000   4560.08599      0.00022
    18.75000   4493.00000   4557.55745      0.00022
    18.76000   4553.00000   4555.15924      0.00022
    18.77000   4481.00000   4552.87833      0.00022
    18.78000   4549.00000   4550.70342      0.00022
    18.79000   4452.00000   4548.62164      0.00022
    18.80000   4501.00000   4546.62219      0.00022
    18.81000   4553.00000   4544.70027      0.00022
    18.82000   4490.00000   4542.84912      0.00022
    18.83000   4551.00000   4541.06256      0.00022
    18.84000   4627.00000   4539.33519      0.00022
    18.85000   4479.00000   4537.66173      0.00022
    18.86000   4561.00000   4536.03741      0.00022
    18.87000   4446.00000   4534.45779      0.00022
    18.88000   4602.00000   4532.91809      0.00022
    18.89000   4473.00000   4531.41380      0.00022
    18.90000   4444.00000   4529.93954      0.00023
    18.91000   4478.00000   4528.48886      0.00022
    18.92000   4492.00000   4527.05199      0.00022
    18.93000   4468.00000   4525.60906      0.00022
    18.94000   4549.00000   4524.10027      0.00022
    18.95000   4552.00000   4522.57405      0.00022
    18.96000   4562.00000   4521.38310      0.00022
    18.97000   4568.00000   4520.24354      0.00022
    18.98000   4545.00000   4519.12965      0.00022
    18.99000   4492.00000   4518.04012      0.00022
    19.00000   4431.00000   4516.97370      0.00023
    19.01000   4463.00000   4515.92920      0.00022
    19.02000   4475.00000   4514.90523      0.00022
    19.03000   4521.00000   4513.90089      0.00022
    19.04000   4586.00000   4512.91525      0.00022
    19.05000   4514.00000   4511.94745      0.00022
    19.06000   4414.00000   4510.99662      0.00023
    19.07000   4572.00000   4510.06194      0.00022
    19.08000   4523.00000   4509.14264      0.00022
    19.09000   4546.00000   4508.23805      0.00022
    19.10000   4489.00000   4507.34754      0.00022
    19.11000   4531.00000   4506.47049      0.00022
    19.12000   4465.00000   4505.60627      0.00022
    19.13000   4497.00000   4504.75436      0.00022
    19.14000   4528.00000   4503.91430      0.00022
    19.15000   4423.00000   4503.08565      0.00023
    19.16000   4474.00000   4502.26793      0.00022
    19.17000   4482.00000   4501.46072      0.00022
    19.18000   4457.00000   4500.66367      0.00022
    19.19000   4459.00000   4499.87646      0.00022
    19.20000   4451.00000   4499.09878      0.00022
    19.21000   4541.00000   4498.33034      0.00022
    19.22000   4510.00000   4497.57086      0.00022
    19.23000   4553.00000   4496.82015      0.00022
    19.24000   4512.00000   4496.07803      0.00022
    19.25000   4617.00000   4495.34441      0.00022
    19.26000   4545.00000   4494.61916      0.00022
    19.27000   4508.00000   4493.90232      0.00022
    19.28000   4466.00000   4493.19411      0.00022
    19.29000   4397.00000   4492.49490      0.00023
    19.30000   4547.00000   4491.80554      0.00022
    19.31000   4376.00000   4491.12951      0.00023
    19.32000   4537.00000   4490.46790      0.00022
    19.33000   4474.00000   4489.79661      0.00022
    19.34000   4496.00000   4489.12745      0.00022
    19.35000   4500.00000   4488.46541      0.00022
    19.36000   4441.00000   4487.81105      0.00023
    19.37000   4484.00000   4487.16460      0.00022
    19.38000   4489.00000   4486.52678      0.00022
    19.39000   4528.00000   4485.89844      0.00022
    19.40000   4401.00000   4485.28123      0.00023
    19.41000   4519.00000   4484.67847      0.00022
    19.42000   4507.00000   4484.09772      0.00022
    19.43000   4582.00000   4483.56877      0.00022
    19.44000   4538.00000   4483.09712      0.00022
    19.45000   4517.00000   4482.49488      0.00022
    19.46000   4434.00000   4481.75159      0.00023
    19.47000   4467.00000   4480.91495      0.00022
    19.48000   4585.00000   4480.00503      0.00022
    19.49000   4369.00000   4479.36910      0.00023
    19.50000   4372.00000   4478.79586      0.00023
    19.51000   4493.00000   4478.25582      0.00022
    19.52000   4457.00000   4477.72199      0.00022
    19.53000   4494.00000   4477.19445      0.00022
    19.54000   4446.00000   4476.67336      0.00022
    19.55000   4477.00000   4476.15888      0.00022
    19.56000   4373.00000   4475.65117      0.00023
    19.57000   4464.00000   4475.15043      0.00022
    19.58000   4525.00000   4474.65685      0.00022
    19.59000   4500.00000   4474.17060      0.00022
    19.60000   4468.00000   4473.69184      0.00022
    19.61000   4388.00000   4473.22063      0.00023
    19.62000   4448.00000   4472.75692      0.00022
    19.63000   4454.00000   4472.30025      0.00022
    19.64000   4583.00000   4471.84924      0.00022
    19.65000   4471.00000   4471.39847      0.00022
    19.66000   4610.00000   4470.93983      0.00022
    19.67000   4481.00000   4470.50268      0.00022
    19.68000   4408.00000   4470.13540      0.00023
    19.69000   4479.00000   4469.79028      0.00022
    19.70000   4450.00000   4469.46261      0.00022
    19.71000   4503.00000   4469.15377      0.00022
    19.72000   4468.00000   4468.86528      0.00022
    19.73000   4442.00000   4468.59881      0.00023
    19.74000   4440.00000   4468.35619      0.00023
    19.75000   4571.00000   4468.13942      0.00022
    19.76000   4441.00000   4467.95068      0.00023
    19.77000   4474.00000   4467.79232      0.00022
    19.78000   4490.00000   4467.66692      0.00022
    19.79000   4410.00000   4467.57724      0.00023
    19.80000   4417.00000   4467.52625      0.00023
    19.81000   4501.00000   4467.51717      0.00022
    19.82000   4503.00000   4467.55343      0.00022
    19.83000   4484.00000   4467.63874      0.00022
    19.84000   4395.00000   4467.77709      0.00023
    19.85000   4427.00000   4467.97276      0.00023
    19.86000   4415.00000   4468.23018      0.00023
    19.87000   4495.00000   4468.55437      0.00022
    19.88000   4476.00000   4468.95111      0.00022
    19.89000   4407.00000   4469.42833      0.00023
    19.90000   4330.00000   4469.99280      0.00023
    19.91000   4502.00000   4470.63401      0.00022
    19.92000   4517.00000   4471.36159      0.00022
    19.93000   4513.00000   4472.18890      0.00022
    19.94000   4508.00000   4473.12403      0.00022
    19.95000   4497.00000   4474.17476      0.00022
    19.96000   4516.00000   4475.34934      0.00022
    19.97000   4504.00000   4476.65649      0.00022
    19.98000   4478.00000   4478.10543      0.00022
    19.99000   4514.00000   4479.70587      0.00022
    20.00000   4459.00000   4481.46823      0.00022
    20.01000   4502.00000   4483.40354      0.00022
    20.02000   4459.00000   4485.51976      0.00022
    20.03000   4498.00000   4487.82209      0.00022
    20.04000   4486.00000   4490.32163      0.00022
    20.05000   4437.00000   4493.03016      0.00023
    20.06000   4457.00000   4495.95615      0.00022
    20.07000   4430.00000   4499.10669      0.00023
    20.08000   4495.00000   4502.48736      0.00022
    20.09000   4496.00000   4506.10190      0.00022
    20.10000   4493.00000   4509.95245      0.00022
    20.11000   4526.00000   4514.03773      0.00022
    20.12000   4440.00000   4518.34478      0.00023
    20.13000   4534.00000   4522.86046      0.00022
    20.14000   4639.00000   4527.57594      0.00022
    20.15000   4386.00000   4532.47158      0.00023
    20.16000   4490.00000   4537.52089      0.00022
    20.17000   4456.00000   4542.69058      0.00022
    20.18000   4500.00000   4547.93989      0.00022
    20.19000   4535.00000   4553.22010      0.00022
    20.20000   4503.00000   4558.47403      0.00022
    20.21000   4603.00000   4563.63578      0.00022
    20.22000   4615.00000   4568.63125      0.00022
    20.23000   4454.00000   4573.38161      0.00022
    20.24000   4572.00000   4577.80596      0.00022
    20.25000   4774.00000   4581.77433      0.00021
    20.26000   4703.00000   4585.09525      0.00021
    20.27000   4570.00000   4587.73355      0.00022
    20.28000   4617.00000   4589.59202      0.00022
    20.29000   4540.00000   4590.57762      0.00022
    20.30000   4623.00000   4590.61734      0.00022
    20.31000   4542.00000   4589.66785      0.00022
    20.32000   4567.00000   4587.72029      0.00022
    20.33000   4527.00000   4584.79397      0.00022
    20.34000   4540.00000   4580.96403      0.00022
    20.35000   4577.00000   4576.34279      0.00022
    20.36000   4547.00000   4571.06601      0.00022
    20.37000   4620.00000   4565.28406      0.00022
    20.38000   4533.00000   4559.14928      0.00022
    20.39000   4526.00000   4552.80419      0.00022
    20.40000   4512.00000   4546.37241      0.00022
    20.41000   4570.00000   4539.95331      0.00022
    20.42000   4601.00000   4533.62056      0.00022
    20.43000   4461.00000   4527.41987      0.00022
    20.44000   4520.00000   4521.36357      0.00022
    20.45000   4615.00000   4515.46153      0.00022
    20.46000   4644.00000   4509.70413      0.00022
    20.47000   4509.00000   4504.07270      0.00022
    20.48000   4529.00000   4498.54994      0.00022
    20.49000   4506.00000   4493.12529      0.00022
    20.50000   4592.00000   4487.77002      0.00022
    20.51000   4531.00000   4482.45822      0.00022
    20.52000   4565.00000   4477.24968      0.00022
    20.53000   4440.00000   4472.18503      0.00023
    20.54000   4529.00000   4467.30556      0.00022
    20.55000   4508.00000   4462.65059      0.00022
    20.56000   4399.00000   4458.25368      0.00023
    20.57000   4390.00000   4454.13948      0.00023
    20.58000   4377.00000   4450.32281      0.00023
    20.59000   4430.00000   4446.80946      0.00023
    20.60000   4366.00000   4443.59735      0.00023
    20.61000   4476.00000   4440.67792      0.00022
    20.62000   4462.00000   4438.03741      0.00022
    20.63000   4452.00000   4435.65820      0.00022
    20.64000   4538.00000   4433.52002      0.00022
    20.65000   4438.00000   4431.60112      0.00023
    20.66000   4466.00000   4429.87925      0.00022
    20.67000   4439.00000   4428.33263      0.00023
    20.68000   4421.00000   4426.94059      0.00023
    20.69000   4376.00000   4425.68418      0.00023
    20.70000   4541.00000   4424.54643      0.00022
    20.71000   4372.00000   4423.51260      0.00023
    20.72000   4341.00000   4422.57019      0.00023
    20.73000   4497.00000   4421.70884      0.00022
    20.74000   4433.00000   4420.92019      0.00023
    20.75000   4426.00000   4420.19774      0.00023
    20.76000   4412.00000   4419.53659      0.00023
    20.77000   4381.00000   4418.93355      0.00023
    20.78000   4457.00000   4418.38693      0.00022
    20.79000   4456.00000   4417.89292      0.00022
    20.80000   4428.00000   4417.44593      0.00023
    20.81000   4570.00000   4417.04989      0.00022
    20.82000   4498.00000   4416.70599      0.00022
    20.83000   4378.00000   4416.41524      0.00023
    20.84000   4381.00000   4416.17917      0.00023
    20.85000   4338.00000   4415.99982      0.00023
    20.86000   4418.00000   4415.87975      0.00023
    20.87000   4239.00000   4415.82211      0.00024
    20.88000   4340.00000   4415.83064      0.00023
    20.89000   4352.00000   4415.91016      0.00023
    20.90000   4391.00000   4416.06900      0.00023
    20.91000   4327.00000   4416.31272      0.00023
    20.92000   4363.00000   4416.61729      0.00023
    20.93000   4509.00000   4417.00283      0.00022
    20.94000   4439.00000   4417.48110      0.00023
    20.95000   4364.00000   4418.05918      0.00023
    20.96000   4379.00000   4418.74436      0.00023
    20.97000   4408.00000   4419.54447      0.00023
    20.98000   4388.00000   4420.46793      0.00023
    20.99000   4429.00000   4421.52385      0.00023
    21.00000   4418.00000   4422.72212      0.00023
    21.01000   4411.00000   4424.07354      0.00023
    21.02000   4490.00000   4425.59021      0.00022
    21.03000   4505.00000   4427.28691      0.00022
    21.04000   4475.00000   4429.18822      0.00022
    21.05000   4455.00000   4431.31052      0.00022
    21.06000   4360.00000   4433.59226      0.00023
    21.07000   4381.00000   4436.04810      0.00023
    21.08000   4415.00000   4438.73312      0.00023
    21.09000   4425.00000   4441.66515      0.00023
    21.10000   4474.00000   4444.85857      0.00022
    21.11000   4532.00000   4448.32795      0.00022
    21.12000   4458.00000   4452.08787      0.00022
    21.13000   4457.00000   4456.15274      0.00022
    21.14000   4473.00000   4460.53656      0.00022
    21.15000   4370.00000   4465.25264      0.00023
    21.16000   4477.00000   4470.31326      0.00022
    21.17000   4412.00000   4475.72930      0.00023
    21.18000   4418.00000   4481.50982      0.00023
    21.19000   4436.00000   4487.66157      0.00023
    21.20000   4455.00000   4494.18844      0.00022
    21.21000   4463.00000   4501.09090      0.00022
    21.22000   4386.00000   4508.36532      0.00023
    21.23000   4358.00000   4516.00330      0.00023
    21.24000   4319.00000   4523.99089      0.00023
    21.25000   4480.00000   4532.30775      0.00022
    21.26000   4443.00000   4540.92636      0.00023
    21.27000   4555.00000   4549.81100      0.00022
    21.28000   4608.00000   4558.91682      0.00022
    21.29000   4517.00000   4568.18880      0.00022
    21.30000   4547.00000   4577.56067      0.00022
    21.31000   4543.00000   4586.95391      0.00022
    21.32000   4492.00000   4596.27673      0.00022
    21.33000   4549.00000   4605.42333      0.00022
    21.34000   4587.00000   4614.27328      0.00022
    21.35000   4484.00000   4622.69154      0.00022
    21.36000   4563.00000   4630.52906      0.00022
    21.37000   4666.00000   4637.62455      0.00021
    21.38000   4604.00000   4643.80753      0.00022
    21.39000   4614.00000   4648.90312      0.00022
    21.40000   4706.00000   4652.73887      0.00021
    21.41000   4597.00000   4655.15343      0.00022
    21.42000   4634.00000   4656.00705      0.00022
    21.43000   4585.00000   4655.19300      0.00022
    21.44000   4614.00000   4652.64846      0.00022
    21.45000   4614.00000   4648.36356      0.00022
    21.46000   4690.00000   4642.38655      0.00021
    21.47000   4612.00000   4634.82411      0.00022
    21.48000   4529.00000   4625.83595      0.00022
    21.49000   4648.00000   4615.62426      0.00022
    21.50000   4646.00000   4604.41970      0.00022
    21.51000   4518.00000   4592.46575      0.00022
    21.52000   4604.00000   4580.00393      0.00022
    21.53000   4555.00000   4567.26132      0.00022
    21.54000   4603.00000   4554.44155      0.00022
    21.55000   4646.00000   4541.71960      0.00022
    21.56000   4507.00000   4529.23986      0.00022
    21.57000   4531.00000   4517.11678      0.00022
    21.58000   4593.00000   4505.43721      0.00022
    21.59000   4502.00000   4494.26370      0.00022
    21.60000   4476.00000   4483.63822      0.00022
    21.61000   4453.00000   4473.58571      0.00022
    21.62000   4379.00000   4464.11732      0.00023
    21.63000   4469.00000   4455.23330      0.00022
    21.64000   4512.00000   4446.92537      0.00022
    21.65000   4475.00000   4439.17872      0.00022
    21.66000   4447.00000   4431.97355      0.00022
    21.67000   4339.00000   4425.28648      0.00023
    21.68000   4464.00000   4419.09168      0.00022
    21.69000   4477.00000   4413.36157      0.00022
    21.70000   4412.00000   4408.06765      0.00023
    21.71000   4385.00000   4403.18105      0.00023
    21.72000   4274.00000   4398.67292      0.00023
    21.73000   4335.00000   4394.51497      0.00023
    21.74000   4439.00000   4390.67955      0.00023
    21.75000   4473.00000   4387.14011      0.00022
    21.76000   4422.00000   4383.87073      0.00023
    21.77000   4356.00000   4380.84598      0.00023
    21.78000   4381.00000   4378.03875      0.00023
    21.79000   4380.00000   4375.40745      0.00023
    21.80000   4338.00000   4372.94390      0.00023
    21.81000   4404.00000   4370.78281      0.00023
    21.82000   4445.00000   4368.78973      0.00022
    21.83000   4386.00000   4366.97128      0.00023
    21.84000   4377.00000   4365.34055      0.00023
    21.85000   4323.00000   4363.87914      0.00023
    21.86000   4343.00000   4362.35149      0.00023
    21.87000   4439.00000   4360.88333      0.00023
    21.88000   4294.00000   4359.50260      0.00023
    21.89000   4302.00000   4358.20438      0.00023
    21.90000   4357.00000   4356.98266      0.00023
    21.91000   4283.00000   4355.83219      0.00023
    21.92000   4370.00000   4354.74839      0.00023
    21.93000   4342.00000   4353.72732      0.00023
    21.94000   4421.00000   4352.76556      0.00023
    21.95000   4306.00000   4351.86017      0.00023
    21.96000   4411.00000   4351.00864      0.00023
    21.97000   4406.00000   4350.20881      0.00023
    21.98000   4329.00000   4349.45888      0.00023
    21.99000   4296.00000   4348.75732      0.00023
    22.00000   4418.00000   4348.10288      0.00023
    22.01000   4345.00000   4347.49454      0.00023
    22.02000   4255.00000   4346.93150      0.00024
    22.03000   4265.00000   4346.41316      0.00023
    22.04000   4305.00000   4345.93910      0.00023
    22.05000   4311.00000   4345.50907      0.00023
    22.06000   4257.00000   4345.12299      0.00023
    22.07000   4279.00000   4344.78093      0.00023
    22.08000   4349.00000   4344.48314      0.00023
    22.09000   4358.00000   4344.22999      0.00023
    22.10000   4262.00000   4344.02202      0.00023
    22.11000   4359.00000   4343.85991      0.00023
    22.12000   4390.00000   4343.74451      0.00023
    22.13000   4369.00000   4343.67683      0.00023
    22.14000   4393.00000   4343.65804      0.00023
    22.15000   4275.00000   4343.68949      0.00023
    22.16000   4281.00000   4343.77272      0.00023
    22.17000   4308.00000   4343.90946      0.00023
    22.18000   4343.00000   4344.10167      0.00023
    22.19000   4190.00000   4344.35151      0.00024
    22.20000   4205.00000   4344.66138      0.00024
    22.21000   4274.00000   4345.03391      0.00023
    22.22000   4232.00000   4345.47167      0.00024
    22.23000   4343.00000   4345.97769      0.00023
    22.24000   4298.00000   4346.55842      0.00023
    22.25000   4405.00000   4347.21968      0.00023
    22.26000   4246.00000   4347.96375      0.00024
    22.27000   4319.00000   4348.79550      0.00023
    22.28000   4336.00000   4349.72081      0.00023
    22.29000   4405.00000   4350.74624      0.00023
    22.30000   4354.00000   4351.87909      0.00023
    22.31000   4239.00000   4353.12750      0.00024
    22.32000   4336.00000   4354.50052      0.00023
    22.33000   4400.00000   4356.00824      0.00023
    22.34000   4369.00000   4357.66190      0.00023
    22.35000   4372.00000   4359.47408      0.00023
    22.36000   4274.00000   4361.45905      0.00023
    22.37000   4437.00000   4363.63434      0.00023
    22.38000   4442.00000   4366.01699      0.00023
    22.39000   4367.00000   4368.60974      0.00023
    22.40000   4267.00000   4371.43827      0.00023
    22.41000   4275.00000   4374.52969      0.00023
    22.42000   4293.00000   4377.90882      0.00023
    22.43000   4322.00000   4381.60226      0.00023
    22.44000   4351.00000   4385.63861      0.00023
    22.45000   4334.00000   4390.04968      0.00023
    22.46000   4302.00000   4394.86979      0.00023
    22.47000   4371.00000   4400.13624      0.00023
    22.48000   4365.00000   4405.88887      0.00023
    22.49000   4365.00000   4412.16811      0.00023
    22.50000   4431.00000   4419.02073      0.00023
    22.51000   4423.00000   4426.49676      0.00023
    22.52000   4478.00000   4434.64903      0.00022
    22.53000   4416.00000   4443.53389      0.00023
    22.54000   4442.00000   4453.21151      0.00023
    22.55000   4393.00000   4463.74600      0.00023
    22.56000   4440.00000   4475.20548      0.00023
    22.57000   4522.00000   4487.66211      0.00022
    22.58000   4487.00000   4501.19198      0.00022
    22.59000   4349.00000   4515.87491      0.00023
    22.60000   4448.00000   4531.79399      0.00022
    22.61000   4552.00000   4549.03494      0.00022
    22.62000   4531.00000   4567.68523      0.00022
    22.63000   4494.00000   4587.83294      0.00022
    22.64000   4618.00000   4609.56510      0.00022
    22.65000   4493.00000   4632.96569      0.00022
    22.66000   4606.00000   4658.11353      0.00022
    22.67000   4650.00000   4685.08027      0.00022
    22.68000   4739.00000   4713.92947      0.00021
    22.69000   4730.00000   4744.72752      0.00021
    22.70000   4715.00000   4777.49961      0.00021
    22.71000   4816.00000   4812.08032      0.00021
    22.72000   4919.00000   4848.49735      0.00020
    22.73000   4894.00000   4886.73074      0.00020
    22.74000   4865.00000   4926.67714      0.00021
    22.75000   4985.00000   4968.18305      0.00020
    22.76000   5029.00000   5011.04472      0.00020
    22.77000   5098.00000   5054.99585      0.00020
    22.78000   5215.00000   5099.68484      0.00019
    22.79000   5232.00000   5144.72426      0.00019
    22.80000   5268.00000   5189.63980      0.00019
    22.81000   5325.00000   5233.87290      0.00019
    22.82000   5496.00000   5276.78050      0.00018
    22.83000   5594.00000   5317.63445      0.00018
    22.84000   5677.00000   5355.62551      0.00018
    22.85000   5569.00000   5389.87393      0.00018
    22.86000   5583.00000   5419.44961      0.00018
    22.87000   5781.00000   5443.40473      0.00017
    22.88000   5605.00000   5460.82086      0.00018
    22.89000   5590.00000   5470.87082      0.00018
    22.90000   5717.00000   5472.89182      0.00017
    22.91000   5662.00000   5466.46181      0.00018
    22.92000   5759.00000   5451.46632      0.00017
    22.93000   5617.00000   5428.14138      0.00018
    22.94000   5512.00000   5397.07965      0.00018
    22.95000   5512.00000   5359.19418      0.00018
    22.96000   5468.00000   5315.64425      0.00018
    22.97000   5426.00000   5267.73515      0.00018
    22.98000   5346.00000   5216.80819      0.00019
    22.99000   5212.00000   5164.15628      0.00019
    23.00000   5145.00000   5110.95015      0.00019
    23.01000   5021.00000   5058.19229      0.00020
    23.02000   5056.00000   5006.70178      0.00020
    23.03000   5075.00000   4957.11760      0.00020
    23.04000   4942.00000   4909.91444      0.00020
    23.05000   4846.00000   4865.42458      0.00021
    23.06000   4787.00000   4823.86152      0.00021
    23.07000   4852.00000   4785.34226      0.00021
    23.08000   4729.00000   4749.90691      0.00021
    23.09000   4763.00000   4717.53537      0.00021
    23.10000   4556.00000   4688.16099      0.00022
    23.11000   4620.00000   4661.68186      0.00022
    23.12000   4549.00000   4637.96971      0.00022
    23.13000   4515.00000   4616.87835      0.00022
    23.14000   4453.00000   4598.24943      0.00022
    23.15000   4460.00000   4581.91795      0.00022
    23.16000   4472.00000   4567.71673      0.00022
    23.17000   4402.00000   4555.48013      0.00023
    23.18000   4383.00000   4545.04712      0.00023
    23.19000   4397.00000   4536.26381      0.00023
    23.20000   4336.00000   4528.98514      0.00023
    23.21000   4429.00000   4523.07627      0.00023
    23.22000   4364.00000   4518.41340      0.00023
    23.23000   4337.00000   4514.88418      0.00023
    23.24000   4259.00000   4512.38772      0.00023
    23.25000   4360.00000   4510.83437      0.00023
    23.26000   4219.00000   4510.14519      0.00024
    23.27000   4311.00000   4510.25126      0.00023
    23.28000   4299.00000   4511.09288      0.00023
    23.29000   4319.00000   4512.61869      0.00023
    23.30000   4316.00000   4514.78467      0.00023
    23.31000   4440.00000   4517.55331      0.00023
    23.32000   4375.00000   4520.89258      0.00023
    23.33000   4303.00000   4524.77518      0.00023
    23.34000   4327.00000   4529.17760      0.00023
    23.35000   4339.00000   4534.07946      0.00023
    23.36000   4368.00000   4539.46275      0.00023
    23.37000   4269.00000   4545.31123      0.00023
    23.38000   4257.00000   4551.60981      0.00023
    23.39000   4279.00000   4558.34409      0.00023
    23.40000   4354.00000   4565.49980      0.00023
    23.41000   4242.00000   4573.06242      0.00024
    23.42000   4304.00000   4581.01675      0.00023
    23.43000   4291.00000   4589.34651      0.00023
    23.44000   4355.00000   4598.03400      0.00023
    23.45000   4368.00000   4607.05975      0.00023
    23.46000   4448.00000   4616.40219      0.00022
    23.47000   4353.00000   4626.03737      0.00023
    23.48000   4351.00000   4635.93859      0.00023
    23.49000   4417.00000   4646.07621      0.00023
    23.50000   4403.00000   4656.41733      0.00023
    23.51000   4367.00000   4666.92561      0.00023
    23.52000   4333.00000   4677.56106      0.00023
    23.53000   4404.00000   4688.27991      0.00023
    23.54000   4503.00000   4699.03455      0.00022
    23.55000   4345.00000   4709.77353      0.00023
    23.56000   4403.00000   4720.44163      0.00023
    23.57000   4523.00000   4730.98011      0.00022
    23.58000   4581.00000   4741.32701      0.00022
    23.59000   4509.00000   4751.41764      0.00022
    23.60000   4566.00000   4761.18519      0.00022
    23.61000   4514.00000   4770.56151      0.00022
    23.62000   4577.00000   4779.47809      0.00022
    23.63000   4634.00000   4787.86717      0.00022
    23.64000   4728.00000   4795.66296      0.00021
    23.65000   4744.00000   4802.80304      0.00021
    23.66000   4816.00000   4809.22985      0.00021
    23.67000   4822.00000   4814.89215      0.00021
    23.68000   4822.00000   4819.74651      0.00021
    23.69000   4922.00000   4823.75868      0.00020
    23.70000   4875.00000   4826.90485      0.00021
    23.71000   4777.00000   4829.17264      0.00021
    23.72000   4783.00000   4830.56178      0.00021
    23.73000   4802.00000   4831.08447      0.00021
    23.74000   4771.00000   4830.76541      0.00021
    23.75000   4879.00000   4829.64134      0.00020
    23.76000   4964.00000   4827.76028      0.00020
    23.77000   4779.00000   4825.18036      0.00021
    23.78000   4791.00000   4821.96846      0.00021
    23.79000   4864.00000   4818.19851      0.00021
    23.80000   4719.00000   4813.94971      0.00021
    23.81000   4733.00000   4809.30476      0.00021
    23.82000   4722.00000   4804.34800      0.00021
    23.83000   4845.00000   4799.16380      0.00021
    23.84000   4755.00000   4793.83503      0.00021
    23.85000   4826.00000   4788.44173      0.00021
    23.86000   4666.00000   4783.06014      0.00021
    23.87000   4772.00000   4777.76186      0.00021
    23.88000   4717.00000   4772.61331      0.00021
    23.89000   4724.00000   4767.67549      0.00021
    23.90000   4755.00000   4763.00381      0.00021
    23.91000   4732.00000   4758.64820      0.00021
    23.92000   4775.00000   4754.65302      0.00021
    23.93000   4885.00000   4751.05549      0.00020
    23.94000   4920.00000   4747.89094      0.00020
    23.95000   4871.00000   4745.21468      0.00021
    23.96000   4904.00000   4743.05869      0.00020
    23.97000   4791.00000   4741.44064      0.00021
    23.98000   4803.00000   4740.38614      0.00021
    23.99000   4824.00000   4739.92305      0.00021
    24.00000   4885.00000   4740.07965      0.00020
    24.01000   4898.00000   4740.88540      0.00020
    24.02000   4962.00000   4742.37155      0.00020
    24.03000   4879.00000   4744.57184      0.00020
    24.04000   4982.00000   4747.52300      0.00020
    24.05000   4900.00000   4751.26531      0.00020
    24.06000   4738.00000   4755.84296      0.00021
    24.07000   4833.00000   4761.30444      0.00021
    24.08000   4877.00000   4767.70285      0.00021
    24.09000   4934.00000   4775.09610      0.00020
    24.10000   4823.00000   4783.54719      0.00021
    24.11000   4775.00000   4793.12440      0.00021
    24.12000   4769.00000   4803.90152      0.00021
    24.13000   4783.00000   4815.95809      0.00021
    24.14000   4778.00000   4829.37974      0.00021
    24.15000   4677.00000   4844.25842      0.00021
    24.16000   4824.00000   4860.69278      0.00021
    24.17000   4783.00000   4878.78845      0.00021
    24.18000   4882.00000   4898.65826      0.00020
    24.19000   4884.00000   4920.42241      0.00020
    24.20000   4928.00000   4944.20836      0.00020
    24.21000   4900.00000   4970.15051      0.00020
    24.22000   4917.00000   4998.38943      0.00020
    24.23000   5049.00000   5029.07056      0.00020
    24.24000   5044.00000   5062.34228      0.00020
    24.25000   5012.00000   5098.35315      0.00020
    24.26000   4987.00000   5137.24823      0.00020
    24.27000   5004.00000   5179.16434      0.00020
    24.28000   5181.00000   5224.22417      0.00019
    24.29000   5243.00000   5272.52932      0.00019
    24.30000   5170.00000   5324.15208      0.00019
    24.31000   5146.00000   5379.12620      0.00019
    24.32000   5288.00000   5437.43670      0.00019
    24.33000   5384.00000   5499.00904      0.00019
    24.34000   5371.00000   5563.69776      0.00019
    24.35000   5474.00000   5631.27509      0.00018
    24.36000   5692.00000   5701.41972      0.00018
    24.37000   5731.00000   5773.70615      0.00017
    24.38000   5657.00000   5847.59492      0.00018
    24.39000   5725.00000   5922.42418      0.00017
    24.40000   5699.00000   5997.40318      0.00018
    24.41000   5869.00000   6071.60844      0.00017
    24.42000   6031.00000   6143.98410      0.00017
    24.43000   6259.00000   6213.34903      0.00016
    24.44000   6319.00000   6278.41452      0.00016
    24.45000   6188.00000   6337.81590      0.00016
    24.46000   6327.00000   6390.16440      0.00016
    24.47000   6265.00000   6434.13971      0.00016
    24.48000   6304.00000   6468.58831      0.00016
    24.49000   6445.00000   6492.65075      0.00016
    24.50000   6444.00000   6505.88398      0.00016
    24.51000   6382.00000   6508.34974      0.00016
    24.52000   6405.00000   6500.64055      0.00016
    24.53000   6465.00000   6483.82395      0.00015
    24.54000   6451.00000   6459.31775      0.00016
    24.55000   6410.00000   6428.77366      0.00016
    24.56000   6270.00000   6393.89534      0.00016
    24.57000   6349.00000   6356.34270      0.00016
    24.58000   6271.00000   6317.65487      0.00016
    24.59000   6293.00000   6278.95385      0.00016
    24.60000   6269.00000   6240.91582      0.00016
    24.61000   6283.00000   6204.76066      0.00016
    24.62000   6042.00000   6171.19950      0.00017
    24.63000   6056.00000   6140.72551      0.00017
    24.64000   6030.00000   6113.67161      0.00017
    24.65000   5838.00000   6090.22941      0.00017
    24.66000   5982.00000   6070.46883      0.00017
    24.67000   5950.00000   6054.35815      0.00017
    24.68000   5844.00000   6041.78374      0.00017
    24.69000   5811.00000   6032.56868      0.00017
    24.70000   5766.00000   6026.49038      0.00017
    24.71000   5925.00000   6023.29774      0.00017
    24.72000   5842.00000   6022.73893      0.00017
    24.73000   5681.00000   6024.52598      0.00018
    24.74000   5823.00000   6028.20394      0.00017
    24.75000   5801.00000   6033.55758      0.00017
    24.76000   5800.00000   6040.34970      0.00017
    24.77000   5813.00000   6048.31225      0.00017
    24.78000   5814.00000   6057.18354      0.00017
    24.79000   5926.00000   6066.71139      0.00017
    24.80000   5915.00000   6076.65236      0.00017
    24.81000   5923.00000   6086.77070      0.00017
    24.82000   5879.00000   6096.83723      0.00017
    24.83000   5925.00000   6106.62838      0.00017
    24.84000   5870.00000   6115.92557      0.00017
    24.85000   5999.00000   6124.51506      0.00017
    24.86000   5923.00000   6132.18834      0.00017
    24.87000   6001.00000   6138.74307      0.00017
    24.88000   5928.00000   6143.98463      0.00017
    24.89000   5983.00000   6147.72815      0.00017
    24.90000   5811.00000   6149.80102      0.00017
    24.91000   6000.00000   6150.04582      0.00017
    24.92000   6086.00000   6148.32329      0.00016
    24.93000   6050.00000   6144.51555      0.00017
    24.94000   6060.00000   6138.52905      0.00017
    24.95000   6109.00000   6130.29728      0.00016
    24.96000   6062.00000   6119.78297      0.00016
    24.97000   5981.00000   6106.97969      0.00017
    24.98000   6069.00000   6091.91263      0.00016
    24.99000   6081.00000   6074.63855      0.00016
    25.00000   6083.00000   6055.24477      0.00016
    25.01000   6020.00000   6033.84737      0.00017
    25.02000   6006.00000   6010.58847      0.00017
    25.03000   5908.00000   5985.63285      0.00017
    25.04000   6126.00000   5959.16404      0.00016
    25.05000   6014.00000   5931.37998      0.00017
    25.06000   5883.00000   5902.48861      0.00017
    25.07000   6011.00000   5872.70339      0.00017
    25.08000   5887.00000   5842.23905      0.00017
    25.09000   5967.00000   5811.30776      0.00017
    25.10000   5887.00000   5780.11566      0.00017
    25.11000   6004.00000   5748.86000      0.00017
    25.12000   5880.00000   5717.72686      0.00017
    25.13000   5807.00000   5686.88945      0.00017
    25.14000   5710.00000   5656.50697      0.00018
    25.15000   5834.00000   5626.72399      0.00017
    25.16000   5767.00000   5597.67031      0.00017
    25.17000   5772.00000   5569.46120      0.00017
    25.18000   5763.00000   5542.19794      0.00017
    25.19000   5733.00000   5515.96863      0.00017
    25.20000   5738.00000   5490.84917      0.00017
    25.21000   5655.00000   5466.90434      0.00018
    25.22000   5671.00000   5444.18904      0.00018
    25.23000   5555.00000   5422.75001      0.00018
    25.24000   5454.00000   5402.62977      0.00018
    25.25000   5651.00000   5383.86040      0.00018
    25.26000   5586.00000   5366.43498      0.00018
    25.27000   5579.00000   5350.38492      0.00018
    25.28000   5471.00000   5335.73628      0.00018
    25.29000   5501.00000   5322.50312      0.00018
    25.30000   5606.00000   5310.69599      0.00018
    25.31000   5453.00000   5300.32339      0.00018
    25.32000   5281.00000   5291.39224      0.00019
    25.33000   5453.00000   5283.90823      0.00018
    25.34000   5406.00000   5277.87605      0.00018
    25.35000   5267.00000   5273.29959      0.00019
    25.36000   5454.00000   5270.18202      0.00018
    25.37000   5381.00000   5268.52577      0.00019
    25.38000   5504.00000   5268.33246      0.00018
    25.39000   5524.00000   5269.60274      0.00018
    25.40000   5381.00000   5272.33607      0.00019
    25.41000   5332.00000   5276.53037      0.00019
    25.42000   5297.00000   5282.18166      0.00019
    25.43000   5382.00000   5289.28362      0.00019
    25.44000   5324.00000   5297.82699      0.00019
    25.45000   5414.00000   5307.79904      0.00018
    25.46000   5380.00000   5319.18282      0.00019
    25.47000   5295.00000   5331.95639      0.00019
    25.48000   5473.00000   5346.09203      0.00018
    25.49000   5455.00000   5361.55525      0.00018
    25.50000   5555.00000   5378.30384      0.00018
    25.51000   5528.00000   5396.28673      0.00018
    25.52000   5506.00000   5415.44303      0.00018
    25.53000   5542.00000   5435.70044      0.00018
    25.54000   5581.00000   5456.97379      0.00018
    25.55000   5491.00000   5479.16431      0.00018
    25.56000   5517.00000   5502.15933      0.00018
    25.57000   5736.00000   5525.83406      0.00017
    25.58000   5821.00000   5550.06504      0.00017
    25.59000   5778.00000   5574.73791      0.00017
    25.60000   5870.00000   5599.54506      0.00017
    25.61000   5961.00000   5623.91601      0.00017
    25.62000   5861.00000   5647.91969      0.00017
    25.63000   6032.00000   5671.34528      0.00017
    25.64000   5963.00000   5693.93450      0.00017
    25.65000   6065.00000   5715.42204      0.00016
    25.66000   6106.00000   5735.55468      0.00016
    25.67000   6159.00000   5754.14490      0.00016
    25.68000   5983.00000   5770.99581      0.00017
    25.69000   6196.00000   5785.93750      0.00016
    25.70000   6190.00000   5798.87997      0.00016
    25.71000   6231.00000   5809.81192      0.00016
    25.72000   6358.00000   5818.75733      0.00016
    25.73000   6202.00000   5825.77649      0.00016
    25.74000   6204.00000   5831.12148      0.00016
    25.75000   6294.00000   5835.04749      0.00016
    25.76000   6401.00000   5837.84254      0.00016
    25.77000   6348.00000   5839.81691      0.00016
    25.78000   6404.00000   5841.28668      0.00016
    25.79000   6498.00000   5842.56311      0.00015
    25.80000   6508.00000   5843.93328      0.00015
    25.81000   6487.00000   5845.60196      0.00015
    25.82000   6583.00000   5847.77005      0.00015
    25.83000   6634.00000   5850.65638      0.00015
    25.84000   6473.00000   5854.41253      0.00015
    25.85000   6535.00000   5859.15702      0.00015
    25.86000   6443.00000   5864.98270      0.00016
    25.87000   6503.00000   5871.96113      0.00015
    25.88000   6593.00000   5880.14662      0.00015
    25.89000   6454.00000   5889.58019      0.00015
    25.90000   6552.00000   5900.29308      0.00015
    25.91000   6702.00000   5912.30992      0.00015
    25.92000   6655.00000   5925.65141      0.00015
    25.93000   6636.00000   5940.33872      0.00015
    25.94000   6658.00000   5956.39098      0.00015
    25.95000   6801.00000   5973.79809      0.00015
    25.96000   6779.00000   5992.57818      0.00015
    25.97000   6712.00000   6012.76399      0.00015
    25.98000   6896.00000   6034.38092      0.00015
    25.99000   6789.00000   6057.45588      0.00015
    26.00000   6839.00000   6082.01979      0.00015
    26.01000   6992.00000   6108.10793      0.00014
    26.02000   6802.00000   6135.76026      0.00015
    26.03000   6864.00000   6165.02147      0.00015
    26.04000   6866.00000   6195.94117      0.00015
    26.05000   6858.00000   6228.57391      0.00015
    26.06000   6833.00000   6262.97920      0.00015
    26.07000   6860.00000   6299.22151      0.00015
    26.08000   6949.00000   6337.37006      0.00014
    26.09000   6760.00000   6377.49882      0.00015
    26.10000   6826.00000   6419.68641      0.00015
    26.11000   6925.00000   6464.01570      0.00014
    26.12000   6948.00000   6510.57252      0.00014
    26.13000   6861.00000   6559.44798      0.00015
    26.14000   6888.00000   6610.73669      0.00015
    26.15000   6836.00000   6664.53630      0.00015
    26.16000   6982.00000   6720.94731      0.00014
    26.17000   6926.00000   6780.07277      0.00014
    26.18000   7043.00000   6842.01791      0.00014
    26.19000   6869.00000   6906.88966      0.00015
    26.20000   6813.00000   6974.79615      0.00015
    26.21000   6836.00000   7045.84621      0.00015
    26.22000   6983.00000   7120.14879      0.00014
    26.23000   6937.00000   7197.81236      0.00014
    26.24000   6977.00000   7278.94410      0.00014
    26.25000   7226.00000   7363.64834      0.00014
    26.26000   7178.00000   7452.02690      0.00014
    26.27000   7189.00000   7544.17827      0.00014
    26.28000   7064.00000   7640.19559      0.00014
    26.29000   7262.00000   7740.16568      0.00014
    26.30000   7367.00000   7844.16774      0.00014
    26.31000   7400.00000   7952.27201      0.00014
    26.32000   7566.00000   8064.53799      0.00013
    26.33000   7847.00000   8181.01278      0.00013
    26.34000   7634.00000   8301.72935      0.00013
    26.35000   7777.00000   8426.70430      0.00013
    26.36000   7870.00000   8555.93561      0.00013
    26.37000   7988.00000   8689.40009      0.00013
    26.38000   8181.00000   8827.05070      0.00012
    26.39000   8187.00000   8968.81340      0.00012
    26.40000   8208.00000   9114.58340      0.00012
    26.41000   8280.00000   9264.21917      0.00012
    26.42000   8517.00000   9417.52166      0.00012
    26.43000   8621.00000   9574.27661      0.00012
    26.44000   8864.00000   9734.43050      0.00011
    26.45000   9050.00000   9897.64837      0.00011
    26.46000   9279.00000  10063.52572      0.00011
    26.47000   9434.00000  10231.65054      0.00011
    26.48000   9626.00000  10401.57855      0.00010
    26.49000   9894.00000  10572.80922      0.00010
    26.50000  10171.00000  10744.78375      0.00010
    26.51000  10379.00000  10916.88358      0.00010
    26.52000  10585.00000  11088.42965      0.00009
    26.53000  10981.00000  11258.68253      0.00009
    26.54000  11231.00000  11426.84371      0.00009
    26.55000  11517.00000  11592.05804      0.00009
    26.56000  11502.00000  11753.41771      0.00009
    26.57000  12053.00000  11909.96776      0.00008
    26.58000  12417.00000  12060.71357      0.00008
    26.59000  12516.00000  12204.62979      0.00008
    26.60000  12719.00000  12340.67123      0.00008
    26.61000  12959.00000  12467.79007      0.00008
    26.62000  13356.00000  12584.94219      0.00007
    26.63000  13541.00000  12691.07493      0.00007
    26.64000  14015.00000  12785.22937      0.00007
    26.65000  14066.00000  12866.49091      0.00007
    26.66000  14183.00000  12934.02052      0.00007
    26.67000  14184.00000  12987.07725      0.00007
    26.68000  14303.00000  13025.03611      0.00007
    26.69000  14444.00000  13047.40426      0.00007
    26.70000  14182.00000  13053.83499      0.00007
    26.71000  14354.00000  13044.13858      0.00007
    26.72000  14283.00000  13018.28964      0.00007
    26.73000  14005.00000  12976.43038      0.00007
    26.74000  14130.00000  12918.86964      0.00007
    26.75000  14118.00000  12846.07749      0.00007
    26.76000  13735.00000  12758.67570      0.00007
    26.77000  13354.00000  12657.42429      0.00007
    26.78000  13201.00000  12543.20498      0.00008
    26.79000  12852.00000  12417.00183      0.00008
    26.80000  12574.00000  12279.88032      0.00008
    26.81000  12326.00000  12132.96537      0.00008
    26.82000  11885.00000  11977.41939      0.00008
    26.83000  11747.00000  11814.42097      0.00009
    26.84000  11489.00000  11645.14499      0.00009
    26.85000  11184.00000  11470.74458      0.00009
    26.86000  10970.00000  11292.33549      0.00009
    26.87000  10775.00000  11110.98307      0.00009
    26.88000  10411.00000  10927.69179      0.00010
    26.89000  10065.00000  10743.39763      0.00010
    26.90000   9818.00000  10558.96335      0.00010
    26.91000   9678.00000  10375.17684      0.00010
    26.92000   9456.00000  10192.74023      0.00011
    26.93000   9236.00000  10012.25804      0.00011
    26.94000   8996.00000   9834.30044      0.00011
    26.95000   8847.00000   9659.35221      0.00011
    26.96000   8840.00000   9487.82408      0.00011
    26.97000   8645.00000   9320.06808      0.00012
    26.98000   8426.00000   9156.37751      0.00012
    26.99000   8201.00000   8996.99271      0.00012
    27.00000   8118.00000   8842.10685      0.00012
    27.01000   7924.00000   8691.87136      0.00013
    27.02000   7857.00000   8546.40093      0.00013
    27.03000   7821.00000   8405.77844      0.00013
    27.04000   7614.00000   8270.05969      0.00013
    27.05000   7635.00000   8139.27822      0.00013
    27.06000   7461.00000   8013.44811      0.00013
    27.07000   7419.00000   7892.55935      0.00013
    27.08000   7352.00000   7776.59574      0.00014
    27.09000   7121.00000   7665.53705      0.00014
    27.10000   7054.00000   7559.35289      0.00014
    27.11000   6982.00000   7458.00767      0.00014
    27.12000   6914.00000   7361.46337      0.00014
    27.13000   6925.00000   7269.68120      0.00014
    27.14000   7040.00000   7182.62269      0.00014
    27.15000   6837.00000   7100.24987      0.00015
    27.16000   6818.00000   7022.52272      0.00015
    27.17000   6904.00000   6949.37856      0.00014
    27.18000   6796.00000   6880.80053      0.00015
    27.19000   6691.00000   6817.00678      0.00015
    27.20000   6574.00000   6757.78831      0.00015
    27.21000   6557.00000   6703.13296      0.00015
    27.22000   6625.00000   6652.99036      0.00015
    27.23000   6519.00000   6607.31695      0.00015
    27.24000   6527.00000   6566.05003      0.00015
    27.25000   6514.00000   6529.11045      0.00015
    27.26000   6454.00000   6496.38831      0.00015
    27.27000   6416.00000   6467.73695      0.00016
    27.28000   6415.00000   6442.96570      0.00016
    27.29000   6404.00000   6421.83220      0.00016
    27.30000   6326.00000   6404.03471      0.00016
    27.31000   6316.00000   6389.20474      0.00016
    27.32000   6314.00000   6376.90033      0.00016
    27.33000   6226.00000   6366.60015      0.00016
    27.34000   6369.00000   6357.69887      0.00016
    27.35000   6359.00000   6349.50447      0.00016
    27.36000   6140.00000   6341.23864      0.00016
    27.37000   6224.00000   6332.04207      0.00016
    27.38000   6258.00000   6320.98741      0.00016
    27.39000   6286.00000   6307.10379      0.00016
    27.40000   6254.00000   6289.41687      0.00016
    27.41000   6131.00000   6267.00786      0.00016
    27.42000   6098.00000   6239.09088      0.00016
    27.43000   6120.00000   6205.10188      0.00016
    27.44000   6065.00000   6164.78356      0.00016
    27.45000   6060.00000   6118.24474      0.00017
    27.46000   6075.00000   6065.97317      0.00016
    27.47000   5885.00000   6008.79126      0.00017
    27.48000   6033.00000   5947.76174      0.00017
    27.49000   5807.00000   5884.06596      0.00017
    27.50000   5670.00000   5818.88369      0.00018
    27.51000   5745.00000   5753.29831      0.00017
    27.52000   5670.00000   5688.23787      0.00018
    27.53000   5682.00000   5624.45099      0.00018
    27.54000   5648.00000   5562.50856      0.00018
    27.55000   5667.00000   5502.82054      0.00018
    27.56000   5427.00000   5445.65906      0.00018
    27.57000   5636.00000   5391.18231      0.00018
    27.58000   5413.00000   5339.45629      0.00018
    27.59000   5413.00000   5290.47360      0.00018
    27.60000   5305.00000   5244.16945      0.00019
    27.61000   5170.00000   5200.43533      0.00019
    27.62000   5380.00000   5159.13066      0.00019
    27.63000   5364.00000   5120.09327      0.00019
    27.64000   5434.00000   5083.14817      0.00018
    27.65000   5146.00000   5048.11517      0.00019
    27.66000   5221.00000   5014.81571      0.00019
    27.67000   5173.00000   4983.07818      0.00019
    27.68000   5287.00000   4952.74185      0.00019
    27.69000   5213.00000   4923.65980      0.00019
    27.70000   5193.00000   4895.70097      0.00019
    27.71000   5274.00000   4868.75127      0.00019
    27.72000   5265.00000   4842.71371      0.00019
    27.73000   5150.00000   4817.50643      0.00019
    27.74000   5130.00000   4793.06265      0.00019
    27.75000   5161.00000   4769.33408      0.00019
    27.76000   5145.00000   4746.28637      0.00019
    27.77000   5185.00000   4723.90869      0.00019
    27.78000   5122.00000   4702.19147      0.00020
    27.79000   5130.00000   4681.02437      0.00019
    27.80000   5186.00000   4660.41749      0.00019
    27.81000   5164.00000   4640.48996      0.00019
    27.82000   5095.00000   4621.26109      0.00020
    27.83000   5010.00000   4602.31875      0.00020
    27.84000   5153.00000   4583.78371      0.00019
    27.85000   5046.00000   4565.81233      0.00020
    27.86000   4966.00000   4548.42728      0.00020
    27.87000   5080.00000   4531.63795      0.00020
    27.88000   5067.00000   4515.45488      0.00020
    27.89000   5134.00000   4499.88974      0.00019
    27.90000   5066.00000   4484.95536      0.00020
    27.91000   5130.00000   4470.66580      0.00019
    27.92000   5086.00000   4457.03653      0.00020
    27.93000   5019.00000   4444.08462      0.00020
    27.94000   5023.00000   4431.82902      0.00020
    27.95000   5071.00000   4420.29080      0.00020
    27.96000   5031.00000   4409.49352      0.00020
    27.97000   5093.00000   4399.46359      0.00020
    27.98000   5132.00000   4390.23068      0.00019
    27.99000   5046.00000   4381.82815      0.00020
    28.00000   5082.00000   4374.29353      0.00020
    28.01000   5110.00000   4367.66905      0.00020
    28.02000   5112.00000   4362.00213      0.00020
    28.03000   5085.00000   4357.34598      0.00020
    28.04000   5178.00000   4353.76015      0.00019
    28.05000   5124.00000   4351.31110      0.00020
    28.06000   5084.00000   4350.07280      0.00020
    28.07000   5255.00000   4350.12721      0.00019
    28.08000   5243.00000   4351.56478      0.00019
    28.09000   5137.00000   4354.48486      0.00019
    28.10000   5093.00000   4358.99594      0.00020
    28.11000   5175.00000   4365.21576      0.00019
    28.12000   5163.00000   4373.27142      0.00019
    28.13000   5124.00000   4383.29916      0.00020
    28.14000   5178.00000   4395.44359      0.00019
    28.15000   5133.00000   4409.85535      0.00019
    28.16000   5109.00000   4426.69275      0.00020
    28.17000   5120.00000   4446.12018      0.00020
    28.18000   5184.00000   4468.30461      0.00019
    28.19000   5191.00000   4493.41373      0.00019
    28.20000   5224.00000   4521.61346      0.00019
    28.21000   5081.00000   4553.06470      0.00020
    28.22000   5147.00000   4587.91963      0.00019
    28.23000   5177.00000   4626.31745      0.00019
    28.24000   5234.00000   4668.37957      0.00019
    28.25000   5258.00000   4714.20422      0.00019
    28.26000   5258.00000   4763.86051      0.00019
    28.27000   5161.00000   4817.38182      0.00019
    28.28000   5352.00000   4874.75872      0.00019
    28.29000   5409.00000   4935.93134      0.00018
    28.30000   5405.00000   5000.78207      0.00019
    28.31000   5454.00000   5069.12379      0.00018
    28.32000   5433.00000   5140.67886      0.00018
    28.33000   5590.00000   5215.09905      0.00018
    28.34000   5566.00000   5291.93508      0.00018
    28.35000   5649.00000   5370.62425      0.00018
    28.36000   5740.00000   5450.47998      0.00017
    28.37000   5737.00000   5530.68542      0.00017
    28.38000   5641.00000   5610.28039      0.00018
    28.39000   5721.00000   5688.15494      0.00017
    28.40000   5750.00000   5763.04775      0.00017
    28.41000   5849.00000   5833.55218      0.00017
    28.42000   5931.00000   5898.13376      0.00017
    28.43000   6028.00000   5955.16314      0.00017
    28.44000   6017.00000   6002.96842      0.00017
    28.45000   5985.00000   6039.90908      0.00017
    28.46000   6063.00000   6064.47140      0.00016
    28.47000   6019.00000   6075.37999      0.00017
    28.48000   6029.00000   6071.71280      0.00017
    28.49000   5923.00000   6053.00791      0.00017
    28.50000   5987.00000   6019.34840      0.00017
    28.51000   5836.00000   5971.38527      0.00017
    28.52000   5745.00000   5910.31144      0.00017
    28.53000   5772.00000   5837.77776      0.00017
    28.54000   5766.00000   5755.76380      0.00017
    28.55000   5639.00000   5666.42535      0.00018
    28.56000   5341.00000   5571.94316      0.00019
    28.57000   5467.00000   5474.39278      0.00018
    28.58000   5403.00000   5375.64502      0.00019
    28.59000   5262.00000   5277.31388      0.00019
    28.60000   5256.00000   5180.73770      0.00019
    28.61000   5154.00000   5086.97655      0.00019
    28.62000   5036.00000   4996.83545      0.00020
    28.63000   4954.00000   4910.89627      0.00020
    28.64000   4799.00000   4829.55206      0.00021
    28.65000   4793.00000   4753.04034      0.00021
    28.66000   4733.00000   4681.47319      0.00021
    28.67000   4668.00000   4614.86306      0.00021
    28.68000   4530.00000   4553.14439      0.00022
    28.69000   4550.00000   4496.19132      0.00022
    28.70000   4517.00000   4443.83222      0.00022
    28.71000   4500.00000   4395.86148      0.00022
    28.72000   4379.00000   4352.04931      0.00023
    28.73000   4327.00000   4312.14972      0.00023
    28.74000   4260.00000   4275.90732      0.00023
    28.75000   4159.00000   4243.06287      0.00024
    28.76000   4241.00000   4213.35799      0.00024
    28.77000   4049.00000   4186.53901      0.00025
    28.78000   4067.00000   4162.36007      0.00025
    28.79000   4072.00000   4140.58568      0.00025
    28.80000   3958.00000   4120.99254      0.00025
    28.81000   4016.00000   4103.37076      0.00025
    28.82000   4074.00000   4087.52461      0.00025
    28.83000   4079.00000   4073.27276      0.00025
    28.84000   4019.00000   4060.44795      0.00025
    28.85000   3837.00000   4048.89596      0.00026
    28.86000   3969.00000   4038.47151      0.00025
    28.87000   3876.00000   4029.03548      0.00026
    28.88000   4001.00000   4020.50378      0.00025
    28.89000   3946.00000   4012.85260      0.00025
    28.90000   3913.00000   4005.92031      0.00026
    28.91000   3894.00000   3999.61443      0.00026
    28.92000   3989.00000   3993.85963      0.00025
    28.93000   3891.00000   3988.58808      0.00026
    28.94000   3828.00000   3983.73915      0.00026
    28.95000   3893.00000   3979.25935      0.00026
    28.96000   3911.00000   3975.10279      0.00026
    28.97000   3799.00000   3971.23183      0.00026
    28.98000   3821.00000   3967.61822      0.00026
    28.99000   3799.00000   3964.24433      0.00026
    29.00000   3860.00000   3961.10443      0.00026
    29.01000   3773.00000   3958.20566      0.00027
    29.02000   3858.00000   3955.56854      0.00026
    29.03000   3798.00000   3953.22660      0.00026
    29.04000   3857.00000   3951.22519      0.00026
    29.05000   3796.00000   3949.62022      0.00026
    29.06000   3666.00000   3948.47247      0.00027
    29.07000   3715.00000   3947.83016      0.00027
    29.08000   3861.00000   3947.75976      0.00026
    29.09000   3813.00000   3948.31887      0.00026
    29.10000   3719.00000   3949.55320      0.00027
    29.11000   3735.00000   3951.49591      0.00027
    29.12000   3760.00000   3954.16520      0.00027
    29.13000   3792.00000   3957.56214      0.00026
    29.14000   3795.00000   3961.66873      0.00026
    29.15000   3687.00000   3966.44613      0.00027
    29.16000   3756.00000   3971.83294      0.00027
    29.17000   3765.00000   3977.74346      0.00027
    29.18000   3826.00000   3984.06596      0.00026
    29.19000   3761.00000   3990.66086      0.00027
    29.20000   3756.00000   3997.35911      0.00027
    29.21000   3841.00000   4003.96086      0.00026
    29.22000   3890.00000   4010.23509      0.00026
    29.23000   3752.00000   4015.91982      0.00027
    29.24000   3824.00000   4020.72228      0.00026
    29.25000   3901.00000   4024.33008      0.00026
    29.26000   3968.00000   4026.41723      0.00025
    29.27000   3822.00000   4026.65726      0.00026
    29.28000   3889.00000   4024.74476      0.00026
    29.29000   3805.00000   4020.41634      0.00026
    29.30000   3879.00000   4013.47582      0.00026
    29.31000   3768.00000   4003.81830      0.00027
    29.32000   3737.00000   3991.44852      0.00027
    29.33000   3806.00000   3976.48809      0.00026
    29.34000   3851.00000   3959.16999      0.00026
    29.35000   3789.00000   3939.82170      0.00026
    29.36000   3704.00000   3918.83672      0.00027
    29.37000   3678.00000   3896.64160      0.00027
    29.38000   3721.00000   3873.66383      0.00027
    29.39000   3663.00000   3850.30546      0.00027
    29.40000   3666.00000   3826.92659      0.00027
    29.41000   3638.00000   3803.83962      0.00027
    29.42000   3515.00000   3781.32777      0.00028
    29.43000   3437.00000   3759.63348      0.00029
    29.44000   3574.00000   3738.70760      0.00028
    29.45000   3504.00000   3718.36870      0.00029
    29.46000   3493.00000   3698.96284      0.00029
    29.47000   3439.00000   3680.55974      0.00029
    29.48000   3505.00000   3663.16956      0.00029
    29.49000   3436.00000   3646.78492      0.00029
    29.50000   3441.00000   3631.38528      0.00029
    29.51000   3404.00000   3616.94287      0.00029
    29.52000   3323.00000   3603.41840      0.00030
    29.53000   3354.00000   3590.73470      0.00030
    29.54000   3357.00000   3578.85961      0.00030
    29.55000   3219.00000   3567.74621      0.00031
    29.56000   3322.00000   3557.34197      0.00030
    29.57000   3355.00000   3547.59432      0.00030
    29.58000   3310.00000   3538.45175      0.00030
    29.59000   3340.00000   3529.86457      0.00030
    29.60000   3294.00000   3521.78547      0.00030
    29.61000   3325.00000   3514.16995      0.00030
    29.62000   3296.00000   3506.97656      0.00030
    29.63000   3239.00000   3500.16709      0.00031
    29.64000   3259.00000   3493.70660      0.00031
    29.65000   3362.00000   3487.56342      0.00030
    29.66000   3299.00000   3481.70906      0.00030
    29.67000   3307.00000   3476.11816      0.00030
    29.68000   3216.00000   3470.76816      0.00031
    29.69000   3226.00000   3465.63927      0.00031
    29.70000   3249.00000   3460.71476      0.00031
    29.71000   3255.00000   3455.98230      0.00031
    29.72000   3276.00000   3451.44258      0.00031
    29.73000   3170.00000   3447.09027      0.00032
    29.74000   3272.00000   3442.81924      0.00031
    29.75000   3189.00000   3438.61450      0.00031
    29.76000   3264.00000   3434.51724      0.00031
    29.77000   3210.00000   3430.52524      0.00031
    29.78000   3224.00000   3426.63370      0.00031
    29.79000   3189.00000   3422.83586      0.00031
    29.80000   3163.00000   3419.09317      0.00032
    29.81000   3243.00000   3415.40228      0.00031
    29.82000   3257.00000   3411.76828      0.00031
    29.83000   3164.00000   3408.18607      0.00032
    29.84000   3228.00000   3404.64971      0.00031
    29.85000   3237.00000   3401.15406      0.00031
    29.86000   3196.00000   3397.69492      0.00031
    29.87000   3202.00000   3394.26920      0.00031
    29.88000   3164.00000   3390.87498      0.00032
    29.89000   3215.00000   3387.51170      0.00031
    29.90000   3164.00000   3384.18127      0.00032
    29.91000   3176.00000   3380.88669      0.00031
    29.92000   3214.00000   3377.62528      0.00031
    29.93000   3175.00000   3374.40521      0.00031
    29.94000   3163.00000   3371.23756      0.00032
    29.95000   3153.00000   3368.13913      0.00032
    29.96000   3274.00000   3365.15059      0.00031
    29.97000   3082.00000   3362.31538      0.00032
    29.98000   3034.00000   3359.47138      0.00033
    29.99000   3188.00000   3356.48069      0.00031
    30.00000   3186.00000   3353.54100      0.00031
    30.01000   3191.00000   3350.68733      0.00031
    30.02000   3125.00000   3347.93034      0.00032
    30.03000   3085.00000   3345.28112      0.00032
    30.04000   3154.00000   3342.75115      0.00032
    30.05000   3184.00000   3340.35223      0.00031
    30.06000   3101.00000   3338.09641      0.00032
    30.07000   3111.00000   3335.99522      0.00032
    30.08000   3103.00000   3334.06076      0.00032
    30.09000   3129.00000   3332.30591      0.00032
    30.10000   3098.00000   3330.74329      0.00032
    30.11000   3088.00000   3329.38582      0.00032
    30.12000   3059.00000   3328.24663      0.00033
    30.13000   3038.00000   3327.33897      0.00033
    30.14000   3049.00000   3326.67600      0.00033
    30.15000   3096.00000   3326.27014      0.00032
    30.16000   3146.00000   3326.13077      0.00032
    30.17000   3134.00000   3326.24921      0.00032
    30.18000   3129.00000   3326.64422      0.00032
    30.19000   3116.00000   3327.51193      0.00032
    30.20000   3134.00000   3328.76213      0.00032
    30.21000   3034.00000   3330.41171      0.00033
    30.22000   3044.00000   3332.46876      0.00033
    30.23000   3031.00000   3334.95922      0.00033
    30.24000   3091.00000   3337.91097      0.00032
    30.25000   3073.00000   3341.35406      0.00033
    30.26000   3106.00000   3345.32084      0.00032
    30.27000   3054.00000   3349.84612      0.00033
    30.28000   3120.00000   3354.96726      0.00032
    30.29000   3100.00000   3360.72438      0.00032
    30.30000   3066.00000   3367.16037      0.00033
    30.31000   3159.00000   3374.32104      0.00032
    30.32000   3197.00000   3382.25522      0.00031
    30.33000   3192.00000   3391.01484      0.00031
    30.34000   3163.00000   3400.65469      0.00032
    30.35000   3185.00000   3411.23138      0.00031
    30.36000   3073.00000   3422.80510      0.00033
    30.37000   3187.00000   3435.43825      0.00031
    30.38000   3157.00000   3449.19348      0.00032
    30.39000   3242.00000   3464.12640      0.00031
    30.40000   3159.00000   3480.30277      0.00032
    30.41000   3163.00000   3497.87329      0.00032
    30.42000   3198.00000   3516.89234      0.00031
    30.43000   3278.00000   3537.40658      0.00031
    30.44000   3266.00000   3559.47790      0.00031
    30.45000   3332.00000   3583.17535      0.00030
    30.46000   3274.00000   3608.56475      0.00031
    30.47000   3263.00000   3635.70735      0.00031
    30.48000   3327.00000   3664.65822      0.00030
    30.49000   3415.00000   3695.46448      0.00029
    30.50000   3473.00000   3728.16334      0.00029
    30.51000   3449.00000   3762.77995      0.00029
    30.52000   3478.00000   3799.32503      0.00029
    30.53000   3519.00000   3837.79238      0.00028
    30.54000   3574.00000   3878.15625      0.00028
    30.55000   3689.00000   3920.36861      0.00027
    30.56000   3587.00000   3964.35655      0.00028
    30.57000   3827.00000   4010.02011      0.00026
    30.58000   3857.00000   4057.22886      0.00026
    30.59000   3823.00000   4105.81390      0.00026
    30.60000   3891.00000   4155.58055      0.00026
    30.61000   4007.00000   4206.29851      0.00025
    30.62000   4073.00000   4257.70061      0.00025
    30.63000   4134.00000   4309.48441      0.00024
    30.64000   4121.00000   4361.31720      0.00024
    30.65000   4149.00000   4412.83502      0.00024
    30.66000   4326.00000   4463.64579      0.00023
    30.67000   4247.00000   4513.33220      0.00024
    30.68000   4287.00000   4561.45400      0.00023
    30.69000   4471.00000   4607.54961      0.00022
    30.70000   4658.00000   4651.13743      0.00021
    30.71000   4567.00000   4691.71534      0.00022
    30.72000   4733.00000   4728.75598      0.00021
    30.73000   4688.00000   4761.72547      0.00021
    30.74000   4763.00000   4790.09348      0.00021
    30.75000   4788.00000   4813.31289      0.00021
    30.76000   4817.00000   4830.73174      0.00021
    30.77000   4800.00000   4841.89532      0.00021
    30.78000   4790.00000   4846.41268      0.00021
    30.79000   4764.00000   4843.95862      0.00021
    30.80000   4891.00000   4834.33420      0.00020
    30.81000   4885.00000   4817.49735      0.00020
    30.82000   4812.00000   4793.58183      0.00021
    30.83000   4777.00000   4762.90479      0.00021
    30.84000   4698.00000   4725.96105      0.00021
    30.85000   4692.00000   4683.40394      0.00021
    30.86000   4731.00000   4636.01477      0.00021
    30.87000   4639.00000   4584.66435      0.00022
    30.88000   4588.00000   4530.27142      0.00022
    30.89000   4435.00000   4473.76255      0.00023
    30.90000   4308.00000   4416.04005      0.00023
    30.91000   4328.00000   4357.94321      0.00023
    30.92000   4279.00000   4300.19213      0.00023
    30.93000   4300.00000   4243.48562      0.00023
    30.94000   4143.00000   4188.41325      0.00024
    30.95000   4133.00000   4135.46974      0.00024
    30.96000   4119.00000   4085.06752      0.00024
    30.97000   3878.00000   4037.54669      0.00026
    30.98000   3923.00000   3993.18665      0.00025
    30.99000   3788.00000   3952.21681      0.00026
    31.00000   3839.00000   3914.81646      0.00026
    31.01000   3735.00000   3881.12848      0.00027
    31.02000   3731.00000   3851.29881      0.00027
    31.03000   3765.00000   3825.44747      0.00027
    31.04000   3684.00000   3803.68315      0.00027
    31.05000   3682.00000   3786.10932      0.00027
    31.06000   3641.00000   3772.82688      0.00027
    31.07000   3775.00000   3763.93794      0.00026
    31.08000   3713.00000   3759.54699      0.00027
    31.09000   3728.00000   3759.73941      0.00027
    31.10000   3653.00000   3764.58650      0.00027
    31.11000   3581.00000   3774.20218      0.00028
    31.12000   3641.00000   3788.67404      0.00027
    31.13000   3544.00000   3808.07301      0.00028
    31.14000   3729.00000   3832.45205      0.00027
    31.15000   3686.00000   3861.83992      0.00027
    31.16000   3783.00000   3896.23397      0.00026
    31.17000   3741.00000   3935.59225      0.00027
    31.18000   3800.00000   3979.82484      0.00026
    31.19000   3867.00000   4028.78405      0.00026
    31.20000   3886.00000   4082.25227      0.00026
    31.21000   3932.00000   4139.93530      0.00025
    31.22000   4071.00000   4201.44852      0.00025
    31.23000   4196.00000   4266.30412      0.00024
    31.24000   4224.00000   4333.89877      0.00024
    31.25000   4345.00000   4403.50080      0.00023
    31.26000   4395.00000   4474.23758      0.00023
    31.27000   4489.00000   4545.08417      0.00022
    31.28000   4646.00000   4614.85480      0.00022
    31.29000   4694.00000   4682.19957      0.00021
    31.30000   4761.00000   4745.60986      0.00021
    31.31000   4861.00000   4803.43688      0.00021
    31.32000   4957.00000   4853.92854      0.00020
    31.33000   4965.00000   4895.28969      0.00020
    31.34000   4905.00000   4925.76913      0.00020
    31.35000   4968.00000   4943.77256      0.00020
    31.36000   5064.00000   4947.99488      0.00020
    31.37000   4945.00000   4937.55647      0.00020
    31.38000   5062.00000   4912.12327      0.00020
    31.39000   4939.00000   4871.97770      0.00020
    31.40000   4766.00000   4818.01009      0.00021
    31.41000   4750.00000   4751.71149      0.00021
    31.42000   4718.00000   4675.00795      0.00021
    31.43000   4670.00000   4590.09552      0.00021
    31.44000   4672.00000   4499.26345      0.00021
    31.45000   4437.00000   4404.73232      0.00023
    31.46000   4322.00000   4308.53050      0.00023
    31.47000   4241.00000   4212.41707      0.00024
    31.48000   4219.00000   4117.84827      0.00024
    31.49000   4086.00000   4025.97800      0.00024
    31.50000   4044.00000   3937.68073      0.00025
    31.51000   3882.00000   3853.58604      0.00026
    31.52000   3879.00000   3774.11700      0.00026
    31.53000   3735.00000   3699.52711      0.00027
    31.54000   3698.00000   3629.93385      0.00027
    31.55000   3678.00000   3565.34634      0.00027
    31.56000   3605.00000   3505.68393      0.00028
    31.57000   3515.00000   3450.79978      0.00028
    31.58000   3538.00000   3400.50785      0.00028
    31.59000   3385.00000   3354.58069      0.00030
    31.60000   3419.00000   3312.75083      0.00029
    31.61000   3360.00000   3274.74318      0.00030
    31.62000   3332.00000   3240.28405      0.00030
    31.63000   3299.00000   3209.09192      0.00030
    31.64000   3261.00000   3180.88762      0.00031
    31.65000   3255.00000   3155.40044      0.00031
    31.66000   3249.00000   3132.37195      0.00031
    31.67000   3314.00000   3111.55709      0.00030
    31.68000   3280.00000   3092.72529      0.00030
    31.69000   3259.00000   3075.66529      0.00031
    31.70000   3157.00000   3060.18063      0.00032
    31.71000   3168.00000   3046.10160      0.00032
    31.72000   3226.00000   3033.27307      0.00031
    31.73000   3141.00000   3021.55622      0.00032
    31.74000   3185.00000   3010.82833      0.00031
    31.75000   3144.00000   3000.98159      0.00032
    31.76000   3098.00000   2991.92185      0.00032
    31.77000   3107.00000   2983.56717      0.00032
    31.78000   3202.00000   2975.84652      0.00031
    31.79000   3149.00000   2968.69848      0.00032
    31.80000   3216.00000   2962.07001      0.00031
    31.81000   3095.00000   2955.91531      0.00032
    31.82000   3096.00000   2950.19481      0.00032
    31.83000   3111.00000   2944.87429      0.00032
    31.84000   3024.00000   2939.92403      0.00033
    31.85000   3087.00000   2935.31817      0.00032
    31.86000   3098.00000   2931.03411      0.00032
    31.87000   3169.00000   2927.05202      0.00032
    31.88000   3163.00000   2923.35439      0.00032
    31.89000   3014.00000   2919.92576      0.00033
    31.90000   3076.00000   2916.75238      0.00033
    31.91000   3103.00000   2913.82148      0.00032
    31.92000   3136.00000   2911.12152      0.00032
    31.93000   3159.00000   2908.64278      0.00032
    31.94000   3032.00000   2906.37621      0.00033
    31.95000   3134.00000   2904.31349      0.00032
    31.96000   3137.00000   2902.44708      0.00032
    31.97000   3062.00000   2900.77017      0.00033
    31.98000   3074.00000   2899.27646      0.00033
    31.99000   3130.00000   2897.95913      0.00032
    32.00000   3054.00000   2896.81308      0.00033
    32.01000   2973.00000   2895.83371      0.00034
    32.02000   2986.00000   2895.01653      0.00033
    32.03000   3040.00000   2894.35741      0.00033
    32.04000   3136.00000   2893.85250      0.00032
    32.05000   3076.00000   2893.49833      0.00033
    32.06000   3036.00000   2893.29170      0.00033
    32.07000   3038.00000   2893.22972      0.00033
    32.08000   3062.00000   2893.30936      0.00033
    32.09000   3028.00000   2893.52790      0.00033
    32.10000   3059.00000   2893.88325      0.00033
    32.11000   3020.00000   2894.37332      0.00033
    32.12000   2952.00000   2894.99615      0.00034
    32.13000   3060.00000   2895.74997      0.00033
    32.14000   3103.00000   2896.63313      0.00032
    32.15000   2987.00000   2897.64410      0.00033
    32.16000   2946.00000   2898.78144      0.00034
    32.17000   2992.00000   2900.04385      0.00033
    32.18000   2992.00000   2901.43016      0.00033
    32.19000   2945.00000   2902.93923      0.00034
    32.20000   3034.00000   2904.56995      0.00033
    32.21000   2983.00000   2906.32112      0.00034
    32.22000   2989.00000   2908.19129      0.00033
    32.23000   2937.00000   2910.17844      0.00034
    32.24000   3063.00000   2912.27881      0.00033
    32.25000   3030.00000   2914.48047      0.00033
    32.26000   2987.00000   2916.77846      0.00033
    32.27000   2971.00000   2919.24249      0.00034
    32.28000   2984.00000   2921.86661      0.00034
    32.29000   2971.00000   2924.62087      0.00034
    32.30000   2978.00000   2927.49677      0.00034
    32.31000   2934.00000   2930.49411      0.00034
    32.32000   3021.00000   2933.61272      0.00033
    32.33000   2972.00000   2936.85224      0.00034
    32.34000   3057.00000   2940.21220      0.00033
    32.35000   2910.00000   2943.69196      0.00034
    32.36000   2928.00000   2947.29016      0.00034
    32.37000   3019.00000   2951.00327      0.00033
    32.38000   2919.00000   2954.83023      0.00034
    32.39000   3002.00000   2958.76793      0.00033
    32.40000   3006.00000   2962.81011      0.00033
    32.41000   2943.00000   2966.94381      0.00034
    32.42000   2996.00000   2971.13064      0.00033
    32.43000   2988.00000   2975.30364      0.00033
    32.44000   2988.00000   2979.62819      0.00033
    32.45000   2910.00000   2984.46220      0.00034
    32.46000   2951.00000   2989.48302      0.00034
    32.47000   2932.00000   2994.63898      0.00034
    32.48000   2899.00000   2999.93152      0.00034
    32.49000   3040.00000   3005.36101      0.00033
    32.50000   2951.00000   3010.92736      0.00034
    32.51000   2972.00000   3016.63028      0.00034
    32.52000   3006.00000   3022.46926      0.00033
    32.53000   2958.00000   3028.44354      0.00034
    32.54000   2973.00000   3034.55204      0.00034
    32.55000   2975.00000   3040.79335      0.00034
    32.56000   2981.00000   3047.16545      0.00034
    32.57000   2963.00000   3053.66631      0.00034
    32.58000   2942.00000   3060.29607      0.00034
    32.59000   3036.00000   3067.05062      0.00033
    32.60000   3017.00000   3073.92644      0.00033
    32.61000   3090.00000   3080.91958      0.00032
    32.62000   2921.00000   3088.02584      0.00034
    32.63000   3031.00000   3095.24055      0.00033
    32.64000   3049.00000   3102.55859      0.00033
    32.65000   2994.00000   3109.97431      0.00033
    32.66000   2997.00000   3117.48072      0.00033
    32.67000   3032.00000   3125.07039      0.00033
    32.68000   2997.00000   3132.73645      0.00033
    32.69000   3075.00000   3140.47104      0.00033
    32.70000   3211.00000   3148.26570      0.00031
    32.71000   3025.00000   3156.11148      0.00033
    32.72000   3087.00000   3163.99902      0.00032
    32.73000   3093.00000   3171.91862      0.00032
    32.74000   3076.00000   3179.86042      0.00033
    32.75000   3127.00000   3187.81429      0.00032
    32.76000   3148.00000   3195.76851      0.00032
    32.77000   3115.00000   3203.71207      0.00032
    32.78000   3196.00000   3211.63445      0.00031
    32.79000   3118.00000   3219.53097      0.00032
    32.80000   3194.00000   3227.39557      0.00031
    32.81000   3183.00000   3235.21486      0.00031
    32.82000   3056.00000   3242.98007      0.00033
    32.83000   3273.00000   3250.68416      0.00031
    32.84000   3271.00000   3258.32114      0.00031
    32.85000   3210.00000   3265.88623      0.00031
    32.86000   3241.00000   3273.37592      0.00031
    32.87000   3213.00000   3280.78811      0.00031
    32.88000   3214.00000   3288.12226      0.00031
    32.89000   3261.00000   3295.37944      0.00031
    32.90000   3290.00000   3302.56225      0.00030
    32.91000   3330.00000   3309.67478      0.00030
    32.92000   3269.00000   3316.72266      0.00031
    32.93000   3247.00000   3323.70832      0.00031
    32.94000   3352.00000   3330.62172      0.00030
    32.95000   3343.00000   3337.50582      0.00030
    32.96000   3247.00000   3344.43533      0.00031
    32.97000   3291.00000   3351.37284      0.00030
    32.98000   3298.00000   3358.32569      0.00030
    32.99000   3330.00000   3365.30319      0.00030
    33.00000   3334.00000   3372.32462      0.00030
    33.01000   3305.00000   3379.41175      0.00030
    33.02000   3349.00000   3386.58475      0.00030
    33.03000   3351.00000   3393.86409      0.00030
    33.04000   3324.00000   3401.27089      0.00030
    33.05000   3301.00000   3408.82678      0.00030
    33.06000   3361.00000   3416.55386      0.00030
    33.07000   3418.00000   3424.47453      0.00029
    33.08000   3383.00000   3432.61149      0.00030
    33.09000   3447.00000   3440.98774      0.00029
    33.10000   3429.00000   3449.62630      0.00029
    33.11000   3357.00000   3458.54886      0.00030
    33.12000   3363.00000   3467.77805      0.00030
    33.13000   3347.00000   3477.33685      0.00030
    33.14000   3516.00000   3487.24752      0.00028
    33.15000   3394.00000   3497.53179      0.00029
    33.16000   3494.00000   3508.21089      0.00029
    33.17000   3394.00000   3519.30573      0.00029
    33.18000   3480.00000   3530.83614      0.00029
    33.19000   3494.00000   3542.81669      0.00029
    33.20000   3467.00000   3555.26532      0.00029
    33.21000   3519.00000   3568.19927      0.00028
    33.22000   3561.00000   3581.63306      0.00028
    33.23000   3565.00000   3595.57915      0.00028
    33.24000   3397.00000   3610.04804      0.00029
    33.25000   3485.00000   3625.04797      0.00029
    33.26000   3589.00000   3640.58475      0.00028
    33.27000   3530.00000   3656.66143      0.00028
    33.28000   3592.00000   3673.27814      0.00028
    33.29000   3580.00000   3690.43179      0.00028
    33.30000   3711.00000   3708.11584      0.00027
    33.31000   3725.00000   3726.32004      0.00027
    33.32000   3712.00000   3745.03026      0.00027
    33.33000   3779.00000   3764.22820      0.00026
    33.34000   3829.00000   3783.89127      0.00026
    33.35000   3792.00000   3803.99237      0.00026
    33.36000   3726.00000   3824.49981      0.00027
    33.37000   3788.00000   3845.37726      0.00026
    33.38000   3909.00000   3866.58366      0.00026
    33.39000   3911.00000   3888.07358      0.00026
    33.40000   3964.00000   3909.79698      0.00025
    33.41000   3952.00000   3931.69578      0.00025
    33.42000   4149.00000   3953.70716      0.00024
    33.43000   4118.00000   3975.76989      0.00024
    33.44000   4127.00000   3997.81628      0.00024
    33.45000   4152.00000   4019.77413      0.00024
    33.46000   4138.00000   4041.56753      0.00024
    33.47000   4143.00000   4063.11717      0.00024
    33.48000   4190.00000   4084.34012      0.00024
    33.49000   4109.00000   4105.14974      0.00024
    33.50000   4247.00000   4125.45705      0.00024
    33.51000   4301.00000   4145.16927      0.00023
    33.52000   4243.00000   4164.18939      0.00024
    33.53000   4373.00000   4182.41493      0.00023
    33.54000   4366.00000   4199.74290      0.00023
    33.55000   4261.00000   4216.07643      0.00023
    33.56000   4230.00000   4231.28928      0.00024
    33.57000   4457.00000   4245.25744      0.00022
    33.58000   4495.00000   4257.85133      0.00022
    33.59000   4393.00000   4268.93434      0.00023
    33.60000   4301.00000   4278.36340      0.00023
    33.61000   4428.00000   4285.99007      0.00023
    33.62000   4486.00000   4291.66271      0.00022
    33.63000   4431.00000   4295.22973      0.00023
    33.64000   4435.00000   4296.54393      0.00023
    33.65000   4427.00000   4295.46810      0.00023
    33.66000   4513.00000   4291.88161      0.00022
    33.67000   4471.00000   4285.68765      0.00022
    33.68000   4438.00000   4276.82104      0.00023
    33.69000   4560.00000   4265.25528      0.00022
    33.70000   4407.00000   4251.00848      0.00023
    33.71000   4406.00000   4234.14740      0.00023
    33.72000   4327.00000   4214.78887      0.00023
    33.73000   4282.00000   4193.09799      0.00023
    33.74000   4272.00000   4169.28254      0.00023
    33.75000   4317.00000   4143.57658      0.00023
    33.76000   4186.00000   4116.23286      0.00024
    33.77000   4124.00000   4087.64124      0.00024
    33.78000   4156.00000   4058.27845      0.00024
    33.79000   4236.00000   4028.30459      0.00024
    33.80000   4158.00000   3998.00389      0.00024
    33.81000   3986.00000   3967.66636      0.00025
    33.82000   3949.00000   3937.56249      0.00025
    33.83000   3932.00000   3907.94030      0.00025
    33.84000   3908.00000   3879.02330      0.00026
    33.85000   3905.00000   3850.99297      0.00026
    33.86000   3819.00000   3823.99884      0.00026
    33.87000   3889.00000   3798.20740      0.00026
    33.88000   3889.00000   3773.74872      0.00026
    33.89000   3766.00000   3750.73301      0.00027
    33.90000   3695.00000   3729.25636      0.00027
    33.91000   3719.00000   3709.40362      0.00027
    33.92000   3605.00000   3691.25105      0.00028
    33.93000   3651.00000   3674.86875      0.00027
    33.94000   3697.00000   3660.32286      0.00027
    33.95000   3654.00000   3647.67742      0.00027
    33.96000   3657.00000   3636.99605      0.00027
    33.97000   3593.00000   3628.34329      0.00028
    33.98000   3695.00000   3621.78569      0.00027
    33.99000   3647.00000   3617.39272      0.00027
    34.00000   3645.00000   3615.23734      0.00027
    34.01000   3623.00000   3615.39647      0.00028
    34.02000   3584.00000   3617.95118      0.00028
    34.03000   3736.00000   3622.98649      0.00027
    34.04000   3732.00000   3630.58928      0.00027
    34.05000   3673.00000   3640.85052      0.00027
    34.06000   3618.00000   3653.86397      0.00028
    34.07000   3705.00000   3669.72417      0.00027
    34.08000   3779.00000   3688.52494      0.00026
    34.09000   3755.00000   3710.35771      0.00027
    34.10000   3762.00000   3735.30958      0.00027
    34.11000   3677.00000   3763.46094      0.00027
    34.12000   3737.00000   3794.88271      0.00027
    34.13000   3796.00000   3829.63326      0.00026
    34.14000   3816.00000   3867.75491      0.00026
    34.15000   3861.00000   3909.26994      0.00026
    34.16000   4040.00000   3954.17618      0.00025
    34.17000   4001.00000   4002.44200      0.00025
    34.18000   4000.00000   4054.00081      0.00025
    34.19000   4131.00000   4108.74483      0.00024
    34.20000   4118.00000   4166.51837      0.00024
    34.21000   4242.00000   4227.11046      0.00024
    34.22000   4250.00000   4290.24702      0.00024
    34.23000   4246.00000   4355.58279      0.00024
    34.24000   4483.00000   4422.69327      0.00022
    34.25000   4638.00000   4491.06707      0.00022
    34.26000   4584.00000   4560.09960      0.00022
    34.27000   4625.00000   4629.08849      0.00022
    34.28000   4753.00000   4697.23256      0.00021
    34.29000   4901.00000   4763.63492      0.00020
    34.30000   4868.00000   4827.30939      0.00021
    34.31000   4924.00000   4887.21080      0.00020
    34.32000   4998.00000   4942.28068      0.00020
    34.33000   4979.00000   4991.39047      0.00020
    34.34000   5056.00000   5033.46717      0.00020
    34.35000   4958.00000   5067.52081      0.00020
    34.36000   5011.00000   5092.69145      0.00020
    34.37000   5057.00000   5108.29631      0.00020
    34.38000   5063.00000   5113.86890      0.00020
    34.39000   5040.00000   5109.18320      0.00020
    34.40000   5026.00000   5094.26012      0.00020
    34.41000   5103.00000   5069.35450      0.00020
    34.42000   5193.00000   5034.92468      0.00019
    34.43000   5006.00000   4991.58981      0.00020
    34.44000   4962.00000   4940.08257      0.00020
    34.45000   4929.00000   4881.20600      0.00020
    34.46000   4870.00000   4815.80440      0.00021
    34.47000   4685.00000   4744.73353      0.00021
    34.48000   4677.00000   4668.79839      0.00021
    34.49000   4602.00000   4588.85549      0.00022
    34.50000   4469.00000   4505.81335      0.00022
    34.51000   4220.00000   4420.56590      0.00024
    34.52000   4217.00000   4334.00543      0.00024
    34.53000   4203.00000   4247.00991      0.00024
    34.54000   4114.00000   4160.42031      0.00024
    34.55000   4025.00000   4075.01287      0.00025
    34.56000   3838.00000   3991.47908      0.00026
    34.57000   3774.00000   3910.40364      0.00026
    34.58000   3771.00000   3832.21993      0.00027
    34.59000   3667.00000   3757.28968      0.00027
    34.60000   3564.00000   3685.88217      0.00028
    34.61000   3585.00000   3618.16149      0.00028
    34.62000   3439.00000   3554.21097      0.00029
    34.63000   3414.00000   3494.04894      0.00029
    34.64000   3363.00000   3437.63972      0.00030
    34.65000   3333.00000   3384.90771      0.00030
    34.66000   3334.00000   3335.74795      0.00030
    34.67000   3284.00000   3290.03183      0.00030
    34.68000   3266.00000   3247.61440      0.00031
    34.69000   3225.00000   3208.34008      0.00031
    34.70000   3157.00000   3172.04830      0.00032
    34.71000   3093.00000   3138.58371      0.00032
    34.72000   3057.00000   3107.78920      0.00033
    34.73000   3067.00000   3079.43394      0.00033
    34.74000   2972.00000   3053.32716      0.00034
    34.75000   3200.00000   3029.36594      0.00031
    34.76000   3113.00000   3007.41007      0.00032
    34.77000   3165.00000   2987.31984      0.00032
    34.78000   3042.00000   2968.96472      0.00033
    34.79000   2990.00000   2952.22396      0.00033
    34.80000   2993.00000   2936.98701      0.00033
    34.81000   2994.00000   2923.15354      0.00033
    34.82000   3017.00000   2910.63352      0.00033
    34.83000   3047.00000   2899.34688      0.00033
    34.84000   2955.00000   2889.22328      0.00034
    34.85000   2915.00000   2880.20160      0.00034
    34.86000   3032.00000   2872.22949      0.00033
    34.87000   3024.00000   2865.26313      0.00033
    34.88000   2931.00000   2859.26574      0.00034
    34.89000   2927.00000   2854.20167      0.00034
    34.90000   2895.00000   2850.04210      0.00035
    34.91000   2902.00000   2846.76869      0.00034
    34.92000   2907.00000   2844.36714      0.00034
    34.93000   2979.00000   2842.82423      0.00034
    34.94000   2934.00000   2842.12780      0.00034
    34.95000   2890.00000   2842.27042      0.00035
    34.96000   3009.00000   2843.18409      0.00033
    34.97000   3042.00000   2844.72979      0.00033
    34.98000   2958.00000   2847.41723      0.00034
    34.99000   2969.00000   2851.03194      0.00034
    35.00000   2994.00000   2855.52396      0.00033
    35.01000   2941.00000   2860.82962      0.00034
    35.02000   2918.00000   2866.93145      0.00034
    35.03000   2907.00000   2873.80500      0.00034
    35.04000   3007.00000   2881.42893      0.00033
    35.05000   3002.00000   2889.76170      0.00033
    35.06000   2866.00000   2898.68904      0.00035
    35.07000   2997.00000   2908.19022      0.00033
    35.08000   3054.00000   2918.19734      0.00033
    35.09000   2973.00000   2928.62083      0.00034
    35.10000   3009.00000   2939.35535      0.00033
    35.11000   2992.00000   2950.27874      0.00033
    35.12000   3053.00000   2961.25121      0.00033
    35.13000   3117.00000   2972.11387      0.00032
    35.14000   3077.00000   2982.68861      0.00032
    35.15000   3001.00000   2992.77887      0.00033
    35.16000   3102.00000   3002.17979      0.00032
    35.17000   2973.00000   3010.67404      0.00034
    35.18000   3033.00000   3018.03819      0.00033
    35.19000   3072.00000   3024.05035      0.00033
    35.20000   3020.00000   3028.49840      0.00033
    35.21000   3093.00000   3031.18939      0.00032
    35.22000   3110.00000   3031.95938      0.00032
    35.23000   3055.00000   3030.68320      0.00033
    35.24000   3110.00000   3027.28291      0.00032
    35.25000   2978.00000   3021.73415      0.00034
    35.26000   3052.00000   3014.06959      0.00033
    35.27000   3014.00000   3004.37887      0.00033
    35.28000   3061.00000   2992.80445      0.00033
    35.29000   3057.00000   2979.53271      0.00033
    35.30000   3069.00000   2964.78756      0.00033
    35.31000   3038.00000   2948.81739      0.00033
    35.32000   2971.00000   2931.88233      0.00034
    35.33000   3037.00000   2914.24329      0.00033
    35.34000   3020.00000   2896.15223      0.00033
    35.35000   3034.00000   2877.84448      0.00033
    35.36000   2978.00000   2859.53327      0.00034
    35.37000   2873.00000   2841.40653      0.00035
    35.38000   2860.00000   2823.62564      0.00035
    35.39000   2953.00000   2806.32575      0.00034
    35.40000   2914.00000   2789.61727      0.00034
    35.41000   2877.00000   2773.58806      0.00035
    35.42000   2820.00000   2758.30604      0.00035
    35.43000   2899.00000   2743.82199      0.00034
    35.44000   2853.00000   2730.17219      0.00035
    35.45000   2900.00000   2717.38099      0.00034
    35.46000   2912.00000   2705.46310      0.00034
    35.47000   2846.00000   2694.42556      0.00035
    35.48000   2899.00000   2684.26948      0.00034
    35.49000   2751.00000   2674.99157      0.00036
    35.50000   2864.00000   2666.58538      0.00035
    35.51000   2784.00000   2659.04229      0.00036
    35.52000   2757.00000   2652.35215      0.00036
    35.53000   2846.00000   2646.50469      0.00035
    35.54000   2810.00000   2641.48972      0.00036
    35.55000   2759.00000   2637.29761      0.00036
    35.56000   2719.00000   2633.91984      0.00037
    35.57000   2778.00000   2631.34938      0.00036
    35.58000   2746.00000   2629.58101      0.00036
    35.59000   2796.00000   2628.61164      0.00036
    35.60000   2798.00000   2628.44055      0.00036
    35.61000   2813.00000   2629.06960      0.00036
    35.62000   2810.00000   2630.50345      0.00036
    35.63000   2738.00000   2632.74977      0.00037
    35.64000   2762.00000   2635.81976      0.00036
    35.65000   2732.00000   2639.72755      0.00037
    35.66000   2873.00000   2644.48519      0.00035
    35.67000   2825.00000   2650.11313      0.00035
    35.68000   2796.00000   2656.63602      0.00036
    35.69000   2796.00000   2664.08019      0.00036
    35.70000   2739.00000   2672.47464      0.00037
    35.71000   2744.00000   2681.85125      0.00036
    35.72000   2806.00000   2692.24461      0.00036
    35.73000   2868.00000   2703.69230      0.00035
    35.74000   2856.00000   2716.23323      0.00035
    35.75000   2939.00000   2729.90253      0.00034
    35.76000   2932.00000   2744.74487      0.00034
    35.77000   2895.00000   2760.80425      0.00035
    35.78000   2913.00000   2778.12477      0.00034
    35.79000   2958.00000   2796.75091      0.00034
    35.80000   2894.00000   2816.71301      0.00035
    35.81000   2966.00000   2838.01805      0.00034
    35.82000   2986.00000   2860.71957      0.00033
    35.83000   2952.00000   2884.93865      0.00034
    35.84000   2968.00000   2910.62354      0.00034
    35.85000   3020.00000   2937.80561      0.00033
    35.86000   3119.00000   2966.48629      0.00032
    35.87000   3092.00000   2996.66323      0.00032
    35.88000   3176.00000   3028.32113      0.00031
    35.89000   3236.00000   3061.42958      0.00031
    35.90000   3207.00000   3095.94055      0.00031
    35.91000   3239.00000   3131.78577      0.00031
    35.92000   3224.00000   3168.87405      0.00031
    35.93000   3336.00000   3207.08851      0.00030
    35.94000   3304.00000   3246.28373      0.00030
    35.95000   3356.00000   3286.28300      0.00030
    35.96000   3455.00000   3326.87592      0.00029
    35.97000   3446.00000   3367.81650      0.00029
    35.98000   3534.00000   3408.82140      0.00028
    35.99000   3659.00000   3449.56701      0.00027
    36.00000   3604.00000   3489.69327      0.00028
    36.01000   3674.00000   3528.80685      0.00027
    36.02000   3651.00000   3566.48088      0.00027
    36.03000   3810.00000   3602.26007      0.00026
    36.04000   3808.00000   3635.66629      0.00026
    36.05000   3908.00000   3666.20017      0.00026
    36.06000   3866.00000   3693.32111      0.00026
    36.07000   3881.00000   3716.59993      0.00026
    36.08000   3908.00000   3736.00605      0.00026
    36.09000   3893.00000   3750.86134      0.00026
    36.10000   4078.00000   3760.80431      0.00025
    36.11000   4081.00000   3765.59128      0.00025
    36.12000   4036.00000   3765.07261      0.00025
    36.13000   3935.00000   3759.20284      0.00025
    36.14000   3972.00000   3748.04350      0.00025
    36.15000   3990.00000   3731.77149      0.00025
    36.16000   3894.00000   3710.66789      0.00026
    36.17000   3897.00000   3685.10145      0.00026
    36.18000   3893.00000   3655.52148      0.00026
    36.19000   3809.00000   3622.43563      0.00026
    36.20000   3854.00000   3586.38579      0.00026
    36.21000   3739.00000   3547.92564      0.00027
    36.22000   3646.00000   3507.59323      0.00027
    36.23000   3659.00000   3465.91104      0.00027
    36.24000   3528.00000   3423.37015      0.00028
    36.25000   3580.00000   3380.40803      0.00028
    36.26000   3631.00000   3337.40386      0.00028
    36.27000   3468.00000   3294.66704      0.00029
    36.28000   3375.00000   3252.40505      0.00030
    36.29000   3332.00000   3210.58301      0.00030
    36.30000   3304.00000   3169.35630      0.00030
    36.31000   3310.00000   3130.67177      0.00030
    36.32000   3355.00000   3093.79663      0.00030
    36.33000   3208.00000   3058.63934      0.00031
    36.34000   3200.00000   3025.01382      0.00031
    36.35000   3114.00000   2992.93809      0.00032
    36.36000   3082.00000   2962.42171      0.00032
    36.37000   3080.00000   2933.45849      0.00032
    36.38000   3041.00000   2906.02975      0.00033
    36.39000   2937.00000   2880.10678      0.00034
    36.40000   2838.00000   2855.65044      0.00035
    36.41000   2895.00000   2832.61808      0.00035
    36.42000   2880.00000   2810.96446      0.00035
    36.43000   2895.00000   2790.64324      0.00035
    36.44000   2832.00000   2771.60651      0.00035
    36.45000   2872.00000   2753.77933      0.00035
    36.46000   2899.00000   2737.08725      0.00034
    36.47000   2841.00000   2721.50041      0.00035
    36.48000   2882.00000   2706.97183      0.00035
    36.49000   2819.00000   2693.44703      0.00035
    36.50000   2789.00000   2680.85521      0.00036
    36.51000   2767.00000   2669.14301      0.00036
    36.52000   2772.00000   2658.27319      0.00036
    36.53000   2758.00000   2648.20123      0.00036
    36.54000   2858.00000   2638.88102      0.00035
    36.55000   2815.00000   2630.25892      0.00036
    36.56000   2683.00000   2622.29691      0.00037
    36.57000   2720.00000   2614.95181      0.00037
    36.58000   2754.00000   2608.18818      0.00036
    36.59000   2737.00000   2601.96989      0.00037
    36.60000   2674.00000   2596.26204      0.00037
    36.61000   2681.00000   2591.03145      0.00037
    36.62000   2678.00000   2586.24665      0.00037
    36.63000   2624.00000   2581.87773      0.00038
    36.64000   2702.00000   2577.89642      0.00037
    36.65000   2555.00000   2574.27591      0.00039
    36.66000   2690.00000   2570.99036      0.00037
    36.67000   2647.00000   2568.01519      0.00038
    36.68000   2622.00000   2565.32773      0.00038
    36.69000   2646.00000   2562.90650      0.00038
    36.70000   2625.00000   2560.73160      0.00038
    36.71000   2633.00000   2558.78551      0.00038
    36.72000   2678.00000   2557.04969      0.00037
    36.73000   2656.00000   2555.49105      0.00038
    36.74000   2563.00000   2554.08564      0.00039
    36.75000   2623.00000   2552.82801      0.00038
    36.76000   2610.00000   2551.70425      0.00038
    36.77000   2651.00000   2550.69925      0.00038
    36.78000   2750.00000   2549.79902      0.00036
    36.79000   2595.00000   2548.99068      0.00039
    36.80000   2665.00000   2548.26277      0.00038
    36.81000   2663.00000   2547.60652      0.00038
    36.82000   2669.00000   2547.02257      0.00037
    36.83000   2658.00000   2546.50216      0.00038
    36.84000   2660.00000   2545.95843      0.00038
    36.85000   2640.00000   2545.43152      0.00038
    36.86000   2649.00000   2544.92609      0.00038
    36.87000   2659.00000   2544.43806      0.00038
    36.88000   2628.00000   2543.96448      0.00038
    36.89000   2659.00000   2543.50378      0.00038
    36.90000   2705.00000   2543.05577      0.00037
    36.91000   2689.00000   2542.62156      0.00037
    36.92000   2712.00000   2542.20361      0.00037
    36.93000   2709.00000   2541.80573      0.00037
    36.94000   2725.00000   2541.43165      0.00037
    36.95000   2695.00000   2541.08354      0.00037
    36.96000   2720.00000   2540.76822      0.00037
    36.97000   2653.00000   2540.49187      0.00038
    36.98000   2604.00000   2540.26091      0.00038
    36.99000   2592.00000   2540.08130      0.00039
    37.00000   2548.00000   2539.94949      0.00039
    37.01000   2671.00000   2539.86433      0.00037
    37.02000   2696.00000   2539.83302      0.00037
    37.03000   2679.00000   2539.85632      0.00037
    37.04000   2752.00000   2539.93164      0.00036
    37.05000   2572.00000   2540.05200      0.00039
    37.06000   2606.00000   2540.21176      0.00038
    37.07000   2680.00000   2540.40195      0.00037
    37.08000   2709.00000   2540.61114      0.00037
    37.09000   2634.00000   2540.82600      0.00038
    37.10000   2635.00000   2541.03169      0.00038
    37.11000   2723.00000   2541.21245      0.00037
    37.12000   2795.00000   2541.35238      0.00036
    37.13000   2714.00000   2541.43636      0.00037
    37.14000   2663.00000   2541.45071      0.00038
    37.15000   2702.00000   2541.38454      0.00037
    37.16000   2692.00000   2541.23056      0.00037
    37.17000   2697.00000   2540.98604      0.00037
    37.18000   2659.00000   2540.65339      0.00038
    37.19000   2725.00000   2540.23930      0.00037
    37.20000   2637.00000   2539.75534      0.00038
    37.21000   2685.00000   2539.22068      0.00037
    37.22000   2619.00000   2538.65772      0.00038
    37.23000   2601.00000   2538.08998      0.00038
    37.24000   2714.00000   2537.54354      0.00037
    37.25000   2645.00000   2537.04660      0.00038
    37.26000   2610.00000   2536.62546      0.00038
    37.27000   2627.00000   2536.30360      0.00038
    37.28000   2681.00000   2536.10105      0.00037
    37.29000   2657.00000   2536.03321      0.00038
    37.30000   2593.00000   2536.10995      0.00039
    37.31000   2623.00000   2536.33510      0.00038
    37.32000   2599.00000   2536.70614      0.00038
    37.33000   2624.00000   2537.21413      0.00038
    37.34000   2635.00000   2537.84391      0.00038
    37.35000   2596.00000   2538.57472      0.00039
    37.36000   2594.00000   2539.38260      0.00039
    37.37000   2648.00000   2540.23742      0.00038
    37.38000   2679.00000   2541.07934      0.00037
    37.39000   2678.00000   2541.87130      0.00037
    37.40000   2596.00000   2542.58040      0.00039
    37.41000   2611.00000   2543.16360      0.00038
    37.42000   2615.00000   2543.57886      0.00038
    37.43000   2549.00000   2543.78888      0.00039
    37.44000   2599.00000   2543.75996      0.00038
    37.45000   2526.00000   2543.46468      0.00040
    37.46000   2591.00000   2542.88396      0.00039
    37.47000   2584.00000   2542.00849      0.00039
    37.48000   2721.00000   2540.84007      0.00037
    37.49000   2615.00000   2539.39502      0.00038
    37.50000   2600.00000   2537.72345      0.00038
    37.51000   2608.00000   2535.87012      0.00038
    37.52000   2549.00000   2533.66127      0.00039
    37.53000   2539.00000   2531.14064      0.00039
    37.54000   2571.00000   2528.45257      0.00039
    37.55000   2530.00000   2525.65607      0.00040
    37.56000   2491.00000   2522.79694      0.00040
    37.57000   2501.00000   2519.92020      0.00040
    37.58000   2487.00000   2517.06817      0.00040
    37.59000   2461.00000   2514.27998      0.00041
    37.60000   2506.00000   2511.59353      0.00040
    37.61000   2449.00000   2509.04165      0.00041
    37.62000   2525.00000   2506.63320      0.00040
    37.63000   2511.00000   2504.38097      0.00040
    37.64000   2469.00000   2502.30817      0.00041
    37.65000   2467.00000   2500.42482      0.00041
    37.66000   2502.00000   2498.73599      0.00040
    37.67000   2473.00000   2497.24172      0.00040
    37.68000   2475.00000   2495.93954      0.00040
    37.69000   2450.00000   2494.82249      0.00041
    37.70000   2460.00000   2493.88027      0.00041
    37.71000   2520.00000   2493.09984      0.00040
    37.72000   2466.00000   2492.46565      0.00041
    37.73000   2406.00000   2491.96006      0.00042
    37.74000   2428.00000   2491.56353      0.00041
    37.75000   2371.00000   2491.25504      0.00042
    37.76000   2468.00000   2491.01211      0.00041
    37.77000   2406.00000   2490.81042      0.00042
    37.78000   2428.00000   2490.62592      0.00041
    37.79000   2437.00000   2490.43373      0.00041
    37.80000   2335.00000   2490.20858      0.00043
    37.81000   2407.00000   2489.92509      0.00042
    37.82000   2435.00000   2489.55816      0.00041
    37.83000   2487.00000   2489.08318      0.00040
    37.84000   2425.00000   2488.47635      0.00041
    37.85000   2372.00000   2487.71497      0.00042
    37.86000   2364.00000   2486.77771      0.00042
    37.87000   2476.00000   2485.64482      0.00040
    37.88000   2408.00000   2484.29837      0.00042
    37.89000   2309.00000   2482.72214      0.00043
    37.90000   2333.00000   2480.90002      0.00043
    37.91000   2423.00000   2478.82244      0.00041
    37.92000   2361.00000   2476.50450      0.00042
    37.93000   2405.00000   2473.92297      0.00042
    37.94000   2399.00000   2471.07880      0.00042
    37.95000   2291.00000   2467.97180      0.00044
    37.96000   2311.00000   2464.60657      0.00043
    37.97000   2317.00000   2460.99067      0.00043
    37.98000   2318.00000   2457.13457      0.00043
    37.99000   2283.00000   2453.05147      0.00044
    38.00000   2322.00000   2448.75719      0.00043
    38.01000   2309.00000   2444.26987      0.00043
    38.02000   2241.00000   2439.60984      0.00045
    38.03000   2316.00000   2434.79926      0.00043
    38.04000   2293.00000   2429.86193      0.00044
    38.05000   2235.00000   2424.82298      0.00045
    38.06000   2223.00000   2419.70857      0.00045
    38.07000   2354.00000   2414.54567      0.00042
    38.08000   2325.00000   2409.36179      0.00043
    38.09000   2322.00000   2404.18428      0.00043
    38.10000   2305.00000   2399.03974      0.00043
    38.11000   2273.00000   2393.95579      0.00044
    38.12000   2219.00000   2388.95902      0.00045
    38.13000   2212.00000   2384.07495      0.00045
    38.14000   2239.00000   2379.32795      0.00045
    38.15000   2299.00000   2374.74092      0.00043
    38.16000   2251.00000   2370.33506      0.00044
    38.17000   2207.00000   2366.12953      0.00045
    38.18000   2154.00000   2362.14118      0.00046
    38.19000   2160.00000   2358.38413      0.00046
    38.20000   2182.00000   2354.86945      0.00046
    38.21000   2141.00000   2351.60491      0.00047
    38.22000   2205.00000   2348.59438      0.00045
    38.23000   2156.00000   2345.83696      0.00046
    38.24000   2135.00000   2343.32479      0.00047
    38.25000   2219.00000   2341.02968      0.00045
    38.26000   2222.00000   2338.93257      0.00045
    38.27000   2222.00000   2337.14431      0.00045
    38.28000   2262.00000   2335.56569      0.00044
    38.29000   2197.00000   2334.16032      0.00046
    38.30000   2191.00000   2332.87395      0.00046
    38.31000   2201.00000   2331.66001      0.00045
    38.32000   2191.00000   2330.46456      0.00046
    38.33000   2247.00000   2329.21777      0.00045
    38.34000   2209.00000   2327.84081      0.00045
    38.35000   2129.00000   2326.26502      0.00047
    38.36000   2082.00000   2324.41172      0.00048
    38.37000   2204.00000   2322.19955      0.00045
    38.38000   2200.00000   2319.54967      0.00045
    38.39000   2147.00000   2316.39008      0.00047
    38.40000   2168.00000   2312.66026      0.00046
    38.41000   2180.00000   2308.31581      0.00046
    38.42000   2200.00000   2303.33241      0.00045
    38.43000   2252.00000   2297.70854      0.00044
    38.44000   2184.00000   2291.46651      0.00046
    38.45000   2134.00000   2284.65144      0.00047
    38.46000   2148.00000   2277.32832      0.00047
    38.47000   2141.00000   2269.57736      0.00047
    38.48000   2149.00000   2261.48869      0.00047
    38.49000   2096.00000   2253.15680      0.00048
    38.50000   2149.00000   2244.67507      0.00047
    38.51000   2144.00000   2236.12976      0.00047
    38.52000   2146.00000   2227.60022      0.00047
    38.53000   2086.00000   2219.15562      0.00048
    38.54000   2014.00000   2210.85365      0.00050
    38.55000   2022.00000   2202.74094      0.00049
    38.56000   1991.00000   2194.85380      0.00050
    38.57000   2080.00000   2187.21935      0.00048
    38.58000   2014.00000   2179.85672      0.00050
    38.59000   2042.00000   2172.77828      0.00049
    38.60000   2026.00000   2165.99089      0.00049
    38.61000   2028.00000   2159.49692      0.00049
    38.62000   2022.00000   2153.29506      0.00049
    38.63000   2031.00000   2147.38051      0.00049
    38.64000   2016.00000   2141.74691      0.00050
    38.65000   1974.00000   2136.38586      0.00051
    38.66000   2040.00000   2131.28666      0.00049
    38.67000   1960.00000   2126.43689      0.00051
    38.68000   2000.00000   2121.83153      0.00050
    38.69000   2031.00000   2117.47036      0.00049
    38.70000   2034.00000   2113.33130      0.00049
    38.71000   2007.00000   2109.40123      0.00050
    38.72000   1984.00000   2105.66866      0.00050
    38.73000   1931.00000   2102.12232      0.00052
    38.74000   1992.00000   2098.75124      0.00050
    38.75000   1966.00000   2095.54484      0.00051
    38.76000   1992.00000   2092.49298      0.00050
    38.77000   1948.00000   2089.58604      0.00051
    38.78000   1928.00000   2086.81491      0.00052
    38.79000   1946.00000   2084.17106      0.00051
    38.80000   1925.00000   2081.64660      0.00052
    38.81000   1939.00000   2079.23435      0.00052
    38.82000   1925.00000   2076.92797      0.00052
    38.83000   1967.00000   2074.72086      0.00051
    38.84000   1973.00000   2072.60592      0.00051
    38.85000   2014.00000   2070.58145      0.00050
    38.86000   1947.00000   2068.64393      0.00051
    38.87000   1932.00000   2066.77114      0.00052
    38.88000   1916.00000   2064.96527      0.00052
    38.89000   1911.00000   2063.22722      0.00052
    38.90000   1885.00000   2061.55415      0.00053
    38.91000   1973.00000   2059.94295      0.00051
    38.92000   1942.00000   2058.39002      0.00051
    38.93000   1987.00000   2056.89257      0.00050
    38.94000   1907.00000   2055.44850      0.00052
    38.95000   1927.00000   2054.05569      0.00052
    38.96000   2013.00000   2052.71211      0.00050
    38.97000   1947.00000   2051.41597      0.00051
    38.98000   1883.00000   2050.16568      0.00053
    38.99000   1826.00000   2048.95993      0.00055
    39.00000   1897.00000   2047.79810      0.00053
    39.01000   1933.00000   2046.68068      0.00052
    39.02000   1984.00000   2045.60436      0.00050
    39.03000   1988.00000   2044.55933      0.00050
    39.04000   1976.00000   2043.54992      0.00051
    39.05000   1943.00000   2042.57684      0.00051
    39.06000   1955.00000   2041.63830      0.00051
    39.07000   1909.00000   2040.73396      0.00052
    39.08000   1851.00000   2039.86307      0.00054
    39.09000   1906.00000   2039.02479      0.00052
    39.10000   1939.00000   2038.21832      0.00052
    39.11000   1935.00000   2037.44294      0.00052
    39.12000   1926.00000   2036.69794      0.00052
    39.13000   1878.00000   2035.98265      0.00053
    39.14000   1895.00000   2035.29645      0.00053
    39.15000   1969.00000   2034.63873      0.00051
    39.16000   1947.00000   2034.00892      0.00051
    39.17000   1901.00000   2033.40648      0.00053
    39.18000   1833.00000   2032.83103      0.00055
    39.19000   1948.00000   2032.28225      0.00051
    39.20000   1949.00000   2031.75851      0.00051
    39.21000   1955.00000   2031.25899      0.00051
    39.22000   1934.00000   2030.78360      0.00052
    39.23000   1926.00000   2030.33194      0.00052
    39.24000   1810.00000   2029.90379      0.00055
    39.25000   1912.00000   2029.49889      0.00052
    39.26000   1918.00000   2029.11320      0.00052
    39.27000   1964.00000   2028.74365      0.00051
    39.28000   1914.00000   2028.39141      0.00052
    39.29000   1954.00000   2028.05496      0.00051
    39.30000   1860.00000   2027.73113      0.00054
    39.31000   1856.00000   2027.41630      0.00054
    39.32000   1928.00000   2027.10615      0.00052
    39.33000   1957.00000   2026.79384      0.00051
    39.34000   1947.00000   2026.46598      0.00051
    39.35000   1892.00000   2026.08288      0.00053
    39.36000   1890.00000   2025.59099      0.00053
    39.37000   1907.00000   2025.18101      0.00052
    39.38000   1923.00000   2025.08261      0.00052
    39.39000   1963.00000   2025.06310      0.00051
    39.40000   1878.00000   2025.06893      0.00053
    39.41000   1907.00000   2025.09705      0.00052
    39.42000   1960.00000   2025.14668      0.00051
    39.43000   1953.00000   2025.21968      0.00051
    39.44000   1982.00000   2025.31646      0.00050
    39.45000   1893.00000   2025.43730      0.00053
    39.46000   1922.00000   2025.58271      0.00052
    39.47000   1889.00000   2025.75292      0.00053
    39.48000   1911.00000   2025.94918      0.00052
    39.49000   1904.00000   2026.17666      0.00053
    39.50000   1949.00000   2026.44277      0.00051
    39.51000   1895.00000   2026.72765      0.00053
    39.52000   1883.00000   2026.99581      0.00053
    39.53000   1895.00000   2027.27845      0.00053
    39.54000   1985.00000   2027.58081      0.00050
    39.55000   1956.00000   2027.90130      0.00051
    39.56000   1936.00000   2028.23515      0.00052
    39.57000   1972.00000   2028.58576      0.00051
    39.58000   1995.00000   2028.95394      0.00050
    39.59000   1954.00000   2029.33983      0.00051
    39.60000   1917.00000   2029.74525      0.00052
    39.61000   1916.00000   2030.17192      0.00052
    39.62000   1913.00000   2030.60444      0.00052
    39.63000   1902.00000   2031.03303      0.00053
    39.64000   1942.00000   2031.46789      0.00051
    39.65000   1909.00000   2031.90681      0.00052
    39.66000   1878.00000   2032.33342      0.00053
    39.67000   1966.00000   2032.73621      0.00051
    39.68000   1923.00000   2033.22533      0.00052
    39.69000   1955.00000   2033.77629      0.00051
    39.70000   1934.00000   2034.36494      0.00052
    39.71000   1884.00000   2034.98058      0.00053
    39.72000   1926.00000   2035.64014      0.00052
    39.73000   1909.00000   2036.35196      0.00052
    39.74000   1954.00000   2037.00775      0.00051
    39.75000   1986.00000   2037.63678      0.00050
    39.76000   1988.00000   2038.27419      0.00050
    39.77000   1992.00000   2038.93300      0.00050
    39.78000   1986.00000   2039.61567      0.00050
    39.79000   2003.00000   2040.31930      0.00050
    39.80000   2007.00000   2041.04426      0.00050
    39.81000   1954.00000   2041.79246      0.00051
    39.82000   1940.00000   2042.56613      0.00052
    39.83000   1902.00000   2043.36781      0.00053
    39.84000   1895.00000   2044.20038      0.00053
    39.85000   1972.00000   2045.06711      0.00051
    39.86000   1946.00000   2045.97167      0.00051
    39.87000   2015.00000   2046.91815      0.00050
    39.88000   1997.00000   2047.91114      0.00050
    39.89000   1965.00000   2048.95571      0.00051
    39.90000   1915.00000   2050.05754      0.00052
    39.91000   1995.00000   2051.22303      0.00050
    39.92000   1997.00000   2052.45929      0.00050
    39.93000   1923.00000   2053.77489      0.00052
    39.94000   1975.00000   2055.18391      0.00051
    39.95000   1937.00000   2056.69502      0.00052
    39.96000   2046.00000   2058.26769      0.00049
    39.97000   1947.00000   2059.94028      0.00051
    39.98000   2022.00000   2061.72752      0.00049
    39.99000   1965.00000   2063.63822      0.00051
    40.00000   1975.00000   2065.68006      0.00051
    40.01000   2014.00000   2067.85379      0.00050
    40.02000   2010.00000   2070.16523      0.00050
    40.03000   2067.00000   2072.68897      0.00048
    40.04000   1988.00000   2075.43936      0.00050
    40.05000   2040.00000   2078.39921      0.00049
    40.06000   1946.00000   2081.57311      0.00051
    40.07000   1990.00000   2084.97439      0.00050
    40.08000   1983.00000   2088.61638      0.00050
    40.09000   2093.00000   2092.51226      0.00048
    40.10000   2016.00000   2096.67493      0.00050
    40.11000   1923.00000   2101.11678      0.00052
    40.12000   1987.00000   2105.84960      0.00050
    40.13000   2065.00000   2110.88480      0.00048
    40.14000   2010.00000   2116.23186      0.00050
    40.15000   2044.00000   2121.89130      0.00049
    40.16000   2089.00000   2127.87201      0.00048
    40.17000   2066.00000   2134.17790      0.00048
    40.18000   2077.00000   2140.80889      0.00048
    40.19000   2064.00000   2147.76139      0.00048
    40.20000   2119.00000   2155.02790      0.00047
    40.21000   2064.00000   2162.59646      0.00048
    40.22000   2026.00000   2170.45019      0.00049
    40.23000   2079.00000   2178.56686      0.00048
    40.24000   2121.00000   2186.91854      0.00047
    40.25000   2060.00000   2195.47221      0.00049
    40.26000   2051.00000   2204.18786      0.00049
    40.27000   2172.00000   2213.00954      0.00046
    40.28000   2178.00000   2221.88619      0.00046
    40.29000   2164.00000   2230.76302      0.00046
    40.30000   2200.00000   2239.57779      0.00045
    40.31000   2144.00000   2248.26447      0.00047
    40.32000   2139.00000   2256.75496      0.00047
    40.33000   2129.00000   2264.98047      0.00047
    40.34000   2195.00000   2272.87285      0.00046
    40.35000   2183.00000   2280.36578      0.00046
    40.36000   2252.00000   2287.39550      0.00044
    40.37000   2228.00000   2293.90121      0.00045
    40.38000   2231.00000   2299.82503      0.00045
    40.39000   2226.00000   2305.11142      0.00045
    40.40000   2184.00000   2309.70658      0.00046
    40.41000   2282.00000   2313.55766      0.00044
    40.42000   2273.00000   2316.61240      0.00044
    40.43000   2287.00000   2318.81924      0.00044
    40.44000   2257.00000   2320.12830      0.00044
    40.45000   2232.00000   2320.49317      0.00045
    40.46000   2247.00000   2319.87186      0.00045
    40.47000   2191.00000   2318.23234      0.00046
    40.48000   2300.00000   2315.55478      0.00043
    40.49000   2244.00000   2311.83442      0.00045
    40.50000   2287.00000   2307.08441      0.00044
    40.51000   2276.00000   2301.33748      0.00044
    40.52000   2240.00000   2294.64647      0.00045
    40.53000   2305.00000   2287.08332      0.00043
    40.54000   2315.00000   2278.73892      0.00043
    40.55000   2267.00000   2269.72201      0.00044
    40.56000   2227.00000   2260.12880      0.00045
    40.57000   2253.00000   2250.07992      0.00044
    40.58000   2250.00000   2239.69809      0.00044
    40.59000   2205.00000   2229.09985      0.00045
    40.60000   2147.00000   2218.39493      0.00047
    40.61000   2181.00000   2207.68428      0.00046
    40.62000   2134.00000   2197.05833      0.00047
    40.63000   2106.00000   2186.59610      0.00047
    40.64000   2161.00000   2176.36495      0.00046
    40.65000   2216.00000   2166.42119      0.00045
    40.66000   2139.00000   2156.81059      0.00047
    40.67000   2117.00000   2147.56592      0.00047
    40.68000   2087.00000   2138.71066      0.00048
    40.69000   2198.00000   2130.26099      0.00045
    40.70000   2105.00000   2122.23129      0.00048
    40.71000   2145.00000   2114.62812      0.00047
    40.72000   2058.00000   2107.45258      0.00049
    40.73000   2164.00000   2100.70184      0.00046
    40.74000   2125.00000   2094.36986      0.00047
    40.75000   2026.00000   2088.44818      0.00049
    40.76000   2094.00000   2082.92646      0.00048
    40.77000   2061.00000   2077.79252      0.00049
    40.78000   2063.00000   2073.03131      0.00048
    40.79000   2132.00000   2068.61666      0.00047
    40.80000   2097.00000   2064.53696      0.00048
    40.81000   2095.00000   2060.89751      0.00048
    40.82000   2100.00000   2057.62835      0.00048
    40.83000   2101.00000   2054.60817      0.00048
    40.84000   2068.00000   2051.86874      0.00048
    40.85000   2041.00000   2049.41389      0.00049
    40.86000   2024.00000   2047.23167      0.00049
    40.87000   2041.00000   2045.31036      0.00049
    40.88000   2121.00000   2043.63885      0.00047
    40.89000   2109.00000   2042.20671      0.00047
    40.90000   2060.00000   2041.00427      0.00049
    40.91000   2097.00000   2040.02269      0.00048
    40.92000   2134.00000   2039.25398      0.00047
    40.93000   2089.00000   2038.69102      0.00048
    40.94000   2135.00000   2038.32763      0.00047
    40.95000   2125.00000   2038.15862      0.00047
    40.96000   2108.00000   2038.18003      0.00047
    40.97000   2012.00000   2038.39024      0.00050
    40.98000   2065.00000   2038.78896      0.00048
    40.99000   2048.00000   2039.36400      0.00049
    41.00000   2152.00000   2040.10818      0.00046
    41.01000   2147.00000   2041.03083      0.00047
    41.02000   2100.00000   2042.13393      0.00048
    41.03000   2067.00000   2043.38582      0.00048
    41.04000   2125.00000   2044.80545      0.00047
    41.05000   2095.00000   2046.39082      0.00048
    41.06000   2154.00000   2048.13860      0.00046
    41.07000   2108.00000   2050.03964      0.00047
    41.08000   2110.00000   2052.10035      0.00047
    41.09000   2149.00000   2054.32056      0.00047
    41.10000   2122.00000   2056.69585      0.00047
    41.11000   2138.00000   2059.22258      0.00047
    41.12000   2208.00000   2061.89804      0.00045
    41.13000   2131.00000   2064.71861      0.00047
    41.14000   2205.00000   2067.68042      0.00045
    41.15000   2149.00000   2070.77985      0.00047
    41.16000   2163.00000   2074.01403      0.00046
    41.17000   2174.00000   2077.38132      0.00046
    41.18000   2188.00000   2080.87982      0.00046
    41.19000   2139.00000   2084.50843      0.00047
    41.20000   2204.00000   2088.27158      0.00045
    41.21000   2183.00000   2092.17535      0.00046
    41.22000   2231.00000   2096.22809      0.00045
    41.23000   2154.00000   2100.44094      0.00046
    41.24000   2201.00000   2104.82787      0.00045
    41.25000   2180.00000   2109.40563      0.00046
    41.26000   2173.00000   2114.19391      0.00046
    41.27000   2257.00000   2119.21315      0.00044
    41.28000   2279.00000   2124.47899      0.00044
    41.29000   2165.00000   2130.01920      0.00046
    41.30000   2256.00000   2135.85953      0.00044
    41.31000   2271.00000   2142.02548      0.00044
    41.32000   2222.00000   2148.54300      0.00045
    41.33000   2220.00000   2155.43827      0.00045
    41.34000   2293.00000   2162.73736      0.00044
    41.35000   2225.00000   2170.46593      0.00045
    41.36000   2321.00000   2178.64880      0.00043
    41.37000   2369.00000   2187.30957      0.00042
    41.38000   2285.00000   2196.47013      0.00044
    41.39000   2213.00000   2206.14927      0.00045
    41.40000   2336.00000   2216.36147      0.00043
    41.41000   2326.00000   2227.11886      0.00043
    41.42000   2347.00000   2238.42910      0.00043
    41.43000   2372.00000   2250.29367      0.00042
    41.44000   2291.00000   2262.70739      0.00044
    41.45000   2356.00000   2275.65756      0.00042
    41.46000   2325.00000   2289.12308      0.00043
    41.47000   2388.00000   2303.07380      0.00042
    41.48000   2410.00000   2317.46918      0.00041
    41.49000   2383.00000   2332.25327      0.00042
    41.50000   2387.00000   2347.35985      0.00042
    41.51000   2421.00000   2362.71442      0.00041
    41.52000   2433.00000   2378.22535      0.00041
    41.53000   2494.00000   2393.78817      0.00040
    41.54000   2491.00000   2409.28590      0.00040
    41.55000   2525.00000   2424.58807      0.00040
    41.56000   2455.00000   2439.55229      0.00041
    41.57000   2564.00000   2454.02599      0.00039
    41.58000   2550.00000   2467.84887      0.00039
    41.59000   2590.00000   2480.85712      0.00039
    41.60000   2530.00000   2492.88531      0.00040
    41.61000   2515.00000   2503.75984      0.00040
    41.62000   2537.00000   2513.33028      0.00039
    41.63000   2528.00000   2521.46412      0.00040
    41.64000   2565.00000   2528.04917      0.00039
    41.65000   2502.00000   2533.00248      0.00040
    41.66000   2557.00000   2536.27723      0.00039
    41.67000   2525.00000   2537.86746      0.00040
    41.68000   2552.00000   2537.81068      0.00039
    41.69000   2541.00000   2536.18746      0.00039
    41.70000   2615.00000   2533.11800      0.00038
    41.71000   2561.00000   2528.75555      0.00039
    41.72000   2491.00000   2523.27745      0.00040
    41.73000   2563.00000   2516.87449      0.00039
    41.74000   2482.00000   2509.73988      0.00040
    41.75000   2460.00000   2502.05895      0.00041
    41.76000   2541.00000   2494.00030      0.00039
    41.77000   2481.00000   2485.70920      0.00040
    41.78000   2456.00000   2477.30321      0.00041
    41.79000   2420.00000   2468.87021      0.00041
    41.80000   2475.00000   2460.46833      0.00040
    41.81000   2504.00000   2452.12745      0.00040
    41.82000   2434.00000   2443.85201      0.00041
    41.83000   2423.00000   2435.62452      0.00041
    41.84000   2429.00000   2427.40969      0.00041
    41.85000   2438.00000   2419.15885      0.00041
    41.86000   2441.00000   2410.81441      0.00041
    41.87000   2438.00000   2402.31458      0.00041
    41.88000   2401.00000   2393.59748      0.00042
    41.89000   2331.00000   2384.60327      0.00043
    41.90000   2321.00000   2375.27999      0.00043
    41.91000   2377.00000   2365.58806      0.00042
    41.92000   2412.00000   2355.50000      0.00041
    41.93000   2382.00000   2345.00273      0.00042
    41.94000   2344.00000   2334.10013      0.00043
    41.95000   2361.00000   2322.81160      0.00042
    41.96000   2430.00000   2311.14968      0.00041
    41.97000   2343.00000   2299.13979      0.00043
    41.98000   2348.00000   2286.85114      0.00043
    41.99000   2330.00000   2274.34623      0.00043
    42.00000   2310.00000   2261.68951      0.00043
    42.01000   2332.00000   2248.94816      0.00043
    42.02000   2308.00000   2236.18969      0.00043
    42.03000   2280.00000   2223.47990      0.00044
    42.04000   2251.00000   2210.88116      0.00044
    42.05000   2147.00000   2198.45105      0.00047
    42.06000   2194.00000   2186.24155      0.00046
    42.07000   2175.00000   2174.29845      0.00046
    42.08000   2194.00000   2162.66119      0.00046
    42.09000   2162.00000   2151.36285      0.00046
    42.10000   2087.00000   2140.43049      0.00048
    42.11000   2198.00000   2129.88555      0.00045
    42.12000   2162.00000   2119.74448      0.00046
    42.13000   2063.00000   2110.01957      0.00048
    42.14000   2176.00000   2100.71816      0.00046
    42.15000   2099.00000   2091.84049      0.00048
    42.16000   2075.00000   2083.38985      0.00048
    42.17000   2041.00000   2075.36592      0.00049
    42.18000   2055.00000   2067.76580      0.00049
    42.19000   2077.00000   2060.58404      0.00048
    42.20000   2056.00000   2053.81297      0.00049
    42.21000   1985.00000   2047.44650      0.00050
    42.22000   2030.00000   2041.47711      0.00049
    42.23000   2079.00000   2035.89637      0.00048
    42.24000   2053.00000   2030.69540      0.00049
    42.25000   2033.00000   2025.86495      0.00049
    42.26000   1992.00000   2021.39545      0.00050
    42.27000   2018.00000   2017.27691      0.00050
    42.28000   2030.00000   2013.49791      0.00049
    42.29000   2022.00000   2010.04618      0.00049
    42.30000   2029.00000   2006.90497      0.00049
    42.31000   2065.00000   2004.03539      0.00048
    42.32000   2043.00000   2001.40216      0.00049
    42.33000   2065.00000   1999.18929      0.00048
    42.34000   2015.00000   1997.45180      0.00050
    42.35000   2051.00000   1996.06354      0.00049
    42.36000   2089.00000   1994.98806      0.00048
    42.37000   2013.00000   1994.22396      0.00050
    42.38000   1957.00000   1993.77011      0.00051
    42.39000   2028.00000   1993.62631      0.00049
    42.40000   1984.00000   1993.79329      0.00050
    42.41000   1970.00000   1994.27284      0.00051
    42.42000   2040.00000   1995.06783      0.00049
    42.43000   2074.00000   1996.18226      0.00048
    42.44000   2010.00000   1997.62137      0.00050
    42.45000   2023.00000   1999.39169      0.00049
    42.46000   2045.00000   2001.50132      0.00049
    42.47000   2021.00000   2003.95975      0.00049
    42.48000   2021.00000   2006.77598      0.00049
    42.49000   2065.00000   2009.96286      0.00048
    42.50000   2037.00000   2013.53468      0.00049
    42.51000   2024.00000   2017.50710      0.00049
    42.52000   1997.00000   2021.89748      0.00050
    42.53000   2034.00000   2026.72501      0.00049
    42.54000   2104.00000   2032.01075      0.00048
    42.55000   2105.00000   2037.77776      0.00048
    42.56000   2098.00000   2044.05098      0.00048
    42.57000   2054.00000   2050.85606      0.00049
    42.58000   2117.00000   2058.22190      0.00047
    42.59000   2075.00000   2066.17932      0.00048
    42.60000   2112.00000   2074.76069      0.00047
    42.61000   2134.00000   2083.99999      0.00047
    42.62000   2028.00000   2093.93279      0.00049
    42.63000   2105.00000   2104.59605      0.00048
    42.64000   2179.00000   2116.02790      0.00046
    42.65000   2135.00000   2128.26740      0.00047
    42.66000   2190.00000   2141.35419      0.00046
    42.67000   2214.00000   2155.32823      0.00045
    42.68000   2227.00000   2170.22926      0.00045
    42.69000   2199.00000   2186.09510      0.00045
    42.70000   2228.00000   2202.96093      0.00045
    42.71000   2192.00000   2220.86254      0.00046
    42.72000   2307.00000   2239.83142      0.00043
    42.73000   2366.00000   2259.89430      0.00042
    42.74000   2387.00000   2281.07219      0.00042
    42.75000   2344.00000   2303.37891      0.00043
    42.76000   2349.00000   2326.81942      0.00043
    42.77000   2467.00000   2351.38790      0.00041
    42.78000   2508.00000   2377.06563      0.00040
    42.79000   2466.00000   2403.81845      0.00041
    42.80000   2474.00000   2431.59398      0.00040
    42.81000   2545.00000   2460.31937      0.00039
    42.82000   2541.00000   2489.89767      0.00039
    42.83000   2627.00000   2520.20471      0.00038
    42.84000   2609.00000   2551.08585      0.00038
    42.85000   2764.00000   2582.35281      0.00036
    42.86000   2768.00000   2613.78084      0.00036
    42.87000   2791.00000   2645.10644      0.00036
    42.88000   2790.00000   2676.02604      0.00036
    42.89000   2817.00000   2706.19606      0.00035
    42.90000   2873.00000   2735.23481      0.00035
    42.91000   2939.00000   2762.72673      0.00034
    42.92000   2927.00000   2788.22954      0.00034
    42.93000   3010.00000   2811.28459      0.00033
    42.94000   3000.00000   2831.43064      0.00033
    42.95000   2980.00000   2848.22074      0.00034
    42.96000   2977.00000   2861.24202      0.00034
    42.97000   3084.00000   2870.13615      0.00032
    42.98000   3028.00000   2874.61691      0.00033
    42.99000   3031.00000   2874.49435      0.00033
    43.00000   2975.00000   2869.68897      0.00034
    43.01000   2995.00000   2860.23614      0.00033
    43.02000   2819.00000   2846.28681      0.00035
    43.03000   2898.00000   2828.10168      0.00035
    43.04000   2866.00000   2806.05605      0.00035
    43.05000   2859.00000   2780.60464      0.00035
    43.06000   2729.00000   2752.22428      0.00037
    43.07000   2763.00000   2721.43256      0.00036
    43.08000   2665.00000   2688.75687      0.00038
    43.09000   2672.00000   2654.70968      0.00037
    43.10000   2583.00000   2619.77212      0.00039
    43.11000   2495.00000   2584.38218      0.00040
    43.12000   2417.00000   2548.92755      0.00041
    43.13000   2386.00000   2513.74259      0.00042
    43.14000   2477.00000   2479.10815      0.00040
    43.15000   2427.00000   2445.25254      0.00041
    43.16000   2430.00000   2412.35979      0.00041
    43.17000   2405.00000   2380.57167      0.00042
    43.18000   2380.00000   2349.99357      0.00042
    43.19000   2259.00000   2320.69990      0.00044
    43.20000   2160.00000   2292.73851      0.00046
    43.21000   2221.00000   2266.13468      0.00045
    43.22000   2158.00000   2240.89755      0.00046
    43.23000   2128.00000   2217.02056      0.00047
    43.24000   2144.00000   2194.48295      0.00047
    43.25000   2147.00000   2173.24133      0.00047
    43.26000   2192.00000   2153.26479      0.00046
    43.27000   2112.00000   2134.64322      0.00047
    43.28000   2105.00000   2117.25934      0.00048
    43.29000   2094.00000   2101.06490      0.00048
    43.30000   2107.00000   2086.00515      0.00047
    43.31000   2105.00000   2072.03256      0.00048
    43.32000   2047.00000   2059.09492      0.00049
    43.33000   2120.00000   2047.14940      0.00047
    43.34000   2073.00000   2036.15128      0.00048
    43.35000   2050.00000   2026.05537      0.00049
    43.36000   1984.00000   2016.81737      0.00050
    43.37000   2065.00000   2008.39427      0.00048
    43.38000   2089.00000   2000.74501      0.00048
    43.39000   1975.00000   1993.82915      0.00051
    43.40000   2011.00000   1987.59670      0.00050
    43.41000   1992.00000   1982.00690      0.00050
    43.42000   2016.00000   1977.03874      0.00050
    43.43000   2000.00000   1972.64645      0.00050
    43.44000   1951.00000   1968.80788      0.00051
    43.45000   2005.00000   1965.47679      0.00050
    43.46000   2003.00000   1962.61603      0.00050
    43.47000   1967.00000   1960.18682      0.00051
    43.48000   2012.00000   1958.15156      0.00050
    43.49000   1943.00000   1956.47170      0.00051
    43.50000   1999.00000   1955.10736      0.00050
    43.51000   1971.00000   1954.01713      0.00051
    43.52000   1960.00000   1953.15787      0.00051
    43.53000   1977.00000   1952.48457      0.00051
    43.54000   2035.00000   1951.95037      0.00049
    43.55000   2055.00000   1951.50669      0.00049
    43.56000   1965.00000   1951.10396      0.00051
    43.57000   1995.00000   1950.69123      0.00050
    43.58000   2058.00000   1950.21134      0.00049
    43.59000   1994.00000   1949.61132      0.00050
    43.60000   1968.00000   1948.84312      0.00051
    43.61000   1997.00000   1947.85831      0.00050
    43.62000   2009.00000   1946.60999      0.00050
    43.63000   1960.00000   1945.05552      0.00051
    43.64000   2038.00000   1943.16008      0.00049
    43.65000   2086.00000   1940.90281      0.00048
    43.66000   2086.00000   1938.25767      0.00048
    43.67000   2086.00000   1935.21246      0.00048
    43.68000   2050.00000   1931.76316      0.00049
    43.69000   1956.00000   1927.91529      0.00051
    43.70000   1954.00000   1923.68303      0.00051
    43.71000   1965.00000   1919.08857      0.00051
    43.72000   1944.00000   1914.16107      0.00051
    43.73000   1995.00000   1908.93405      0.00050
    43.74000   1974.00000   1903.44456      0.00051
    43.75000   2026.00000   1897.73497      0.00049
    43.76000   1929.00000   1891.84601      0.00052
    43.77000   1956.00000   1885.82032      0.00051
    43.78000   1946.00000   1879.71812      0.00051
    43.79000   1968.00000   1873.57178      0.00051
    43.80000   1901.00000   1867.41646      0.00053
    43.81000   1854.00000   1861.28477      0.00054
    43.82000   1871.00000   1855.20937      0.00053
    43.83000   1932.00000   1849.21856      0.00052
    43.84000   1919.00000   1843.32059      0.00052
    43.85000   1924.00000   1837.53392      0.00052
    43.86000   1871.00000   1831.88133      0.00053
    43.87000   1880.00000   1826.37642      0.00053
    43.88000   1871.00000   1821.02862      0.00053
    43.89000   1859.00000   1815.84481      0.00054
    43.90000   1841.00000   1810.82957      0.00054
    43.91000   1819.00000   1805.98555      0.00055
    43.92000   1813.00000   1801.31367      0.00055
    43.93000   1783.00000   1796.81345      0.00056
    43.94000   1787.00000   1792.48320      0.00056
    43.95000   1853.00000   1788.32023      0.00054
    43.96000   1856.00000   1784.32104      0.00054
    43.97000   1788.00000   1780.48147      0.00056
    43.98000   1819.00000   1776.79683      0.00055
    43.99000   1797.00000   1773.26200      0.00056
    44.00000   1763.00000   1769.87152      0.00057
    44.01000   1843.00000   1766.61969      0.00054
    44.02000   1809.00000   1763.50055      0.00055
    44.03000   1766.00000   1760.50797      0.00057
    44.04000   1815.00000   1757.63570      0.00055
    44.05000   1746.00000   1754.87716      0.00057
    44.06000   1769.00000   1752.22494      0.00057
    44.07000   1809.00000   1749.66714      0.00055
    44.08000   1817.00000   1747.19788      0.00055
    44.09000   1814.00000   1744.85801      0.00055
    44.10000   1801.00000   1742.60514      0.00056
    44.11000   1743.00000   1740.44057      0.00057
    44.12000   1790.00000   1738.35520      0.00056
    44.13000   1803.00000   1736.34564      0.00055
    44.14000   1803.00000   1734.40911      0.00055
    44.15000   1756.00000   1732.53390      0.00057
    44.16000   1767.00000   1730.70794      0.00057
    44.17000   1771.00000   1728.93516      0.00056
    44.18000   1768.00000   1727.21290      0.00057
    44.19000   1807.00000   1725.53709      0.00055
    44.20000   1752.00000   1723.90457      0.00057
    44.21000   1737.00000   1722.31231      0.00058
    44.22000   1841.00000   1720.75793      0.00054
    44.23000   1807.00000   1719.24120      0.00055
    44.24000   1681.00000   1717.76092      0.00059
    44.25000   1730.00000   1716.29529      0.00058
    44.26000   1680.00000   1714.85057      0.00060
    44.27000   1716.00000   1713.42937      0.00058
    44.28000   1759.00000   1712.03064      0.00057
    44.29000   1739.00000   1710.64597      0.00058
    44.30000   1716.00000   1709.27379      0.00058
    44.31000   1744.00000   1707.91538      0.00057
    44.32000   1748.00000   1706.56918      0.00057
    44.33000   1703.00000   1705.23368      0.00059
    44.34000   1674.00000   1703.90789      0.00060
    44.35000   1760.00000   1702.59013      0.00057
    44.36000   1734.00000   1701.27905      0.00058
    44.37000   1791.00000   1699.97387      0.00056
    44.38000   1812.00000   1698.67337      0.00055
    44.39000   1797.00000   1697.37619      0.00056
    44.40000   1736.00000   1696.08088      0.00058
    44.41000   1752.00000   1694.78555      0.00057
    44.42000   1749.00000   1693.48705      0.00057
    44.43000   1805.00000   1692.17860      0.00055
    44.44000   1780.00000   1690.83505      0.00056
    44.45000   1758.00000   1689.45267      0.00057
    44.46000   1698.00000   1688.20864      0.00059
    44.47000   1717.00000   1686.99778      0.00058
    44.48000   1710.00000   1685.81791      0.00058
    44.49000   1822.00000   1684.65042      0.00055
    44.50000   1716.00000   1683.49620      0.00058
    44.51000   1758.00000   1682.35618      0.00057
    44.52000   1771.00000   1681.23135      0.00056
    44.53000   1746.00000   1680.12275      0.00057
    44.54000   1825.00000   1679.03147      0.00055
    44.55000   1723.00000   1677.95862      0.00058
    44.56000   1695.00000   1676.90535      0.00059
    44.57000   1763.00000   1675.87285      0.00057
    44.58000   1796.00000   1674.86230      0.00056
    44.59000   1736.00000   1673.87492      0.00058
    44.60000   1739.00000   1672.91190      0.00058
    44.61000   1665.00000   1671.97447      0.00060
    44.62000   1720.00000   1671.06384      0.00058
    44.63000   1718.00000   1670.18121      0.00058
    44.64000   1753.00000   1669.32777      0.00057
    44.65000   1694.00000   1668.50470      0.00059
    44.66000   1705.00000   1667.71319      0.00059
    44.67000   1742.00000   1666.95443      0.00057
    44.68000   1758.00000   1666.22977      0.00057
    44.69000   1745.00000   1665.54077      0.00057
    44.70000   1660.00000   1664.88743      0.00060
    44.71000   1682.00000   1664.26742      0.00059
    44.72000   1729.00000   1663.68393      0.00058
    44.73000   1756.00000   1663.13821      0.00057
    44.74000   1747.00000   1662.63094      0.00057
    44.75000   1728.00000   1662.16271      0.00058
    44.76000   1689.00000   1661.73402      0.00059
    44.77000   1700.00000   1661.34529      0.00059
    44.78000   1682.00000   1660.99683      0.00059
    44.79000   1710.00000   1660.68887      0.00058
    44.80000   1751.00000   1660.42151      0.00057
    44.81000   1674.00000   1660.19476      0.00060
    44.82000   1692.00000   1660.00849      0.00059
    44.83000   1727.00000   1659.86248      0.00058
    44.84000   1733.00000   1659.75636      0.00058
    44.85000   1732.00000   1659.68965      0.00058
    44.86000   1757.00000   1659.66173      0.00057
    44.87000   1811.00000   1659.67186      0.00055
    44.88000   1791.00000   1659.71915      0.00056
    44.89000   1738.00000   1659.80260      0.00058
    44.90000   1692.00000   1659.92106      0.00059
    44.91000   1685.00000   1660.07330      0.00059
    44.92000   1720.00000   1660.25797      0.00058
    44.93000   1717.00000   1660.47365      0.00058
    44.94000   1711.00000   1660.71819      0.00058
    44.95000   1714.00000   1660.98958      0.00058
    44.96000   1726.00000   1661.28635      0.00058
    44.97000   1749.00000   1661.60664      0.00057
    44.98000   1765.00000   1661.94850      0.00057
    44.99000   1770.00000   1662.30992      0.00056
    45.00000   1733.00000   1662.68866      0.00058
    45.01000   1702.00000   1663.08261      0.00059
    45.02000   1736.00000   1663.49000      0.00058
    45.03000   1808.00000   1663.90944      0.00055
    45.04000   1822.00000   1664.33920      0.00055
    45.05000   1730.00000   1664.77306      0.00058
    45.06000   1793.00000   1665.21133      0.00056
    45.07000   1751.00000   1665.65339      0.00057
    45.08000   1814.00000   1666.09806      0.00055
    45.09000   1752.00000   1666.54439      0.00057
    45.10000   1758.00000   1666.99195      0.00057
    45.11000   1723.00000   1667.44100      0.00058
    45.12000   1722.00000   1667.89361      0.00058
    45.13000   1758.00000   1668.35026      0.00057
    45.14000   1783.00000   1668.79560      0.00056
    45.15000   1757.00000   1669.24017      0.00057
    45.16000   1817.00000   1669.68803      0.00055
    45.17000   1758.00000   1670.14098      0.00057
    45.18000   1709.00000   1670.60188      0.00059
    45.19000   1873.00000   1671.07418      0.00053
    45.20000   1757.00000   1671.56181      0.00057
    45.21000   1717.00000   1672.06928      0.00058
    45.22000   1736.00000   1672.60169      0.00058
    45.23000   1786.00000   1673.16472      0.00056
    45.24000   1714.00000   1673.76463      0.00058
    45.25000   1755.00000   1674.40822      0.00057
    45.26000   1719.00000   1675.10281      0.00058
    45.27000   1756.00000   1675.85621      0.00057
    45.28000   1667.00000   1676.67663      0.00060
    45.29000   1714.00000   1677.57268      0.00058
    45.30000   1760.00000   1678.55327      0.00057
    45.31000   1803.00000   1679.62754      0.00055
    45.32000   1770.00000   1680.80477      0.00056
    45.33000   1777.00000   1682.09427      0.00056
    45.34000   1774.00000   1683.50530      0.00056
    45.35000   1792.00000   1685.04689      0.00056
    45.36000   1735.00000   1686.72773      0.00058
    45.37000   1765.00000   1688.55598      0.00057
    45.38000   1822.00000   1690.53913      0.00055
    45.39000   1812.00000   1692.68374      0.00055
    45.40000   1780.00000   1694.99525      0.00056
    45.41000   1760.00000   1697.47769      0.00057
    45.42000   1817.00000   1700.13348      0.00055
    45.43000   1832.00000   1702.96317      0.00055
    45.44000   1849.00000   1705.96559      0.00054
    45.45000   1818.00000   1709.13811      0.00055
    45.46000   1799.00000   1712.47055      0.00056
    45.47000   1838.00000   1715.93592      0.00054
    45.48000   1896.00000   1719.52718      0.00053
    45.49000   1836.00000   1723.22610      0.00054
    45.50000   1865.00000   1727.00695      0.00054
    45.51000   1923.00000   1730.83866      0.00052
    45.52000   1880.00000   1734.68463      0.00053
    45.53000   1904.00000   1738.50264      0.00053
    45.54000   1891.00000   1742.24503      0.00053
    45.55000   1945.00000   1745.85912      0.00051
    45.56000   1886.00000   1749.28799      0.00053
    45.57000   1897.00000   1752.47163      0.00053
    45.58000   1972.00000   1755.34859      0.00051
    45.59000   1934.00000   1757.85793      0.00052
    45.60000   1957.00000   1759.94168      0.00051
    45.61000   1990.00000   1761.54750      0.00050
    45.62000   1983.00000   1762.63149      0.00050
    45.63000   1872.00000   1763.16080      0.00053
    45.64000   1954.00000   1763.11580      0.00051
    45.65000   1852.00000   1762.49073      0.00054
    45.66000   1910.00000   1761.29343      0.00052
    45.67000   1929.00000   1759.53557      0.00052
    45.68000   1973.00000   1757.26922      0.00051
    45.69000   1879.00000   1754.60177      0.00053
    45.70000   1858.00000   1751.55547      0.00054
    45.71000   1817.00000   1748.19398      0.00055
    45.72000   1826.00000   1744.58956      0.00055
    45.73000   1830.00000   1740.81380      0.00055
    45.74000   1796.00000   1736.93712      0.00056
    45.75000   1760.00000   1733.02571      0.00057
    45.76000   1824.00000   1729.13984      0.00055
    45.77000   1872.00000   1725.33310      0.00053
    45.78000   1761.00000   1721.65207      0.00057
    45.79000   1819.00000   1718.13634      0.00055
    45.80000   1817.00000   1714.81875      0.00055
    45.81000   1840.00000   1711.72598      0.00054
    45.82000   1789.00000   1708.87908      0.00056
    45.83000   1761.00000   1706.29420      0.00057
    45.84000   1732.00000   1703.98322      0.00058
    45.85000   1672.00000   1701.95434      0.00060
    45.86000   1735.00000   1700.21272      0.00058
    45.87000   1763.00000   1698.76089      0.00057
    45.88000   1707.00000   1697.59926      0.00059
    45.89000   1679.00000   1696.72648      0.00060
    45.90000   1698.00000   1696.13975      0.00059
    45.91000   1669.00000   1695.83507      0.00060
    45.92000   1679.00000   1695.80756      0.00060
    45.93000   1767.00000   1696.05155      0.00057
    45.94000   1697.00000   1696.56091      0.00059
    45.95000   1721.00000   1697.32923      0.00058
    45.96000   1690.00000   1698.34956      0.00059
    45.97000   1687.00000   1699.61344      0.00059
    45.98000   1652.00000   1701.11435      0.00061
    45.99000   1641.00000   1702.84594      0.00061
    46.00000   1709.00000   1704.80271      0.00059
    46.01000   1664.00000   1706.97875      0.00060
    46.02000   1647.00000   1709.35512      0.00061
    46.03000   1698.00000   1711.92690      0.00059
    46.04000   1704.00000   1714.72248      0.00059
    46.05000   1690.00000   1717.71797      0.00059
    46.06000   1634.00000   1720.91412      0.00061
    46.07000   1548.00000   1724.30094      0.00065
    46.08000   1636.00000   1727.87363      0.00061
    46.09000   1680.00000   1731.63431      0.00060
    46.10000   1665.00000   1735.58315      0.00060
    46.11000   1616.00000   1739.72005      0.00062
    46.12000   1635.00000   1744.04529      0.00061
    46.13000   1608.00000   1748.55974      0.00062
    46.14000   1674.00000   1753.26429      0.00060
    46.15000   1659.00000   1758.15442      0.00060
    46.16000   1679.00000   1763.22538      0.00060
    46.17000   1628.00000   1768.47888      0.00061
    46.18000   1644.00000   1773.91211      0.00061
    46.19000   1653.00000   1779.51981      0.00060
    46.20000   1681.00000   1785.29483      0.00059
    46.21000   1731.00000   1791.22792      0.00058
    46.22000   1699.00000   1797.30773      0.00059
    46.23000   1702.00000   1803.52048      0.00059
    46.24000   1725.00000   1809.84667      0.00058
    46.25000   1751.00000   1816.26526      0.00057
    46.26000   1703.00000   1822.75615      0.00059
    46.27000   1678.00000   1829.29567      0.00060
    46.28000   1678.00000   1835.85803      0.00060
    46.29000   1707.00000   1842.41630      0.00059
    46.30000   1693.00000   1848.94315      0.00059
    46.31000   1707.00000   1855.41161      0.00059
    46.32000   1696.00000   1861.79596      0.00059
    46.33000   1716.00000   1868.07256      0.00058
    46.34000   1763.00000   1874.22072      0.00057
    46.35000   1809.00000   1880.22336      0.00055
    46.36000   1739.00000   1886.06758      0.00058
    46.37000   1752.00000   1891.74486      0.00057
    46.38000   1752.00000   1897.25116      0.00057
    46.39000   1730.00000   1902.58655      0.00058
    46.40000   1686.00000   1907.75457      0.00059
    46.41000   1791.00000   1912.76176      0.00056
    46.42000   1759.00000   1917.61651      0.00057
    46.43000   1755.00000   1922.32801      0.00057
    46.44000   1803.00000   1926.90526      0.00055
    46.45000   1784.00000   1931.35604      0.00056
    46.46000   1849.00000   1935.68612      0.00054
    46.47000   1811.00000   1939.89848      0.00055
    46.48000   1758.00000   1943.99290      0.00057
    46.49000   1816.00000   1947.96583      0.00055
    46.50000   1855.00000   1951.80964      0.00054
    46.51000   1831.00000   1955.50935      0.00055
    46.52000   1739.00000   1959.05113      0.00058
    46.53000   1810.00000   1962.41624      0.00055
    46.54000   1825.00000   1965.58014      0.00055
    46.55000   1791.00000   1968.50206      0.00056
    46.56000   1868.00000   1971.15329      0.00054
    46.57000   1830.00000   1973.64358      0.00055
    46.58000   1872.00000   1975.89063      0.00053
    46.59000   1855.00000   1977.84848      0.00054
    46.60000   1765.00000   1979.48432      0.00057
    46.61000   1770.00000   1980.77664      0.00056
    46.62000   1754.00000   1981.70538      0.00057
    46.63000   1776.00000   1982.25218      0.00056
    46.64000   1874.00000   1982.40064      0.00053
    46.65000   1855.00000   1982.13641      0.00054
    46.66000   1842.00000   1981.44731      0.00054
    46.67000   1746.00000   1980.32332      0.00057
    46.68000   1789.00000   1978.75660      0.00056
    46.69000   1832.00000   1976.74138      0.00055
    46.70000   1857.00000   1974.27343      0.00054
    46.71000   1863.00000   1971.35133      0.00054
    46.72000   1842.00000   1967.98132      0.00054
    46.73000   1782.00000   1964.16376      0.00056
    46.74000   1847.00000   1959.90291      0.00054
    46.75000   1815.00000   1955.20631      0.00055
    46.76000   1872.00000   1950.08353      0.00053
    46.77000   1862.00000   1944.54388      0.00054
    46.78000   1741.00000   1938.59801      0.00057
    46.79000   1859.00000   1932.28987      0.00054
    46.80000   1822.00000   1925.67178      0.00055
    46.81000   1766.00000   1918.73547      0.00057
    46.82000   1801.00000   1911.50603      0.00056
    46.83000   1868.00000   1904.01573      0.00054
    46.84000   1758.00000   1896.29774      0.00057
    46.85000   1783.00000   1888.38647      0.00056
    46.86000   1697.00000   1880.31682      0.00059
    46.87000   1754.00000   1872.12352      0.00057
    46.88000   1731.00000   1863.84133      0.00058
    46.89000   1711.00000   1855.50378      0.00058
    46.90000   1722.00000   1847.14294      0.00058
    46.91000   1691.00000   1838.78934      0.00059
    46.92000   1739.00000   1830.47095      0.00058
    46.93000   1706.00000   1822.21038      0.00059
    46.94000   1738.00000   1814.02785      0.00058
    46.95000   1684.00000   1805.94548      0.00059
    46.96000   1743.00000   1797.98070      0.00057
    46.97000   1694.00000   1790.14983      0.00059
    46.98000   1720.00000   1782.46624      0.00058
    46.99000   1639.00000   1774.94119      0.00061
    47.00000   1612.00000   1767.58487      0.00062
    47.01000   1670.00000   1760.40541      0.00060
    47.02000   1708.00000   1753.40210      0.00059
    47.03000   1684.00000   1746.58151      0.00059
    47.04000   1645.00000   1739.94903      0.00061
    47.05000   1653.00000   1733.50739      0.00060
    47.06000   1553.00000   1727.25821      0.00064
    47.07000   1619.00000   1721.20241      0.00062
    47.08000   1624.00000   1715.34026      0.00062
    47.09000   1559.00000   1709.67155      0.00064
    47.10000   1630.00000   1704.19566      0.00061
    47.11000   1603.00000   1698.91164      0.00062
    47.12000   1623.00000   1693.81827      0.00062
    47.13000   1602.00000   1688.91414      0.00062
    47.14000   1566.00000   1684.19771      0.00064
    47.15000   1572.00000   1679.66734      0.00064
    47.16000   1645.00000   1675.32132      0.00061
    47.17000   1600.00000   1671.15797      0.00063
    47.18000   1587.00000   1667.17557      0.00063
    47.19000   1544.00000   1663.37251      0.00065
    47.20000   1585.00000   1659.74720      0.00063
    47.21000   1639.00000   1656.29818      0.00061
    47.22000   1552.00000   1653.02409      0.00064
    47.23000   1565.00000   1649.92375      0.00064
    47.24000   1649.00000   1646.99590      0.00061
    47.25000   1624.00000   1644.23958      0.00062
    47.26000   1607.00000   1641.65410      0.00062
    47.27000   1602.00000   1639.23889      0.00062
    47.28000   1689.00000   1636.99358      0.00059
    47.29000   1640.00000   1634.91798      0.00061
    47.30000   1615.00000   1633.01213      0.00062
    47.31000   1571.00000   1631.27629      0.00064
    47.32000   1548.00000   1629.71097      0.00065
    47.33000   1570.00000   1628.31698      0.00064
    47.34000   1542.00000   1627.09541      0.00065
    47.35000   1584.00000   1626.04706      0.00063
    47.36000   1570.00000   1625.17330      0.00064
    47.37000   1649.00000   1624.47643      0.00061
    47.38000   1605.00000   1623.95895      0.00062
    47.39000   1593.00000   1623.62170      0.00063
    47.40000   1575.00000   1623.46593      0.00063
    47.41000   1625.00000   1623.49566      0.00062
    47.42000   1592.00000   1623.71429      0.00063
    47.43000   1584.00000   1624.12513      0.00063
    47.44000   1621.00000   1624.73167      0.00062
    47.45000   1597.00000   1625.53738      0.00063
    47.46000   1630.00000   1626.54534      0.00061
    47.47000   1593.00000   1627.76206      0.00063
    47.48000   1588.00000   1629.19931      0.00063
    47.49000   1574.00000   1630.85660      0.00064
    47.50000   1582.00000   1632.73861      0.00063
    47.51000   1602.00000   1634.85097      0.00062
    47.52000   1590.00000   1637.19980      0.00063
    47.53000   1652.00000   1639.79147      0.00061
    47.54000   1635.00000   1642.63275      0.00061
    47.55000   1604.00000   1645.73051      0.00062
    47.56000   1576.00000   1649.08985      0.00063
    47.57000   1610.00000   1652.71839      0.00062
    47.58000   1638.00000   1656.62388      0.00061
    47.59000   1658.00000   1660.81367      0.00060
    47.60000   1635.00000   1665.29513      0.00061
    47.61000   1586.00000   1670.07544      0.00063
    47.62000   1562.00000   1675.16178      0.00064
    47.63000   1669.00000   1680.56124      0.00060
    47.64000   1603.00000   1686.28057      0.00062
    47.65000   1648.00000   1692.32609      0.00061
    47.66000   1642.00000   1698.70361      0.00061
    47.67000   1659.00000   1705.41822      0.00060
    47.68000   1707.00000   1712.47417      0.00059
    47.69000   1722.00000   1719.87459      0.00058
    47.70000   1670.00000   1727.62134      0.00060
    47.71000   1646.00000   1735.71470      0.00061
    47.72000   1621.00000   1744.15308      0.00062
    47.73000   1685.00000   1752.93273      0.00059
    47.74000   1656.00000   1762.04738      0.00060
    47.75000   1779.00000   1771.48788      0.00056
    47.76000   1724.00000   1781.24178      0.00058
    47.77000   1813.00000   1791.29296      0.00055
    47.78000   1784.00000   1801.62117      0.00056
    47.79000   1699.00000   1812.20166      0.00059
    47.80000   1767.00000   1823.00477      0.00057
    47.81000   1766.00000   1833.99558      0.00057
    47.82000   1865.00000   1845.13374      0.00054
    47.83000   1885.00000   1856.37271      0.00053
    47.84000   1916.00000   1867.65897      0.00052
    47.85000   1898.00000   1878.93481      0.00053
    47.86000   1883.00000   1890.13630      0.00053
    47.87000   2025.00000   1901.19380      0.00049
    47.88000   1965.00000   1912.03276      0.00051
    47.89000   1998.00000   1922.57447      0.00050
    47.90000   1935.00000   1932.73709      0.00052
    47.91000   1916.00000   1942.43691      0.00052
    47.92000   1992.00000   1951.58981      0.00050
    47.93000   2026.00000   1960.11282      0.00049
    47.94000   1986.00000   1967.92649      0.00050
    47.95000   2028.00000   1974.95644      0.00049
    47.96000   2034.00000   1981.13247      0.00049
    47.97000   2007.00000   1986.39345      0.00050
    47.98000   2108.00000   1990.69165      0.00047
    47.99000   2084.00000   1993.98991      0.00048
    48.00000   2061.00000   1996.26335      0.00049
    48.01000   1965.00000   1997.50056      0.00051
    48.02000   1980.00000   1997.70390      0.00051
    48.03000   2060.00000   1996.88936      0.00049
    48.04000   2094.00000   1995.08610      0.00048
    48.05000   2057.00000   1992.33550      0.00049
    48.06000   1960.00000   1988.69000      0.00051
    48.07000   2069.00000   1984.21156      0.00048
    48.08000   2027.00000   1978.96956      0.00049
    48.09000   2006.00000   1973.04055      0.00050
    48.10000   1999.00000   1966.51121      0.00050
    48.11000   2001.00000   1959.46160      0.00050
    48.12000   2015.00000   1951.97578      0.00050
    48.13000   1995.00000   1944.13778      0.00050
    48.14000   1917.00000   1936.02951      0.00052
    48.15000   1876.00000   1927.72942      0.00053
    48.16000   1931.00000   1919.31144      0.00052
    48.17000   1945.00000   1910.84412      0.00051
    48.18000   1816.00000   1902.39007      0.00055
    48.19000   1863.00000   1894.00582      0.00054
    48.20000   1869.00000   1885.74349      0.00054
    48.21000   1866.00000   1877.64780      0.00054
    48.22000   1875.00000   1869.73272      0.00053
    48.23000   1883.00000   1862.02073      0.00053
    48.24000   1884.00000   1854.54565      0.00053
    48.25000   1880.00000   1847.39198      0.00053
    48.26000   1786.00000   1840.53284      0.00056
    48.27000   1804.00000   1833.97140      0.00055
    48.28000   1855.00000   1827.71450      0.00054
    48.29000   1834.00000   1821.76590      0.00055
    48.30000   1801.00000   1816.12568      0.00056
    48.31000   1868.00000   1810.78997      0.00054
    48.32000   1806.00000   1805.75589      0.00055
    48.33000   1771.00000   1801.01794      0.00056
    48.34000   1809.00000   1796.56931      0.00055
    48.35000   1787.00000   1792.40190      0.00056
    48.36000   1861.00000   1788.50665      0.00054
    48.37000   1852.00000   1784.87380      0.00054
    48.38000   1811.00000   1781.49304      0.00055
    48.39000   1757.00000   1778.35369      0.00057
    48.40000   1808.00000   1775.44479      0.00055
    48.41000   1756.00000   1772.75520      0.00057
    48.42000   1744.00000   1770.27370      0.00057
    48.43000   1815.00000   1767.98901      0.00055
    48.44000   1747.00000   1765.88985      0.00057
    48.45000   1829.00000   1763.96492      0.00055
    48.46000   1827.00000   1762.20235      0.00055
    48.47000   1701.00000   1760.58956      0.00059
    48.48000   1726.00000   1759.11396      0.00058
    48.49000   1773.00000   1757.76145      0.00056
    48.50000   1718.00000   1756.51343      0.00058
    48.51000   1755.00000   1755.32757      0.00057
    48.52000   1787.00000   1754.17624      0.00056
    48.53000   1709.00000   1753.25785      0.00059
    48.54000   1737.00000   1752.55897      0.00058
    48.55000   1756.00000   1751.96901      0.00057
    48.56000   1736.00000   1751.46693      0.00058
    48.57000   1715.00000   1751.04715      0.00058
    48.58000   1767.00000   1750.70310      0.00057
    48.59000   1769.00000   1750.42470      0.00057
    48.60000   1769.00000   1750.20591      0.00057
    48.61000   1780.00000   1750.07733      0.00056
    48.62000   1837.00000   1750.01417      0.00054
    48.63000   1726.00000   1750.01210      0.00058
    48.64000   1738.00000   1750.06326      0.00058
    48.65000   1719.00000   1750.16409      0.00058
    48.66000   1684.00000   1750.31119      0.00059
    48.67000   1738.00000   1750.50135      0.00058
    48.68000   1736.00000   1750.73149      0.00058
    48.69000   1769.00000   1750.99866      0.00057
    48.70000   1693.00000   1751.30001      0.00059
    48.71000   1741.00000   1751.63283      0.00057
    48.72000   1752.00000   1751.99447      0.00057
    48.73000   1780.00000   1752.38241      0.00056
    48.74000   1782.00000   1752.79417      0.00056
    48.75000   1744.00000   1753.22738      0.00057
    48.76000   1727.00000   1753.67975      0.00058
    48.77000   1748.00000   1754.14907      0.00057
    48.78000   1745.00000   1754.63336      0.00057
    48.79000   1748.00000   1755.13048      0.00057
    48.80000   1704.00000   1755.63674      0.00059
    48.81000   1688.00000   1756.15072      0.00059
    48.82000   1688.00000   1756.67048      0.00059
    48.83000   1648.00000   1757.19382      0.00061
    48.84000   1669.00000   1757.71843      0.00060
    48.85000   1729.00000   1758.24191      0.00058
    48.86000   1706.00000   1758.76170      0.00059
    48.87000   1726.00000   1759.27508      0.00058
    48.88000   1673.00000   1759.77902      0.00060
    48.89000   1758.00000   1760.27036      0.00057
    48.90000   1682.00000   1760.74564      0.00059
    48.91000   1629.00000   1761.20108      0.00061
    48.92000   1729.00000   1761.63205      0.00058
    48.93000   1743.00000   1762.03404      0.00057
    48.94000   1724.00000   1762.40232      0.00058
    48.95000   1731.00000   1762.73179      0.00058
    48.96000   1739.00000   1763.01725      0.00058
    48.97000   1682.00000   1763.25369      0.00059
    48.98000   1645.00000   1763.43556      0.00061
    48.99000   1649.00000   1763.55425      0.00061
    49.00000   1729.00000   1763.60679      0.00058
    49.01000   1708.00000   1763.58948      0.00059
    49.02000   1643.00000   1763.49886      0.00061
    49.03000   1720.00000   1763.33246      0.00058
    49.04000   1678.00000   1763.08892      0.00060
    49.05000   1740.00000   1762.76806      0.00057
    49.06000   1699.00000   1762.37092      0.00059
    49.07000   1715.00000   1761.89965      0.00058
    49.08000   1737.00000   1761.35740      0.00058
    49.09000   1683.00000   1760.74817      0.00059
    49.10000   1715.00000   1760.07688      0.00058
    49.11000   1686.00000   1759.34849      0.00059
    49.12000   1669.00000   1758.56292      0.00060
    49.13000   1651.00000   1757.72311      0.00061
    49.14000   1708.00000   1756.82815      0.00059
    49.15000   1702.00000   1755.87379      0.00059
    49.16000   1678.00000   1754.90146      0.00060
    49.17000   1742.00000   1753.95589      0.00057
    49.18000   1713.00000   1752.99545      0.00058
    49.19000   1714.00000   1752.01655      0.00058
    49.20000   1733.00000   1751.02318      0.00058
    49.21000   1773.00000   1750.02268      0.00056
    49.22000   1708.00000   1749.01925      0.00059
    49.23000   1686.00000   1747.97767      0.00059
    49.24000   1673.00000   1746.91454      0.00060
    49.25000   1765.00000   1745.83944      0.00057
    49.26000   1715.00000   1744.75502      0.00058
    49.27000   1702.00000   1743.66313      0.00059
    49.28000   1708.00000   1742.55935      0.00059
    49.29000   1771.00000   1741.44217      0.00056
    49.30000   1795.00000   1740.31576      0.00056
    49.31000   1695.00000   1739.18152      0.00059
    49.32000   1752.00000   1738.04000      0.00057
    49.33000   1789.00000   1736.89165      0.00056
    49.34000   1823.00000   1735.73687      0.00055
    49.35000   1741.00000   1734.57594      0.00057
    49.36000   1755.00000   1733.40904      0.00057
    49.37000   1705.00000   1732.23623      0.00059
    49.38000   1740.00000   1731.05746      0.00057
    49.39000   1801.00000   1729.87253      0.00056
    49.40000   1718.00000   1728.68124      0.00058
    49.41000   1710.00000   1727.48341      0.00058
    49.42000   1794.00000   1726.27815      0.00056
    49.43000   1707.00000   1725.06334      0.00059
    49.44000   1729.00000   1723.83913      0.00058
    49.45000   1749.00000   1722.60515      0.00057
    49.46000   1724.00000   1721.36077      0.00058
    49.47000   1746.00000   1720.10553      0.00057
    49.48000   1762.00000   1718.83935      0.00057
    49.49000   1751.00000   1717.56347      0.00057
    49.50000   1665.00000   1716.27974      0.00060
    49.51000   1720.00000   1714.97966      0.00058
    49.52000   1740.00000   1713.65682      0.00057
    49.53000   1751.00000   1712.31872      0.00057
    49.54000   1702.00000   1710.96763      0.00059
    49.55000   1729.00000   1709.60435      0.00058
    49.56000   1651.00000   1708.22996      0.00061
    49.57000   1781.00000   1706.84579      0.00056
    49.58000   1783.00000   1705.45345      0.00056
    49.59000   1774.00000   1704.05482      0.00056
    49.60000   1719.00000   1702.65200      0.00058
    49.61000   1737.00000   1701.24733      0.00058
    49.62000   1726.00000   1699.84333      0.00058
    49.63000   1715.00000   1698.44274      0.00058
    49.64000   1826.00000   1697.04845      0.00055
    49.65000   1742.00000   1695.66309      0.00057
    49.66000   1709.00000   1694.28909      0.00059
    49.67000   1743.00000   1692.92948      0.00057
    49.68000   1679.00000   1691.58577      0.00060
    49.69000   1716.00000   1690.26080      0.00058
    49.70000   1829.00000   1688.97091      0.00055
    49.71000   1743.00000   1687.71307      0.00057
    49.72000   1735.00000   1686.48940      0.00058
    49.73000   1768.00000   1685.30183      0.00057
    49.74000   1785.00000   1684.15472      0.00056
    49.75000   1740.00000   1683.05312      0.00057
    49.76000   1745.00000   1682.00157      0.00057
    49.77000   1728.00000   1680.99653      0.00058
    49.78000   1702.00000   1680.04023      0.00059
    49.79000   1728.00000   1679.14078      0.00058
    49.80000   1740.00000   1678.30319      0.00057
    49.81000   1767.00000   1677.53163      0.00057
    49.82000   1711.00000   1676.83035      0.00058
    49.83000   1689.00000   1676.20375      0.00059
    49.84000   1666.00000   1675.65627      0.00060
    49.85000   1657.00000   1675.19249      0.00060
    49.86000   1709.00000   1674.81700      0.00059
    49.87000   1765.00000   1674.53448      0.00057
    49.88000   1702.00000   1674.34972      0.00059
    49.89000   1715.00000   1674.26760      0.00058
    49.90000   1732.00000   1674.29174      0.00058
    49.91000   1662.00000   1674.42535      0.00060
    49.92000   1721.00000   1674.67333      0.00058
    49.93000   1662.00000   1675.03979      0.00060
    49.94000   1717.00000   1675.52857      0.00058
    49.95000   1691.00000   1676.14236      0.00059
    49.96000   1737.00000   1676.87979      0.00058
    49.97000   1694.00000   1677.74398      0.00059
    49.98000   1734.00000   1678.73646      0.00058
    49.99000   1701.00000   1679.85695      0.00059
    50.00000   1700.00000   1681.10443      0.00059
    50.01000   1609.00000   1682.47718      0.00062
    50.02000   1694.00000   1683.97227      0.00059
    50.03000   1705.00000   1685.58604      0.00059
    50.04000   1686.00000   1687.31311      0.00059
    50.05000   1662.00000   1689.14091      0.00060
    50.06000   1672.00000   1691.06240      0.00060
    50.07000   1766.00000   1693.06837      0.00057
    50.08000   1755.00000   1695.14649      0.00057
    50.09000   1752.00000   1697.28146      0.00057
    50.10000   1704.00000   1699.45063      0.00059
    50.11000   1710.00000   1701.63159      0.00058
    50.12000   1735.00000   1703.85719      0.00058
    50.13000   1763.00000   1706.11182      0.00057
    50.14000   1796.00000   1708.35421      0.00056
    50.15000   1677.00000   1710.55425      0.00060
    50.16000   1741.00000   1712.69037      0.00057
    50.17000   1782.00000   1714.74042      0.00056
    50.18000   1723.00000   1716.68187      0.00058
    50.19000   1753.00000   1718.49180      0.00057
    50.20000   1771.00000   1720.14495      0.00056
    50.21000   1695.00000   1721.61913      0.00059
    50.22000   1706.00000   1722.92034      0.00059
    50.23000   1715.00000   1724.02986      0.00058
    50.24000   1776.00000   1724.92216      0.00056
    50.25000   1761.00000   1725.58123      0.00057
    50.26000   1733.00000   1725.99685      0.00058
    50.27000   1731.00000   1726.16161      0.00058
    50.28000   1744.00000   1726.07106      0.00057
    50.29000   1773.00000   1725.72384      0.00056
    50.30000   1737.00000   1725.12177      0.00058
    50.31000   1703.00000   1724.26990      0.00059
    50.32000   1728.00000   1723.17637      0.00058
    50.33000   1742.00000   1721.85227      0.00057
    50.34000   1733.00000   1720.31132      0.00058
    50.35000   1730.00000   1718.56928      0.00058
    50.36000   1689.00000   1716.64145      0.00059
    50.37000   1738.00000   1714.54918      0.00058
    50.38000   1720.00000   1712.33925      0.00058
    50.39000   1691.00000   1710.01247      0.00059
    50.40000   1703.00000   1707.59523      0.00059
    50.41000   1737.00000   1705.10823      0.00058
    50.42000   1744.00000   1702.57347      0.00057
    50.43000   1707.00000   1700.01213      0.00059
    50.44000   1636.00000   1697.44486      0.00061
    50.45000   1690.00000   1694.89086      0.00059
    50.46000   1709.00000   1692.35920      0.00059
    50.47000   1697.00000   1689.85971      0.00059
    50.48000   1654.00000   1687.40965      0.00060
    50.49000   1683.00000   1685.02016      0.00059
    50.50000   1649.00000   1682.69928      0.00061
    50.51000   1686.00000   1680.45320      0.00059
    50.52000   1679.00000   1678.28642      0.00060
    50.53000   1655.00000   1676.20186      0.00060
    50.54000   1642.00000   1674.20104      0.00061
    50.55000   1686.00000   1672.28422      0.00059
    50.56000   1576.00000   1670.45055      0.00063
    50.57000   1675.00000   1668.69823      0.00060
    50.58000   1685.00000   1667.02465      0.00059
    50.59000   1682.00000   1665.42649      0.00059
    50.60000   1630.00000   1663.89989      0.00061
    50.61000   1595.00000   1662.44051      0.00063
    50.62000   1673.00000   1661.04368      0.00060
    50.63000   1637.00000   1659.70443      0.00061
    50.64000   1642.00000   1658.41767      0.00061
    50.65000   1607.00000   1657.17816      0.00062
    50.66000   1616.00000   1655.98069      0.00062
    50.67000   1597.00000   1654.82011      0.00063
    50.68000   1665.00000   1653.69148      0.00060
    50.69000   1646.00000   1652.59033      0.00061
    50.70000   1619.00000   1651.51353      0.00062
    50.71000   1630.00000   1650.45952      0.00061
    50.72000   1662.00000   1649.41739      0.00060
    50.73000   1628.00000   1648.36616      0.00061
    50.74000   1631.00000   1647.31388      0.00061
    50.75000   1579.00000   1646.25989      0.00063
    50.76000   1587.00000   1645.20027      0.00063
    50.77000   1591.00000   1644.13179      0.00063
    50.78000   1650.00000   1643.05175      0.00061
    50.79000   1662.00000   1641.95770      0.00060
    50.80000   1568.00000   1640.84749      0.00064
    50.81000   1614.00000   1639.71939      0.00062
    50.82000   1591.00000   1638.57200      0.00063
    50.83000   1594.00000   1637.40432      0.00063
    50.84000   1665.00000   1636.21573      0.00060
    50.85000   1627.00000   1635.00601      0.00061
    50.86000   1593.00000   1633.77575      0.00063
    50.87000   1641.00000   1632.52645      0.00061
    50.88000   1608.00000   1631.25536      0.00062
    50.89000   1635.00000   1629.95820      0.00061
    50.90000   1547.00000   1628.63796      0.00065
    50.91000   1603.00000   1627.29573      0.00062
    50.92000   1598.00000   1625.92858      0.00063
    50.93000   1592.00000   1624.53277      0.00063
    50.94000   1676.00000   1623.13052      0.00060
    50.95000   1630.00000   1621.74323      0.00061
    50.96000   1631.00000   1620.34874      0.00061
    50.97000   1639.00000   1618.94472      0.00061
    50.98000   1636.00000   1617.53227      0.00061
    50.99000   1598.00000   1616.11278      0.00063
    51.00000   1595.00000   1614.68967      0.00063
    51.01000   1685.00000   1613.26932      0.00059
    51.02000   1656.00000   1611.84499      0.00060
    51.03000   1672.00000   1610.38795      0.00060
    51.04000   1623.00000   1608.91573      0.00062
    51.05000   1599.00000   1607.43363      0.00063
    51.06000   1619.00000   1605.94097      0.00062
    51.07000   1594.00000   1604.43677      0.00063
    51.08000   1669.00000   1602.91987      0.00060
    51.09000   1584.00000   1601.38893      0.00063
    51.10000   1608.00000   1599.84246      0.00062
    51.11000   1593.00000   1598.27859      0.00063
    51.12000   1643.00000   1596.69488      0.00061
    51.13000   1594.00000   1595.09179      0.00063
    51.14000   1612.00000   1593.47429      0.00062
    51.15000   1603.00000   1591.83628      0.00062
    51.16000   1628.00000   1590.17605      0.00061
    51.17000   1651.00000   1588.49289      0.00061
    51.18000   1682.00000   1586.78636      0.00059
    51.19000   1634.00000   1585.05629      0.00061
    51.20000   1609.00000   1583.30282      0.00062
    51.21000   1659.00000   1581.52645      0.00060
    51.22000   1633.00000   1579.72801      0.00061
    51.23000   1589.00000   1577.90868      0.00063
    51.24000   1588.00000   1576.06998      0.00063
    51.25000   1594.00000   1574.21376      0.00063
    51.26000   1590.00000   1572.34221      0.00063
    51.27000   1601.00000   1570.45780      0.00062
    51.28000   1599.00000   1568.56325      0.00063
    51.29000   1614.00000   1566.66146      0.00062
    51.30000   1604.00000   1564.75553      0.00062
    51.31000   1674.00000   1562.84905      0.00060
    51.32000   1678.00000   1560.94541      0.00060
    51.33000   1664.00000   1559.04761      0.00060
    51.34000   1605.00000   1557.15868      0.00062
    51.35000   1562.00000   1555.28138      0.00064
    51.36000   1614.00000   1553.41749      0.00062
    51.37000   1660.00000   1551.56363      0.00060
    51.38000   1648.00000   1549.72229      0.00061
    51.39000   1599.00000   1547.95096      0.00063
    51.40000   1576.00000   1546.20584      0.00063
    51.41000   1653.00000   1544.50074      0.00060
    51.42000   1611.00000   1542.83256      0.00062
    51.43000   1621.00000   1541.20359      0.00062
    51.44000   1707.00000   1539.61589      0.00059
    51.45000   1687.00000   1538.07116      0.00059
    51.46000   1660.00000   1536.57081      0.00060
    51.47000   1609.00000   1535.11585      0.00062
    51.48000   1621.00000   1533.70693      0.00062
    51.49000   1550.00000   1532.34441      0.00065
    51.50000   1683.00000   1531.02813      0.00059
    51.51000   1645.00000   1529.75709      0.00061
    51.52000   1676.00000   1528.52841      0.00060
    51.53000   1637.00000   1527.32973      0.00061
    51.54000   1676.00000   1526.16043      0.00060
    51.55000   1632.00000   1525.11596      0.00061
    51.56000   1577.00000   1524.11870      0.00063
    51.57000   1581.00000   1523.17784      0.00063
    51.58000   1650.00000   1522.28542      0.00061
    51.59000   1588.00000   1521.44067      0.00063
    51.60000   1578.00000   1520.64267      0.00063
    51.61000   1616.00000   1519.89046      0.00062
    51.62000   1593.00000   1519.18303      0.00063
    51.63000   1529.00000   1518.51935      0.00065
    51.64000   1617.00000   1517.89846      0.00062
    51.65000   1646.00000   1517.31929      0.00061
    51.66000   1616.00000   1516.78022      0.00062
    51.67000   1593.00000   1516.28057      0.00063
    51.68000   1641.00000   1515.81957      0.00061
    51.69000   1676.00000   1515.39688      0.00060
    51.70000   1603.00000   1515.01204      0.00062
    51.71000   1535.00000   1514.65960      0.00065
    51.72000   1548.00000   1514.34049      0.00065
    51.73000   1597.00000   1514.05476      0.00063
    51.74000   1688.00000   1513.80169      0.00059
    51.75000   1620.00000   1513.58050      0.00062
    51.76000   1619.00000   1513.39047      0.00062
    51.77000   1591.00000   1513.23090      0.00063
    51.78000   1579.00000   1513.10114      0.00063
    51.79000   1594.00000   1513.00057      0.00063
    51.80000   1553.00000   1512.92861      0.00064
    51.81000   1580.00000   1512.88471      0.00063
    51.82000   1598.00000   1512.86834      0.00063
    51.83000   1620.00000   1512.87900      0.00062
    51.84000   1557.00000   1512.91622      0.00064
    51.85000   1585.00000   1512.97955      0.00063
    51.86000   1645.00000   1513.06857      0.00061
    51.87000   1576.00000   1513.18290      0.00063
    51.88000   1620.00000   1513.32224      0.00062
    51.89000   1587.00000   1513.48650      0.00063
    51.90000   1530.00000   1513.67588      0.00065
    51.91000   1605.00000   1513.88878      0.00062
    51.92000   1653.00000   1514.12402      0.00060
    51.93000   1620.00000   1514.38241      0.00062
    51.94000   1587.00000   1514.66414      0.00063
    51.95000   1621.00000   1514.96997      0.00062
    51.96000   1567.00000   1515.30052      0.00064
    51.97000   1591.00000   1515.65169      0.00063
    51.98000   1579.00000   1516.02307      0.00063
    51.99000   1593.00000   1516.41717      0.00063
    52.00000   1527.00000   1516.83481      0.00065
    52.01000   1511.00000   1517.27643      0.00066
    52.02000   1638.00000   1517.74247      0.00061
    52.03000   1560.00000   1518.23278      0.00064
    52.04000   1550.00000   1518.74822      0.00065
    52.05000   1560.00000   1519.29680      0.00064
    52.06000   1558.00000   1519.87623      0.00064
    52.07000   1596.00000   1520.48671      0.00063
    52.08000   1591.00000   1521.12975      0.00063
    52.09000   1560.00000   1521.80707      0.00064
    52.10000   1558.00000   1522.52051      0.00064
    52.11000   1634.00000   1523.27202      0.00061
    52.12000   1554.00000   1524.06365      0.00064
    52.13000   1599.00000   1524.89749      0.00063
    52.14000   1589.00000   1525.77572      0.00063
    52.15000   1574.00000   1526.70055      0.00064
    52.16000   1612.00000   1527.67421      0.00062
    52.17000   1554.00000   1528.69894      0.00064
    52.18000   1580.00000   1529.77698      0.00063
    52.19000   1558.00000   1530.91057      0.00064
    52.20000   1559.00000   1532.10193      0.00064
    52.21000   1584.00000   1533.35327      0.00063
    52.22000   1495.00000   1534.66680      0.00067
    52.23000   1524.00000   1536.04484      0.00066
    52.24000   1608.00000   1537.48987      0.00062
    52.25000   1535.00000   1539.00371      0.00065
    52.26000   1541.00000   1540.58686      0.00065
    52.27000   1527.00000   1542.24256      0.00065
    52.28000   1540.00000   1543.97343      0.00065
    52.29000   1542.00000   1545.78189      0.00065
    52.30000   1600.00000   1547.67045      0.00063
    52.31000   1588.00000   1549.64188      0.00063
    52.32000   1627.00000   1551.69909      0.00061
    52.33000   1567.00000   1553.84374      0.00064
    52.34000   1564.00000   1556.07892      0.00064
    52.35000   1493.00000   1558.40793      0.00067
    52.36000   1534.00000   1560.83381      0.00065
    52.37000   1516.00000   1563.35973      0.00066
    52.38000   1585.00000   1565.98878      0.00063
    52.39000   1581.00000   1568.72368      0.00063
    52.40000   1567.00000   1571.56718      0.00064
    52.41000   1615.00000   1574.52227      0.00062
    52.42000   1579.00000   1577.59200      0.00063
    52.43000   1551.00000   1580.77628      0.00064
    52.44000   1503.00000   1584.07759      0.00067
    52.45000   1595.00000   1587.48280      0.00063
    52.46000   1542.00000   1590.99616      0.00065
    52.47000   1601.00000   1594.61966      0.00062
    52.48000   1568.00000   1598.35114      0.00064
    52.49000   1558.00000   1602.18707      0.00064
    52.50000   1579.00000   1606.12297      0.00063
    52.51000   1564.00000   1610.15374      0.00064
    52.52000   1567.00000   1614.27476      0.00064
    52.53000   1573.00000   1618.47857      0.00064
    52.54000   1583.00000   1622.73897      0.00063
    52.55000   1583.00000   1627.05434      0.00063
    52.56000   1549.00000   1631.41563      0.00065
    52.57000   1624.00000   1635.81009      0.00062
    52.58000   1519.00000   1640.22395      0.00066
    52.59000   1593.00000   1644.64252      0.00063
    52.60000   1563.00000   1649.05028      0.00064
    52.61000   1598.00000   1653.43104      0.00063
    52.62000   1578.00000   1657.76804      0.00063
    52.63000   1577.00000   1662.04412      0.00063
    52.64000   1584.00000   1666.24184      0.00063
    52.65000   1570.00000   1670.34372      0.00064
    52.66000   1637.00000   1674.33259      0.00061
    52.67000   1612.00000   1678.19160      0.00062
    52.68000   1554.00000   1681.90132      0.00064
    52.69000   1615.00000   1685.44694      0.00062
    52.70000   1640.00000   1688.81123      0.00061
    52.71000   1565.00000   1691.97857      0.00064
    52.72000   1594.00000   1694.93598      0.00063
    52.73000   1618.00000   1697.67097      0.00062
    52.74000   1665.00000   1700.17208      0.00060
    52.75000   1626.00000   1702.42933      0.00062
    52.76000   1646.00000   1704.43436      0.00061
    52.77000   1692.00000   1706.18062      0.00059
    52.78000   1645.00000   1707.66346      0.00061
    52.79000   1654.00000   1708.88028      0.00060
    52.80000   1613.00000   1709.83058      0.00062
    52.81000   1617.00000   1710.51607      0.00062
    52.82000   1644.00000   1710.94065      0.00061
    52.83000   1616.00000   1711.11044      0.00062
    52.84000   1624.00000   1711.03370      0.00062
    52.85000   1634.00000   1710.72072      0.00061
    52.86000   1647.00000   1710.18365      0.00061
    52.87000   1671.00000   1709.43628      0.00060
    52.88000   1666.00000   1708.49381      0.00060
    52.89000   1640.00000   1707.37255      0.00061
    52.90000   1633.00000   1706.08946      0.00061
    52.91000   1624.00000   1704.66111      0.00062
    52.92000   1576.00000   1703.10485      0.00063
    52.93000   1668.00000   1701.43756      0.00060
    52.94000   1669.00000   1699.67515      0.00060
    52.95000   1635.00000   1697.83238      0.00061
    52.96000   1583.00000   1695.92257      0.00063
    52.97000   1570.00000   1693.95739      0.00064
    52.98000   1626.00000   1691.94671      0.00062
    52.99000   1597.00000   1689.89849      0.00063
    53.00000   1585.00000   1687.81877      0.00063
    53.01000   1552.00000   1685.71176      0.00064
    53.02000   1567.00000   1683.57993      0.00064
    53.03000   1546.00000   1681.42426      0.00065
    53.04000   1570.00000   1679.24448      0.00064
    53.05000   1647.00000   1677.03935      0.00061
    53.06000   1625.00000   1674.80703      0.00062
    53.07000   1574.00000   1672.54543      0.00064
    53.08000   1526.00000   1670.25277      0.00066
    53.09000   1545.00000   1667.92900      0.00065
    53.10000   1539.00000   1665.57388      0.00065
    53.11000   1601.00000   1663.17156      0.00062
    53.12000   1560.00000   1660.72288      0.00064
    53.13000   1553.00000   1658.22646      0.00064
    53.14000   1577.00000   1655.68254      0.00063
    53.15000   1558.00000   1653.10707      0.00064
    53.16000   1575.00000   1650.50999      0.00063
    53.17000   1537.00000   1647.88094      0.00065
    53.18000   1493.00000   1645.22059      0.00067
    53.19000   1565.00000   1642.53205      0.00064
    53.20000   1518.00000   1639.81779      0.00066
    53.21000   1550.00000   1637.08223      0.00065
    53.22000   1538.00000   1634.33001      0.00065
    53.23000   1531.00000   1631.56611      0.00065
    53.24000   1534.00000   1628.79547      0.00065
    53.25000   1516.00000   1626.02295      0.00066
    53.26000   1541.00000   1623.25518      0.00065
    53.27000   1582.00000   1620.49835      0.00063
    53.28000   1537.00000   1617.75904      0.00065
    53.29000   1535.00000   1615.04395      0.00065
    53.30000   1466.00000   1612.35974      0.00068
    53.31000   1529.00000   1609.71294      0.00065
    53.32000   1546.00000   1607.10984      0.00065
    53.33000   1533.00000   1604.55630      0.00065
    53.34000   1535.00000   1602.05703      0.00065
    53.35000   1503.00000   1599.61701      0.00067
    53.36000   1491.00000   1597.24847      0.00067
    53.37000   1518.00000   1594.95387      0.00066
    53.38000   1544.00000   1592.73427      0.00065
    53.39000   1496.00000   1590.59253      0.00067
    53.40000   1497.00000   1588.53122      0.00067
    53.41000   1499.00000   1586.55228      0.00067
    53.42000   1544.00000   1584.65708      0.00065
    53.43000   1536.00000   1582.84641      0.00065
    53.44000   1547.00000   1581.12051      0.00065
    53.45000   1471.00000   1579.47910      0.00068
    53.46000   1545.00000   1577.92142      0.00065
    53.47000   1427.00000   1576.44624      0.00070
    53.48000   1524.00000   1575.05189      0.00066
    53.49000   1545.00000   1573.73632      0.00065
    53.50000   1559.00000   1572.49699      0.00064
    53.51000   1468.00000   1571.33055      0.00068
    53.52000   1509.00000   1570.23375      0.00066
    53.53000   1505.00000   1569.20837      0.00066
    53.54000   1455.00000   1568.24930      0.00069
    53.55000   1495.00000   1567.35232      0.00067
    53.56000   1423.00000   1566.51311      0.00070
    53.57000   1443.00000   1565.72796      0.00069
    53.58000   1475.00000   1564.99310      0.00068
    53.59000   1522.00000   1564.30475      0.00066
    53.60000   1419.00000   1563.65911      0.00070
    53.61000   1473.00000   1563.05244      0.00068
    53.62000   1454.00000   1562.48105      0.00069
    53.63000   1522.00000   1561.94136      0.00066
    53.64000   1517.00000   1561.42988      0.00066
    53.65000   1447.00000   1560.94335      0.00069
    53.66000   1472.00000   1560.47870      0.00068
    53.67000   1443.00000   1560.03247      0.00069
    53.68000   1491.00000   1559.60089      0.00067
    53.69000   1478.00000   1559.18173      0.00068
    53.70000   1486.00000   1558.77243      0.00067
    53.71000   1545.00000   1558.37060      0.00065
    53.72000   1525.00000   1557.97420      0.00066
    53.73000   1471.00000   1557.58155      0.00068
    53.74000   1499.00000   1557.19176      0.00067
    53.75000   1460.00000   1556.80639      0.00068
    53.76000   1538.00000   1556.42736      0.00065
    53.77000   1487.00000   1556.03549      0.00067
    53.78000   1512.00000   1555.62393      0.00066
    53.79000   1496.00000   1555.20359      0.00067
    53.80000   1534.00000   1554.77414      0.00065
    53.81000   1500.00000   1554.33370      0.00067
    53.82000   1522.00000   1553.88329      0.00066
    53.83000   1535.00000   1553.42315      0.00065
    53.84000   1535.00000   1552.95335      0.00065
    53.85000   1546.00000   1552.47413      0.00065
    53.86000   1519.00000   1551.98555      0.00066
    53.87000   1512.00000   1551.48820      0.00066
    53.88000   1584.00000   1550.98290      0.00063
    53.89000   1484.00000   1550.47049      0.00067
    53.90000   1514.00000   1549.95192      0.00066
    53.91000   1563.00000   1549.42826      0.00064
    53.92000   1533.00000   1548.90063      0.00065
    53.93000   1512.00000   1548.37023      0.00066
    53.94000   1502.00000   1547.83830      0.00067
    53.95000   1506.00000   1547.30610      0.00066
    53.96000   1562.00000   1546.77491      0.00064
    53.97000   1520.00000   1546.24599      0.00066
    53.98000   1511.00000   1545.72059      0.00066
    53.99000   1571.00000   1545.19993      0.00064
    54.00000   1547.00000   1544.68461      0.00065
    54.01000   1543.00000   1544.17473      0.00065
    54.02000   1520.00000   1543.67246      0.00066
    54.03000   1594.00000   1543.18451      0.00063
    54.04000   1593.00000   1542.70808      0.00063
    54.05000   1573.00000   1542.24358      0.00064
    54.06000   1573.00000   1541.79241      0.00064
    54.07000   1581.00000   1541.35548      0.00063
    54.08000   1522.00000   1540.93184      0.00066
    54.09000   1541.00000   1540.52524      0.00065
    54.10000   1577.00000   1540.13852      0.00063
    54.11000   1559.00000   1539.76034      0.00064
    54.12000   1622.00000   1539.39077      0.00062
    54.13000   1613.00000   1539.03578      0.00062
    54.14000   1567.00000   1538.69747      0.00064
    54.15000   1588.00000   1538.37302      0.00063
    54.16000   1530.00000   1538.06082      0.00065
    54.17000   1511.00000   1537.76238      0.00066
    54.18000   1590.00000   1537.47800      0.00063
    54.19000   1514.00000   1537.20738      0.00066
    54.20000   1490.00000   1536.95013      0.00067
    54.21000   1547.00000   1536.70584      0.00065
    54.22000   1552.00000   1536.47406      0.00064
    54.23000   1595.00000   1536.25436      0.00063
    54.24000   1630.00000   1536.04631      0.00061
    54.25000   1542.00000   1535.84953      0.00065
    54.26000   1582.00000   1535.66371      0.00063
    54.27000   1576.00000   1535.48863      0.00063
    54.28000   1546.00000   1535.32426      0.00065
    54.29000   1569.00000   1535.17089      0.00064
    54.30000   1567.00000   1535.02988      0.00064
    54.31000   1590.00000   1534.90228      0.00063
    54.32000   1589.00000   1534.77988      0.00063
    54.33000   1623.00000   1534.66658      0.00062
    54.34000   1654.00000   1534.56453      0.00060
    54.35000   1578.00000   1534.47535      0.00063
    54.36000   1549.00000   1534.40003      0.00065
    54.37000   1529.00000   1534.33993      0.00065
    54.38000   1607.00000   1534.29663      0.00062
    54.39000   1627.00000   1534.27196      0.00061
    54.40000   1559.00000   1534.26808      0.00064
    54.41000   1554.00000   1534.28710      0.00064
    54.42000   1535.00000   1534.33034      0.00065
    54.43000   1590.00000   1534.40084      0.00063
    54.44000   1595.00000   1534.50143      0.00063
    54.45000   1557.00000   1534.63490      0.00064
    54.46000   1584.00000   1534.80416      0.00063
    54.47000   1595.00000   1535.01217      0.00063
    54.48000   1568.00000   1535.26199      0.00064
    54.49000   1596.00000   1535.55670      0.00063
    54.50000   1553.00000   1535.89945      0.00064
    54.51000   1596.00000   1536.29336      0.00063
    54.52000   1544.00000   1536.74157      0.00065
    54.53000   1553.00000   1537.24725      0.00064
    54.54000   1598.00000   1537.81352      0.00063
    54.55000   1636.00000   1538.44266      0.00061
    54.56000   1579.00000   1539.13750      0.00063
    54.57000   1585.00000   1539.90087      0.00063
    54.58000   1662.00000   1540.73521      0.00060
    54.59000   1575.00000   1541.64254      0.00063
    54.60000   1567.00000   1542.62346      0.00064
    54.61000   1567.00000   1543.67920      0.00064
    54.62000   1564.00000   1544.82308      0.00064
    54.63000   1598.00000   1546.05474      0.00063
    54.64000   1648.00000   1547.37146      0.00061
    54.65000   1663.00000   1548.77405      0.00060
    54.66000   1653.00000   1550.26362      0.00060
    54.67000   1613.00000   1551.84106      0.00062
    54.68000   1626.00000   1553.50703      0.00062
    54.69000   1540.00000   1555.26227      0.00065
    54.70000   1566.00000   1557.10717      0.00064
    54.71000   1645.00000   1559.03811      0.00061
    54.72000   1597.00000   1561.05504      0.00063
    54.73000   1644.00000   1563.15768      0.00061
    54.74000   1670.00000   1565.34462      0.00060
    54.75000   1634.00000   1567.61390      0.00061
    54.76000   1605.00000   1569.96311      0.00062
    54.77000   1563.00000   1572.38943      0.00064
    54.78000   1667.00000   1574.88955      0.00060
    54.79000   1680.00000   1577.45963      0.00060
    54.80000   1716.00000   1580.09559      0.00058
    54.81000   1675.00000   1582.79367      0.00060
    54.82000   1683.00000   1585.54816      0.00059
    54.83000   1655.00000   1588.35331      0.00060
    54.84000   1664.00000   1591.20280      0.00060
    54.85000   1613.00000   1594.08859      0.00062
    54.86000   1667.00000   1597.00367      0.00060
    54.87000   1696.00000   1599.95339      0.00059
    54.88000   1667.00000   1602.92530      0.00060
    54.89000   1675.00000   1605.90888      0.00060
    54.90000   1700.00000   1608.89613      0.00059
    54.91000   1682.00000   1611.87917      0.00059
    54.92000   1724.00000   1614.85002      0.00058
    54.93000   1686.00000   1617.80062      0.00059
    54.94000   1697.00000   1620.72294      0.00059
    54.95000   1702.00000   1623.60905      0.00059
    54.96000   1734.00000   1626.45118      0.00058
    54.97000   1679.00000   1629.24192      0.00060
    54.98000   1710.00000   1631.97421      0.00058
    54.99000   1729.00000   1634.64035      0.00058
    55.00000   1752.00000   1637.23315      0.00057
    55.01000   1698.00000   1639.74727      0.00059
    55.02000   1684.00000   1642.17744      0.00059
    55.03000   1675.00000   1644.51877      0.00060
    55.04000   1723.00000   1646.76704      0.00058
    55.05000   1770.00000   1648.91863      0.00056
    55.06000   1723.00000   1650.97063      0.00058
    55.07000   1729.00000   1652.92079      0.00058
    55.08000   1753.00000   1654.76750      0.00057
    55.09000   1776.00000   1656.50982      0.00056
    55.10000   1790.00000   1658.14742      0.00056
    55.11000   1700.00000   1659.68051      0.00059
    55.12000   1706.00000   1661.10973      0.00059
    55.13000   1662.00000   1662.43585      0.00060
    55.14000   1698.00000   1663.66016      0.00059
    55.15000   1712.00000   1664.78748      0.00058
    55.16000   1744.00000   1665.82055      0.00057
    55.17000   1757.00000   1666.76016      0.00057
    55.18000   1770.00000   1667.60874      0.00056
    55.19000   1705.00000   1668.36932      0.00059
    55.20000   1704.00000   1669.04556      0.00059
    55.21000   1726.00000   1669.64353      0.00058
    55.22000   1683.00000   1670.17273      0.00059
    55.23000   1687.00000   1670.62383      0.00059
    55.24000   1718.00000   1670.96183      0.00058
    55.25000   1668.00000   1671.21232      0.00060
    55.26000   1728.00000   1671.38365      0.00058
    55.27000   1717.00000   1671.47670      0.00058
    55.28000   1739.00000   1671.49203      0.00058
    55.29000   1795.00000   1671.42993      0.00056
    55.30000   1676.00000   1671.29050      0.00060
    55.31000   1677.00000   1671.07334      0.00060
    55.32000   1691.00000   1670.77909      0.00059
    55.33000   1670.00000   1670.41215      0.00060
    55.34000   1689.00000   1669.97008      0.00059
    55.35000   1703.00000   1669.45280      0.00059
    55.36000   1719.00000   1668.86048      0.00058
    55.37000   1707.00000   1668.19411      0.00059
    55.38000   1717.00000   1667.45486      0.00058
    55.39000   1646.00000   1666.64405      0.00061
    55.40000   1654.00000   1665.76332      0.00060
    55.41000   1711.00000   1664.81463      0.00058
    55.42000   1712.00000   1663.80032      0.00058
    55.43000   1669.00000   1662.72313      0.00060
    55.44000   1660.00000   1661.58634      0.00060
    55.45000   1669.00000   1660.39418      0.00060
    55.46000   1641.00000   1659.15418      0.00061
    55.47000   1675.00000   1657.87323      0.00060
    55.48000   1655.00000   1656.52946      0.00060
    55.49000   1607.00000   1655.13107      0.00062
    55.50000   1620.00000   1653.69076      0.00062
    55.51000   1686.00000   1652.21427      0.00059
    55.52000   1619.00000   1650.70590      0.00062
    55.53000   1669.00000   1649.17002      0.00060
    55.54000   1679.00000   1647.61107      0.00060
    55.55000   1612.00000   1646.03351      0.00062
    55.56000   1701.00000   1644.44185      0.00059
    55.57000   1672.00000   1642.84070      0.00060
    55.58000   1650.00000   1641.23470      0.00061
    55.59000   1641.00000   1639.62818      0.00061
    55.60000   1665.00000   1638.02580      0.00060
    55.61000   1675.00000   1636.43237      0.00060
    55.62000   1648.00000   1634.85333      0.00061
    55.63000   1696.00000   1633.29711      0.00059
    55.64000   1675.00000   1631.77213      0.00060
    55.65000   1591.00000   1630.25690      0.00063
    55.66000   1692.00000   1628.74917      0.00059
    55.67000   1667.00000   1627.26557      0.00060
    55.68000   1654.00000   1625.81193      0.00060
    55.69000   1682.00000   1624.38987      0.00059
    55.70000   1622.00000   1623.00144      0.00062
    55.71000   1681.00000   1621.64832      0.00059
    55.72000   1658.00000   1620.33170      0.00060
    55.73000   1709.00000   1619.05237      0.00059
    55.74000   1636.00000   1617.81076      0.00061
    55.75000   1690.00000   1616.60691      0.00059
    55.76000   1620.00000   1615.44052      0.00062
    55.77000   1618.00000   1614.31097      0.00062
    55.78000   1666.00000   1613.21735      0.00060
    55.79000   1670.00000   1612.15872      0.00060
    55.80000   1631.00000   1611.13399      0.00061
    55.81000   1597.00000   1610.14020      0.00063
    55.82000   1594.00000   1609.17490      0.00063
    55.83000   1602.00000   1608.23301      0.00062
    55.84000   1637.00000   1607.31417      0.00061
    55.85000   1653.00000   1606.41677      0.00060
    55.86000   1639.00000   1605.53852      0.00061
    55.87000   1653.00000   1604.67714      0.00060
    55.88000   1587.00000   1603.83046      0.00063
    55.89000   1579.00000   1602.99639      0.00063
    55.90000   1579.00000   1602.17316      0.00063
    55.91000   1645.00000   1601.36010      0.00061
    55.92000   1599.00000   1600.55590      0.00063
    55.93000   1618.00000   1599.75934      0.00062
    55.94000   1633.00000   1598.96977      0.00061
    55.95000   1615.00000   1598.18682      0.00062
    55.96000   1632.00000   1597.41029      0.00061
    55.97000   1631.00000   1596.64006      0.00061
    55.98000   1588.00000   1595.87595      0.00063
    55.99000   1630.00000   1595.11680      0.00061
    56.00000   1611.00000   1594.36159      0.00062
    56.01000   1613.00000   1593.61762      0.00062
    56.02000   1593.00000   1592.88413      0.00063
    56.03000   1590.00000   1592.18176      0.00063
    56.04000   1626.00000   1591.49609      0.00062
    56.05000   1616.00000   1590.82300      0.00062
    56.06000   1596.00000   1590.16347      0.00063
    56.07000   1628.00000   1589.51763      0.00061
    56.08000   1687.00000   1588.88500      0.00059
    56.09000   1585.00000   1588.26557      0.00063
    56.10000   1579.00000   1587.65666      0.00063
    56.11000   1624.00000   1587.05575      0.00062
    56.12000   1629.00000   1586.46276      0.00061
    56.13000   1604.00000   1585.87637      0.00062
    56.14000   1616.00000   1585.29475      0.00062
    56.15000   1597.00000   1584.71597      0.00063
    56.16000   1651.00000   1584.13797      0.00061
    56.17000   1620.00000   1583.55834      0.00062
    56.18000   1584.00000   1582.97521      0.00063
    56.19000   1611.00000   1582.38673      0.00062
    56.20000   1632.00000   1581.79111      0.00061
    56.21000   1619.00000   1581.18681      0.00062
    56.22000   1627.00000   1580.57248      0.00061
    56.23000   1552.00000   1579.94704      0.00064
    56.24000   1516.00000   1579.30962      0.00066
    56.25000   1573.00000   1578.65951      0.00064
    56.26000   1539.00000   1577.99594      0.00065
    56.27000   1534.00000   1577.31701      0.00065
    56.28000   1577.00000   1576.61864      0.00063
    56.29000   1568.00000   1575.88689      0.00064
    56.30000   1632.00000   1575.11642      0.00061
    56.31000   1560.00000   1574.41843      0.00064
    56.32000   1558.00000   1573.76592      0.00064
    56.33000   1533.00000   1573.12697      0.00065
    56.34000   1505.00000   1572.50092      0.00066
    56.35000   1566.00000   1571.89152      0.00064
    56.36000   1544.00000   1571.30246      0.00065
    56.37000   1512.00000   1570.73722      0.00066
    56.38000   1501.00000   1570.19889      0.00067
    56.39000   1477.00000   1569.69000      0.00068
    56.40000   1531.00000   1569.21231      0.00065
    56.41000   1532.00000   1568.76662      0.00065
    56.42000   1595.00000   1568.35252      0.00063
    56.43000   1562.00000   1567.96821      0.00064
    56.44000   1537.00000   1567.61041      0.00065
    56.45000   1534.00000   1567.27416      0.00065
    56.46000   1505.00000   1566.95134      0.00066
    56.47000   1509.00000   1566.62961      0.00066
    56.48000   1510.00000   1566.29608      0.00066
    56.49000   1516.00000   1565.92854      0.00066
    56.50000   1602.00000   1565.51481      0.00062
    56.51000   1620.00000   1565.09446      0.00062
    56.52000   1517.00000   1564.60550      0.00066
    56.53000   1591.00000   1564.02120      0.00063
    56.54000   1577.00000   1563.31767      0.00063
    56.55000   1529.00000   1562.47069      0.00065
    56.56000   1560.00000   1561.45591      0.00064
    56.57000   1530.00000   1560.24960      0.00065
    56.58000   1580.00000   1558.82950      0.00063
    56.59000   1564.00000   1557.17561      0.00064
    56.60000   1588.00000   1555.27103      0.00063
    56.61000   1594.00000   1553.10268      0.00063
    56.62000   1622.00000   1550.66200      0.00062
    56.63000   1547.00000   1547.94530      0.00065
    56.64000   1552.00000   1544.95411      0.00064
    56.65000   1536.00000   1541.69515      0.00065
    56.66000   1535.00000   1538.18016      0.00065
    56.67000   1484.00000   1534.42544      0.00067
    56.68000   1499.00000   1530.45126      0.00067
    56.69000   1536.00000   1526.28111      0.00065
    56.70000   1497.00000   1521.94087      0.00067
    56.71000   1526.00000   1517.45793      0.00066
    56.72000   1542.00000   1512.86033      0.00065
    56.73000   1455.00000   1508.17597      0.00069
    56.74000   1490.00000   1503.43187      0.00067
    56.75000   1503.00000   1498.65342      0.00067
    56.76000   1456.00000   1493.86432      0.00069
    56.77000   1470.00000   1489.08924      0.00068
    56.78000   1492.00000   1484.34807      0.00067
    56.79000   1511.00000   1479.65607      0.00066
    56.80000   1499.00000   1475.02792      0.00067
    56.81000   1513.00000   1470.47621      0.00066
    56.82000   1485.00000   1466.01132      0.00067
    56.83000   1459.00000   1461.64162      0.00069
    56.84000   1471.00000   1457.37367      0.00068
    56.85000   1526.00000   1453.21242      0.00066
    56.86000   1483.00000   1449.16151      0.00067
    56.87000   1495.00000   1445.22301      0.00067
    56.88000   1432.00000   1441.39576      0.00070
    56.89000   1402.00000   1437.68292      0.00071
    56.90000   1423.00000   1434.08648      0.00070
    56.91000   1495.00000   1430.60287      0.00067
    56.92000   1406.00000   1427.22991      0.00071
    56.93000   1439.00000   1423.96544      0.00069
    56.94000   1443.00000   1420.80693      0.00069
    56.95000   1450.00000   1417.75160      0.00069
    56.96000   1476.00000   1414.79645      0.00068
    56.97000   1402.00000   1411.93833      0.00071
    56.98000   1405.00000   1409.17398      0.00071
    56.99000   1417.00000   1406.50008      0.00071
    57.00000   1387.00000   1403.91332      0.00072
    57.01000   1414.00000   1401.41040      0.00071
    57.02000   1460.00000   1398.98807      0.00068
    57.03000   1434.00000   1396.64318      0.00070
    57.04000   1363.00000   1394.37269      0.00073
    57.05000   1363.00000   1392.17369      0.00073
    57.06000   1387.00000   1390.04345      0.00072
    57.07000   1398.00000   1387.97942      0.00072
    57.08000   1453.00000   1385.97928      0.00069
    57.09000   1406.00000   1384.04103      0.00071
    57.10000   1350.00000   1382.16310      0.00074
    57.11000   1402.00000   1380.34535      0.00071
    57.12000   1453.00000   1378.58842      0.00069
    57.13000   1435.00000   1376.88209      0.00070
    57.14000   1341.00000   1375.22274      0.00075
    57.15000   1387.00000   1373.61416      0.00072
    57.16000   1458.00000   1372.05691      0.00069
    57.17000   1421.00000   1370.55051      0.00070
    57.18000   1359.00000   1369.09457      0.00074
    57.19000   1384.00000   1367.68885      0.00072
    57.20000   1436.00000   1366.33325      0.00070
    57.21000   1334.00000   1365.02779      0.00075
    57.22000   1342.00000   1363.77259      0.00075
    57.23000   1383.00000   1362.56788      0.00072
    57.24000   1390.00000   1361.41423      0.00072
    57.25000   1393.00000   1360.31240      0.00072
    57.26000   1409.00000   1359.26051      0.00071
    57.27000   1389.00000   1358.25653      0.00072
    57.28000   1431.00000   1357.30223      0.00070
    57.29000   1395.00000   1356.39788      0.00072
    57.30000   1386.00000   1355.54313      0.00072
    57.31000   1351.00000   1354.73740      0.00074
    57.32000   1391.00000   1353.97978      0.00072
    57.33000   1382.00000   1353.26857      0.00072
    57.34000   1350.00000   1352.59904      0.00074
    57.35000   1372.00000   1351.96817      0.00073
    57.36000   1392.00000   1351.40127      0.00072
    57.37000   1394.00000   1350.89311      0.00072
    57.38000   1396.00000   1350.43457      0.00072
    57.39000   1322.00000   1350.02045      0.00076
    57.40000   1317.00000   1349.64939      0.00076
    57.41000   1382.00000   1349.31988      0.00072
    57.42000   1407.00000   1349.02972      0.00071
    57.43000   1366.00000   1348.77703      0.00073
    57.44000   1329.00000   1348.55979      0.00075
    57.45000   1346.00000   1348.37564      0.00074
    57.46000   1371.00000   1348.22199      0.00073
    57.47000   1400.00000   1348.09599      0.00071
    57.48000   1321.00000   1347.99451      0.00076
    57.49000   1377.00000   1347.91417      0.00073
    57.50000   1391.00000   1347.85124      0.00072
    57.51000   1300.00000   1347.80171      0.00077
    57.52000   1340.00000   1347.76121      0.00075
    57.53000   1318.00000   1347.72507      0.00076
    57.54000   1360.00000   1347.68821      0.00074
    57.55000   1320.00000   1347.64531      0.00076
    57.56000   1362.00000   1347.59068      0.00073
    57.57000   1360.00000   1347.51839      0.00074
    57.58000   1346.00000   1347.42231      0.00074
    57.59000   1298.00000   1347.29617      0.00077
    57.60000   1294.00000   1347.13371      0.00077
    57.61000   1323.00000   1346.92893      0.00076
    57.62000   1325.00000   1346.67731      0.00075
    57.63000   1357.00000   1346.37461      0.00074
    57.64000   1282.00000   1346.00264      0.00078
    57.65000   1317.00000   1345.56129      0.00076
    57.66000   1368.00000   1345.04844      0.00073
    57.67000   1348.00000   1344.46057      0.00074
    57.68000   1358.00000   1343.79481      0.00074
    57.69000   1369.00000   1343.04926      0.00073
    57.70000   1360.00000   1342.22302      0.00074
    57.71000   1320.00000   1341.31619      0.00076
    57.72000   1348.00000   1340.32989      0.00074
    57.73000   1377.00000   1339.26617      0.00073
    57.74000   1400.00000   1338.12791      0.00071
    57.75000   1283.00000   1336.91879      0.00078
    57.76000   1249.00000   1335.64312      0.00080
    57.77000   1297.00000   1334.30582      0.00077
    57.78000   1295.00000   1332.91244      0.00077
    57.79000   1346.00000   1331.47043      0.00074
    57.80000   1353.00000   1329.98739      0.00074
    57.81000   1338.00000   1328.45374      0.00075
    57.82000   1305.00000   1326.87967      0.00077
    57.83000   1298.00000   1325.27456      0.00077
    57.84000   1280.00000   1323.64158      0.00078
    57.85000   1285.00000   1321.97928      0.00078
    57.86000   1290.00000   1320.29812      0.00078
    57.87000   1279.00000   1318.60451      0.00078
    57.88000   1288.00000   1316.90000      0.00078
    57.89000   1247.00000   1315.18698      0.00080
    57.90000   1299.00000   1313.46841      0.00077
    57.91000   1306.00000   1311.74699      0.00077
    57.92000   1309.00000   1310.02519      0.00076
    57.93000   1274.00000   1308.30524      0.00078
    57.94000   1259.00000   1306.58920      0.00079
    57.95000   1261.00000   1304.87893      0.00079
    57.96000   1263.00000   1303.17616      0.00079
    57.97000   1282.00000   1301.48273      0.00078
    57.98000   1297.00000   1299.80050      0.00077
    57.99000   1290.00000   1298.12850      0.00078
    58.00000   1272.00000   1296.46728      0.00079
    58.01000   1309.00000   1294.81867      0.00076
    58.02000   1263.00000   1293.18365      0.00079
    58.03000   1230.00000   1291.56280      0.00081
    58.04000   1265.00000   1289.95659      0.00079
    58.05000   1272.00000   1288.36536      0.00079
    58.06000   1306.00000   1286.78940      0.00077
    58.07000   1319.00000   1285.22903      0.00076
    58.08000   1275.00000   1283.68495      0.00078
    58.09000   1238.00000   1282.15728      0.00081
    58.10000   1278.00000   1280.64140      0.00078
    58.11000   1238.00000   1279.13938      0.00081
    58.12000   1231.00000   1277.65179      0.00081
    58.13000   1252.00000   1276.17835      0.00080
    58.14000   1263.00000   1274.71885      0.00079
    58.15000   1227.00000   1273.27310      0.00081
    58.16000   1290.00000   1271.84088      0.00078
    58.17000   1318.00000   1270.42207      0.00076
    58.18000   1231.00000   1269.01666      0.00081
    58.19000   1260.00000   1267.62419      0.00079
    58.20000   1291.00000   1266.24493      0.00077
    58.21000   1269.00000   1264.87970      0.00079
    58.22000   1271.00000   1263.53069      0.00079
    58.23000   1278.00000   1262.20274      0.00078
    58.24000   1294.00000   1260.89033      0.00077
    58.25000   1245.00000   1259.57035      0.00080
    58.26000   1242.00000   1258.25688      0.00081
    58.27000   1249.00000   1256.95492      0.00080
    58.28000   1206.00000   1255.66484      0.00083
    58.29000   1267.00000   1254.38712      0.00079
    58.30000   1266.00000   1253.12232      0.00079
    58.31000   1263.00000   1251.86659      0.00079
    58.32000   1259.00000   1250.62020      0.00079
    58.33000   1254.00000   1249.38324      0.00080
    58.34000   1216.00000   1248.15410      0.00082
    58.35000   1168.00000   1246.92870      0.00086
    58.36000   1181.00000   1245.69022      0.00085
    58.37000   1266.00000   1244.43537      0.00079
    58.38000   1263.00000   1243.28659      0.00079
    58.39000   1194.00000   1242.17915      0.00084
    58.40000   1211.00000   1241.09352      0.00083
    58.41000   1274.00000   1240.02946      0.00078
    58.42000   1227.00000   1238.98791      0.00081
    58.43000   1239.00000   1237.96946      0.00081
    58.44000   1175.00000   1236.97496      0.00085
    58.45000   1236.00000   1236.00538      0.00081
    58.46000   1226.00000   1235.06158      0.00082
    58.47000   1181.00000   1234.14438      0.00085
    58.48000   1238.00000   1233.25459      0.00081
    58.49000   1255.00000   1232.39299      0.00080
    58.50000   1250.00000   1231.56030      0.00080
    58.51000   1209.00000   1230.75714      0.00083
    58.52000   1183.00000   1229.98421      0.00085
    58.53000   1173.00000   1229.24216      0.00085
    58.54000   1220.00000   1228.53156      0.00082
    58.55000   1207.00000   1227.85296      0.00083
    58.56000   1183.00000   1227.20686      0.00085
    58.57000   1231.00000   1226.59372      0.00081
    58.58000   1238.00000   1226.01394      0.00081
    58.59000   1262.00000   1225.46794      0.00079
    58.60000   1271.00000   1224.95611      0.00079
    58.61000   1215.00000   1224.47887      0.00082
    58.62000   1276.00000   1224.03668      0.00078
    58.63000   1261.00000   1223.63112      0.00079
    58.64000   1234.00000   1223.26369      0.00081
    58.65000   1225.00000   1222.92448      0.00082
    58.66000   1179.00000   1222.61546      0.00085
    58.67000   1205.00000   1222.33883      0.00083
    58.68000   1187.00000   1222.09376      0.00084
    58.69000   1202.00000   1221.87701      0.00083
    58.70000   1207.00000   1221.68588      0.00083
    58.71000   1236.00000   1221.53676      0.00081
    58.72000   1211.00000   1221.43445      0.00083
    58.73000   1226.00000   1221.36559      0.00082
    58.74000   1244.00000   1221.32814      0.00080
    58.75000   1253.00000   1221.32132      0.00080
    58.76000   1221.00000   1221.34418      0.00082
    58.77000   1234.00000   1221.39565      0.00081
    58.78000   1214.00000   1221.47462      0.00082
    58.79000   1243.00000   1221.58019      0.00080
    58.80000   1271.00000   1221.71024      0.00079
    58.81000   1235.00000   1221.85961      0.00081
    58.82000   1214.00000   1222.03145      0.00082
    58.83000   1260.00000   1222.22742      0.00079
    58.84000   1221.00000   1222.44644      0.00082
    58.85000   1213.00000   1222.68843      0.00082
    58.86000   1246.00000   1222.92786      0.00080
    58.87000   1236.00000   1223.17073      0.00081
    58.88000   1268.00000   1223.42134      0.00079
    58.89000   1260.00000   1223.67913      0.00079
    58.90000   1201.00000   1223.93595      0.00083
    58.91000   1227.00000   1224.19093      0.00081
    58.92000   1226.00000   1224.44402      0.00082
    58.93000   1233.00000   1224.69413      0.00081
    58.94000   1240.00000   1224.94095      0.00081
    58.95000   1249.00000   1225.18462      0.00080
    58.96000   1171.00000   1225.41691      0.00085
    58.97000   1178.00000   1225.63993      0.00085
    58.98000   1236.00000   1225.85536      0.00081
    58.99000   1215.00000   1226.06379      0.00082
    59.00000   1221.00000   1226.26601      0.00082
    59.01000   1195.00000   1226.46316      0.00084
    59.02000   1222.00000   1226.65676      0.00082
    59.03000   1246.00000   1226.84809      0.00080
    59.04000   1301.00000   1227.03831      0.00077
    59.05000   1235.00000   1227.22986      0.00081
    59.06000   1211.00000   1227.42502      0.00083
    59.07000   1212.00000   1227.62609      0.00083
    59.08000   1247.00000   1227.83540      0.00080
    59.09000   1220.00000   1228.05404      0.00082
    59.10000   1237.00000   1228.28437      0.00081
    59.11000   1234.00000   1228.52882      0.00081
    59.12000   1246.00000   1228.78957      0.00080
    59.13000   1245.00000   1229.06899      0.00080
    59.14000   1214.00000   1229.36963      0.00082
    59.15000   1242.00000   1229.69148      0.00081
    59.16000   1209.00000   1230.03557      0.00083
    59.17000   1233.00000   1230.40442      0.00081
    59.18000   1236.00000   1230.80040      0.00081
    59.19000   1210.00000   1231.22538      0.00083
    59.20000   1205.00000   1231.68105      0.00083
    59.21000   1219.00000   1232.16905      0.00082
    59.22000   1271.00000   1232.69090      0.00079
    59.23000   1213.00000   1233.24795      0.00082
    59.24000   1249.00000   1233.84137      0.00080
    59.25000   1246.00000   1234.47205      0.00080
    59.26000   1249.00000   1235.14064      0.00080
    59.27000   1217.00000   1235.84758      0.00082
    59.28000   1204.00000   1236.59374      0.00083
    59.29000   1178.00000   1237.38051      0.00085
    59.30000   1206.00000   1238.20126      0.00083
    59.31000   1267.00000   1239.04691      0.00079
    59.32000   1255.00000   1239.91867      0.00080
    59.33000   1249.00000   1240.81147      0.00080
    59.34000   1227.00000   1241.72098      0.00081
    59.35000   1257.00000   1242.64214      0.00080
    59.36000   1291.00000   1243.56819      0.00077
    59.37000   1276.00000   1244.49358      0.00078
    59.38000   1227.00000   1245.39975      0.00081
    59.39000   1237.00000   1246.28133      0.00081
    59.40000   1276.00000   1247.12952      0.00078
    59.41000   1252.00000   1247.93343      0.00080
    59.42000   1236.00000   1248.68156      0.00081
    59.43000   1234.00000   1249.36188      0.00081
    59.44000   1239.00000   1249.96044      0.00081
    59.45000   1215.00000   1250.46513      0.00082
    59.46000   1239.00000   1250.88470      0.00081
    59.47000   1265.00000   1251.20472      0.00079
    59.48000   1286.00000   1251.41347      0.00078
    59.49000   1259.00000   1251.50194      0.00079
    59.50000   1216.00000   1251.46560      0.00082
    59.51000   1249.00000   1251.30196      0.00080
    59.52000   1226.00000   1251.01116      0.00082
    59.53000   1216.00000   1250.59381      0.00082
    59.54000   1275.00000   1250.04745      0.00078
    59.55000   1275.00000   1249.38000      0.00078
    59.56000   1220.00000   1248.59928      0.00082
    59.57000   1238.00000   1247.71364      0.00081
    59.58000   1255.00000   1246.73273      0.00080
    59.59000   1248.00000   1245.66731      0.00080
    59.60000   1260.00000   1244.52900      0.00079
    59.61000   1225.00000   1243.33000      0.00082
    59.62000   1209.00000   1242.08179      0.00083
    59.63000   1223.00000   1240.79702      0.00082
    59.64000   1244.00000   1239.48794      0.00080
    59.65000   1206.00000   1238.16627      0.00083
    59.66000   1243.00000   1236.84314      0.00080
    59.67000   1222.00000   1235.52902      0.00082
    59.68000   1156.00000   1234.23358      0.00087
    59.69000   1181.00000   1232.96569      0.00085
    59.70000   1233.00000   1231.73336      0.00081
    59.71000   1231.00000   1230.54375      0.00081
    59.72000   1191.00000   1229.40326      0.00084
    59.73000   1163.00000   1228.31747      0.00086
    59.74000   1188.00000   1227.29050      0.00084
    59.75000   1250.00000   1226.32653      0.00080
    59.76000   1214.00000   1225.42902      0.00082
    59.77000   1213.00000   1224.60067      0.00082
    59.78000   1180.00000   1223.84360      0.00085
    59.79000   1186.00000   1223.15940      0.00084
    59.80000   1221.00000   1222.54919      0.00082
    59.81000   1200.00000   1222.01363      0.00083
    59.82000   1259.00000   1221.55301      0.00079
    59.83000   1217.00000   1221.16721      0.00082
    59.84000   1186.00000   1220.85577      0.00084
    59.85000   1222.00000   1220.61792      0.00082
    59.86000   1206.00000   1220.45254      0.00083
    59.87000   1228.00000   1220.35826      0.00081
    59.88000   1215.00000   1220.33356      0.00082
    59.89000   1188.00000   1220.37676      0.00084
    59.90000   1125.00000   1220.48412      0.00089
    59.91000   1187.00000   1220.65233      0.00084
    59.92000   1139.00000   1220.87914      0.00088
    59.93000   1253.00000   1221.16140      0.00080
    59.94000   1235.00000   1221.49540      0.00081
    59.95000   1205.00000   1221.87711      0.00083
    59.96000   1193.00000   1222.30216      0.00084
    59.97000   1182.00000   1222.76588      0.00085
    59.98000   1216.00000   1223.26333      0.00082
    59.99000   1223.00000   1223.78927      0.00082
    60.00000   1165.00000   1224.33829      0.00086
    60.01000   1174.00000   1224.90480      0.00085
    60.02000   1197.00000   1225.48309      0.00084
    60.03000   1240.00000   1226.06705      0.00081
    60.04000   1233.00000   1226.64979      0.00081
    60.05000   1190.00000   1227.22520      0.00084
    60.06000   1166.00000   1227.79234      0.00086
    60.07000   1223.00000   1228.35000      0.00082
    60.08000   1205.00000   1228.88818      0.00083
    60.09000   1216.00000   1229.40266      0.00082
    60.10000   1199.00000   1229.89054      0.00083
    60.11000   1180.00000   1230.34930      0.00085
    60.12000   1191.00000   1230.77721      0.00084
    60.13000   1252.00000   1231.17345      0.00080
    60.14000   1203.00000   1231.53757      0.00083
    60.15000   1204.00000   1231.86963      0.00083
    60.16000   1269.00000   1232.17156      0.00079
    60.17000   1268.00000   1232.44650      0.00079
    60.18000   1227.00000   1232.69730      0.00081
    60.19000   1239.00000   1232.92757      0.00081
    60.20000   1232.00000   1233.14167      0.00081
    60.21000   1216.00000   1233.34445      0.00082
    60.22000   1205.00000   1233.54113      0.00083
    60.23000   1261.00000   1233.73720      0.00079
    60.24000   1263.00000   1233.93834      0.00079
    60.25000   1266.00000   1234.15027      0.00079
    60.26000   1287.00000   1234.37870      0.00078
    60.27000   1198.00000   1234.62922      0.00083
    60.28000   1245.00000   1234.90726      0.00080
    60.29000   1226.00000   1235.21801      0.00082
    60.30000   1225.00000   1235.56636      0.00082
    60.31000   1227.00000   1235.95690      0.00081
    60.32000   1208.00000   1236.39385      0.00083
    60.33000   1219.00000   1236.88110      0.00082
    60.34000   1256.00000   1237.42214      0.00080
    60.35000   1268.00000   1238.02008      0.00079
    60.36000   1213.00000   1238.67768      0.00082
    60.37000   1177.00000   1239.39731      0.00085
    60.38000   1199.00000   1240.18106      0.00083
    60.39000   1200.00000   1241.03062      0.00083
    60.40000   1197.00000   1241.94652      0.00084
    60.41000   1260.00000   1242.92962      0.00079
    60.42000   1250.00000   1243.97945      0.00080
    60.43000   1238.00000   1245.09605      0.00081
    60.44000   1202.00000   1246.28902      0.00083
    60.45000   1205.00000   1247.55317      0.00083
    60.46000   1211.00000   1248.88638      0.00083
    60.47000   1257.00000   1250.28773      0.00080
    60.48000   1236.00000   1251.75606      0.00081
    60.49000   1191.00000   1253.28990      0.00084
    60.50000   1197.00000   1254.88743      0.00084
    60.51000   1202.00000   1256.54602      0.00083
    60.52000   1191.00000   1258.26304      0.00084
    60.53000   1180.00000   1260.03536      0.00085
    60.54000   1256.00000   1261.85930      0.00080
    60.55000   1256.00000   1263.73060      0.00080
    60.56000   1279.00000   1265.64440      0.00078
    60.57000   1221.00000   1267.59524      0.00082
    60.58000   1227.00000   1269.57681      0.00081
    60.59000   1285.00000   1271.58195      0.00078
    60.60000   1254.00000   1273.60250      0.00080
    60.61000   1252.00000   1275.63101      0.00080
    60.62000   1246.00000   1277.66151      0.00080
    60.63000   1256.00000   1279.68168      0.00080
    60.64000   1262.00000   1281.68029      0.00079
    60.65000   1250.00000   1283.64594      0.00080
    60.66000   1275.00000   1285.56662      0.00078
    60.67000   1333.00000   1287.42998      0.00075
    60.68000   1363.00000   1289.22339      0.00073
    60.69000   1336.00000   1290.93202      0.00075
    60.70000   1274.00000   1292.54232      0.00078
    60.71000   1303.00000   1294.04189      0.00077
    60.72000   1308.00000   1295.41793      0.00076
    60.73000   1292.00000   1296.65686      0.00077
    60.74000   1278.00000   1297.74577      0.00078
    60.75000   1244.00000   1298.68622      0.00080
    60.76000   1284.00000   1299.48023      0.00078
    60.77000   1306.00000   1300.11170      0.00077
    60.78000   1313.00000   1300.57608      0.00076
    60.79000   1304.00000   1300.87392      0.00077
    60.80000   1295.00000   1300.99651      0.00077
    60.81000   1252.00000   1300.94289      0.00080
    60.82000   1310.00000   1300.72296      0.00076
    60.83000   1296.00000   1300.34457      0.00077
    60.84000   1300.00000   1299.81581      0.00077
    60.85000   1277.00000   1299.14602      0.00078
    60.86000   1290.00000   1298.34583      0.00078
    60.87000   1337.00000   1297.42673      0.00075
    60.88000   1263.00000   1296.40081      0.00079
    60.89000   1234.00000   1295.28089      0.00081
    60.90000   1259.00000   1294.07968      0.00079
    60.91000   1252.00000   1292.80420      0.00080
    60.92000   1328.00000   1291.46243      0.00075
    60.93000   1270.00000   1290.06666      0.00079
    60.94000   1318.00000   1288.66317      0.00076
    60.95000   1237.00000   1287.23386      0.00081
    60.96000   1259.00000   1285.79403      0.00079
    60.97000   1226.00000   1284.34833      0.00082
    60.98000   1270.00000   1282.90582      0.00079
    60.99000   1181.00000   1281.47540      0.00085
    61.00000   1211.00000   1280.06120      0.00083
    61.01000   1283.00000   1278.66883      0.00078
    61.02000   1263.00000   1277.30352      0.00079
    61.03000   1276.00000   1275.96962      0.00078
    61.04000   1309.00000   1274.67080      0.00076
    61.05000   1257.00000   1273.41014      0.00080
    61.06000   1216.00000   1272.19016      0.00082
    61.07000   1210.00000   1271.01267      0.00083
    61.08000   1220.00000   1269.87909      0.00082
    61.09000   1215.00000   1268.79229      0.00082
    61.10000   1227.00000   1267.75340      0.00081
    61.11000   1200.00000   1266.76193      0.00083
    61.12000   1219.00000   1265.81789      0.00082
    61.13000   1203.00000   1264.92120      0.00083
    61.14000   1239.00000   1264.07147      0.00081
    61.15000   1186.00000   1263.26814      0.00084
    61.16000   1234.00000   1262.51040      0.00081
    61.17000   1261.00000   1261.79732      0.00079
    61.18000   1265.00000   1261.12779      0.00079
    61.19000   1213.00000   1260.50063      0.00082
    61.20000   1230.00000   1259.91458      0.00081
    61.21000   1217.00000   1259.36830      0.00082
    61.22000   1209.00000   1258.86043      0.00083
    61.23000   1249.00000   1258.38961      0.00080
    61.24000   1235.00000   1257.95514      0.00081
    61.25000   1245.00000   1257.55566      0.00080
    61.26000   1214.00000   1257.18963      0.00082
    61.27000   1189.00000   1256.85590      0.00084
    61.28000   1202.00000   1256.55646      0.00083
    61.29000   1216.00000   1256.29364      0.00082
    61.30000   1249.00000   1256.06681      0.00080
    61.31000   1243.00000   1255.86733      0.00080
    61.32000   1247.00000   1255.69367      0.00080
    61.33000   1197.00000   1255.54983      0.00084
    61.34000   1179.00000   1255.43713      0.00085
    61.35000   1244.00000   1255.35602      0.00080
    61.36000   1291.00000   1255.30701      0.00077
    61.37000   1260.00000   1255.29071      0.00079
    61.38000   1204.00000   1255.30776      0.00083
    61.39000   1257.00000   1255.35857      0.00080
    61.40000   1264.00000   1255.44407      0.00079
    61.41000   1228.00000   1255.56764      0.00081
    61.42000   1232.00000   1255.72844      0.00081
    61.43000   1252.00000   1255.92687      0.00080
    61.44000   1234.00000   1256.16356      0.00081
    61.45000   1174.00000   1256.43901      0.00085
    61.46000   1248.00000   1256.75354      0.00080
    61.47000   1239.00000   1257.10727      0.00081
    61.48000   1261.00000   1257.50008      0.00079
    61.49000   1226.00000   1257.93165      0.00082
    61.50000   1253.00000   1258.40172      0.00080
    61.51000   1188.00000   1258.90908      0.00084
    61.52000   1198.00000   1259.45354      0.00083
    61.53000   1261.00000   1260.03349      0.00079
    61.54000   1235.00000   1260.64684      0.00081
    61.55000   1228.00000   1261.29147      0.00081
    61.56000   1229.00000   1261.96496      0.00081
    61.57000   1271.00000   1262.66453      0.00079
    61.58000   1309.00000   1263.38715      0.00076
    61.59000   1201.00000   1264.12947      0.00083
    61.60000   1284.00000   1264.88661      0.00078
    61.61000   1245.00000   1265.65408      0.00080
    61.62000   1223.00000   1266.42724      0.00082
    61.63000   1211.00000   1267.20087      0.00083
    61.64000   1273.00000   1267.97151      0.00079
    61.65000   1184.00000   1268.73400      0.00084
    61.66000   1292.00000   1269.48108      0.00077
    61.67000   1227.00000   1270.20633      0.00081
    61.68000   1277.00000   1270.90336      0.00078
    61.69000   1308.00000   1271.56563      0.00076
    61.70000   1268.00000   1272.18661      0.00079
    61.71000   1282.00000   1272.75980      0.00078
    61.72000   1320.00000   1273.27890      0.00076
    61.73000   1288.00000   1273.73840      0.00078
    61.74000   1260.00000   1274.13299      0.00079
    61.75000   1201.00000   1274.45247      0.00083
    61.76000   1211.00000   1274.69386      0.00083
    61.77000   1264.00000   1274.85402      0.00079
    61.78000   1264.00000   1274.92957      0.00079
    61.79000   1268.00000   1274.91770      0.00079
    61.80000   1288.00000   1274.81661      0.00078
    61.81000   1289.00000   1274.62547      0.00078
    61.82000   1251.00000   1274.34440      0.00080
    61.83000   1259.00000   1273.97446      0.00079
    61.84000   1221.00000   1273.51737      0.00082
    61.85000   1197.00000   1272.97535      0.00084
    61.86000   1236.00000   1272.35307      0.00081
    61.87000   1311.00000   1271.65645      0.00076
    61.88000   1223.00000   1270.88660      0.00082
    61.89000   1243.00000   1270.06370      0.00080
    61.90000   1243.00000   1269.19509      0.00080
    61.91000   1205.00000   1268.28057      0.00083
    61.92000   1234.00000   1267.32633      0.00081
    61.93000   1247.00000   1266.33981      0.00080
    61.94000   1215.00000   1265.32848      0.00082
    61.95000   1253.00000   1264.29965      0.00080
    61.96000   1265.00000   1263.26045      0.00079
    61.97000   1250.00000   1262.21767      0.00080
    61.98000   1254.00000   1261.17770      0.00080
    61.99000   1255.00000   1260.14649      0.00080
    62.00000   1265.00000   1259.12944      0.00079
    62.01000   1216.00000   1258.13132      0.00082
    62.02000   1276.00000   1257.15612      0.00078
    62.03000   1246.00000   1256.20602      0.00080
    62.04000   1242.00000   1255.28244      0.00081
    62.05000   1258.00000   1254.39909      0.00079
    62.06000   1311.00000   1253.56771      0.00076
    62.07000   1329.00000   1252.77783      0.00075
    62.08000   1212.00000   1252.02780      0.00083
    62.09000   1264.00000   1251.32384      0.00079
    62.10000   1210.00000   1250.66739      0.00083
    62.11000   1185.00000   1250.05814      0.00084
    62.12000   1254.00000   1249.49587      0.00080
    62.13000   1249.00000   1248.98095      0.00080
    62.14000   1202.00000   1248.51731      0.00083
    62.15000   1212.00000   1248.10313      0.00083
    62.16000   1293.00000   1247.73790      0.00077
    62.17000   1248.00000   1247.42155      0.00080
    62.18000   1250.00000   1247.15396      0.00080
    62.19000   1291.00000   1246.93496      0.00077
    62.20000   1247.00000   1246.76435      0.00080
    62.21000   1231.00000   1246.64195      0.00081
    62.22000   1259.00000   1246.56753      0.00079
    62.23000   1210.00000   1246.54093      0.00083
    62.24000   1241.00000   1246.56196      0.00081
    62.25000   1258.00000   1246.63049      0.00079
    62.26000   1292.00000   1246.74638      0.00077
    62.27000   1269.00000   1246.90949      0.00079
    62.28000   1258.00000   1247.11960      0.00079
    62.29000   1226.00000   1247.37629      0.00082
    62.30000   1244.00000   1247.67821      0.00080
    62.31000   1265.00000   1248.02364      0.00079
    62.32000   1226.00000   1248.41999      0.00082
    62.33000   1207.00000   1248.87531      0.00083
    62.34000   1261.00000   1249.38190      0.00079
    62.35000   1241.00000   1249.93852      0.00081
    62.36000   1213.00000   1250.54556      0.00082
    62.37000   1266.00000   1251.20345      0.00079
    62.38000   1277.00000   1251.91262      0.00078
    62.39000   1220.00000   1252.67347      0.00082
    62.40000   1290.00000   1253.48640      0.00078
    62.41000   1235.00000   1254.35176      0.00081
    62.42000   1274.00000   1255.26989      0.00078
    62.43000   1293.00000   1256.24102      0.00077
    62.44000   1277.00000   1257.26536      0.00078
    62.45000   1253.00000   1258.34299      0.00080
    62.46000   1236.00000   1259.47390      0.00081
    62.47000   1286.00000   1260.65798      0.00078
    62.48000   1316.00000   1261.89501      0.00076
    62.49000   1298.00000   1263.18471      0.00077
    62.50000   1281.00000   1264.52731      0.00078
    62.51000   1307.00000   1265.92354      0.00077
    62.52000   1320.00000   1267.36803      0.00076
    62.53000   1300.00000   1268.85289      0.00077
    62.54000   1351.00000   1270.38060      0.00074
    62.55000   1345.00000   1271.95003      0.00074
    62.56000   1316.00000   1273.55809      0.00076
    62.57000   1295.00000   1275.20105      0.00077
    62.58000   1343.00000   1276.87453      0.00074
    62.59000   1318.00000   1278.57349      0.00076
    62.60000   1290.00000   1280.29213      0.00078
    62.61000   1274.00000   1282.02384      0.00078
    62.62000   1287.00000   1283.76117      0.00078
    62.63000   1320.00000   1285.49571      0.00076
    62.64000   1299.00000   1287.21801      0.00077
    62.65000   1267.00000   1288.91688      0.00079
    62.66000   1281.00000   1290.58034      0.00078
    62.67000   1319.00000   1292.20424      0.00076
    62.68000   1326.00000   1293.77998      0.00075
    62.69000   1362.00000   1295.28868      0.00073
    62.70000   1389.00000   1296.71966      0.00072
    62.71000   1386.00000   1298.06198      0.00072
    62.72000   1371.00000   1299.30079      0.00073
    62.73000   1285.00000   1300.42318      0.00078
    62.74000   1322.00000   1301.41769      0.00076
    62.75000   1351.00000   1302.27393      0.00074
    62.76000   1343.00000   1302.98340      0.00074
    62.77000   1326.00000   1303.53915      0.00075
    62.78000   1358.00000   1303.92892      0.00074
    62.79000   1312.00000   1304.15040      0.00076
    62.80000   1378.00000   1304.20293      0.00073
    62.81000   1365.00000   1304.08685      0.00073
    62.82000   1364.00000   1303.80489      0.00073
    62.83000   1309.00000   1303.36226      0.00076
    62.84000   1333.00000   1302.76318      0.00075
    62.85000   1327.00000   1302.01398      0.00075
    62.86000   1355.00000   1301.12662      0.00074
    62.87000   1358.00000   1300.11318      0.00074
    62.88000   1449.00000   1298.98635      0.00069
    62.89000   1280.00000   1297.75963      0.00078
    62.90000   1294.00000   1296.44708      0.00077
    62.91000   1307.00000   1295.06304      0.00077
    62.92000   1338.00000   1293.62181      0.00075
    62.93000   1412.00000   1292.13749      0.00071
    62.94000   1365.00000   1290.62371      0.00073
    62.95000   1311.00000   1289.09346      0.00076
    62.96000   1279.00000   1287.55901      0.00078
    62.97000   1292.00000   1286.03174      0.00077
    62.98000   1304.00000   1284.52213      0.00077
    62.99000   1309.00000   1283.03969      0.00076
    63.00000   1322.00000   1281.59312      0.00076
    63.01000   1290.00000   1280.19006      0.00078
    63.02000   1282.00000   1278.83717      0.00078
    63.03000   1293.00000   1277.54030      0.00077
    63.04000   1336.00000   1276.30447      0.00075
    63.05000   1333.00000   1275.13396      0.00075
    63.06000   1274.00000   1274.03232      0.00078
    63.07000   1334.00000   1273.00251      0.00075
    63.08000   1340.00000   1272.04687      0.00075
    63.09000   1280.00000   1271.16683      0.00078
    63.10000   1244.00000   1270.36333      0.00080
    63.11000   1265.00000   1269.63694      0.00079
    63.12000   1246.00000   1268.98580      0.00080
    63.13000   1225.00000   1268.40925      0.00082
    63.14000   1327.00000   1267.92399      0.00075
    63.15000   1300.00000   1267.52678      0.00077
    63.16000   1323.00000   1267.21088      0.00076
    63.17000   1344.00000   1266.97511      0.00074
    63.18000   1316.00000   1266.81896      0.00076
    63.19000   1319.00000   1266.74183      0.00076
    63.20000   1260.00000   1266.74298      0.00079
    63.21000   1285.00000   1266.82163      0.00078
    63.22000   1304.00000   1266.97690      0.00077
    63.23000   1308.00000   1267.20786      0.00076
    63.24000   1287.00000   1267.51353      0.00078
    63.25000   1324.00000   1267.89287      0.00076
    63.26000   1370.00000   1268.34476      0.00073
    63.27000   1339.00000   1268.86803      0.00075
    63.28000   1343.00000   1269.46138      0.00074
    63.29000   1332.00000   1270.12331      0.00075
    63.30000   1322.00000   1270.85197      0.00076
    63.31000   1312.00000   1271.64425      0.00076
    63.32000   1313.00000   1272.49542      0.00076
    63.33000   1297.00000   1273.41176      0.00077
    63.34000   1347.00000   1274.41174      0.00074
    63.35000   1349.00000   1275.47832      0.00074
    63.36000   1294.00000   1276.60735      0.00077
    63.37000   1288.00000   1277.79756      0.00078
    63.38000   1303.00000   1279.04762      0.00077
    63.39000   1331.00000   1280.35616      0.00075
    63.40000   1274.00000   1281.72168      0.00078
    63.41000   1302.00000   1283.14258      0.00077
    63.42000   1367.00000   1284.61714      0.00073
    63.43000   1356.00000   1286.14351      0.00074
    63.44000   1355.00000   1287.71966      0.00074
    63.45000   1341.00000   1289.34334      0.00075
    63.46000   1354.00000   1291.01212      0.00074
    63.47000   1354.00000   1292.72342      0.00074
    63.48000   1416.00000   1294.47440      0.00071
    63.49000   1375.00000   1296.26197      0.00073
    63.50000   1342.00000   1298.08278      0.00075
    63.51000   1348.00000   1299.93322      0.00074
    63.52000   1382.00000   1301.80941      0.00072
    63.53000   1295.00000   1303.70716      0.00077
    63.54000   1360.00000   1305.62199      0.00074
    63.55000   1371.00000   1307.54960      0.00073
    63.56000   1331.00000   1309.48564      0.00075
    63.57000   1393.00000   1311.42458      0.00072
    63.58000   1359.00000   1313.36105      0.00074
    63.59000   1354.00000   1315.28966      0.00074
    63.60000   1375.00000   1317.20485      0.00073
    63.61000   1272.00000   1319.10103      0.00079
    63.62000   1407.00000   1320.97252      0.00071
    63.63000   1353.00000   1322.81368      0.00074
    63.64000   1392.00000   1324.61871      0.00072
    63.65000   1290.00000   1326.38197      0.00078
    63.66000   1357.00000   1328.09800      0.00074
    63.67000   1336.00000   1329.76140      0.00075
    63.68000   1316.00000   1331.36690      0.00076
    63.69000   1344.00000   1332.90936      0.00074
    63.70000   1319.00000   1334.38381      0.00076
    63.71000   1339.00000   1335.78543      0.00075
    63.72000   1334.00000   1337.10956      0.00075
    63.73000   1322.00000   1338.35168      0.00076
    63.74000   1404.00000   1339.50743      0.00071
    63.75000   1391.00000   1340.57259      0.00072
    63.76000   1373.00000   1341.54335      0.00073
    63.77000   1412.00000   1342.41603      0.00071
    63.78000   1349.00000   1343.18435      0.00074
    63.79000   1352.00000   1343.84504      0.00074
    63.80000   1352.00000   1344.39534      0.00074
    63.81000   1364.00000   1344.83146      0.00073
    63.82000   1342.00000   1345.14993      0.00075
    63.83000   1388.00000   1345.34750      0.00072
    63.84000   1401.00000   1345.42118      0.00071
    63.85000   1375.00000   1345.36843      0.00073
    63.86000   1386.00000   1345.18669      0.00072
    63.87000   1406.00000   1344.87439      0.00071
    63.88000   1332.00000   1344.43155      0.00075
    63.89000   1350.00000   1343.85636      0.00074
    63.90000   1352.00000   1343.14839      0.00074
    63.91000   1323.00000   1342.30797      0.00076
    63.92000   1371.00000   1341.33605      0.00073
    63.93000   1332.00000   1340.23422      0.00075
    63.94000   1325.00000   1339.00468      0.00075
    63.95000   1371.00000   1337.65023      0.00073
    63.96000   1375.00000   1336.17426      0.00073
    63.97000   1359.00000   1334.58067      0.00074
    63.98000   1320.00000   1332.87385      0.00076
    63.99000   1354.00000   1331.05860      0.00074
    64.00000   1320.00000   1329.14007      0.00076
    64.01000   1260.00000   1327.12365      0.00079
    64.02000   1294.00000   1325.01493      0.00077
    64.03000   1332.00000   1322.81950      0.00075
    64.04000   1359.00000   1320.54278      0.00074
    64.05000   1340.00000   1318.18974      0.00075
    64.06000   1300.00000   1315.76192      0.00077
    64.07000   1297.00000   1313.26075      0.00077
    64.08000   1294.00000   1310.72814      0.00077
    64.09000   1278.00000   1308.15599      0.00078
    64.10000   1260.00000   1305.54210      0.00079
    64.11000   1273.00000   1302.89152      0.00079
    64.12000   1272.00000   1300.20975      0.00079
    64.13000   1263.00000   1297.50211      0.00079
    64.14000   1318.00000   1294.77370      0.00076
    64.15000   1286.00000   1292.02943      0.00078
    64.16000   1298.00000   1289.27397      0.00077
    64.17000   1333.00000   1286.51175      0.00075
    64.18000   1250.00000   1283.74699      0.00080
    64.19000   1277.00000   1280.98366      0.00078
    64.20000   1303.00000   1278.22552      0.00077
    64.21000   1259.00000   1275.47609      0.00079
    64.22000   1271.00000   1272.73868      0.00079
    64.23000   1290.00000   1270.01637      0.00078
    64.24000   1262.00000   1267.31203      0.00079
    64.25000   1282.00000   1264.62832      0.00078
    64.26000   1278.00000   1261.96770      0.00078
    64.27000   1264.00000   1259.33241      0.00079
    64.28000   1246.00000   1256.72448      0.00080
    64.29000   1243.00000   1254.14573      0.00080
    64.30000   1222.00000   1251.59754      0.00082
    64.31000   1276.00000   1249.08105      0.00078
    64.32000   1261.00000   1246.59931      0.00079
    64.33000   1263.00000   1244.15565      0.00079
    64.34000   1222.00000   1241.74919      0.00082
    64.35000   1269.00000   1239.38053      0.00079
    64.36000   1234.00000   1237.05050      0.00081
    64.37000   1251.00000   1234.76006      0.00080
    64.38000   1266.00000   1232.51132      0.00079
    64.39000   1217.00000   1230.30285      0.00082
    64.40000   1212.00000   1228.13180      0.00083
    64.41000   1268.00000   1225.99856      0.00079
    64.42000   1255.00000   1223.91031      0.00080
    64.43000   1284.00000   1221.87274      0.00078
    64.44000   1237.00000   1219.87979      0.00081
    64.45000   1173.00000   1217.93058      0.00085
    64.46000   1230.00000   1216.02532      0.00081
    64.47000   1210.00000   1214.16423      0.00083
    64.48000   1253.00000   1212.34748      0.00080
    64.49000   1252.00000   1210.57522      0.00080
    64.50000   1277.00000   1208.84760      0.00078
    64.51000   1265.00000   1207.16474      0.00079
    64.52000   1219.00000   1205.52677      0.00082
    64.53000   1215.00000   1203.93382      0.00082
    64.54000   1261.00000   1202.38600      0.00079
    64.55000   1235.00000   1200.88346      0.00081
    64.56000   1189.00000   1199.42632      0.00084
    64.57000   1237.00000   1198.01472      0.00081
    64.58000   1270.00000   1196.64884      0.00079
    64.59000   1178.00000   1195.32884      0.00085
    64.60000   1221.00000   1194.05490      0.00082
    64.61000   1271.00000   1192.82722      0.00079
    64.62000   1234.00000   1191.64603      0.00081
    64.63000   1232.00000   1190.51154      0.00081
    64.64000   1247.00000   1189.42401      0.00080
    64.65000   1209.00000   1188.38369      0.00083
    64.66000   1196.00000   1187.39084      0.00084
    64.67000   1204.00000   1186.44575      0.00083
    64.68000   1250.00000   1185.54869      0.00080
    64.69000   1224.00000   1184.69995      0.00082
    64.70000   1165.00000   1183.89978      0.00086
    64.71000   1231.00000   1183.14837      0.00081
    64.72000   1259.00000   1182.44557      0.00079
    64.73000   1204.00000   1181.79133      0.00083
    64.74000   1208.00000   1181.18899      0.00083
    64.75000   1209.00000   1180.63970      0.00083
    64.76000   1195.00000   1180.14192      0.00084
    64.77000   1203.00000   1179.69569      0.00083
    64.78000   1223.00000   1179.30126      0.00082
    64.79000   1198.00000   1178.95874      0.00083
    64.80000   1237.00000   1178.66789      0.00081
    64.81000   1207.00000   1178.42685      0.00083
    64.82000   1259.00000   1178.23378      0.00079
    64.83000   1217.00000   1178.10239      0.00082
    64.84000   1208.00000   1178.04020      0.00083
    64.85000   1228.00000   1178.03732      0.00081
    64.86000   1218.00000   1178.09268      0.00082
    64.87000   1216.00000   1178.20707      0.00082
    64.88000   1174.00000   1178.38136      0.00085
    64.89000   1179.00000   1178.61647      0.00085
    64.90000   1197.00000   1178.91340      0.00084
    64.91000   1201.00000   1179.27345      0.00083
    64.92000   1205.00000   1179.69805      0.00083
    64.93000   1218.00000   1180.18611      0.00082
    64.94000   1200.00000   1180.73908      0.00083
    64.95000   1213.00000   1181.35874      0.00082
    64.96000   1191.00000   1182.04641      0.00084
    64.97000   1252.00000   1182.80335      0.00080
    64.98000   1265.00000   1183.63085      0.00079
    64.99000   1257.00000   1184.53024      0.00080
    65.00000   1220.00000   1185.50293      0.00082
    65.01000   1228.00000   1186.55037      0.00081
    65.02000   1273.00000   1187.67407      0.00079
    65.03000   1242.00000   1188.87557      0.00081
    65.04000   1258.00000   1190.15647      0.00079
    65.05000   1222.00000   1191.51844      0.00082
    65.06000   1256.00000   1192.96315      0.00080
    65.07000   1260.00000   1194.49232      0.00079
    65.08000   1223.00000   1196.10772      0.00082
    65.09000   1283.00000   1197.81110      0.00078
    65.10000   1242.00000   1199.60428      0.00081
    65.11000   1242.00000   1201.48903      0.00081
    65.12000   1214.00000   1203.46712      0.00082
    65.13000   1239.00000   1205.54023      0.00081
    65.14000   1214.00000   1207.71010      0.00082
    65.15000   1196.00000   1209.97838      0.00084
    65.16000   1184.00000   1212.34661      0.00084
    65.17000   1229.00000   1214.81623      0.00081
    65.18000   1239.00000   1217.38852      0.00081
    65.19000   1251.00000   1220.06462      0.00080
    65.20000   1237.00000   1222.84542      0.00081
    65.21000   1239.00000   1225.73160      0.00081
    65.22000   1251.00000   1228.72351      0.00080
    65.23000   1253.00000   1231.82119      0.00080
    65.24000   1308.00000   1235.02427      0.00076
    65.25000   1238.00000   1238.33194      0.00081
    65.26000   1263.00000   1241.74290      0.00079
    65.27000   1294.00000   1245.25527      0.00077
    65.28000   1249.00000   1248.86652      0.00080
    65.29000   1282.00000   1252.57347      0.00078
    65.30000   1292.00000   1256.37214      0.00077
    65.31000   1303.00000   1260.25774      0.00077
    65.32000   1285.00000   1264.22460      0.00078
    65.33000   1338.00000   1268.26609      0.00075
    65.34000   1284.00000   1272.37461      0.00078
    65.35000   1225.00000   1276.54151      0.00082
    65.36000   1309.00000   1280.75708      0.00076
    65.37000   1297.00000   1285.01056      0.00077
    65.38000   1302.00000   1289.29010      0.00077
    65.39000   1253.00000   1293.58285      0.00080
    65.40000   1246.00000   1297.87497      0.00080
    65.41000   1327.00000   1302.15163      0.00075
    65.42000   1336.00000   1306.39730      0.00075
    65.43000   1302.00000   1310.59579      0.00077
    65.44000   1278.00000   1314.73037      0.00078
    65.45000   1291.00000   1318.78398      0.00077
    65.46000   1235.00000   1322.73947      0.00081
    65.47000   1286.00000   1326.57976      0.00078
    65.48000   1294.00000   1330.28810      0.00077
    65.49000   1341.00000   1333.84832      0.00075
    65.50000   1326.00000   1337.24502      0.00075
    65.51000   1364.00000   1340.46381      0.00073
    65.52000   1310.00000   1343.49148      0.00076
    65.53000   1287.00000   1346.31618      0.00078
    65.54000   1323.00000   1348.92752      0.00076
    65.55000   1308.00000   1351.31664      0.00076
    65.56000   1259.00000   1353.47629      0.00079
    65.57000   1312.00000   1355.40071      0.00076
    65.58000   1330.00000   1357.08563      0.00075
    65.59000   1350.00000   1358.52812      0.00074
    65.60000   1306.00000   1359.72637      0.00077
    65.61000   1318.00000   1360.67933      0.00076
    65.62000   1254.00000   1361.38687      0.00080
    65.63000   1315.00000   1361.85197      0.00076
    65.64000   1331.00000   1362.07163      0.00075
    65.65000   1316.00000   1362.04320      0.00076
    65.66000   1340.00000   1361.79007      0.00075
    65.67000   1314.00000   1361.32780      0.00076
    65.68000   1319.00000   1360.64148      0.00076
    65.69000   1359.00000   1359.73011      0.00074
    65.70000   1381.00000   1358.59662      0.00072
    65.71000   1326.00000   1357.24399      0.00075
    65.72000   1326.00000   1355.67535      0.00075
    65.73000   1281.00000   1353.89411      0.00078
    65.74000   1310.00000   1351.90403      0.00076
    65.75000   1329.00000   1349.70938      0.00075
    65.76000   1299.00000   1347.31513      0.00077
    65.77000   1306.00000   1344.72699      0.00077
    65.78000   1311.00000   1341.95161      0.00076
    65.79000   1280.00000   1338.99661      0.00078
    65.80000   1264.00000   1335.87068      0.00079
    65.81000   1297.00000   1332.58353      0.00077
    65.82000   1336.00000   1329.14594      0.00075
    65.83000   1322.00000   1325.56936      0.00076
    65.84000   1260.00000   1321.86651      0.00079
    65.85000   1253.00000   1318.05415      0.00080
    65.86000   1299.00000   1314.14480      0.00077
    65.87000   1325.00000   1310.15278      0.00075
    65.88000   1259.00000   1306.09319      0.00079
    65.89000   1279.00000   1301.98123      0.00078
    65.90000   1292.00000   1297.83204      0.00077
    65.91000   1290.00000   1293.66050      0.00078
    65.92000   1306.00000   1289.48107      0.00077
    65.93000   1243.00000   1285.30763      0.00080
    65.94000   1290.00000   1281.15337      0.00078
    65.95000   1250.00000   1277.03072      0.00080
    65.96000   1237.00000   1272.95121      0.00081
    65.97000   1251.00000   1268.92548      0.00080
    65.98000   1275.00000   1264.96319      0.00078
    65.99000   1217.00000   1261.07303      0.00082
    66.00000   1262.00000   1257.26272      0.00079
    66.01000   1216.00000   1253.53897      0.00082
    66.02000   1214.00000   1249.90735      0.00082
    66.03000   1238.00000   1246.37248      0.00081
    66.04000   1226.00000   1242.94013      0.00082
    66.05000   1265.00000   1239.61450      0.00079
    66.06000   1276.00000   1236.39629      0.00078
    66.07000   1198.00000   1233.28562      0.00083
    66.08000   1191.00000   1230.27951      0.00084
    66.09000   1197.00000   1227.37189      0.00084
    66.10000   1203.00000   1224.58333      0.00083
    66.11000   1228.00000   1221.95044      0.00081
    66.12000   1179.00000   1219.44295      0.00085
    66.13000   1205.00000   1217.05366      0.00083
    66.14000   1247.00000   1214.78165      0.00080
    66.15000   1184.00000   1212.62697      0.00084
    66.16000   1189.00000   1210.58916      0.00084
    66.17000   1172.00000   1208.66746      0.00085
    66.18000   1151.00000   1206.86094      0.00087
    66.19000   1224.00000   1205.16861      0.00082
    66.20000   1166.00000   1203.58936      0.00086
    66.21000   1184.00000   1202.12204      0.00084
    66.22000   1229.00000   1200.76543      0.00081
    66.23000   1155.00000   1199.51826      0.00087
    66.24000   1144.00000   1198.37925      0.00087
    66.25000   1179.00000   1197.34706      0.00085
    66.26000   1213.00000   1196.42032      0.00082
    66.27000   1157.00000   1195.59759      0.00086
    66.28000   1181.00000   1194.87704      0.00085
    66.29000   1177.00000   1194.25728      0.00085
    66.30000   1124.00000   1193.74046      0.00089
    66.31000   1097.00000   1193.32271      0.00091
    66.32000   1186.00000   1193.00281      0.00084
    66.33000   1179.00000   1192.77889      0.00085
    66.34000   1176.00000   1192.64930      0.00085
    66.35000   1218.00000   1192.61169      0.00082
    66.36000   1207.00000   1192.66412      0.00083
    66.37000   1219.00000   1192.81135      0.00082
    66.38000   1155.00000   1193.05051      0.00087
    66.39000   1202.00000   1193.37784      0.00083
    66.40000   1137.00000   1193.79145      0.00088
    66.41000   1178.00000   1194.28969      0.00085
    66.42000   1167.00000   1194.87085      0.00086
    66.43000   1161.00000   1195.53312      0.00086
    66.44000   1179.00000   1196.27463      0.00085
    66.45000   1170.00000   1197.09337      0.00085
    66.46000   1192.00000   1197.98727      0.00084
    66.47000   1147.00000   1198.95411      0.00087
    66.48000   1169.00000   1199.99151      0.00086
    66.49000   1197.00000   1201.09688      0.00084
    66.50000   1198.00000   1202.26703      0.00083
    66.51000   1210.00000   1203.49955      0.00083
    66.52000   1189.00000   1204.79673      0.00084
    66.53000   1167.00000   1206.15276      0.00086
    66.54000   1157.00000   1207.56395      0.00086
    66.55000   1177.00000   1209.02737      0.00085
    66.56000   1149.00000   1210.54007      0.00087
    66.57000   1208.00000   1212.09901      0.00083
    66.58000   1218.00000   1213.70109      0.00082
    66.59000   1217.00000   1215.34316      0.00082
    66.60000   1254.00000   1217.02210      0.00080
    66.61000   1150.00000   1218.73484      0.00087
    66.62000   1158.00000   1220.47798      0.00086
    66.63000   1190.00000   1222.24816      0.00084
    66.64000   1195.00000   1224.04238      0.00084
    66.65000   1171.00000   1225.85745      0.00085
    66.66000   1166.00000   1227.69100      0.00086
    66.67000   1153.00000   1229.54135      0.00087
    66.68000   1228.00000   1231.40478      0.00081
    66.69000   1164.00000   1233.27832      0.00086
    66.70000   1153.00000   1235.15925      0.00087
    66.71000   1181.00000   1237.04473      0.00085
    66.72000   1208.00000   1238.93170      0.00083
    66.73000   1240.00000   1240.81652      0.00081
    66.74000   1180.00000   1242.69319      0.00085
    66.75000   1166.00000   1244.55214      0.00086
    66.76000   1200.00000   1246.40406      0.00083
    66.77000   1165.00000   1248.29030      0.00086
    66.78000   1201.00000   1250.17824      0.00083
    66.79000   1224.00000   1252.05979      0.00082
    66.80000   1222.00000   1253.93259      0.00082
    66.81000   1271.00000   1255.79504      0.00079
    66.82000   1199.00000   1257.64564      0.00083
    66.83000   1235.00000   1259.48290      0.00081
    66.84000   1197.00000   1261.30526      0.00084
    66.85000   1180.00000   1263.11114      0.00085
    66.86000   1229.00000   1264.89888      0.00081
    66.87000   1227.00000   1266.66671      0.00081
    66.88000   1256.00000   1268.41279      0.00080
    66.89000   1240.00000   1270.13512      0.00081
    66.90000   1178.00000   1271.83156      0.00085
    66.91000   1219.00000   1273.49981      0.00082
    66.92000   1228.00000   1275.13733      0.00081
    66.93000   1314.00000   1276.74140      0.00076
    66.94000   1212.00000   1278.30898      0.00083
    66.95000   1272.00000   1279.83679      0.00079
    66.96000   1233.00000   1281.32119      0.00081
    66.97000   1285.00000   1282.75825      0.00078
    66.98000   1243.00000   1284.14364      0.00080
    66.99000   1307.00000   1285.47266      0.00077
    67.00000   1237.00000   1286.74018      0.00081
    67.01000   1220.00000   1287.94069      0.00082
    67.02000   1231.00000   1289.06824      0.00081
    67.03000   1268.00000   1290.11649      0.00079
    67.04000   1228.00000   1291.07869      0.00081
    67.05000   1256.00000   1291.94772      0.00080
    67.06000   1197.00000   1292.71612      0.00084
    67.07000   1273.00000   1293.37611      0.00079
    67.08000   1296.00000   1293.91957      0.00077
    67.09000   1280.00000   1294.33797      0.00078
    67.10000   1241.00000   1294.62213      0.00081
    67.11000   1312.00000   1294.75921      0.00076
    67.12000   1331.00000   1294.73948      0.00075
    67.13000   1332.00000   1294.59166      0.00075
    67.14000   1223.00000   1294.29886      0.00082
    67.15000   1229.00000   1293.84467      0.00081
    67.16000   1263.00000   1293.22307      0.00079
    67.17000   1270.00000   1292.43023      0.00079
    67.18000   1213.00000   1291.46327      0.00082
    67.19000   1222.00000   1290.32026      0.00082
    67.20000   1223.00000   1289.00026      0.00082
    67.21000   1234.00000   1287.50290      0.00081
    67.22000   1284.00000   1285.82579      0.00078
    67.23000   1279.00000   1283.97177      0.00078
    67.24000   1260.00000   1281.97748      0.00079
    67.25000   1272.00000   1279.82874      0.00079
    67.26000   1267.00000   1277.52857      0.00079
    67.27000   1253.00000   1275.08477      0.00080
    67.28000   1250.00000   1272.50599      0.00080
    67.29000   1259.00000   1269.80164      0.00079
    67.30000   1249.00000   1266.98177      0.00080
    67.31000   1250.00000   1264.05688      0.00080
    67.32000   1221.00000   1261.03784      0.00082
    67.33000   1296.00000   1257.93572      0.00077
    67.34000   1231.00000   1254.76169      0.00081
    67.35000   1207.00000   1251.52684      0.00083
    67.36000   1216.00000   1248.24215      0.00082
    67.37000   1222.00000   1244.91830      0.00082
    67.38000   1194.00000   1241.56565      0.00084
    67.39000   1161.00000   1238.19415      0.00086
    67.40000   1194.00000   1234.81324      0.00084
    67.41000   1228.00000   1231.43184      0.00081
    67.42000   1247.00000   1228.05833      0.00080
    67.43000   1207.00000   1224.70047      0.00083
    67.44000   1225.00000   1221.36543      0.00082
    67.45000   1214.00000   1218.05977      0.00082
    67.46000   1192.00000   1214.78947      0.00084
    67.47000   1149.00000   1211.55989      0.00087
    67.48000   1222.00000   1208.37585      0.00082
    67.49000   1185.00000   1205.24160      0.00084
    67.50000   1158.00000   1202.16087      0.00086
    67.51000   1190.00000   1199.13691      0.00084
    67.52000   1198.00000   1196.17248      0.00083
    67.53000   1193.00000   1193.26992      0.00084
    67.54000   1207.00000   1190.43115      0.00083
    67.55000   1212.00000   1187.65776      0.00083
    67.56000   1211.00000   1184.95094      0.00083
    67.57000   1145.00000   1182.31159      0.00087
    67.58000   1181.00000   1179.74030      0.00085
    67.59000   1144.00000   1177.23739      0.00087
    67.60000   1147.00000   1174.80297      0.00087
    67.61000   1159.00000   1172.43691      0.00086
    67.62000   1125.00000   1170.13887      0.00089
    67.63000   1172.00000   1167.90835      0.00085
    67.64000   1216.00000   1165.74467      0.00082
    67.65000   1223.00000   1163.64703      0.00082
    67.66000   1204.00000   1161.61445      0.00083
    67.67000   1150.00000   1159.64587      0.00087
    67.68000   1159.00000   1157.74009      0.00086
    67.69000   1127.00000   1155.89583      0.00089
    67.70000   1137.00000   1154.11169      0.00088
    67.71000   1116.00000   1152.38618      0.00090
    67.72000   1135.00000   1150.71772      0.00088
    67.73000   1185.00000   1149.10461      0.00084
    67.74000   1168.00000   1147.54499      0.00086
    67.75000   1128.00000   1146.03683      0.00089
    67.76000   1106.00000   1144.57784      0.00090
    67.77000   1129.00000   1143.16517      0.00089
    67.78000   1105.00000   1141.79396      0.00090
    67.79000   1164.00000   1140.45390      0.00086
    67.80000   1142.00000   1139.15071      0.00088
    67.81000   1133.00000   1137.94114      0.00088
    67.82000   1122.00000   1136.77935      0.00089
    67.83000   1172.00000   1135.66464      0.00085
    67.84000   1075.00000   1134.59219      0.00093
    67.85000   1120.00000   1133.56103      0.00089
    67.86000   1109.00000   1132.57029      0.00090
    67.87000   1094.00000   1131.61919      0.00091
    67.88000   1052.00000   1130.70703      0.00095
    67.89000   1123.00000   1129.83322      0.00089
    67.90000   1124.00000   1128.99719      0.00089
    67.91000   1099.00000   1128.19835      0.00091
    67.92000   1105.00000   1127.43569      0.00090
    67.93000   1159.00000   1126.70863      0.00086
    67.94000   1152.00000   1126.02236      0.00087
    67.95000   1168.00000   1125.37504      0.00086
    67.96000   1159.00000   1124.76539      0.00086
    67.97000   1192.00000   1124.19344      0.00084
    67.98000   1208.00000   1123.65937      0.00083
    67.99000   1147.00000   1123.16345      0.00087
    68.00000   1151.00000   1122.70595      0.00087
    68.01000   1218.00000   1122.28713      0.00082
    68.02000   1135.00000   1121.90727      0.00088
    68.03000   1110.00000   1121.56679      0.00090
    68.04000   1142.00000   1121.26627      0.00088
    68.05000   1122.00000   1121.00579      0.00089
    68.06000   1085.00000   1120.78557      0.00092
    68.07000   1113.00000   1120.60582      0.00090
    68.08000   1103.00000   1120.46674      0.00091
    68.09000   1115.00000   1120.36844      0.00090
    68.10000   1122.00000   1120.31102      0.00089
    68.11000   1077.00000   1120.29447      0.00093
    68.12000   1087.00000   1120.31873      0.00092
    68.13000   1147.00000   1120.38367      0.00087
    68.14000   1120.00000   1120.48907      0.00089
    68.15000   1089.00000   1120.63462      0.00092
    68.16000   1131.00000   1120.81993      0.00088
    68.17000   1153.00000   1121.04450      0.00087
    68.18000   1139.00000   1121.30774      0.00088
    68.19000   1071.00000   1121.60896      0.00093
    68.20000   1139.00000   1121.94734      0.00088
    68.21000   1160.00000   1122.32196      0.00086
    68.22000   1103.00000   1122.73182      0.00091
    68.23000   1158.00000   1123.17577      0.00086
    68.24000   1172.00000   1123.65262      0.00085
    68.25000   1132.00000   1124.16103      0.00088
    68.26000   1121.00000   1124.69961      0.00089
    68.27000   1124.00000   1125.26687      0.00089
    68.28000   1092.00000   1125.86121      0.00092
    68.29000   1125.00000   1126.48098      0.00089
    68.30000   1193.00000   1127.12440      0.00084
    68.31000   1104.00000   1127.78954      0.00091
    68.32000   1116.00000   1128.47411      0.00090
    68.33000   1115.00000   1129.17466      0.00090
    68.34000   1149.00000   1129.88636      0.00087
    68.35000   1149.00000   1130.61396      0.00087
    68.36000   1158.00000   1131.37245      0.00086
    68.37000   1163.00000   1132.14745      0.00086
    68.38000   1113.00000   1132.93449      0.00090
    68.39000   1169.00000   1133.73887      0.00086
    68.40000   1120.00000   1134.55563      0.00089
    68.41000   1119.00000   1135.38238      0.00089
    68.42000   1140.00000   1136.21684      0.00088
    68.43000   1171.00000   1137.05266      0.00085
    68.44000   1159.00000   1137.88745      0.00086
    68.45000   1101.00000   1138.76251      0.00091
    68.46000   1117.00000   1139.65782      0.00090
    68.47000   1132.00000   1140.56489      0.00088
    68.48000   1154.00000   1141.48294      0.00087
    68.49000   1085.00000   1142.41146      0.00092
    68.50000   1140.00000   1143.34955      0.00088
    68.51000   1179.00000   1144.29639      0.00085
    68.52000   1199.00000   1145.25427      0.00083
    68.53000   1206.00000   1146.22025      0.00083
    68.54000   1098.00000   1147.19227      0.00091
    68.55000   1143.00000   1148.16916      0.00087
    68.56000   1138.00000   1149.14900      0.00088
    68.57000   1197.00000   1150.12882      0.00084
    68.58000   1144.00000   1151.10556      0.00087
    68.59000   1137.00000   1152.07575      0.00088
    68.60000   1114.00000   1153.03545      0.00090
    68.61000   1151.00000   1153.98023      0.00087
    68.62000   1142.00000   1154.90515      0.00088
    68.63000   1163.00000   1155.80479      0.00086
    68.64000   1165.00000   1156.67324      0.00086
    68.65000   1114.00000   1157.50416      0.00090
    68.66000   1185.00000   1158.29080      0.00084
    68.67000   1158.00000   1159.02603      0.00086
    68.68000   1122.00000   1159.70248      0.00089
    68.69000   1165.00000   1160.31253      0.00086
    68.70000   1155.00000   1160.84845      0.00087
    68.71000   1136.00000   1161.30249      0.00088
    68.72000   1141.00000   1161.66683      0.00088
    68.73000   1154.00000   1161.93360      0.00087
    68.74000   1159.00000   1162.09354      0.00086
    68.75000   1208.00000   1162.13936      0.00083
    68.76000   1181.00000   1162.08348      0.00085
    68.77000   1160.00000   1161.91511      0.00086
    68.78000   1169.00000   1161.62595      0.00086
    68.79000   1198.00000   1161.21304      0.00083
    68.80000   1162.00000   1160.67501      0.00086
    68.81000   1180.00000   1160.01166      0.00085
    68.82000   1179.00000   1159.22395      0.00085
    68.83000   1177.00000   1158.31396      0.00085
    68.84000   1149.00000   1157.28484      0.00087
    68.85000   1096.00000   1156.14076      0.00091
    68.86000   1167.00000   1154.88678      0.00086
    68.87000   1147.00000   1153.52873      0.00087
    68.88000   1186.00000   1152.07311      0.00084
    68.89000   1176.00000   1150.52690      0.00085
    68.90000   1224.00000   1148.89749      0.00082
    68.91000   1176.00000   1147.19245      0.00085
    68.92000   1190.00000   1145.41951      0.00084
    68.93000   1187.00000   1143.58633      0.00084
    68.94000   1136.00000   1141.70049      0.00088
    68.95000   1114.00000   1139.76934      0.00090
    68.96000   1103.00000   1137.79998      0.00091
    68.97000   1153.00000   1135.79916      0.00087
    68.98000   1120.00000   1133.77326      0.00089
    68.99000   1082.00000   1131.72827      0.00092
    69.00000   1204.00000   1129.66977      0.00083
    69.01000   1077.00000   1127.60290      0.00093
    69.02000   1098.00000   1125.53243      0.00091
    69.03000   1111.00000   1123.46271      0.00090
    69.04000   1105.00000   1121.39770      0.00090
    69.05000   1121.00000   1119.34096      0.00089
    69.06000   1069.00000   1117.29562      0.00094
    69.07000   1117.00000   1115.26431      0.00090
    69.08000   1109.00000   1113.24856      0.00090
    69.09000   1124.00000   1111.25129      0.00089
    69.10000   1113.00000   1109.28281      0.00090
    69.11000   1089.00000   1107.34000      0.00092
    69.12000   1085.00000   1105.42330      0.00092
    69.13000   1118.00000   1103.53376      0.00089
    69.14000   1147.00000   1101.67078      0.00087
    69.15000   1114.00000   1099.83455      0.00090
    69.16000   1102.00000   1098.04042      0.00091
    69.17000   1122.00000   1096.28455      0.00089
    69.18000   1140.00000   1094.56411      0.00088
    69.19000   1130.00000   1092.87959      0.00088
    69.20000   1103.00000   1091.23156      0.00091
    69.21000   1146.00000   1089.62056      0.00087
    69.22000   1141.00000   1088.04698      0.00088
    69.23000   1106.00000   1086.51110      0.00090
    69.24000   1047.00000   1085.01309      0.00096
    69.25000   1149.00000   1083.55297      0.00087
    69.26000   1108.00000   1082.13066      0.00090
    69.27000   1144.00000   1080.74594      0.00087
    69.28000   1077.00000   1079.39846      0.00093
    69.29000   1159.00000   1078.08766      0.00086
    69.30000   1084.00000   1076.81275      0.00092
    69.31000   1123.00000   1075.57258      0.00089
    69.32000   1052.00000   1074.36517      0.00095
    69.33000   1118.00000   1073.18712      0.00089
    69.34000   1080.00000   1072.02787      0.00093
    69.35000   1117.00000   1070.88330      0.00090
    69.36000   1114.00000   1069.82421      0.00090
    69.37000   1087.00000   1068.81310      0.00092
    69.38000   1111.00000   1067.83708      0.00090
    69.39000   1134.00000   1066.89524      0.00088
    69.40000   1045.00000   1065.98694      0.00096
    69.41000   1072.00000   1065.11163      0.00093
    69.42000   1087.00000   1064.26871      0.00092
    69.43000   1082.00000   1063.45762      0.00092
    69.44000   1098.00000   1062.67773      0.00091
    69.45000   1098.00000   1061.92841      0.00091
    69.46000   1103.00000   1061.20901      0.00091
    69.47000   1144.00000   1060.51882      0.00087
    69.48000   1135.00000   1059.85701      0.00088
    69.49000   1096.00000   1059.22220      0.00091
    69.50000   1066.00000   1058.61115      0.00094
    69.51000   1042.00000   1058.02490      0.00096
    69.52000   1160.00000   1057.48112      0.00086
    69.53000   1131.00000   1056.96678      0.00088
    69.54000   1111.00000   1056.47946      0.00090
    69.55000   1134.00000   1056.01868      0.00088
    69.56000   1095.00000   1055.58387      0.00091
    69.57000   1081.00000   1055.17405      0.00093
    69.58000   1115.00000   1054.78724      0.00090
    69.59000   1172.00000   1054.42498      0.00085
    69.60000   1140.00000   1054.09791      0.00088
    69.61000   1092.00000   1053.79797      0.00092
    69.62000   1050.00000   1053.52376      0.00095
    69.63000   1103.00000   1053.27493      0.00091
    69.64000   1030.00000   1053.05121      0.00097
    69.65000   1047.00000   1052.85222      0.00096
    69.66000   1065.00000   1052.67707      0.00094
    69.67000   1101.00000   1052.52496      0.00091
    69.68000   1129.00000   1052.40002      0.00089
    69.69000   1087.00000   1052.30268      0.00092
    69.70000   1061.00000   1052.23046      0.00094
    69.71000   1037.00000   1052.18277      0.00096
    69.72000   1071.00000   1052.15935      0.00093
    69.73000   1111.00000   1052.15998      0.00090
    69.74000   1088.00000   1052.18438      0.00092
    69.75000   1097.00000   1052.23221      0.00091
    69.76000   1127.00000   1052.30311      0.00089
    69.77000   1072.00000   1052.39662      0.00093
    69.78000   1060.00000   1052.51224      0.00094
    69.79000   1137.00000   1052.64937      0.00088
    69.80000   1121.00000   1052.80728      0.00089
    69.81000   1079.00000   1052.98510      0.00093
    69.82000   1114.00000   1053.18162      0.00090
    69.83000   1088.00000   1053.39467      0.00092
    69.84000   1030.00000   1053.62186      0.00097
    69.85000   1069.00000   1053.86896      0.00094
    69.86000   1021.00000   1054.13897      0.00098
    69.87000   1157.00000   1054.42537      0.00086
    69.88000   1068.00000   1054.72579      0.00094
    69.89000   1014.00000   1055.03893      0.00099
    69.90000   1095.00000   1055.36348      0.00091
    69.91000   1065.00000   1055.69806      0.00094
    69.92000   1068.00000   1056.04123      0.00094
    69.93000   1069.00000   1056.39153      0.00094
    69.94000   1095.00000   1056.74747      0.00091
    69.95000   1084.00000   1057.10756      0.00092
    69.96000   1123.00000   1057.47028      0.00089
    69.97000   1063.00000   1057.83416      0.00094
    69.98000   1083.00000   1058.19773      0.00092
    69.99000   1096.00000   1058.55961      0.00091
    70.00000   1081.00000   1058.91847      0.00093
    70.01000   1088.00000   1059.27308      0.00092
    70.02000   1084.00000   1059.62231      0.00092
    70.03000   1091.00000   1059.96511      0.00092
    70.04000   1054.00000   1060.30058      0.00095
    70.05000   1078.00000   1060.62789      0.00093
    70.06000   1072.00000   1060.94611      0.00093
    70.07000   1116.00000   1061.25420      0.00090
    70.08000   1088.00000   1061.55331      0.00092
    70.09000   1112.00000   1061.84655      0.00090
    70.10000   1093.00000   1062.13061      0.00091
    70.11000   1091.00000   1062.40414      0.00092
    70.12000   1104.00000   1062.66317      0.00091
    70.13000   1076.00000   1062.90689      0.00093
    70.14000   1075.00000   1063.16932      0.00093
    70.15000   1082.00000   1063.43407      0.00092
    70.16000   1078.00000   1063.69702      0.00093
    70.17000   1062.00000   1063.95952      0.00094
    70.18000   1100.00000   1064.22305      0.00091
    70.19000   1126.00000   1064.48919      0.00089
    70.20000   1121.00000   1064.75961      0.00089
    70.21000   1160.00000   1065.03600      0.00086
    70.22000   1134.00000   1065.32008      0.00088
    70.23000   1085.00000   1065.61356      0.00092
    70.24000   1081.00000   1065.91817      0.00093
    70.25000   1053.00000   1066.23558      0.00095
    70.26000   1074.00000   1066.56742      0.00093
    70.27000   1082.00000   1066.91525      0.00092
    70.28000   1138.00000   1067.28045      0.00088
    70.29000   1083.00000   1067.66420      0.00092
    70.30000   1088.00000   1068.06674      0.00092
    70.31000   1072.00000   1068.48868      0.00093
    70.32000   1078.00000   1068.93857      0.00093
    70.33000   1111.00000   1069.41541      0.00090
    70.34000   1104.00000   1069.91783      0.00091
    70.35000   1098.00000   1070.45333      0.00091
    70.36000   1068.00000   1071.01893      0.00094
    70.37000   1081.00000   1071.61464      0.00093
    70.38000   1091.00000   1072.24137      0.00092
    70.39000   1061.00000   1072.89991      0.00094
    70.40000   1071.00000   1073.59098      0.00093
    70.41000   1092.00000   1074.31511      0.00092
    70.42000   1072.00000   1075.07262      0.00093
    70.43000   1120.00000   1075.86349      0.00089
    70.44000   1114.00000   1076.68670      0.00090
    70.45000   1092.00000   1077.54054      0.00092
    70.46000   1087.00000   1078.43133      0.00092
    70.47000   1068.00000   1079.36766      0.00094
    70.48000   1097.00000   1080.34211      0.00091
    70.49000   1063.00000   1081.35247      0.00094
    70.50000   1112.00000   1082.39829      0.00090
    70.51000   1074.00000   1083.47908      0.00093
    70.52000   1035.00000   1084.59412      0.00097
    70.53000   1095.00000   1085.74252      0.00091
    70.54000   1091.00000   1086.92431      0.00092
    70.55000   1087.00000   1088.13836      0.00092
    70.56000   1046.00000   1089.38291      0.00096
    70.57000   1088.00000   1090.65636      0.00092
    70.58000   1036.00000   1091.95699      0.00097
    70.59000   1062.00000   1093.28284      0.00094
    70.60000   1065.00000   1094.63169      0.00094
    70.61000   1126.00000   1096.00113      0.00089
    70.62000   1111.00000   1097.38847      0.00090
    70.63000   1122.00000   1098.79076      0.00089
    70.64000   1090.00000   1100.20482      0.00092
    70.65000   1051.00000   1101.62719      0.00095
    70.66000   1093.00000   1103.05418      0.00091
    70.67000   1083.00000   1104.48181      0.00092
    70.68000   1026.00000   1105.90590      0.00097
    70.69000   1080.00000   1107.32201      0.00093
    70.70000   1064.00000   1108.72549      0.00094
    70.71000   1069.00000   1110.11150      0.00094
    70.72000   1005.00000   1111.47500      0.00100
    70.73000   1056.00000   1112.81084      0.00095
    70.74000   1095.00000   1114.11372      0.00091
    70.75000   1047.00000   1115.37828      0.00096
    70.76000   1130.00000   1116.59912      0.00088
    70.77000   1119.00000   1117.77087      0.00089
    70.78000   1115.00000   1118.88822      0.00090
    70.79000   1138.00000   1119.94598      0.00088
    70.80000   1084.00000   1120.93914      0.00092
    70.81000   1126.00000   1121.86295      0.00089
    70.82000   1101.00000   1122.71295      0.00091
    70.83000   1080.00000   1123.48505      0.00093
    70.84000   1069.00000   1124.17561      0.00094
    70.85000   1069.00000   1124.78146      0.00094
    70.86000   1071.00000   1125.29995      0.00093
    70.87000   1094.00000   1125.72902      0.00091
    70.88000   1126.00000   1126.06724      0.00089
    70.89000   1098.00000   1126.31379      0.00091
    70.90000   1107.00000   1126.46852      0.00090
    70.91000   1097.00000   1126.53194      0.00091
    70.92000   1102.00000   1126.50521      0.00091
    70.93000   1118.00000   1126.39012      0.00089
    70.94000   1135.00000   1126.18906      0.00088
    70.95000   1120.00000   1125.90501      0.00089
    70.96000   1129.00000   1125.54145      0.00089
    70.97000   1080.00000   1125.10233      0.00093
    70.98000   1104.00000   1124.59202      0.00091
    70.99000   1104.00000   1124.01522      0.00091
    71.00000   1096.00000   1123.37691      0.00091
    71.01000   1091.00000   1122.68227      0.00092
    71.02000   1081.00000   1121.93663      0.00093
    71.03000   1071.00000   1121.14541      0.00093
    71.04000   1045.00000   1120.31402      0.00096
    71.05000   1045.00000   1119.44784      0.00096
    71.06000   1098.00000   1118.55216      0.00091
    71.07000   1070.00000   1117.63214      0.00093
    71.08000   1125.00000   1116.69273      0.00089
    71.09000   1087.00000   1115.73872      0.00092
    71.10000   1032.00000   1114.77460      0.00097
    71.11000   1067.00000   1113.80466      0.00094
    71.12000   1061.00000   1112.83286      0.00094
    71.13000   1072.00000   1111.86292      0.00093
    71.14000   1058.00000   1110.89823      0.00095
    71.15000   1097.00000   1109.94191      0.00091
    71.16000   1078.00000   1108.99679      0.00093
    71.17000   1084.00000   1108.06540      0.00092
    71.18000   1054.00000   1107.14998      0.00095
    71.19000   1038.00000   1106.25249      0.00096
    71.20000   1069.00000   1105.37466      0.00094
    71.21000   1064.00000   1104.51830      0.00094
    71.22000   1071.00000   1103.68460      0.00093
    71.23000   1087.00000   1102.87453      0.00092
    71.24000   1090.00000   1102.08894      0.00092
    71.25000   1051.00000   1101.32851      0.00095
    71.26000   1011.00000   1100.59375      0.00099
    71.27000   1050.00000   1099.88501      0.00095
    71.28000   1041.00000   1099.20249      0.00096
    71.29000   1068.00000   1098.54624      0.00094
    71.30000   1018.00000   1097.91617      0.00098
    71.31000   1029.00000   1097.31198      0.00097
    71.32000   1087.00000   1096.73330      0.00092
    71.33000   1062.00000   1096.18057      0.00094
    71.34000   1049.00000   1095.65352      0.00095
    71.35000   1043.00000   1095.15115      0.00096
    71.36000   1095.00000   1094.67280      0.00091
    71.37000   1061.00000   1094.21783      0.00094
    71.38000   1057.00000   1093.78552      0.00095
    71.39000   1077.00000   1093.37512      0.00093
    71.40000   1045.00000   1092.98578      0.00096
    71.41000   1080.00000   1092.61661      0.00093
    71.42000   1114.00000   1092.26660      0.00090
    71.43000   1064.00000   1091.93454      0.00094
    71.44000   1079.00000   1091.61849      0.00093
    71.45000   1072.00000   1091.31672      0.00093
    71.46000   1026.00000   1091.03478      0.00097
    71.47000   1077.00000   1090.77158      0.00093
    71.48000   1089.00000   1090.52328      0.00092
    71.49000   1097.00000   1090.28841      0.00091
    71.50000   1095.00000   1090.06634      0.00091
    71.51000   1082.00000   1089.85695      0.00092
    71.52000   1096.00000   1089.65896      0.00091
    71.53000   1057.00000   1089.47151      0.00095
    71.54000   1041.00000   1089.29390      0.00096
    71.55000   1080.00000   1089.12551      0.00093
    71.56000   1045.00000   1088.96573      0.00096
    71.57000   1064.00000   1088.81403      0.00094
    71.58000   1093.00000   1088.66994      0.00091
    71.59000   1084.00000   1088.53304      0.00092
    71.60000   1081.00000   1088.40295      0.00093
    71.61000   1066.00000   1088.27936      0.00094
    71.62000   1085.00000   1088.16201      0.00092
    71.63000   1085.00000   1088.05071      0.00092
    71.64000   1044.00000   1087.94530      0.00096
    71.65000   1078.00000   1087.84570      0.00093
    71.66000   1122.00000   1087.75187      0.00089
    71.67000   1091.00000   1087.66379      0.00092
    71.68000   1055.00000   1087.58150      0.00095
    71.69000   1075.00000   1087.50500      0.00093
    71.70000   1093.00000   1087.43428      0.00091
    71.71000   1097.00000   1087.36926      0.00091
    71.72000   1054.00000   1087.30968      0.00095
    71.73000   1072.00000   1087.25480      0.00093
    71.74000   1110.00000   1087.20294      0.00090
    71.75000   1122.00000   1087.14848      0.00089
    71.76000   1131.00000   1087.08581      0.00088
    71.77000   1106.00000   1087.04763      0.00090
    71.78000   1086.00000   1087.04740      0.00092
    71.79000   1070.00000   1087.06256      0.00093
    71.80000   1060.00000   1087.08898      0.00094
    71.81000   1071.00000   1087.12685      0.00093
    71.82000   1088.00000   1087.17602      0.00092
    71.83000   1082.00000   1087.23587      0.00092
    71.84000   1072.00000   1087.30864      0.00093
    71.85000   1077.00000   1087.39851      0.00093
    71.86000   1085.00000   1087.49863      0.00092
    71.87000   1128.00000   1087.60534      0.00089
    71.88000   1086.00000   1087.73707      0.00092
    71.89000   1076.00000   1087.90040      0.00093
    71.90000   1027.00000   1088.08435      0.00097
    71.91000   1050.00000   1088.28710      0.00095
    71.92000   1050.00000   1088.50906      0.00095
    71.93000   1147.00000   1088.75071      0.00087
    71.94000   1074.00000   1089.01224      0.00093
    71.95000   1145.00000   1089.29420      0.00087
    71.96000   1144.00000   1089.59935      0.00087
    71.97000   1090.00000   1089.92684      0.00092
    71.98000   1095.00000   1090.27677      0.00091
    71.99000   1107.00000   1090.64952      0.00090
    72.00000   1099.00000   1091.04547      0.00091
    72.01000   1014.00000   1091.46541      0.00099
    72.02000   1069.00000   1091.90964      0.00094
    72.03000   1071.00000   1092.37831      0.00093
    72.04000   1134.00000   1092.87164      0.00088
    72.05000   1103.00000   1093.38982      0.00091
    72.06000   1083.00000   1093.93297      0.00092
    72.07000   1084.00000   1094.50108      0.00092
    72.08000   1055.00000   1095.09399      0.00095
    72.09000   1079.00000   1095.71122      0.00093
    72.10000   1060.00000   1096.35140      0.00094
    72.11000   1057.00000   1097.01125      0.00095
    72.12000   1108.00000   1097.69194      0.00090
    72.13000   1109.00000   1098.41295      0.00090
    72.14000   1163.00000   1099.16210      0.00086
    72.15000   1095.00000   1099.93558      0.00091
    72.16000   1118.00000   1100.73266      0.00089
    72.17000   1093.00000   1101.55249      0.00091
    72.18000   1094.00000   1102.39407      0.00091
    72.19000   1120.00000   1103.25619      0.00089
    72.20000   1099.00000   1104.13748      0.00091
    72.21000   1175.00000   1105.03633      0.00085
    72.22000   1130.00000   1105.95094      0.00088
    72.23000   1062.00000   1106.87926      0.00094
    72.24000   1071.00000   1107.81900      0.00093
    72.25000   1092.00000   1108.76763      0.00092
    72.26000   1106.00000   1109.72239      0.00090
    72.27000   1096.00000   1110.68023      0.00091
    72.28000   1102.00000   1111.63789      0.00091
    72.29000   1131.00000   1112.59186      0.00088
    72.30000   1176.00000   1113.53840      0.00085
    72.31000   1118.00000   1114.47359      0.00089
    72.32000   1078.00000   1115.39331      0.00093
    72.33000   1119.00000   1116.29328      0.00089
    72.34000   1144.00000   1117.16912      0.00087
    72.35000   1107.00000   1118.01635      0.00090
    72.36000   1150.00000   1118.83045      0.00087
    72.37000   1131.00000   1119.60693      0.00088
    72.38000   1103.00000   1120.34132      0.00091
    72.39000   1119.00000   1121.02926      0.00089
    72.40000   1128.00000   1121.66654      0.00089
    72.41000   1163.00000   1122.24916      0.00086
    72.42000   1182.00000   1122.77335      0.00085
    72.43000   1163.00000   1123.23562      0.00086
    72.44000   1149.00000   1123.63278      0.00087
    72.45000   1197.00000   1123.96195      0.00084
    72.46000   1182.00000   1124.22055      0.00085
    72.47000   1175.00000   1124.40630      0.00085
    72.48000   1077.00000   1124.51715      0.00093
    72.49000   1129.00000   1124.55067      0.00089
    72.50000   1141.00000   1124.50101      0.00088
    72.51000   1125.00000   1124.36600      0.00089
    72.52000   1133.00000   1124.18364      0.00088
    72.53000   1135.00000   1123.93653      0.00088
    72.54000   1159.00000   1123.62386      0.00086
    72.55000   1139.00000   1123.24190      0.00088
    72.56000   1150.00000   1122.79255      0.00087
    72.57000   1148.00000   1122.27796      0.00087
    72.58000   1118.00000   1121.70053      0.00089
    72.59000   1193.00000   1121.06287      0.00084
    72.60000   1143.00000   1120.36773      0.00087
    72.61000   1148.00000   1119.61805      0.00087
    72.62000   1114.00000   1118.81685      0.00090
    72.63000   1162.00000   1117.96726      0.00086
    72.64000   1149.00000   1117.07245      0.00087
    72.65000   1088.00000   1116.13567      0.00092
    72.66000   1144.00000   1115.16015      0.00087
    72.67000   1205.00000   1114.14915      0.00083
    72.68000   1137.00000   1113.10587      0.00088
    72.69000   1147.00000   1112.03334      0.00087
    72.70000   1128.00000   1110.93435      0.00089
    72.71000   1153.00000   1109.81002      0.00087
    72.72000   1106.00000   1108.66306      0.00090
    72.73000   1146.00000   1107.51295      0.00087
    72.74000   1155.00000   1106.35464      0.00087
    72.75000   1138.00000   1105.18861      0.00088
    72.76000   1158.00000   1104.01789      0.00086
    72.77000   1103.00000   1102.84506      0.00091
    72.78000   1056.00000   1101.67218      0.00095
    72.79000   1086.00000   1100.50558      0.00092
    72.80000   1124.00000   1099.35479      0.00089
    72.81000   1048.00000   1098.21718      0.00095
    72.82000   1101.00000   1097.09469      0.00091
    72.83000   1090.00000   1095.99007      0.00092
    72.84000   1114.00000   1094.90594      0.00090
    72.85000   1129.00000   1093.84473      0.00089
    72.86000   1123.00000   1092.80867      0.00089
    72.87000   1181.00000   1091.79984      0.00085
    72.88000   1157.00000   1090.82006      0.00086
    72.89000   1079.00000   1089.87096      0.00093
    72.90000   1087.00000   1088.95396      0.00092
    72.91000   1137.00000   1088.07023      0.00088
    72.92000   1111.00000   1087.22073      0.00090
    72.93000   1073.00000   1086.40610      0.00093
    72.94000   1133.00000   1085.62668      0.00088
    72.95000   1090.00000   1084.88308      0.00092
    72.96000   1085.00000   1084.17653      0.00092
    72.97000   1080.00000   1083.50613      0.00093
    72.98000   1123.00000   1082.87138      0.00089
    72.99000   1126.00000   1082.27173      0.00089
    73.00000   1095.00000   1081.70636      0.00091
    73.01000   1074.00000   1081.17419      0.00093
    73.02000   1078.00000   1080.67416      0.00093
    73.03000   1067.00000   1080.20333      0.00094
    73.04000   1056.00000   1079.75931      0.00095
    73.05000   1066.00000   1079.35266      0.00094
    73.06000   1095.00000   1078.97782      0.00091
    73.07000   1121.00000   1078.62983      0.00089
    73.08000   1038.00000   1078.30754      0.00096
    73.09000   1030.00000   1078.00884      0.00097
    73.10000   1047.00000   1077.73115      0.00096
    73.11000   1060.00000   1077.47122      0.00094
    73.12000   1081.00000   1077.22367      0.00093
    73.13000   1037.00000   1076.99071      0.00096
    73.14000   1119.00000   1076.79483      0.00089
    73.15000   1103.00000   1076.61800      0.00091
    73.16000   1025.00000   1076.45551      0.00098
    73.17000   1055.00000   1076.30604      0.00095
    73.18000   1094.00000   1076.16834      0.00091
    73.19000   1090.00000   1076.04123      0.00092
    73.20000   1076.00000   1075.92364      0.00093
    73.21000   1110.00000   1075.81453      0.00090
    73.22000   1083.00000   1075.71297      0.00092
    73.23000   1064.00000   1075.61809      0.00094
    73.24000   1092.00000   1075.52910      0.00092
    73.25000   1102.00000   1075.44528      0.00091
    73.26000   1034.00000   1075.36599      0.00097
    73.27000   1041.00000   1075.29062      0.00096
    73.28000   1070.00000   1075.21863      0.00093
    73.29000   1079.00000   1075.14952      0.00093
    73.30000   1048.00000   1075.08282      0.00095
    73.31000   1102.00000   1075.01808      0.00091
    73.32000   1061.00000   1074.95483      0.00094
    73.33000   1093.00000   1074.89258      0.00091
    73.34000   1083.00000   1074.83065      0.00092
    73.35000   1090.00000   1074.76771      0.00092
    73.36000   1121.00000   1074.70237      0.00089
    73.37000   1107.00000   1074.63942      0.00090
    73.38000   1066.00000   1074.58068      0.00094
    73.39000   1083.00000   1074.52215      0.00092
    73.40000   1062.00000   1074.46264      0.00094
    73.41000   1032.00000   1074.40162      0.00097
    73.42000   1076.00000   1074.33853      0.00093
    73.43000   1100.00000   1074.27272      0.00091
    73.44000   1102.00000   1074.20342      0.00091
    73.45000   1119.00000   1074.12980      0.00089
    73.46000   1073.00000   1074.05098      0.00093
    73.47000   1092.00000   1073.96568      0.00092
    73.48000   1076.00000   1073.87210      0.00093
    73.49000   1079.00000   1073.76861      0.00093
    73.50000   1036.00000   1073.65814      0.00097
    73.51000   1140.00000   1073.53913      0.00088
    73.52000   1122.00000   1073.40822      0.00089
    73.53000   1111.00000   1073.26363      0.00090
    73.54000   1113.00000   1073.10381      0.00090
    73.55000   1140.00000   1072.92721      0.00088
    73.56000   1089.00000   1072.73232      0.00092
    73.57000   1106.00000   1072.51764      0.00090
    73.58000   1090.00000   1072.28176      0.00092
    73.59000   1105.00000   1072.02340      0.00090
    73.60000   1142.00000   1071.74142      0.00088
    73.61000   1092.00000   1071.43487      0.00092
    73.62000   1042.00000   1071.10300      0.00096
    73.63000   1125.00000   1070.74534      0.00089
    73.64000   1113.00000   1070.36166      0.00090
    73.65000   1087.00000   1069.95207      0.00092
    73.66000   1113.00000   1069.51694      0.00090
    73.67000   1060.00000   1069.05699      0.00094
    73.68000   1066.00000   1068.57324      0.00094
    73.69000   1066.00000   1068.06702      0.00094
    73.70000   1041.00000   1067.53995      0.00096
    73.71000   1123.00000   1066.99393      0.00089
    73.72000   1112.00000   1066.43109      0.00090
    73.73000   1084.00000   1065.85378      0.00092
    73.74000   1082.00000   1065.26453      0.00092
    73.75000   1082.00000   1064.66599      0.00092
    73.76000   1066.00000   1064.06094      0.00094
    73.77000   1057.00000   1063.45218      0.00095
    73.78000   1078.00000   1062.84258      0.00093
    73.79000   1089.00000   1062.23496      0.00092
    73.80000   1087.00000   1061.63212      0.00092
    73.81000   1024.00000   1061.03676      0.00098
    73.82000   1029.00000   1060.45150      0.00097
    73.83000   1088.00000   1059.87883      0.00092
    73.84000   1081.00000   1059.32112      0.00093
    73.85000   1094.00000   1058.78056      0.00091
    73.86000   1063.00000   1058.25921      0.00094
    73.87000   1106.00000   1057.75893      0.00090
    73.88000   1065.00000   1057.28144      0.00094
    73.89000   1062.00000   1056.82829      0.00094
    73.90000   1089.00000   1056.40085      0.00092
    73.91000   1103.00000   1056.00035      0.00091
    73.92000   1042.00000   1055.62784      0.00096
    73.93000   1040.00000   1055.28424      0.00096
    73.94000   1026.00000   1054.97033      0.00097
    73.95000   1018.00000   1054.68678      0.00098
    73.96000   1047.00000   1054.43410      0.00096
    73.97000   1056.00000   1054.21271      0.00095
    73.98000   1048.00000   1054.02295      0.00095
    73.99000   1122.00000   1053.86503      0.00089
    74.00000   1050.00000   1053.73910      0.00095
    74.01000   1071.00000   1053.64524      0.00093
    74.02000   1065.00000   1053.58344      0.00094
    74.03000   1032.00000   1053.55365      0.00097
    74.04000   1018.00000   1053.55576      0.00098
    74.05000   1011.00000   1053.58961      0.00099
    74.06000   1086.00000   1053.65500      0.00092
    74.07000   1050.00000   1053.75169      0.00095
    74.08000   1051.00000   1053.87942      0.00095
    74.09000   1010.00000   1054.03787      0.00099
    74.10000   1029.00000   1054.22673      0.00097
    74.11000   1005.00000   1054.44565      0.00100
    74.12000   1003.00000   1054.69424      0.00100
    74.13000    999.00000   1054.97212      0.00100
    74.14000   1021.00000   1055.27886      0.00098
    74.15000    996.00000   1055.61403      0.00100
    74.16000   1085.00000   1055.97719      0.00092
    74.17000   1026.00000   1056.36784      0.00097
    74.18000   1056.00000   1056.78549      0.00095
    74.19000   1040.00000   1057.22962      0.00096
    74.20000   1074.00000   1057.69968      0.00093
    74.21000   1077.00000   1058.19510      0.00093
    74.22000   1080.00000   1058.71526      0.00093
    74.23000   1052.00000   1059.25955      0.00095
    74.24000   1083.00000   1059.82727      0.00092
    74.25000   1080.00000   1060.41772      0.00093
    74.26000   1079.00000   1061.03013      0.00093
    74.27000   1052.00000   1061.66370      0.00095
    74.28000   1035.00000   1062.31756      0.00097
    74.29000   1061.00000   1062.99080      0.00094
    74.30000   1082.00000   1063.68244      0.00092
    74.31000   1031.00000   1064.39144      0.00097
    74.32000   1050.00000   1065.11668      0.00095
    74.33000   1064.00000   1065.85696      0.00094
    74.34000   1099.00000   1066.61103      0.00091
    74.35000   1041.00000   1067.37748      0.00096
    74.36000   1060.00000   1068.15476      0.00094
    74.37000   1111.00000   1068.94126      0.00090
    74.38000   1100.00000   1069.73634      0.00091
    74.39000   1093.00000   1070.53820      0.00091
    74.40000   1020.00000   1071.34475      0.00098
    74.41000   1066.00000   1072.15409      0.00094
    74.42000   1105.00000   1072.96433      0.00090
    74.43000   1064.00000   1073.77350      0.00094
    74.44000   1041.00000   1074.57955      0.00096
    74.45000   1044.00000   1075.38036      0.00096
    74.46000   1093.00000   1076.17379      0.00091
    74.47000   1027.00000   1076.95756      0.00097
    74.48000   1076.00000   1077.72944      0.00093
    74.49000   1132.00000   1078.48744      0.00088
    74.50000   1082.00000   1079.22907      0.00092
    74.51000   1089.00000   1079.95200      0.00092
    74.52000   1016.00000   1080.65391      0.00098
    74.53000   1087.00000   1081.33244      0.00092
    74.54000   1093.00000   1081.98524      0.00091
    74.55000   1046.00000   1082.60987      0.00096
    74.56000   1029.00000   1083.20339      0.00097
    74.57000   1099.00000   1083.76207      0.00091
    74.58000   1071.00000   1084.28711      0.00093
    74.59000   1047.00000   1084.78735      0.00096
    74.60000   1037.00000   1085.25291      0.00096
    74.61000   1080.00000   1085.68095      0.00093
    74.62000   1047.00000   1086.07020      0.00096
    74.63000   1082.00000   1086.41955      0.00092
    74.64000   1059.00000   1086.72807      0.00094
    74.65000   1075.00000   1086.99499      0.00093
    74.66000   1071.00000   1087.21972      0.00093
    74.67000   1055.00000   1087.40185      0.00095
    74.68000   1027.00000   1087.54109      0.00097
    74.69000   1112.00000   1087.63731      0.00090
    74.70000   1097.00000   1087.69037      0.00091
    74.71000   1050.00000   1087.69995      0.00095
    74.72000   1068.00000   1087.66424      0.00094
    74.73000   1055.00000   1087.58213      0.00095
    74.74000   1030.00000   1087.46894      0.00097
    74.75000   1062.00000   1087.32345      0.00094
    74.76000   1094.00000   1087.14136      0.00091
    74.77000   1054.00000   1086.92298      0.00095
    74.78000   1074.00000   1086.66934      0.00093
    74.79000   1135.00000   1086.38142      0.00088
    74.80000   1099.00000   1086.05965      0.00091
    74.81000   1077.00000   1085.70385      0.00093
    74.82000   1038.00000   1085.31659      0.00096
    74.83000   1094.00000   1084.90288      0.00091
    74.84000   1090.00000   1084.46894      0.00092
    74.85000   1076.00000   1084.01617      0.00093
    74.86000   1146.00000   1083.53999      0.00087
    74.87000   1121.00000   1083.03831      0.00089
    74.88000   1044.00000   1082.51163      0.00096
    74.89000   1056.00000   1081.97786      0.00095
    74.90000   1038.00000   1081.42913      0.00096
    74.91000   1059.00000   1080.86376      0.00094
    74.92000   1027.00000   1080.28263      0.00097
    74.93000   1033.00000   1079.68713      0.00097
    74.94000   1017.00000   1079.07809      0.00098
    74.95000   1035.00000   1078.45612      0.00097
    74.96000    997.00000   1077.82204      0.00100
    74.97000    990.00000   1077.17653      0.00101
    74.98000   1039.00000   1076.52026      0.00096
    74.99000   1067.00000   1075.85393      0.00094
    75.00000   1078.00000   1075.17821      0.00093
    75.01000   1043.00000   1074.49378      0.00096
    75.02000   1052.00000   1073.80132      0.00095
    75.03000   1060.00000   1073.10153      0.00094
    75.04000   1105.00000   1072.39513      0.00090
    75.05000   1036.00000   1071.68288      0.00097
    75.06000   1005.00000   1070.96555      0.00100
    75.07000   1020.00000   1070.24397      0.00098
    75.08000   1100.00000   1069.51902      0.00091
    75.09000   1099.00000   1068.79158      0.00091
    75.10000   1018.00000   1068.06262      0.00098
    75.11000   1031.00000   1067.33309      0.00097
    75.12000   1012.00000   1066.60401      0.00099
    75.13000   1038.00000   1065.87639      0.00096
    75.14000   1030.00000   1065.15126      0.00097
    75.15000   1051.00000   1064.42961      0.00095
    75.16000   1078.00000   1063.71236      0.00093
    75.17000   1062.00000   1063.00023      0.00094
    75.18000   1090.00000   1062.29353      0.00092
    75.19000   1075.00000   1061.59169      0.00093
    75.20000   1031.00000   1060.89485      0.00097
    75.21000   1029.00000   1060.21525      0.00097
    75.22000   1059.00000   1059.55665      0.00094
    75.23000   1045.00000   1058.91286      0.00096
    75.24000   1073.00000   1058.28365      0.00093
    75.25000   1028.00000   1057.67002      0.00097
    75.26000   1038.00000   1057.07287      0.00096
    75.27000   1009.00000   1056.49310      0.00099
    75.28000   1056.00000   1055.93195      0.00095
    75.29000   1013.00000   1055.39007      0.00099
    75.30000   1065.00000   1054.86798      0.00094
    75.31000   1061.00000   1054.36584      0.00094
    75.32000   1037.00000   1053.88398      0.00096
    75.33000   1056.00000   1053.42657      0.00095
    75.34000   1028.00000   1052.99293      0.00097
    75.35000   1002.00000   1052.58302      0.00100
    75.36000   1020.00000   1052.19661      0.00098
    75.37000   1051.00000   1051.83400      0.00095
    75.38000   1056.00000   1051.49538      0.00095
    75.39000   1084.00000   1051.18079      0.00092
    75.40000   1017.00000   1050.88990      0.00098
    75.41000    999.00000   1050.62258      0.00100
    75.42000   1034.00000   1050.38197      0.00097
    75.43000   1058.00000   1050.16632      0.00095
    75.44000   1078.00000   1049.97487      0.00093
    75.45000   1133.00000   1049.80724      0.00088
    75.46000   1078.00000   1049.66268      0.00093
    75.47000   1007.00000   1049.53990      0.00099
    75.48000   1067.00000   1049.43736      0.00094
    75.49000   1035.00000   1049.35553      0.00097
    75.50000   1018.00000   1049.30888      0.00098
    75.51000   1097.00000   1049.28782      0.00091
    75.52000   1092.00000   1049.28949      0.00092
    75.53000   1115.00000   1049.31327      0.00090
    75.54000   1095.00000   1049.35862      0.00091
    75.55000   1079.00000   1049.42605      0.00093
    75.56000   1083.00000   1049.51453      0.00092
    75.57000   1053.00000   1049.62330      0.00095
    75.58000   1028.00000   1049.75177      0.00097
    75.59000   1052.00000   1049.89930      0.00095
    75.60000   1088.00000   1050.06522      0.00092
    75.61000   1060.00000   1050.24884      0.00094
    75.62000   1051.00000   1050.44945      0.00095
    75.63000   1063.00000   1050.66628      0.00094
    75.64000   1068.00000   1050.89858      0.00094
    75.65000   1050.00000   1051.14555      0.00095
    75.66000   1045.00000   1051.40637      0.00096
    75.67000   1093.00000   1051.68020      0.00091
    75.68000   1073.00000   1051.96621      0.00093
    75.69000   1056.00000   1052.26351      0.00095
    75.70000   1026.00000   1052.57125      0.00097
    75.71000   1048.00000   1052.88853      0.00095
    75.72000   1064.00000   1053.21449      0.00094
    75.73000   1067.00000   1053.54822      0.00094
    75.74000   1050.00000   1053.88886      0.00095
    75.75000   1070.00000   1054.23554      0.00093
    75.76000   1065.00000   1054.58736      0.00094
    75.77000   1064.00000   1054.94346      0.00094
    75.78000   1085.00000   1055.30294      0.00092
    75.79000   1038.00000   1055.66495      0.00096
    75.80000   1060.00000   1056.02863      0.00094
    75.81000   1088.00000   1056.39313      0.00092
    75.82000   1086.00000   1056.75760      0.00092
    75.83000   1049.00000   1057.12116      0.00095
    75.84000   1066.00000   1057.48288      0.00094
    75.85000   1077.00000   1057.84169      0.00093
    75.86000   1077.00000   1058.19625      0.00093
    75.87000   1104.00000   1058.54455      0.00091
    75.88000   1083.00000   1058.88207      0.00092
    75.89000   1038.00000   1059.20072      0.00096
    75.90000   1008.00000   1059.51100      0.00099
    75.91000   1055.00000   1059.84851      0.00095
    75.92000   1072.00000   1060.18775      0.00093
    75.93000   1071.00000   1060.52268      0.00093
    75.94000   1099.00000   1060.85390      0.00091
    75.95000   1064.00000   1061.17810      0.00094
    75.96000   1054.00000   1061.49021      0.00095
    75.97000   1049.00000   1061.78541      0.00095
    75.98000   1084.00000   1062.08859      0.00092
    75.99000   1070.00000   1062.40516      0.00093
    76.00000   1069.00000   1062.72119      0.00094
    76.01000   1075.00000   1063.03377      0.00093
    76.02000   1069.00000   1063.34284      0.00094
    76.03000   1082.00000   1063.64845      0.00092
    76.04000   1125.00000   1063.95063      0.00089
    76.05000   1013.00000   1064.24940      0.00099
    76.06000   1095.00000   1064.54476      0.00091
    76.07000   1042.00000   1064.83667      0.00096
    76.08000   1079.00000   1065.12505      0.00093
    76.09000   1065.00000   1065.40978      0.00094
    76.10000   1035.00000   1065.69071      0.00097
    76.11000   1072.00000   1065.96763      0.00093
    76.12000   1075.00000   1066.24025      0.00093
    76.13000   1097.00000   1066.50820      0.00091
    76.14000   1076.00000   1066.77080      0.00093
    76.15000   1057.00000   1067.02736      0.00095
    76.16000   1121.00000   1067.27940      0.00089
    76.17000   1137.00000   1067.52751      0.00088
    76.18000   1089.00000   1067.76986      0.00092
    76.19000   1044.00000   1068.00570      0.00096
    76.20000   1081.00000   1068.23456      0.00093
    76.21000   1029.00000   1068.45597      0.00097
    76.22000   1094.00000   1068.66945      0.00091
    76.23000   1077.00000   1068.87454      0.00093
    76.24000   1065.00000   1069.07076      0.00094
    76.25000   1095.00000   1069.25764      0.00091
    76.26000   1049.00000   1069.43474      0.00095
    76.27000   1108.00000   1069.60162      0.00090
    76.28000   1066.00000   1069.75785      0.00094
    76.29000   1103.00000   1069.90305      0.00091
    76.30000   1112.00000   1070.03684      0.00090
    76.31000   1099.00000   1070.15888      0.00091
    76.32000   1116.00000   1070.26885      0.00090
    76.33000   1117.00000   1070.36648      0.00090
    76.34000   1062.00000   1070.45151      0.00094
    76.35000   1091.00000   1070.52369      0.00092
    76.36000   1049.00000   1070.58278      0.00095
    76.37000   1058.00000   1070.62848      0.00095
    76.38000   1051.00000   1070.66032      0.00095
    76.39000   1078.00000   1070.67683      0.00093
    76.40000   1118.00000   1070.67853      0.00089
    76.41000   1095.00000   1070.67588      0.00091
    76.42000   1087.00000   1070.66254      0.00092
    76.43000   1089.00000   1070.63752      0.00092
    76.44000   1082.00000   1070.60118      0.00092
    76.45000   1046.00000   1070.55393      0.00096
    76.46000   1019.00000   1070.49625      0.00098
    76.47000    989.00000   1070.42863      0.00101
    76.48000   1074.00000   1070.35162      0.00093
    76.49000   1089.00000   1070.26581      0.00092
    76.50000   1109.00000   1070.17179      0.00090
    76.51000   1068.00000   1070.07020      0.00094
    76.52000   1042.00000   1069.96168      0.00096
    76.53000   1080.00000   1069.84688      0.00093
    76.54000   1081.00000   1069.72645      0.00093
    76.55000   1071.00000   1069.60105      0.00093
    76.56000   1065.00000   1069.47134      0.00094
    76.57000   1073.00000   1069.33796      0.00093
    76.58000   1064.00000   1069.20155      0.00094
    76.59000   1076.00000   1069.06275      0.00093
    76.60000   1115.00000   1068.92218      0.00090
    76.61000   1141.00000   1068.78046      0.00088
    76.62000   1083.00000   1068.63821      0.00092
    76.63000   1055.00000   1068.49605      0.00095
    76.64000   1085.00000   1068.35459      0.00092
    76.65000   1061.00000   1068.21444      0.00094
    76.66000   1104.00000   1068.07622      0.00091
    76.67000   1121.00000   1067.94055      0.00089
    76.68000   1069.00000   1067.80806      0.00094
    76.69000   1107.00000   1067.67931      0.00090
    76.70000   1094.00000   1067.55494      0.00091
    76.71000   1110.00000   1067.43605      0.00090
    76.72000   1098.00000   1067.32313      0.00091
    76.73000   1067.00000   1067.21675      0.00094
    76.74000   1063.00000   1067.11760      0.00094
    76.75000   1041.00000   1067.02635      0.00096
    76.76000   1051.00000   1066.94369      0.00095
    76.77000   1059.00000   1066.87027      0.00094
    76.78000   1041.00000   1066.80677      0.00096
    76.79000   1078.00000   1066.75381      0.00093
    76.80000   1040.00000   1066.71200      0.00096
    76.81000   1048.00000   1066.68193      0.00095
    76.82000   1074.00000   1066.66413      0.00093
    76.83000   1073.00000   1066.65909      0.00093
    76.84000   1067.00000   1066.66712      0.00094
    76.85000   1038.00000   1066.68863      0.00096
    76.86000   1041.00000   1066.72506      0.00096
    76.87000   1018.00000   1066.77619      0.00098
    76.88000   1029.00000   1066.84214      0.00097
    76.89000   1060.00000   1066.92314      0.00094
    76.90000   1033.00000   1067.01937      0.00097
    76.91000   1039.00000   1067.13094      0.00096
    76.92000   1039.00000   1067.25791      0.00096
    76.93000   1104.00000   1067.40028      0.00091
    76.94000   1065.00000   1067.55799      0.00094
    76.95000   1118.00000   1067.73089      0.00089
    76.96000   1075.00000   1067.91880      0.00093
    76.97000   1047.00000   1068.12141      0.00096
    76.98000   1072.00000   1068.33823      0.00093
    76.99000   1131.00000   1068.56860      0.00088
    77.00000   1078.00000   1068.81283      0.00093
    77.01000   1068.00000   1069.07219      0.00094
    77.02000   1063.00000   1069.34495      0.00094
    77.03000   1074.00000   1069.63026      0.00093
    77.04000   1101.00000   1069.92757      0.00091
    77.05000   1100.00000   1070.23628      0.00091
    77.06000   1036.00000   1070.55577      0.00097
    77.07000   1072.00000   1070.88538      0.00093
    77.08000   1079.00000   1071.22442      0.00093
    77.09000   1036.00000   1071.57216      0.00097
    77.10000   1052.00000   1071.92786      0.00095
    77.11000   1092.00000   1072.29076      0.00092
    77.12000   1064.00000   1072.66006      0.00094
    77.13000   1097.00000   1073.03495      0.00091
    77.14000   1126.00000   1073.41461      0.00089
    77.15000   1085.00000   1073.79820      0.00092
    77.16000   1092.00000   1074.18486      0.00092
    77.17000   1083.00000   1074.57373      0.00092
    77.18000   1101.00000   1074.96392      0.00091
    77.19000   1071.00000   1075.35454      0.00093
    77.20000   1040.00000   1075.74469      0.00096
    77.21000   1079.00000   1076.13347      0.00093
    77.22000   1100.00000   1076.51996      0.00091
    77.23000   1067.00000   1076.90322      0.00094
    77.24000   1087.00000   1077.28231      0.00092
    77.25000   1103.00000   1077.65619      0.00091
    77.26000   1091.00000   1078.02375      0.00092
    77.27000   1056.00000   1078.38352      0.00095
    77.28000   1073.00000   1078.73264      0.00093
    77.29000   1077.00000   1079.06841      0.00093
    77.30000   1119.00000   1079.40182      0.00089
    77.31000   1076.00000   1079.73246      0.00093
    77.32000   1065.00000   1080.05420      0.00094
    77.33000   1082.00000   1080.36533      0.00092
    77.34000   1130.00000   1080.66510      0.00088
    77.35000   1042.00000   1080.95283      0.00096
    77.36000   1029.00000   1081.22780      0.00097
    77.37000   1144.00000   1081.48902      0.00087
    77.38000   1083.00000   1081.73580      0.00092
    77.39000   1054.00000   1081.97032      0.00095
    77.40000   1067.00000   1082.19059      0.00094
    77.41000   1070.00000   1082.39644      0.00093
    77.42000   1035.00000   1082.58725      0.00097
    77.43000   1070.00000   1082.76249      0.00093
    77.44000   1071.00000   1082.92166      0.00093
    77.45000   1082.00000   1083.06441      0.00092
    77.46000   1111.00000   1083.19045      0.00090
    77.47000   1099.00000   1083.29948      0.00091
    77.48000   1089.00000   1083.39122      0.00092
    77.49000   1044.00000   1083.46540      0.00096
    77.50000   1059.00000   1083.52170      0.00094
    77.51000   1146.00000   1083.55965      0.00087
    77.52000   1058.00000   1083.57817      0.00095
    77.53000   1066.00000   1083.57674      0.00094
    77.54000   1027.00000   1083.56215      0.00097
    77.55000   1080.00000   1083.53075      0.00093
    77.56000   1102.00000   1083.48133      0.00091
    77.57000   1040.00000   1083.41381      0.00096
    77.58000   1108.00000   1083.32801      0.00090
    77.59000   1121.00000   1083.22386      0.00089
    77.60000   1060.00000   1083.10251      0.00094
    77.61000   1078.00000   1082.96352      0.00093
    77.62000   1101.00000   1082.80671      0.00091
    77.63000   1096.00000   1082.63214      0.00091
    77.64000   1054.00000   1082.43987      0.00095
    77.65000   1059.00000   1082.22999      0.00094
    77.66000   1081.00000   1082.00261      0.00093
    77.67000   1091.00000   1081.75783      0.00092
    77.68000   1082.00000   1081.49578      0.00092
    77.69000   1078.00000   1081.21659      0.00093
    77.70000   1085.00000   1080.92039      0.00092
    77.71000   1065.00000   1080.60732      0.00094
    77.72000   1080.00000   1080.27752      0.00093
    77.73000   1023.00000   1079.93116      0.00098
    77.74000   1073.00000   1079.56840      0.00093
    77.75000   1114.00000   1079.18943      0.00090
    77.76000   1038.00000   1078.79459      0.00096
    77.77000   1062.00000   1078.38399      0.00094
    77.78000   1051.00000   1077.95785      0.00095
    77.79000   1070.00000   1077.51638      0.00093
    77.80000   1053.00000   1077.05977      0.00095
    77.81000   1063.00000   1076.58818      0.00094
    77.82000   1049.00000   1076.10165      0.00095
    77.83000   1107.00000   1075.60001      0.00090
    77.84000   1021.00000   1075.08248      0.00098
    77.85000   1051.00000   1074.54580      0.00095
    77.86000   1054.00000   1073.98776      0.00095
    77.87000   1059.00000   1073.43173      0.00094
    77.88000   1104.00000   1072.87590      0.00091
    77.89000   1099.00000   1072.31165      0.00091
    77.90000   1046.00000   1071.73792      0.00096
    77.91000   1072.00000   1071.15509      0.00093
    77.92000   1083.00000   1070.56346      0.00092
    77.93000   1071.00000   1069.96266      0.00093
    77.94000   1078.00000   1069.35095      0.00093
    77.95000   1122.00000   1068.73096      0.00089
    77.96000   1068.00000   1068.11838      0.00094
    77.97000   1063.00000   1067.50484      0.00094
    77.98000   1110.00000   1066.88864      0.00090
    77.99000   1108.00000   1066.27058      0.00090
    78.00000   1041.00000   1065.65146      0.00096
    78.01000   1002.00000   1065.03212      0.00100
    78.02000   1050.00000   1064.41333      0.00095
    78.03000   1068.00000   1063.79586      0.00094
    78.04000   1100.00000   1063.18044      0.00091
    78.05000   1076.00000   1062.56780      0.00093
    78.06000   1046.00000   1061.95858      0.00096
    78.07000   1056.00000   1061.35343      0.00095
    78.08000   1033.00000   1060.75291      0.00097
    78.09000   1045.00000   1060.15753      0.00096
    78.10000   1087.00000   1059.56773      0.00092
    78.11000   1031.00000   1058.98388      0.00097
    78.12000   1060.00000   1058.40620      0.00094
    78.13000   1057.00000   1057.83474      0.00095
    78.14000   1061.00000   1057.26918      0.00094
    78.15000   1059.00000   1056.70802      0.00094
    78.16000   1072.00000   1056.14902      0.00093
    78.17000   1073.00000   1055.59967      0.00093
    78.18000    983.00000   1055.06933      0.00102
    78.19000   1050.00000   1054.54937      0.00095
    78.20000   1114.00000   1054.03768      0.00090
    78.21000   1037.00000   1053.53411      0.00096
    78.22000   1051.00000   1053.03851      0.00095
    78.23000   1069.00000   1052.55064      0.00094
    78.24000   1035.00000   1052.07021      0.00097
    78.25000   1075.00000   1051.59688      0.00093
    78.26000   1103.00000   1051.13024      0.00091
    78.27000   1085.00000   1050.66985      0.00092
    78.28000   1069.00000   1050.21518      0.00094
    78.29000   1055.00000   1049.76567      0.00095
    78.30000   1078.00000   1049.32066      0.00093
    78.31000   1066.00000   1048.87943      0.00094
    78.32000   1038.00000   1048.44110      0.00096
    78.33000    989.00000   1048.00447      0.00101
    78.34000   1032.00000   1047.56704      0.00097
    78.35000    999.00000   1047.12552      0.00100
    78.36000   1008.00000   1046.68747      0.00099
    78.37000   1054.00000   1046.26094      0.00095
    78.38000   1058.00000   1045.83732      0.00095
    78.39000   1040.00000   1045.41389      0.00096
    78.40000   1074.00000   1044.99007      0.00093
    78.41000   1055.00000   1044.56538      0.00095
    78.42000   1103.00000   1044.13935      0.00091
    78.43000   1073.00000   1043.71141      0.00093
    78.44000   1035.00000   1043.28086      0.00097
    78.45000   1049.00000   1042.84663      0.00095
    78.46000   1036.00000   1042.40515      0.00097
    78.47000    986.00000   1041.95536      0.00101
    78.48000   1009.00000   1041.52135      0.00099
    78.49000   1037.00000   1041.09153      0.00096
    78.50000   1040.00000   1040.66135      0.00096
    78.51000   1036.00000   1040.23067      0.00097
    78.52000   1005.00000   1039.79973      0.00100
    78.53000   1035.00000   1039.36875      0.00097
    78.54000   1075.00000   1038.93786      0.00093
    78.55000   1062.00000   1038.50693      0.00094
    78.56000   1047.00000   1038.07468      0.00096
    78.57000   1024.00000   1037.63940      0.00098
    78.58000   1011.00000   1037.20993      0.00099
    78.59000   1012.00000   1036.79326      0.00099
    78.60000   1006.00000   1036.38264      0.00099
    78.61000   1048.00000   1035.97691      0.00095
    78.62000   1037.00000   1035.57659      0.00096
    78.63000   1038.00000   1035.18215      0.00096
    78.64000   1008.00000   1034.79405      0.00099
    78.65000   1031.00000   1034.41334      0.00097
    78.66000   1030.00000   1034.04049      0.00097
    78.67000   1055.00000   1033.67568      0.00095
    78.68000   1086.00000   1033.31924      0.00092
    78.69000   1100.00000   1032.97144      0.00091
    78.70000   1071.00000   1032.63238      0.00093
    78.71000   1027.00000   1032.30163      0.00097
    78.72000   1068.00000   1031.97917      0.00094
    78.73000   1011.00000   1031.66958      0.00099
    78.74000    969.00000   1031.37054      0.00103
    78.75000   1052.00000   1031.08094      0.00095
    78.76000   1085.00000   1030.79984      0.00092
    78.77000    965.00000   1030.52366      0.00104
    78.78000    978.00000   1030.24992      0.00102
    78.79000   1046.00000   1030.00196      0.00096
    78.80000   1072.00000   1029.77171      0.00093
    78.81000   1055.00000   1029.55302      0.00095
    78.82000   1053.00000   1029.34545      0.00095
    78.83000   1113.00000   1029.14872      0.00090
    78.84000   1029.00000   1028.96263      0.00097
    78.85000   1020.00000   1028.78694      0.00098
    78.86000   1032.00000   1028.62130      0.00097
    78.87000   1068.00000   1028.46526      0.00094
    78.88000   1084.00000   1028.31791      0.00092
    78.89000   1022.00000   1028.17851      0.00098
    78.90000    960.00000   1028.05056      0.00104
    78.91000   1006.00000   1027.93293      0.00099
    78.92000    996.00000   1027.82373      0.00100
    78.93000   1008.00000   1027.72226      0.00099
    78.94000   1003.00000   1027.62798      0.00100
    78.95000    968.00000   1027.54028      0.00103
    78.96000   1003.00000   1027.45849      0.00100
    78.97000    995.00000   1027.38185      0.00101
    78.98000   1028.00000   1027.30942      0.00097
    78.99000   1063.00000   1027.24002      0.00094
    79.00000    992.00000   1027.17173      0.00101
    79.01000   1031.00000   1027.09953      0.00097
    79.02000   1029.00000   1027.01912      0.00097
    79.03000   1015.00000   1026.95514      0.00099
    79.04000   1004.00000   1026.90412      0.00100
    79.05000   1003.00000   1026.85592      0.00100
    79.06000   1030.00000   1026.80763      0.00097
    79.07000   1051.00000   1026.75694      0.00095
    79.08000   1036.00000   1026.70207      0.00097
    79.09000    981.00000   1026.65085      0.00102
    79.10000   1010.00000   1026.60070      0.00099
    79.11000    996.00000   1026.54786      0.00100
    79.12000   1020.00000   1026.49088      0.00098
    79.13000   1058.00000   1026.42824      0.00095
    79.14000   1036.00000   1026.35629      0.00097
    79.15000   1023.00000   1026.27283      0.00098
    79.16000   1044.00000   1026.19697      0.00096
    79.17000   1084.00000   1026.12335      0.00092
    79.18000   1094.00000   1026.04418      0.00091
    79.19000   1032.00000   1025.95753      0.00097
    79.20000   1037.00000   1025.86361      0.00096
    79.21000   1071.00000   1025.76171      0.00093
    79.22000   1024.00000   1025.65419      0.00098
    79.23000   1026.00000   1025.54343      0.00097
    79.24000   1003.00000   1025.42570      0.00100
    79.25000   1035.00000   1025.29996      0.00097
    79.26000   1013.00000   1025.16591      0.00099
    79.27000   1050.00000   1025.02329      0.00095
    79.28000   1095.00000   1024.87189      0.00091
    79.29000   1074.00000   1024.71147      0.00093
    79.30000   1031.00000   1024.54185      0.00097
    79.31000    983.00000   1024.36285      0.00102
    79.32000   1024.00000   1024.17429      0.00098
    79.33000   1026.00000   1023.97600      0.00097
    79.34000   1012.00000   1023.76784      0.00099
    79.35000    978.00000   1023.54963      0.00102
    79.36000   1015.00000   1023.32124      0.00099
    79.37000   1056.00000   1023.08248      0.00095
    79.38000   1011.00000   1022.83320      0.00099
    79.39000   1012.00000   1022.57316      0.00099
    79.40000   1013.00000   1022.30203      0.00099
    79.41000    985.00000   1022.01948      0.00102
    79.42000   1011.00000   1021.72650      0.00099
    79.43000    973.00000   1021.42289      0.00103
    79.44000   1000.00000   1021.10782      0.00100
    79.45000    995.00000   1020.78086      0.00101
    79.46000    973.00000   1020.44126      0.00103
    79.47000   1051.00000   1020.08858      0.00095
    79.48000   1074.00000   1019.72663      0.00093
    79.49000   1032.00000   1019.35358      0.00097
    79.50000   1013.00000   1018.96829      0.00099
    79.51000   1029.00000   1018.57049      0.00097
    79.52000    977.00000   1018.15998      0.00102
    79.53000   1028.00000   1017.73656      0.00097
    79.54000   1034.00000   1017.30002      0.00097
    79.55000   1021.00000   1016.85016      0.00098
    79.56000   1005.00000   1016.38677      0.00100
    79.57000   1039.00000   1015.90962      0.00096
    79.58000   1002.00000   1015.41850      0.00100
    79.59000   1037.00000   1014.91317      0.00096
[truncated: 2,133 more chars]
