# Supplementary material for: Crystal structure of copper perchlorophthalo­cyanine analysed by 3D electron diffraction
Source: Acta Crystallogr B Struct Sci Cryst Eng Mater. 2021 Jul 29;77(Pt 4):662–75. doi: 10.1107/S2052520621006806 (PMC8337017; doi:10.1107/S2052520621006806)
Supplement: Supplementary file 4 [file b-77-00662-CuPcCl16_ED_finalsup4.hkl]

#
# h,k,l, Fc-squared, Fo-squared, sigma(Fo-squared), status flag
#
data_CuPcCl16_ED_final
_shelx_title ' CuPcCl16_solutionC2/matoms_correct_6'
_shelx_refln_list_code          4
_shelx_F_calc_maximum       51.75
_exptl_crystal_F_000       362.58
_reflns_d_resolution_high  0.5893

loop_
 _space_group_symop_operation_xyz
 'x, y, z'
 '-x, y, -z'
 'x+1/2, y+1/2, z'
 '-x+1/2, y+1/2, -z'
 '-x, -y, -z'
 'x, -y, z'
 '-x+1/2, -y+1/2, -z'
 'x+1/2, -y+1/2, z'

_cell_length_a    17.6850
_cell_length_b    25.9180
_cell_length_c     3.8330
_cell_angle_alpha  90.000
_cell_angle_beta   95.050
_cell_angle_gamma  90.000

_shelx_F_squared_multiplier     1.000

loop_
 _refln_index_h
 _refln_index_k
 _refln_index_l
 _refln_F_squared_calc
 _refln_F_squared_meas
 _refln_F_squared_sigma
 _refln_observed_status
   2   0   0        326.76        335.94        10.08 o
   4   0   0        133.99        205.39        84.82 o
   6   0   0       1117.24        429.60        96.38 o
   8   0   0        148.49        143.47         4.02 o
  10   0   0          3.98        103.52         2.20 o
  12   0   0        228.64        140.42        13.42 o
  14   0   0         92.50         24.50         3.73 o
  16   0   0        102.87         35.77         0.76 o
  18   0   0         21.11         17.22         2.84 o
  20   0   0          5.64          5.83         0.12 o
  22   0   0          4.91         17.37         3.57 o
  24   0   0          3.51          1.37         1.31 o
   1   1   0        813.63        487.20        14.61 o
   3   1   0        455.27        167.19        92.73 o
   5   1   0        121.64        141.82        28.00 o
   7   1   0       1971.03        437.54        67.99 o
   9   1   0          2.29         40.17        29.11 o
  11   1   0         18.00         52.11         4.66 o
  13   1   0        205.45         76.77         8.49 o
  15   1   0        127.85         78.92        12.64 o
  17   1   0          5.29         13.80         0.21 o
  19   1   0         25.26          9.53         0.65 o
  21   1   0          1.29          2.05         0.23 o
  23   1   0          0.13          3.25         0.09 o
   0   2   0        823.02          2.38       504.07 o
   2   2   0       1631.76        631.30       102.15 o
   4   2   0         23.20         40.50        68.32 o
   6   2   0          7.75         95.03        66.88 o
   8   2   0        597.55        395.67        23.79 o
  10   2   0        312.62        100.41        24.66 o
  12   2   0          7.14         19.42         9.64 o
  14   2   0         69.53         35.66        22.04 o
  16   2   0          1.83         12.48         1.39 o
  18   2   0         10.95          8.18         0.38 o
  20   2   0          4.46          5.49         0.59 o
  22   2   0          4.04          2.71         0.06 o
   1   3   0        176.49        526.57        44.14 o
   3   3   0         36.70        403.14        33.63 o
   5   3   0         13.26         77.52         3.41 o
   7   3   0        305.45        166.53        44.67 o
   9   3   0       1422.45        551.26        26.76 o
  11   3   0          0.26         34.79        29.67 o
  13   3   0         26.06         12.19        16.39 o
  15   3   0         59.75         26.99         0.99 o
  17   3   0          1.79          8.20         1.48 o
  19   3   0          0.47          4.07         0.40 o
  21   3   0          7.48          3.52         0.82 o
  23   3   0          0.34          2.32         0.07 o
   0   4   0        939.14       1003.82        66.91 o
   2   4   0        164.98        421.50        55.05 o
   4   4   0        817.97        531.92        82.99 o
   6   4   0        889.34        520.06        40.53 o
   8   4   0        100.89         89.98        15.37 o
  10   4   0         42.23         43.57         7.85 o
  12   4   0        211.22         67.35        13.80 o
  14   4   0          0.82          6.68         2.69 o
  16   4   0         14.32         21.29         6.40 o
  18   4   0          2.73          6.32         0.47 o
  20   4   0          5.70          6.23         1.45 o
  22   4   0          0.15          0.43         0.01 o
  24   4   0          1.96          3.46         0.62 o
   1   5   0         17.06        190.33         9.69 o
   3   5   0       1028.08        830.16       126.27 o
   5   5   0       1697.02        832.59       111.51 o
   7   5   0         34.34        177.04        22.71 o
   9   5   0         98.13        112.39         8.72 o
  11   5   0          1.31         82.96        16.33 o
  13   5   0        113.62         40.63         6.76 o
  15   5   0         58.41         30.12         3.74 o
  17   5   0          8.73         15.88         1.61 o
  19   5   0          1.17          4.08         0.72 o
  21   5   0          0.49          3.50         1.90 o
   0   6   0        230.46        301.95        33.95 o
   2   6   0         18.37        125.68         6.69 o
   4   6   0          2.77        100.36        14.40 o
   6   6   0        247.20        190.13        14.23 o
   8   6   0         64.96         57.31         7.03 o
  10   6   0         16.71         29.06         7.78 o
  12   6   0         48.71         33.37         3.55 o
  14   6   0          0.71         21.09         4.54 o
  16   6   0         12.92         19.12         2.46 o
  18   6   0          1.69          4.40         3.09 o
  20   6   0          1.73          4.48         1.06 o
  22   6   0          0.15          1.35         0.35 o
   1   7   0        185.04        342.87        12.85 o
   3   7   0       1691.06       1020.66       172.49 o
   5   7   0        531.52        521.88        25.54 o
   7   7   0        808.28        373.44        40.91 o
   9   7   0        214.28        148.69        37.94 o
  11   7   0        105.79         63.65        15.69 o
  13   7   0          1.19         28.34         5.24 o
  15   7   0          0.35         15.71         2.85 o
  17   7   0         41.59         24.22         2.18 o
  19   7   0          2.32          4.53         0.29 o
  21   7   0          6.78          3.91         0.30 o
  23   7   0          0.75          1.14         0.63 o
   0   8   0       1519.96       1156.31        27.03 o
   2   8   0        255.25        494.91       193.59 o
   4   8   0       2614.47       1020.23       233.51 o
   6   8   0        264.60        227.59        88.17 o
   8   8   0        134.87        151.94        15.53 o
  10   8   0         25.79         35.33         7.97 o
  12   8   0        298.90        267.91        14.54 o
  14   8   0         18.19         25.59         3.52 o
  16   8   0          4.33          6.39         1.67 o
  18   8   0         26.72         21.89         2.23 o
  20   8   0          3.69         13.67         2.75 o
   1   9   0       1815.53        800.15       113.72 o
   3   9   0         31.91        198.20        33.61 o
   5   9   0       1068.36        615.29       131.79 o
   7   9   0        292.06        290.63        44.26 o
   9   9   0         57.68         53.74        17.29 o
  11   9   0        322.50        289.53        22.04 o
  13   9   0         55.74         84.71        25.14 o
  15   9   0          0.79          9.73         1.07 o
  17   9   0          2.45         10.66         1.98 o
  19   9   0          4.11          4.58         0.45 o
  21   9   0          0.21          2.18         0.25 o
   0  10   0        629.57        810.08        61.07 o
   2  10   0         14.57        188.07         7.47 o
   4  10   0        515.82        290.17       144.61 o
   6  10   0         16.80        113.41        13.24 o
   8  10   0         49.70         95.70        21.68 o
  10  10   0         18.67         34.77         7.05 o
  12  10   0        116.85        100.94        18.01 o
  14  10   0          2.33         39.77         9.87 o
  16  10   0         24.92         22.86         4.14 o
  18  10   0         31.78         19.13         2.61 o
  20  10   0          1.41          2.21         0.61 o
  22  10   0          0.49          2.77         0.55 o
   1  11   0        203.85        270.04        47.80 o
   3  11   0         23.88        126.86        49.50 o
   5  11   0         88.93         81.79        26.02 o
   7  11   0         12.08         56.50         6.83 o
   9  11   0        246.68        237.40        23.17 o
  11  11   0          1.68         66.37         8.22 o
  13  11   0          0.52         49.25        12.60 o
  15  11   0          9.23         18.44         1.62 o
  17  11   0         29.88          8.98         1.85 o
  19  11   0          2.68          3.72         0.17 o
   0  12   0       1571.50        846.88        60.83 o
   2  12   0       2678.28        688.63        74.67 o
   4  12   0        188.66        244.28       123.26 o
   6  12   0         92.45         78.18        11.28 o
   8  12   0        197.42        122.79        50.67 o
  10  12   0        102.25         78.64         7.53 o
  12  12   0         75.00         41.58         8.22 o
  14  12   0         67.66         40.83         9.70 o
  16  12   0         31.05         23.07         1.36 o
  18  12   0          2.53          9.50         1.14 o
  20  12   0          6.83          7.03         0.74 o
  24  12   0          0.27          0.30         0.01 o
   1  13   0        445.76        613.88       173.00 o
   3  13   0        126.36        199.01       171.23 o
   5  13   0         28.95         61.48         9.06 o
   7  13   0         62.84        113.29        26.52 o
   9  13   0        324.16        267.00        24.94 o
  11  13   0         24.92         26.91         5.88 o
  13  13   0         45.11         22.67         3.05 o
  15  13   0         13.48         19.24         5.59 o
  17  13   0          1.81          7.99         0.52 o
  19  13   0          0.81          2.92         0.45 o
   0  14   0         41.68        137.96        39.06 o
   2  14   0         91.91         80.10        11.64 o
   4  14   0         62.41        101.43        19.07 o
   6  14   0         14.52         69.77         9.32 o
   8  14   0         43.15         39.07         7.30 o
  10  14   0        146.34         80.44        29.01 o
  12  14   0        227.60        126.08        25.41 o
  14  14   0          0.03         24.51         6.71 o
  16  14   0          0.04          8.63         1.39 o
  18  14   0          0.16          4.91         1.89 o
  20  14   0          1.53          2.05         0.20 o
   1  15   0        197.75        207.33       117.35 o
   3  15   0         12.76         29.42         3.36 o
   5  15   0        275.12        335.52       153.54 o
   7  15   0        622.96        261.86       175.58 o
   9  15   0         67.00         72.02        19.86 o
  11  15   0        106.60        148.17         7.74 o
  13  15   0         11.22         18.04         5.34 o
  15  15   0          0.82          8.12         2.65 o
  17  15   0          9.70          7.97         1.85 o
  19  15   0          9.43          6.17         1.97 o
   0  16   0        344.53        406.87        43.95 o
   2  16   0         64.75         66.77         8.06 o
   4  16   0        183.86        184.34       152.86 o
   6  16   0        572.99        483.24       197.28 o
   8  16   0          6.44         36.82         9.81 o
  10  16   0         94.43         60.17        36.50 o
  12  16   0         86.34         62.17         7.01 o
  14  16   0         19.12         15.50         2.24 o
  16  16   0          7.43          8.94         1.54 o
  18  16   0          0.89          8.51         1.93 o
  22  16   0         11.26          4.88         0.93 o
   1  17   0        229.00        364.96       151.10 o
   3  17   0        376.17        227.19        36.29 o
   5  17   0          0.80         48.78         7.91 o
   7  17   0        275.27        311.41        80.49 o
   9  17   0         60.78         52.77        31.34 o
  11  17   0         31.94         55.49         5.17 o
  13  17   0         32.70         23.28         5.33 o
  15  17   0          7.97         19.40         6.44 o
  17  17   0          0.53          9.42         1.72 o
  19  17   0          5.28          5.67         3.04 o
  21  17   0          5.03          2.32         1.46 o
   0  18   0         20.72         73.30        37.89 o
   2  18   0          5.58         48.87        14.55 o
   4  18   0        108.07         93.65        73.11 o
   6  18   0        112.32         95.94        18.07 o
   8  18   0         11.52         49.89         4.29 o
  10  18   0          0.00          9.34         1.52 o
  12  18   0          0.11          8.42         2.04 o
  14  18   0          4.81          7.95         2.26 o
  16  18   0          0.49          8.31         1.86 o
  18  18   0          0.36          2.59         1.98 o
  22  18   0          4.70          2.62         0.10 o
   1  19   0        463.09        430.48       127.36 o
   3  19   0          4.20         44.30         4.03 o
   5  19   0          5.78         40.28         6.39 o
   7  19   0         26.38         45.96         5.12 o
   9  19   0        163.03        244.56        53.97 o
  11  19   0          3.15         21.29         3.94 o
  13  19   0          4.61          9.31         1.43 o
  15  19   0          5.54          7.43         0.43 o
  17  19   0          1.14          4.21         0.78 o
   0  20   0        340.63        133.69        11.67 o
   2  20   0        259.30        152.99        65.32 o
   4  20   0         88.98         74.93        38.55 o
   6  20   0          8.17         62.44        17.21 o
   8  20   0          4.42         27.83         3.04 o
  10  20   0          3.12         23.52         4.32 o
  12  20   0          4.57         22.01         4.42 o
  14  20   0          0.30          3.61         0.64 o
  16  20   0          0.10          5.11         1.01 o
  18  20   0          0.81          2.22         1.05 o
   1  21   0         11.83         46.98         7.52 o
   3  21   0         57.46         90.21         3.98 o
   5  21   0          2.28         19.87         1.92 o
   7  21   0         50.72         51.62        39.82 o
   9  21   0         37.59         34.51         7.40 o
  11  21   0         12.24         18.88         2.68 o
  13  21   0          0.22         10.98         2.56 o
  15  21   0          0.66          5.19         0.82 o
  17  21   0          8.13          6.79         2.17 o
  21  21   0          0.50          2.22         0.07 o
   0  22   0        274.81        184.80        28.78 o
   2  22   0          0.05         27.33         4.73 o
   4  22   0         45.69         35.99         4.76 o
   6  22   0          2.28         12.31         1.40 o
   8  22   0         94.23         90.98        73.14 o
  10  22   0         21.35         22.47         9.55 o
  12  22   0          4.18          6.48         0.95 o
  14  22   0          3.30          5.84         1.31 o
  16  22   0         16.61         11.15         6.52 o
  18  22   0          0.62          1.68         1.49 o
   1  23   0        130.63        137.72        43.34 o
   3  23   0         26.02         32.88         5.35 o
   5  23   0         95.77         75.53        49.25 o
   7  23   0          4.44         22.92        18.17 o
   9  23   0         15.41         29.25         9.55 o
  11  23   0         37.63         13.36         3.65 o
  13  23   0         12.69         15.49         2.58 o
  15  23   0          0.20          5.49         2.32 o
   0  24   0         68.85         83.49         1.77 o
   2  24   0          2.96         20.93         5.92 o
   4  24   0         13.22         23.34         1.05 o
   6  24   0         88.05        106.81       116.23 o
   8  24   0         43.04         44.22        33.15 o
  10  24   0          3.57         26.03         8.12 o
  12  24   0          1.67          9.10         1.31 o
  14  24   0          0.45          8.17         3.47 o
  16  24   0          0.92          3.79         0.12 o
  18  24   0          0.96          3.11         0.09 o
   1  25   0         71.89         89.57        28.32 o
   3  25   0          1.02         15.52         1.62 o
   5  25   0          0.12         14.77         4.24 o
   7  25   0         35.77         48.61        30.59 o
   9  25   0          2.87          5.48         0.84 o
  11  25   0         24.82         13.50         9.08 o
  13  25   0          2.33          7.70         2.29 o
  15  25   0          0.39          1.76         0.06 o
  17  25   0          1.34          2.70         0.32 o
  23  25   0          0.36          0.63         0.02 o
   0  26   0          0.40         11.13         5.95 o
   2  26   0          2.27         23.18         3.24 o
   4  26   0         23.68         10.36         2.39 o
   6  26   0          1.26         12.89         1.38 o
   8  26   0         11.77         23.12         5.39 o
  10  26   0          7.76         10.97         0.70 o
  12  26   0          0.45          9.17         0.83 o
  14  26   0          4.03          3.69         2.25 o
   1  27   0          3.19          6.24         0.75 o
   3  27   0         28.12         23.60         5.59 o
   5  27   0          4.76          8.63         2.15 o
   7  27   0          2.11          9.63         1.09 o
   9  27   0         15.43         18.92         7.09 o
  11  27   0          1.25          3.49         0.58 o
  13  27   0          6.09          4.02         2.92 o
  15  27   0          1.31          2.96         0.09 o
  21  27   0          2.81          5.25         1.75 o
   0  28   0          1.03         30.34         4.63 o
   2  28   0         42.47         30.52         9.63 o
   4  28   0          1.69          7.15         2.29 o
   6  28   0         24.45         28.79        31.47 o
   8  28   0          2.14          6.04         0.65 o
  10  28   0          0.16          7.74         0.56 o
  12  28   0          2.05          5.89         0.18 o
  14  28   0          0.45          4.37         0.61 o
  16  28   0          3.23          4.29         0.95 o
  18  28   0          1.12          1.17         0.88 o
  20  28   0          5.17          2.80         0.77 o
   1  29   0         57.82         70.70        16.77 o
   3  29   0          1.03         11.33         1.95 o
   5  29   0          5.07         10.97         2.47 o
   7  29   0         33.88         38.44        31.06 o
   9  29   0          0.76          6.61         1.74 o
  11  29   0          0.26          4.99         5.67 o
  13  29   0         27.10          9.64         9.51 o
  17  29   0          1.79          2.98         0.98 o
   0  30   0          1.01          6.89         1.07 o
   2  30   0         12.13         19.02        10.10 o
   4  30   0          5.25         10.85         3.86 o
   6  30   0          4.64          4.59         2.37 o
   8  30   0          0.77          3.86         0.24 o
  10  30   0          2.84         15.31         1.67 o
  12  30   0          6.75          3.02         1.87 o
  14  30   0          0.44          5.65         0.81 o
   1  31   0          7.11         10.11         1.22 o
   3  31   0         11.87         11.43         4.21 o
   5  31   0         19.96         10.95         0.72 o
   7  31   0          2.23          5.35         0.76 o
   9  31   0         16.20          5.65         9.87 o
  11  31   0          3.64          5.40         4.24 o
  13  31   0          6.10          4.01         2.58 o
   0  32   0         26.34         56.00         9.81 o
   2  32   0          2.20          7.66         2.30 o
   4  32   0          1.73          4.01         0.92 o
   6  32   0          7.17          2.56         0.98 o
   8  32   0          2.45         11.09         2.15 o
  10  32   0          8.39          1.94         4.13 o
  14  32   0          0.25          6.18         0.19 o
   1  33   0          1.52          3.01         0.07 o
   3  33   0          0.07          1.05         0.52 o
   7  33   0          2.98          8.00         0.25 o
   9  33   0          2.00          2.28         0.07 o
  11  33   0          6.62          3.84         4.24 o
   0  34   0          8.49          3.07         0.61 o
   2  34   0         25.81         17.24        22.33 o
   8  34   0          0.94          6.47         0.20 o
  10  34   0          3.03          9.68         0.29 o
  12  34   0          4.41          1.40         0.05 o
  16  34   0          0.60          2.60         0.08 o
   3  35   0          1.07          3.31         0.09 o
   7  35   0          0.55          1.39         0.05 o
  11  35   0          0.63          7.76         0.23 o
  15  35   0          0.45          3.03         0.09 o
   0  36   0          6.76          1.31         0.04 o
   2  36   0          5.01          3.24         3.23 o
  10  36   0          0.48          0.77         4.41 o
   1  37   0          0.27          0.35         0.01 o
   3  37   0          8.78         10.79         0.33 o
   5  37   0          2.34          0.61         0.02 o
   9  37   0          1.40          9.56         0.29 o
   0  38   0          3.59          3.37         0.11 o
   2  38   0          2.42          0.64         0.02 o
   8  38   0          1.92          5.83         0.18 o
  12  38   0          1.39          7.14         0.21 o
  14  38   0          0.38          0.47         0.01 o
   1  39   0          7.64          8.20         3.14 o
 -22   0   1          8.17          7.65         3.86 o
 -20   0   1         10.83         22.07         4.48 o
 -18   0   1          8.29          8.59         1.17 o
 -16   0   1         29.25         70.74         2.24 o
 -14   0   1        288.18        381.98        13.72 o
 -12   0   1        278.01        321.68         6.82 o
 -10   0   1        236.22        464.50        22.68 o
  -8   0   1         20.81         88.31         1.87 o
  -6   0   1         16.48         16.68         3.69 o
  -4   0   1        894.80        895.59        54.62 o
  -2   0   1        117.53        419.74        50.37 o
   6   0   1          2.77          2.81         0.08 o
   8   0   1        357.35        375.72       156.40 o
  10   0   1         47.35         50.09        34.67 o
  12   0   1         12.33         16.24        10.71 o
  14   0   1         46.42         27.87         8.28 o
  16   0   1         12.37          7.81         5.97 o
  18   0   1         15.51          3.51         2.67 o
  20   0   1          8.57          0.73         2.55 o
  24   0   1          1.27          4.24         0.13 o
 -21   1   1          0.85          0.94         0.02 o
 -19   1   1          1.33          0.96         0.02 o
 -17   1   1         53.70         64.11         3.61 o
 -15   1   1          5.52         13.48         0.86 o
 -13   1   1        320.78        628.62        38.42 o
 -11   1   1        240.06        381.82        40.90 o
  -9   1   1        104.64         77.51        48.43 o
  -7   1   1         38.49         55.54        23.73 o
  -5   1   1       2551.52        908.12        66.56 o
  -3   1   1         60.55        182.15        41.98 o
  -1   1   1        665.57       1063.86       264.60 o
   7   1   1          9.55         67.08        31.93 o
   9   1   1        417.45        312.69       114.11 o
  11   1   1          3.79          6.99         2.04 o
  13   1   1          0.24          2.07         0.47 o
  15   1   1         77.21         34.21        15.46 o
  17   1   1         29.69         41.52         9.01 o
  19   1   1          1.48          1.30         0.95 o
  21   1   1          5.64          5.26         1.58 o
 -20   2   1         18.53         29.73         2.71 o
 -18   2   1         12.54         17.09         1.42 o
 -16   2   1         34.70         36.51         2.22 o
 -14   2   1          3.02          6.03         0.80 o
 -12   2   1         27.86         32.66        10.48 o
 -10   2   1          3.72          9.77         4.19 o
  -8   2   1       1130.64        648.08       157.77 o
  -6   2   1        729.66        629.94        71.26 o
  -4   2   1          2.49         44.19         3.62 o
  -2   2   1          0.35         33.55        16.20 o
   6   2   1          6.75         12.84         0.39 o
   8   2   1          1.75          6.80         1.53 o
  10   2   1        151.28        277.80        95.39 o
  12   2   1         13.62         48.73         1.40 o
  14   2   1          0.11          1.21         0.44 o
  16   2   1         37.77         44.70         9.60 o
  20   2   1          3.57          1.04         0.15 o
 -21   3   1          1.27          1.19         0.25 o
 -19   3   1         10.65         13.33         1.36 o
 -17   3   1          0.14          1.39         0.52 o
 -15   3   1          0.05          2.27         1.02 o
 -13   3   1        133.22        137.88        63.31 o
 -11   3   1         50.27         26.44        25.97 o
  -9   3   1          0.38          5.70         2.04 o
  -7   3   1       1354.83        754.10        71.38 o
  -5   3   1        661.04        739.15        61.94 o
  -3   3   1         71.06        310.94        14.23 o
  -1   3   1        107.36        371.62        70.87 o
   5   3   1         12.60          5.74         0.18 o
   7   3   1         62.21         24.29         8.35 o
   9   3   1         12.54         11.77         2.56 o
  11   3   1        465.99        794.78        25.92 o
  13   3   1          2.51          2.51         0.33 o
  15   3   1          7.95          4.73         0.85 o
  17   3   1         13.14         17.73         4.79 o
  19   3   1          1.50          1.12         0.04 o
  21   3   1          0.45          1.23         0.44 o
  23   3   1          2.64          3.75         0.20 o
 -22   4   1          5.17          2.38         0.16 o
 -20   4   1          1.26          2.44         0.81 o
 -18   4   1         15.91          6.97         7.22 o
 -16   4   1         10.29          7.98         1.29 o
 -14   4   1         32.51         21.56        13.63 o
 -12   4   1          4.51          8.61         3.74 o
 -10   4   1        287.01        199.23       144.81 o
  -8   4   1         28.60         54.48         9.13 o
  -6   4   1         80.00         56.64         9.00 o
  -4   4   1        858.24        946.79        43.62 o
  -2   4   1        694.51       1173.09       147.41 o
   6   4   1        206.91        193.27       104.72 o
   8   4   1        248.48        532.64        23.92 o
  10   4   1         22.80         50.59         1.02 o
  12   4   1         28.71         48.10         2.21 o
  14   4   1         70.58         52.24         6.06 o
  16   4   1          0.32          0.68         1.35 o
  18   4   1          3.57          2.42         0.79 o
  20   4   1          0.46          0.77         0.02 o
 -21   5   1          0.16          0.77         0.44 o
 -19   5   1          2.12          3.26         0.86 o
 -17   5   1         11.31          9.45         3.99 o
 -15   5   1         37.03         19.66        10.08 o
 -13   5   1        115.06        154.59        23.35 o
 -11   5   1        280.62        340.69        54.07 o
  -9   5   1         40.44        118.68        18.72 o
  -7   5   1        382.01        538.74        90.60 o
  -5   5   1          5.55        162.69        47.04 o
  -3   5   1        499.40        886.17        59.96 o
  -1   5   1        892.94       1140.48       197.97 o
   5   5   1         96.42         23.59       224.55 o
   7   5   1        909.89        660.78       262.37 o
   9   5   1         84.23        283.52        19.88 o
  11   5   1         18.09         46.58         5.28 o
  13   5   1          2.43         13.39         3.11 o
  15   5   1         18.70         21.18         2.11 o
  17   5   1         11.41          7.01         1.43 o
  19   5   1          2.01          3.52         1.79 o
 -20   6   1          1.64          3.44         0.68 o
 -18   6   1          2.02          2.45         0.74 o
 -16   6   1          0.69          3.50         0.53 o
 -14   6   1          4.16         10.64         3.22 o
 -12   6   1          3.88         18.39         2.94 o
 -10   6   1        102.08        143.09        23.73 o
  -8   6   1          2.37         10.43        17.82 o
  -6   6   1        222.24        404.44       107.91 o
  -4   6   1        203.68        318.61         8.75 o
  -2   6   1         75.00        142.59        21.14 o
   6   6   1          2.78          4.65         2.29 o
   8   6   1        118.94        162.67        36.25 o
  10   6   1          3.79         12.80         4.13 o
  12   6   1         10.46         22.15         3.46 o
  14   6   1         11.38         18.71         3.24 o
  16   6   1          3.22          2.11         0.06 o
  18   6   1         10.17          4.64         1.48 o
  20   6   1          1.37          6.01         0.18 o
 -21   7   1          3.84          3.80         1.92 o
 -19   7   1         15.27         36.43         6.60 o
 -17   7   1          4.14          3.44         0.18 o
 -15   7   1         57.38         84.98        12.24 o
 -13   7   1          8.62         16.40         4.49 o
 -11   7   1         35.54         56.70        20.71 o
  -9   7   1        367.81        398.84       113.00 o
  -7   7   1        349.19        475.57       117.49 o
  -5   7   1       1068.48        875.58        31.84 o
  -3   7   1        180.15        472.66        18.18 o
  -1   7   1        698.95       1001.63       193.71 o
   5   7   1        743.99        119.68       557.19 o
   7   7   1        185.74        145.71        58.05 o
   9   7   1        156.07        203.89        12.99 o
  11   7   1         35.38         73.19         6.74 o
  13   7   1          6.81          4.62         1.15 o
  15   7   1          1.84          4.24         0.13 o
  17   7   1          0.22          7.48         1.44 o
  19   7   1         12.90          9.50         2.15 o
  23   7   1          1.65          1.78         1.32 o
 -20   8   1          0.50          0.71         0.02 o
 -18   8   1          1.96          3.56         0.47 o
 -16   8   1         55.89         70.83        14.95 o
 -14   8   1          9.01         13.43         6.83 o
 -12   8   1         65.73         71.06        14.36 o
 -10   8   1        482.95        502.73       108.70 o
  -8   8   1          7.62         24.96         6.95 o
  -6   8   1         88.89        149.56        39.16 o
  -4   8   1        284.22        560.29        43.54 o
  -2   8   1       2394.61       1617.09       203.55 o
   0   8   1        269.88        292.80        14.90 o
   6   8   1        552.63        474.64       169.08 o
   8   8   1         62.71        132.78        30.32 o
  10   8   1         38.28         64.42         6.61 o
  12   8   1          9.72         25.26         3.68 o
  14   8   1         49.57         43.13         9.05 o
  16   8   1          1.58          1.48         0.37 o
  18   8   1          0.74          1.50         0.35 o
  20   8   1          5.98          5.49         0.52 o
  22   8   1          2.11          2.59         0.19 o
 -21   9   1          0.91          1.57         0.20 o
 -19   9   1          1.48          2.24         0.17 o
 -17   9   1         12.49         18.49         3.56 o
 -15   9   1          0.36          4.64         2.47 o
 -13   9   1          1.35          6.06         0.52 o
 -11   9   1         79.78        106.32        44.12 o
  -9   9   1        405.72        538.09       120.06 o
  -7   9   1         16.84         25.97         3.90 o
  -5   9   1        129.24        100.57        24.68 o
  -3   9   1       1414.33       1079.39       123.92 o
  -1   9   1         42.65         67.15        41.46 o
   5   9   1          0.10          3.41         0.99 o
   7   9   1        212.77        125.59        67.13 o
   9   9   1        185.60        325.82        32.49 o
  11   9   1         14.64          5.41         1.27 o
  13   9   1         88.25        179.23        19.79 o
  15   9   1         16.88         21.05         3.91 o
  17   9   1          0.79          0.60         0.09 o
  19   9   1          3.18          2.35         1.25 o
  21   9   1          0.98          3.85         0.12 o
 -20  10   1          3.96          9.44         4.03 o
 -18  10   1          1.81          0.89         0.46 o
 -16  10   1         63.38         94.82        16.15 o
 -14  10   1         71.70         86.96        19.92 o
 -12  10   1         75.62        135.81        32.86 o
 -10  10   1        153.74        255.69        56.77 o
  -8  10   1         13.53         11.68         1.67 o
  -6  10   1         83.45        160.10        59.51 o
  -4  10   1         38.51        113.23         7.42 o
  -2  10   1        337.09        715.65       108.65 o
   0  10   1        487.37         49.76       142.35 o
   4  10   1         72.64          8.43       111.91 o
   6  10   1        202.85         73.28        52.41 o
   8  10   1          8.39          7.97         3.18 o
  10  10   1          6.98         11.57         2.48 o
  12  10   1         47.12         78.07        18.20 o
  14  10   1         29.32         34.53         8.18 o
  16  10   1          1.80          1.04         0.50 o
  18  10   1          7.82          9.91         2.18 o
  20  10   1          8.12          6.70         2.65 o
 -21  11   1          3.10          1.96         0.16 o
 -19  11   1          1.83          3.34         0.76 o
 -17  11   1          6.42          4.79         1.13 o
 -15  11   1         57.90         73.89        20.08 o
 -13  11   1         41.52         53.66        21.35 o
 -11  11   1          2.93          5.12         0.61 o
  -9  11   1          0.73         19.36         7.36 o
  -7  11   1        500.44        553.99       103.52 o
  -5  11   1          2.46         23.62         8.30 o
  -3  11   1         55.93         59.53        36.09 o
  -1  11   1         18.34         24.98         4.21 o
   5  11   1         66.62         85.14        29.43 o
   7  11   1         39.38         10.49         3.80 o
   9  11   1         11.41         26.77         8.11 o
  11  11   1         51.11         94.72        11.96 o
  13  11   1          2.61          1.78         0.83 o
  15  11   1          2.90          3.18         2.17 o
  17  11   1          1.14          2.59         0.42 o
  19  11   1          9.05          6.73         2.42 o
 -22  12   1          1.28          1.31         0.04 o
 -20  12   1          0.30          0.87         0.18 o
 -18  12   1         10.45         15.32         5.12 o
 -16  12   1          4.16          2.80         0.92 o
 -14  12   1         69.28         83.02        21.03 o
 -12  12   1        228.39        229.74        56.45 o
 -10  12   1        117.34        158.49        30.70 o
  -8  12   1        235.62        258.74        76.23 o
  -6  12   1        161.11        147.83        25.29 o
  -4  12   1        177.31        300.35        21.43 o
  -2  12   1        234.31        611.99       148.76 o
   0  12   1       1290.31       1084.19       331.88 o
   4  12   1       1633.61       1908.35        73.76 o
   6  12   1         18.17         11.42         5.22 o
   8  12   1         24.41         27.73        13.68 o
  10  12   1         80.20        111.89        22.19 o
  12  12   1         20.07         15.82         2.83 o
  14  12   1         13.13         15.06         5.26 o
  16  12   1         10.49          7.68         2.13 o
  18  12   1          5.41          3.89         1.18 o
  22  12   1          1.99          2.58         0.67 o
 -19  13   1          0.01          0.84         0.46 o
 -17  13   1          4.22          2.69         0.44 o
 -15  13   1         11.16         19.72         4.61 o
 -13  13   1         12.14         31.71         6.58 o
 -11  13   1         64.80         74.07        27.01 o
  -9  13   1         44.94         39.68         8.87 o
  -7  13   1        335.83        295.63        47.25 o
  -5  13   1        138.25        204.13        29.27 o
  -3  13   1        135.63        233.05        31.96 o
  -1  13   1        174.15        234.60        67.31 o
   3  13   1        224.76          5.65         0.16 o
   5  13   1         20.05         28.90        18.89 o
   7  13   1          1.51          9.74         1.42 o
   9  13   1          1.40          1.56         3.08 o
  11  13   1        129.42        117.77        22.40 o
  13  13   1          6.46          7.03         1.62 o
  15  13   1         13.47         10.87         4.00 o
  17  13   1          8.47          6.92         0.56 o
  19  13   1          0.03          2.45         0.85 o
 -20  14   1          0.91          1.64         0.05 o
 -18  14   1          8.99         12.24         2.88 o
 -16  14   1          0.21          2.37         0.86 o
 -14  14   1          0.11          2.21         1.52 o
 -12  14   1          4.20          6.86         0.55 o
 -10  14   1        348.39        283.05        61.89 o
  -8  14   1        164.83        120.21        22.00 o
  -6  14   1        173.90        149.69        25.89 o
  -4  14   1          0.12         85.61         9.65 o
  -2  14   1        191.27        257.46       102.78 o
   0  14   1        150.61        266.96        87.13 o
   4  14   1         28.08         79.40         3.77 o
   6  14   1          3.66         20.46         3.45 o
   8  14   1          8.20         13.49         6.05 o
  10  14   1          2.75          6.05         1.70 o
  12  14   1         70.58         78.75        28.40 o
  14  14   1         59.49         76.84        17.68 o
  16  14   1          0.22          2.26         0.99 o
  18  14   1          0.06          0.59         0.62 o
 -19  15   1          0.04          1.46         0.69 o
 -17  15   1         22.20         16.94         3.66 o
 -15  15   1         16.80         19.91         5.00 o
 -13  15   1          0.11          2.23         0.60 o
 -11  15   1         26.06         37.25         7.13 o
  -9  15   1        112.11        119.67        21.68 o
  -7  15   1         92.98         83.97        11.97 o
  -5  15   1        667.48        566.69        40.92 o
  -3  15   1        133.80        301.06        48.12 o
  -1  15   1          5.16          4.84         2.58 o
   3  15   1        203.67         64.78       190.91 o
   5  15   1          2.83          1.93         1.39 o
   7  15   1        140.20         93.79        38.87 o
   9  15   1        207.95         58.06        23.45 o
  11  15   1         13.74         16.61         7.35 o
  13  15   1         54.58         87.91        26.34 o
  15  15   1          3.54          4.81         1.15 o
  19  15   1          1.92          2.29         0.57 o
 -20  16   1         25.23          7.71         0.79 o
 -18  16   1          0.06          1.04         0.17 o
 -16  16   1          0.61          2.38         0.45 o
 -14  16   1         17.25         12.75         3.63 o
 -12  16   1         12.71         10.84         1.45 o
 -10  16   1        121.66        148.45        27.45 o
  -8  16   1        138.85        137.18        18.48 o
  -6  16   1         11.62         19.70        11.29 o
  -4  16   1        516.40        628.27        18.11 o
  -2  16   1        161.65        225.79        41.65 o
   0  16   1         17.78        106.73        30.94 o
   4  16   1         27.91         50.42        55.88 o
   6  16   1         93.48         58.81        26.35 o
   8  16   1        201.76        136.65        59.11 o
  10  16   1          3.25         13.17         9.14 o
  12  16   1         29.39         29.10        12.41 o
  14  16   1         30.46         44.38         6.68 o
  16  16   1         10.36          4.13         1.75 o
  18  16   1          1.69          1.03         0.04 o
 -19  17   1          7.55          3.11         1.09 o
 -17  17   1          4.66          4.68         1.64 o
 -15  17   1          7.08          4.47         0.83 o
 -13  17   1         16.59         20.88         6.32 o
 -11  17   1         71.16         51.45        12.59 o
  -9  17   1        104.91        120.14        15.37 o
  -7  17   1        126.88         79.38        15.15 o
  -5  17   1        178.84        191.18         9.60 o
  -3  17   1         18.18         66.93        29.14 o
  -1  17   1        334.66        383.20       126.51 o
   1  17   1        199.50        176.16         5.28 o
   3  17   1         47.60        221.49        41.33 o
   5  17   1        120.93        128.16        62.97 o
   7  17   1         13.15          9.04         1.31 o
   9  17   1        172.27        114.50        49.57 o
  11  17   1         23.40         20.76         7.87 o
  13  17   1          7.25          8.32         1.28 o
  15  17   1          4.15          2.11         1.16 o
  17  17   1          1.15          0.69         0.38 o
  21  17   1          2.98          4.19         0.79 o
 -22  18   1          2.78          2.83         0.08 o
 -20  18   1         12.85          4.79         0.31 o
 -18  18   1          3.40          4.38         1.49 o
 -16  18   1          1.24          3.10         0.82 o
 -14  18   1          3.08          3.82         1.62 o
 -12  18   1          3.42          1.03         1.01 o
 -10  18   1          0.13          5.41         6.76 o
  -8  18   1         12.42         13.01         1.43 o
  -6  18   1         45.03         86.54         5.39 o
  -4  18   1        115.79        113.26        10.72 o
  -2  18   1         26.18         73.30         5.96 o
   0  18   1          1.52         34.94        14.87 o
   2  18   1         24.00          8.29         0.25 o
   4  18   1         33.83         17.18        14.66 o
   6  18   1        138.30         64.17        20.48 o
   8  18   1         55.43         23.88        10.03 o
  10  18   1          0.02          1.21         2.71 o
  12  18   1          2.78          1.89         0.43 o
  14  18   1          0.20          3.41         1.00 o
  16  18   1          2.51          1.78         0.59 o
  24  18   1          1.30          5.48         0.16 o
 -17  19   1          1.30          2.29         0.63 o
 -15  19   1          2.18          5.36         1.11 o
 -13  19   1          1.63          3.87         0.42 o
 -11  19   1         18.95         12.78         4.16 o
  -9  19   1          1.45          3.41         0.79 o
  -7  19   1        268.81        260.89        24.84 o
  -5  19   1         35.17         64.04         9.14 o
  -3  19   1          9.97         57.18        10.48 o
  -1  19   1         13.47         29.85         7.49 o
   1  19   1        448.31        363.68        33.62 o
   3  19   1        186.34        387.96        12.06 o
   5  19   1         12.86          4.89         1.24 o
   7  19   1          2.32          4.51         2.71 o
   9  19   1          7.82          5.12         0.74 o
  11  19   1         44.39         85.39        30.28 o
  13  19   1          5.64          4.48         2.15 o
  17  19   1          2.91          5.28         0.16 o
  19  19   1          0.21          6.38         0.19 o
 -16  20   1          3.50          3.19         0.96 o
 -14  20   1          0.29          2.04         0.23 o
 -12  20   1          0.04          2.36         0.57 o
 -10  20   1          3.25          9.66         1.64 o
  -8  20   1         14.79         21.01         6.25 o
  -6  20   1          0.06         13.09         1.88 o
  -4  20   1          1.68         55.01         5.14 o
  -2  20   1         87.30         91.07        25.29 o
   0  20   1        282.30        421.92       166.00 o
   2  20   1        199.27        152.57       286.40 o
   4  20   1         85.17         68.79        55.08 o
   6  20   1         25.65         18.72        12.05 o
   8  20   1         11.68         12.00         6.02 o
  10  20   1          2.65          3.73         0.74 o
  12  20   1          0.01          1.37         0.33 o
  14  20   1          1.00          0.10         0.63 o
  18  20   1          0.47          0.49         0.01 o
 -15  21   1         18.25         16.87         4.45 o
 -13  21   1          5.66          3.64         0.96 o
 -11  21   1          2.16          6.35         1.31 o
  -9  21   1          6.42         11.37         1.86 o
  -7  21   1         63.99         49.81        11.09 o
  -5  21   1         66.92         71.98         8.34 o
  -3  21   1         10.19         11.32        29.24 o
  -1  21   1         95.62         75.44        35.01 o
   1  21   1         26.51         24.62        19.69 o
   3  21   1          1.67          1.93         1.64 o
   5  21   1         21.25          4.88         2.31 o
   7  21   1          0.81          2.42         1.11 o
   9  21   1         21.40         20.21         6.98 o
  11  21   1          7.58          3.49         6.22 o
  13  21   1          3.87          4.86         1.53 o
  19  21   1          1.91          4.89         0.15 o
 -16  22   1          0.58          2.96         0.71 o
 -14  22   1         40.59         37.91         7.82 o
 -12  22   1          2.97          2.43         0.74 o
 -10  22   1          2.74          3.59         1.54 o
  -8  22   1         30.33         33.94         3.63 o
  -6  22   1         72.25         90.51         6.41 o
  -4  22   1          0.52          6.51         1.99 o
  -2  22   1         25.03         44.08        10.55 o
   0  22   1          6.48          9.14         3.72 o
   2  22   1        155.84        391.30        23.46 o
   4  22   1          3.92         12.82         5.83 o
   6  22   1         42.50         25.93        16.99 o
   8  22   1          1.27          2.00         2.72 o
  10  22   1         56.08         32.33         9.38 o
  12  22   1          8.61          4.14         1.56 o
  16  22   1          1.62          2.37         1.31 o
  18  22   1          3.35          4.49         2.30 o
 -17  23   1          1.62          3.15         0.09 o
 -15  23   1          3.35          1.95         0.20 o
 -13  23   1          0.00          1.07         0.44 o
 -11  23   1         18.91         11.54         1.63 o
  -9  23   1         40.90         23.55         3.47 o
  -7  23   1         13.53         15.47         1.56 o
  -5  23   1          3.52         26.05         2.31 o
  -3  23   1         83.07        109.30        55.64 o
  -1  23   1         24.98         25.37         9.62 o
   1  23   1         82.83        141.23       112.42 o
   3  23   1         77.72        152.90         4.50 o
   5  23   1         13.53         12.80         4.83 o
   7  23   1         44.21         17.02         7.26 o
   9  23   1          4.96          9.48         2.75 o
  11  23   1          9.69          7.42         2.91 o
  13  23   1         15.84          7.78         4.25 o
  15  23   1          3.80          1.92         2.58 o
 -16  24   1          1.06          1.09         0.04 o
 -14  24   1          2.64          1.58         0.50 o
 -12  24   1          0.66          0.11         1.22 o
 -10  24   1          2.86          2.56         0.73 o
  -8  24   1         15.61         13.02         2.88 o
  -6  24   1         67.99         61.30         5.98 o
  -4  24   1         71.61        112.11        30.34 o
  -2  24   1          6.13          4.28         1.15 o
   0  24   1          1.21          8.10         7.14 o
   2  24   1         41.00        135.95        21.20 o
   4  24   1          6.52          2.60         0.68 o
   6  24   1         12.00          7.33         3.72 o
   8  24   1         36.30         16.06         5.59 o
  10  24   1         15.88          5.84         1.04 o
  12  24   1          0.19          0.80         0.15 o
  14  24   1          0.78          1.39         0.05 o
  18  24   1          0.18          4.23         0.13 o
 -15  25   1          3.10          1.46         0.05 o
 -13  25   1          1.26          1.53         0.39 o
 -11  25   1          3.74          3.61         1.04 o
  -9  25   1         34.15         19.24         1.99 o
  -7  25   1          0.32          2.52         0.13 o
  -5  25   1         65.29         75.50        10.01 o
  -3  25   1          2.05         11.20         7.08 o
  -1  25   1          0.10          4.78         3.66 o
   1  25   1         46.89         26.58        86.48 o
   3  25   1         53.25         51.64        41.88 o
   5  25   1          4.40          4.78         1.77 o
   7  25   1          1.08          3.40         0.38 o
   9  25   1          9.51          3.55         1.56 o
  11  25   1          2.03          4.58         0.14 o
  13  25   1          7.94          6.57         8.84 o
 -14  26   1          3.17          1.98         0.06 o
 -12  26   1          9.47          8.36         2.82 o
 -10  26   1          1.98          3.92         0.86 o
  -8  26   1          8.88          8.29         1.12 o
  -6  26   1          1.21          3.87         0.92 o
  -4  26   1          2.32          7.57         3.68 o
  -2  26   1         41.87         25.69         6.78 o
   0  26   1          2.15         14.93         4.97 o
   2  26   1          0.00          6.22         5.97 o
   4  26   1          2.40          7.81         2.80 o
   6  26   1          3.74          0.98         1.22 o
   8  26   1          1.57          2.46         0.78 o
  10  26   1         12.39          6.42         1.33 o
  12  26   1          2.56          2.29         0.56 o
  16  26   1          0.65          4.39         0.13 o
 -19  27   1          6.77          2.93         0.80 o
 -11  27   1          5.31          1.86         0.55 o
  -9  27   1          6.94          4.42         0.21 o
  -7  27   1         26.02         18.33         1.77 o
  -5  27   1          3.48          4.00         0.66 o
  -3  27   1          4.28         12.05        12.91 o
  -1  27   1         10.52         10.29         7.63 o
   1  27   1          0.11          4.60         1.07 o
   3  27   1         13.25          9.64         4.47 o
   5  27   1         23.00         13.59         4.67 o
   7  27   1          4.09          1.70         1.22 o
   9  27   1          0.80          1.12         0.73 o
  11  27   1          3.20          2.06         0.40 o
  15  27   1          4.38          5.30         1.40 o
 -18  28   1          9.37          3.45         0.85 o
 -14  28   1          4.37          1.21         0.29 o
 -12  28   1          0.61          0.52         0.01 o
 -10  28   1          1.51          0.64         0.40 o
  -8  28   1          0.12          2.77         0.71 o
  -6  28   1          1.62          3.85         0.38 o
  -4  28   1         23.31         71.40        18.69 o
  -2  28   1          1.63          2.72         0.59 o
   0  28   1         41.62         28.67        12.20 o
   2  28   1          1.15          8.45         6.93 o
   4  28   1         24.88          9.34         5.55 o
   6  28   1          0.46          1.94         0.39 o
   8  28   1          9.26          5.47         2.71 o
  10  28   1          1.90          1.02         0.22 o
  14  28   1          1.82          2.97         0.09 o
 -11  29   1         48.91         22.79         0.84 o
  -9  29   1          0.67          1.74         0.32 o
  -7  29   1          1.09          0.82         0.24 o
  -5  29   1         27.15         22.56         2.73 o
  -3  29   1          3.62          0.79         3.70 o
  -1  29   1          0.31          3.33         0.59 o
   1  29   1         62.07        159.00        27.85 o
   3  29   1         18.33         21.16        11.24 o
   5  29   1          1.90          3.72         0.58 o
   7  29   1          4.28          0.92         1.03 o
   9  29   1         22.33          5.67         0.35 o
  13  29   1          0.65          4.95         4.35 o
  15  29   1          7.69          6.61         4.55 o
 -10  30   1         10.17          3.17         0.31 o
  -8  30   1          2.38          3.44         0.53 o
  -6  30   1          0.25          2.88         0.35 o
  -4  30   1          4.27          4.09         1.05 o
  -2  30   1          3.98          4.74         1.08 o
   0  30   1         10.16         18.83         5.39 o
   2  30   1          0.99          3.92         2.31 o
   4  30   1         10.12          4.27         1.84 o
   6  30   1          3.23          0.92         1.13 o
   8  30   1          2.74          3.23         0.09 o
  12  30   1          1.38         14.20         0.42 o
  14  30   1          2.46          3.11         0.09 o
 -11  31   1         11.81          2.96         0.81 o
  -9  31   1          2.79          0.87         0.02 o
  -7  31   1         20.42         12.15         1.24 o
  -5  31   1          1.38          2.06         0.38 o
  -3  31   1         24.43         15.39        16.39 o
  -1  31   1          4.76          6.45         3.61 o
   1  31   1          5.78          8.88         2.18 o
   3  31   1          1.60          2.65         0.08 o
   5  31   1         10.23          3.76         1.53 o
   7  31   1          7.69          1.44         3.58 o
  11  31   1          6.34          2.20         1.30 o
  13  31   1          1.58          3.48         0.11 o
 -12  32   1          1.94          1.83         0.16 o
 -10  32   1          0.31          1.19         0.04 o
  -8  32   1         12.88          2.79         0.39 o
  -6  32   1          3.15          2.30         0.11 o
  -4  32   1          5.68          6.39         2.63 o
  -2  32   1          4.68          3.20         1.32 o
   0  32   1          0.06          3.17         2.98 o
   2  32   1         19.02         19.62         9.76 o
   4  32   1          3.34          4.44         0.50 o
   8  32   1          2.76          2.25         0.08 o
  -9  33   1          6.08          2.85         0.29 o
  -7  33   1          1.42          0.66         0.02 o
  -5  33   1          3.14          3.14         0.39 o
  -3  33   1          3.35          4.19         0.77 o
  -1  33   1          1.55          2.63         0.08 o
   1  33   1          0.07          1.65         1.32 o
  13  33   1          4.23          1.11         0.04 o
  15  33   1          1.22          1.83         0.06 o
 -16  34   1          3.05          0.14         0.00 o
  -8  34   1          4.92          0.92         1.15 o
  -6  34   1          3.52          3.41         0.21 o
  -4  34   1          0.38          6.95         0.21 o
  -2  34   1          3.96          2.27         1.25 o
   0  34   1         23.97         27.88        10.66 o
   2  34   1          5.69          4.70         1.36 o
   4  34   1         14.35         12.31         3.37 o
  12  34   1          1.30          1.79         0.06 o
 -13  35   1          0.97          1.01         0.04 o
  -9  35   1          0.36          0.16         0.00 o
  -5  35   1          0.37          1.81         0.95 o
  -1  35   1          1.36          3.29         0.18 o
   5  35   1          0.46          0.43         0.01 o
  13  35   1          0.61          5.98         0.18 o
  -8  36   1          2.09          2.89         0.59 o
  -6  36   1          2.41          2.47         0.13 o
  -4  36   1          0.52          1.57         0.05 o
  -2  36   1          2.99          4.87         0.16 o
   0  36   1          1.67          4.40         0.77 o
   2  36   1          5.91          7.01         0.21 o
   4  36   1          4.64          4.53         0.14 o
  -7  37   1          2.83          4.41         0.41 o
  -5  37   1          1.69          1.47         0.46 o
  -3  37   1          2.28          7.24         0.22 o
  -1  37   1          8.20          2.92         7.84 o
   1  37   1          0.22          1.53         0.05 o
   5  37   1          6.29          8.89         0.27 o
   7  37   1          1.12          2.12         0.06 o
  -6  38   1          1.46          1.55         0.05 o
   0  38   1          3.38          3.51         1.96 o
   2  38   1          3.02          4.89         0.15 o
  -1  39   1          1.93          5.97         2.60 o
   1  39   1          8.56         23.86         0.71 o
   3  39   1          2.69          3.70         0.11 o
   6  40   1          0.96          2.05         0.06 o
  -8  42   1          1.47          1.00         0.04 o
 -22   0   2          3.24          2.12         0.06 o
 -20   0   2          6.03         10.51         0.68 o
 -18   0   2         14.09         26.57         1.26 o
 -16   0   2          4.85          6.30         0.49 o
 -14   0   2         24.37         71.38         3.54 o
 -12   0   2        263.68        273.28         5.79 o
 -10   0   2        259.21        328.63        62.61 o
  -8   0   2         16.24         16.24         1.24 o
  -6   0   2         37.01         70.69         1.50 o
  -4   0   2         45.73         81.33        51.91 o
  -2   0   2        149.10        240.67       136.56 o
  12   0   2          2.04          1.42         0.05 o
  14   0   2          1.79          4.46         4.48 o
  18   0   2          0.93          2.62         3.34 o
 -23   1   2          0.32          0.96         0.02 o
 -19   1   2          1.77          3.22         0.36 o
 -17   1   2          1.03          1.79         0.27 o
 -15   1   2         46.92         69.85         4.93 o
 -13   1   2          0.39          7.09         0.30 o
 -11   1   2        366.98        445.83        36.80 o
  -9   1   2         96.67        146.48        19.35 o
  -7   1   2         93.07         93.31         8.72 o
  -5   1   2         29.17         25.59         1.69 o
  -3   1   2        889.65       1024.28       211.20 o
  13   1   2          2.95          4.82         5.36 o
  17   1   2         18.69          3.33         2.54 o
  19   1   2          5.24          4.77         3.17 o
 -22   2   2          6.10          0.16         0.79 o
 -20   2   2          1.05          1.33         0.28 o
 -18   2   2         36.62         60.53         7.05 o
 -16   2   2         18.26         18.31         0.60 o
 -14   2   2         70.26         54.44         7.34 o
 -12   2   2          0.00          3.43         0.74 o
 -10   2   2          0.11         11.68        17.89 o
  -8   2   2          5.38         13.09         0.49 o
  -6   2   2        842.25        854.11        52.70 o
  -4   2   2        253.41        473.56        75.49 o
  -2   2   2         35.12         20.39         2.52 o
  12   2   2         20.17         12.21        19.67 o
  14   2   2          0.09          0.14         0.00 o
  16   2   2          0.75          0.75         0.02 o
  18   2   2          8.82         13.94         1.83 o
 -23   3   2          1.52          1.01         0.04 o
 -19   3   2          2.45          4.31         0.41 o
 -17   3   2          7.39          3.91         1.99 o
 -15   3   2          0.41          5.58         1.02 o
 -13   3   2          4.67          4.42         1.46 o
 -11   3   2        114.62        128.54        31.04 o
  -9   3   2         58.30         82.60        13.09 o
  -7   3   2          4.06          8.01         0.79 o
  -5   3   2        353.41        544.54        30.24 o
  -3   3   2        202.63        465.08        65.90 o
  13   3   2         74.55         94.35         5.57 o
  15   3   2          3.67          2.81         0.08 o
  17   3   2          1.34          1.59         1.40 o
  19   3   2          2.27          1.09         1.22 o
 -24   4   2          2.24          1.18         0.04 o
 -20   4   2          6.32          5.48         4.51 o
 -18   4   2          2.35          5.47         0.78 o
 -16   4   2         21.76         16.36         5.56 o
 -14   4   2         15.27         14.43         6.51 o
 -12   4   2         25.07         44.87        10.14 o
 -10   4   2         10.51         20.66         0.44 o
  -8   4   2        161.65        196.71        10.23 o
  -6   4   2         22.56         23.82         6.98 o
  -4   4   2         12.59         10.14         0.94 o
  -2   4   2        211.49        435.81        76.86 o
  12   4   2          0.58          0.59         0.01 o
  14   4   2          8.10         15.73         0.69 o
  16   4   2         14.83          4.34         3.56 o
 -19   5   2          0.10          1.45         0.51 o
 -17   5   2          7.34          6.40         3.04 o
 -15   5   2         18.54         19.41         4.40 o
 -13   5   2         67.84         75.46         7.84 o
 -11   5   2         68.00         89.67        10.45 o
  -9   5   2        229.45        204.12        31.23 o
  -7   5   2         50.45        152.94         8.45 o
  -5   5   2        428.75        682.38        62.55 o
  -3   5   2          6.58         51.92         9.40 o
  -1   5   2          9.08          5.17         0.15 o
  11   5   2         32.04          3.87        72.16 o
  13   5   2          5.69          7.96         3.37 o
  15   5   2          1.72          7.56         2.81 o
  17   5   2          1.63          0.59         0.75 o
 -24   6   2          2.00          2.24         0.07 o
 -20   6   2          0.14          4.12         0.47 o
 -18   6   2          4.05          4.11         1.50 o
 -16   6   2          1.62          3.88         0.38 o
 -14   6   2          0.02         13.45         1.92 o
 -12   6   2          0.01          4.91         2.58 o
 -10   6   2         10.63         48.58        10.30 o
  -8   6   2         82.01         90.48         7.44 o
  -6   6   2          0.82          9.38         4.37 o
  -4   6   2        165.06        322.12        51.82 o
  -2   6   2         73.58         62.66        30.83 o
  12   6   2          0.05          4.63         1.15 o
  14   6   2          1.82          4.98         1.60 o
  16   6   2          1.86          2.77         1.59 o
  18   6   2          1.70          4.03         0.12 o
  20   6   2          3.84          5.01         0.15 o
 -21   7   2          1.35          2.19         0.07 o
 -19   7   2          8.15         15.47         0.91 o
 -17   7   2         16.84         31.51         5.81 o
 -15   7   2          0.55          3.16         0.82 o
 -13   7   2         30.51         42.18         4.94 o
 -11   7   2         42.45         40.59         9.78 o
  -9   7   2         53.83         82.96        12.13 o
  -7   7   2        312.10        333.61        37.57 o
  -5   7   2        160.47        207.49        21.39 o
  -3   7   2        304.35        575.09        23.14 o
  -1   7   2          0.18         10.17         1.80 o
  11   7   2         15.57          6.62         9.17 o
  13   7   2          2.09          2.55         0.08 o
  15   7   2          0.00          0.11         1.38 o
  17   7   2          1.38          0.76         0.77 o
 -20   8   2          2.28          5.04         0.96 o
 -18   8   2          1.01          2.37         0.13 o
 -16   8   2          0.00          1.39         0.66 o
 -14   8   2         49.68         66.84        17.16 o
 -12   8   2          6.32          9.91         3.95 o
 -10   8   2         64.02         64.22         6.69 o
  -8   8   2        165.67        314.01        37.14 o
  -6   8   2          2.13          8.14         1.00 o
  -4   8   2          3.60         14.55         2.31 o
  -2   8   2         73.04        158.29        54.45 o
  12   8   2          2.44          2.80         0.44 o
  14   8   2          0.88          0.63         0.02 o
  16   8   2          1.95          4.36         0.51 o
  18   8   2          0.07          0.08         0.00 o
 -19   9   2          0.50          2.88         0.47 o
 -17   9   2          5.24          7.15         2.44 o
 -15   9   2         19.85         39.62         3.72 o
 -13   9   2          0.41          3.96         3.92 o
 -11   9   2          4.22         10.16         3.40 o
  -9   9   2         32.16         41.79         8.43 o
  -7   9   2        156.52        182.87        30.21 o
  -5   9   2         12.44         12.30         1.10 o
  -3   9   2         19.81         26.92         5.81 o
  -1   9   2        475.90         52.90       298.72 o
  11   9   2         51.90         22.88        21.64 o
  15   9   2         10.05         26.38         5.65 o
  17   9   2          4.02          3.65         1.68 o
 -22  10   2          1.28          1.28         0.04 o
 -18  10   2          8.95         33.65         6.53 o
 -16  10   2          2.17          2.18         1.02 o
 -14  10   2         57.16         80.70        13.36 o
 -12  10   2        124.68        102.80        25.82 o
 -10  10   2        163.21        193.78        25.98 o
  -8  10   2         47.64         75.73        13.94 o
  -6  10   2         44.95         67.29        10.60 o
  -4  10   2         32.30         82.85         6.66 o
  -2  10   2         34.45         88.26        29.65 o
  14  10   2         20.50          9.75         6.03 o
  16  10   2          3.84          9.93         0.50 o
  20  10   2          2.45          4.50         1.24 o
 -19  11   2          6.92          6.61         1.56 o
 -17  11   2          4.11          9.45         3.94 o
 -15  11   2          9.73         11.88         2.25 o
 -13  11   2         59.63         66.63        12.92 o
 -11  11   2         65.92         59.93        13.44 o
  -9  11   2          9.13          6.19         0.83 o
  -7  11   2          4.51         32.03         4.62 o
  -5  11   2        357.27        521.16        72.82 o
  -3  11   2          0.03          9.48         4.70 o
  -1  11   2         13.30         31.06        13.45 o
  11  11   2          4.95          2.65         3.97 o
  13  11   2          7.63          3.28         1.97 o
  15  11   2          0.96          3.63         0.11 o
  17  11   2          1.73          1.41         2.03 o
  21  11   2          1.85          5.77         0.18 o
 -24  12   2          1.14          0.44         0.01 o
 -20  12   2          4.67          2.85         0.72 o
 -18  12   2          0.38          1.03         1.15 o
 -16  12   2          7.09         11.92         1.93 o
 -14  12   2          2.93          6.15         0.53 o
 -12  12   2         54.02         62.30        10.78 o
 -10  12   2        280.00        226.00        31.07 o
  -8  12   2         41.32         86.36        11.71 o
  -6  12   2        178.30        326.58        32.75 o
  -4  12   2         56.04         61.20         9.26 o
  -2  12   2        120.73         92.85        52.13 o
  10  12   2          5.20          6.31         0.19 o
  12  12   2         12.08          4.53         1.93 o
  14  12   2          3.45          1.82         0.40 o
  16  12   2          0.76          0.75         0.02 o
 -23  13   2          2.88          2.26         0.07 o
 -21  13   2          1.12          0.37         0.01 o
 -19  13   2          5.60          1.96         1.10 o
 -17  13   2          0.76          1.72         0.33 o
 -15  13   2          7.08          8.41         1.96 o
 -13  13   2         22.68         26.58         6.97 o
 -11  13   2          7.74         21.98         8.12 o
  -9  13   2         33.05         53.00        11.48 o
  -7  13   2         36.62         44.63         5.13 o
  -5  13   2        145.66        232.30        32.93 o
  -3  13   2         57.76         98.95        23.04 o
  -1  13   2        140.72        132.30        59.40 o
  11  13   2          1.88          2.53         2.67 o
  13  13   2         26.14          5.12         3.92 o
  15  13   2          0.81          6.54         0.20 o
  17  13   2          2.19          4.57         1.80 o
  19  13   2          3.23          3.31         0.09 o
 -20  14   2          0.15          0.08         0.00 o
 -18  14   2          0.91          4.18         0.73 o
 -16  14   2         18.98         28.62         9.16 o
 -14  14   2          0.74          3.25         0.26 o
 -12  14   2          1.47          3.59         0.70 o
 -10  14   2         10.57          8.49         0.59 o
  -8  14   2        189.68        175.50        18.92 o
  -6  14   2        102.69         82.64        12.84 o
  -4  14   2        185.51        334.47        50.61 o
  -2  14   2          9.07          4.25         0.96 o
  14  14   2         20.50          7.13         6.17 o
  16  14   2          7.73         12.52         9.49 o
 -17  15   2          0.04          1.62         0.47 o
 -15  15   2         23.12         14.63         4.39 o
 -13  15   2         11.67          8.79         1.37 o
 -11  15   2          6.31          4.59         0.45 o
  -9  15   2         28.35         34.58         4.88 o
  -7  15   2         77.20        112.95        14.46 o
  -5  15   2         35.94         35.24         2.57 o
  -3  15   2        221.62        261.24       174.56 o
  -1  15   2         14.68         13.83         7.25 o
   9  15   2         22.51         27.09         0.81 o
  11  15   2         37.99          4.83         5.57 o
  13  15   2          0.81          0.75         0.02 o
  15  15   2         15.93          9.83        10.97 o
  17  15   2          1.23          2.12         0.06 o
 -20  16   2          0.97          0.10         0.97 o
 -18  16   2         30.35         11.04         2.70 o
 -16  16   2          0.49          0.64         0.50 o
 -14  16   2          0.27          1.13         0.15 o
 -12  16   2         19.79         11.29         2.74 o
 -10  16   2          3.04         13.71         2.38 o
  -8  16   2         79.99        120.88        19.56 o
  -6  16   2         82.58        127.63        18.33 o
  -4  16   2         19.00         26.89         5.39 o
  -2  16   2        159.08        129.88        54.77 o
   0  16   2         50.03         30.39         0.91 o
  10  16   2         29.27          8.45        18.35 o
  12  16   2          0.83          1.98         0.62 o
  14  16   2          5.91          6.41         1.60 o
  16  16   2          6.16          2.17         2.83 o
 -17  17   2          4.70          5.15         1.16 o
 -15  17   2          2.33          3.80         1.06 o
 -13  17   2         14.26          8.59         2.08 o
 -11  17   2         10.70         14.02         2.11 o
  -9  17   2         44.77         48.39         4.31 o
  -7  17   2        150.99        194.05        26.29 o
  -5  17   2        138.32        179.47        31.85 o
  -3  17   2         51.00         70.34        60.38 o
  -1  17   2         26.51         27.75        11.55 o
   9  17   2          6.84          3.90         0.12 o
  11  17   2         52.18         16.86        17.10 o
  13  17   2          9.14          1.08         3.46 o
  15  17   2          2.12          2.42         0.07 o
 -20  18   2          4.09          2.61         0.48 o
 -18  18   2         21.24          9.25         0.87 o
 -16  18   2          7.42         10.11         3.29 o
 -14  18   2          2.41          8.70         1.33 o
 -12  18   2          6.78          7.80         2.75 o
 -10  18   2          0.73          6.17         0.50 o
  -8  18   2          0.54          5.19         3.60 o
  -6  18   2         22.71         12.60         1.46 o
  -4  18   2         40.87        132.97        14.44 o
  -2  18   2         54.90         21.69        11.58 o
   0  18   2          4.40         14.39         2.11 o
   8  18   2         69.65         56.08         1.69 o
  10  18   2         17.65          3.23         2.97 o
  14  18   2          1.83          1.36         0.04 o
 -19  19   2          2.20          1.78         0.35 o
 -15  19   2          0.32          2.55         1.35 o
 -13  19   2          2.29          4.52         0.41 o
 -11  19   2          0.79          4.46         2.26 o
  -9  19   2         15.03         15.00         1.60 o
  -7  19   2          9.60         10.89         1.70 o
  -5  19   2        178.34        263.87        63.56 o
  -3  19   2         17.50         16.96         7.71 o
  -1  19   2          4.27          6.92         4.58 o
   9  19   2          1.77         28.63        21.07 o
  11  19   2          1.58          4.55         0.14 o
  13  19   2          8.64          5.77         1.49 o
 -16  20   2          2.27          1.47         0.57 o
 -14  20   2          5.53          6.21         0.77 o
 -12  20   2          0.94          2.80         3.55 o
 -10  20   2          1.88          3.98         2.62 o
  -8  20   2          0.07          7.19         2.84 o
  -6  20   2         14.43         31.15         5.78 o
  -4  20   2          5.57          6.46         4.60 o
  -2  20   2          0.03         12.37         4.17 o
   0  20   2         26.86         27.92        10.01 o
  10  20   2          8.02         13.11         0.40 o
 -21  21   2          1.00          1.22         0.04 o
 -17  21   2          2.45          0.88         0.86 o
 -15  21   2          1.16          1.37         0.41 o
 -13  21   2         19.29         20.21         2.71 o
 -11  21   2         11.72          8.57         1.65 o
  -9  21   2          0.81          8.34         0.37 o
  -7  21   2          0.02          4.26         1.79 o
  -5  21   2         37.67         56.88        12.57 o
  -3  21   2         48.25         22.91         8.53 o
  -1  21   2          5.29          3.89         1.50 o
   9  21   2          2.96          3.59         1.16 o
  11  21   2          5.71          3.68         3.21 o
  13  21   2          0.48          1.10         0.04 o
 -14  22   2          0.01          2.50         0.95 o
 -12  22   2         42.09         38.90         5.23 o
 -10  22   2          1.62          3.58         0.48 o
  -8  22   2          0.02          2.27         3.78 o
  -6  22   2         18.94         38.48        11.99 o
  -4  22   2         29.34         59.59        18.66 o
  -2  22   2          0.33          2.00         0.44 o
   0  22   2         11.34         19.17         4.72 o
   8  22   2         17.93         28.57         0.85 o
  12  22   2         17.09          7.24         5.08 o
 -15  23   2          1.22          0.61         0.02 o
 -13  23   2          1.59          1.53         0.13 o
 -11  23   2          0.30          1.06         0.30 o
  -9  23   2         11.04         10.55         0.46 o
  -7  23   2         20.54         18.50         2.40 o
  -5  23   2          7.06         18.95         4.66 o
  -3  23   2          3.56         13.15         4.13 o
  -1  23   2         26.91         15.10         6.79 o
   7  23   2          4.16          2.20         0.07 o
   9  23   2          9.85          6.23         0.19 o
  11  23   2          3.31          2.67         2.75 o
 -22  24   2          2.74          2.11         0.06 o
 -12  24   2          2.52          2.27         0.59 o
 -10  24   2          5.98          7.63         1.67 o
  -8  24   2          2.90          3.79         0.65 o
  -6  24   2         11.51         17.15         2.65 o
  -4  24   2         48.82        134.67        38.30 o
  -2  24   2         18.16         21.40         8.82 o
   0  24   2          1.60          3.02         0.85 o
  10  24   2          5.75          2.97         0.09 o
  12  24   2          4.71          5.24         0.15 o
 -13  25   2          4.00          2.38         0.17 o
 -11  25   2          2.39          1.52         0.23 o
  -9  25   2          2.88          3.78         0.93 o
  -7  25   2         20.32         23.58         3.19 o
  -5  25   2          0.95          3.95         0.30 o
  -3  25   2         51.83         25.50        14.12 o
  -1  25   2          1.51          7.36         3.57 o
   1  25   2          0.45          1.28         0.04 o
   7  25   2          3.86          2.82         0.08 o
 -18  26   2          0.87          0.20         0.01 o
 -12  26   2          4.21          2.61         0.34 o
 -10  26   2          9.91         11.62         1.20 o
  -8  26   2          4.27          7.25         0.67 o
  -6  26   2          3.81          6.26         1.36 o
  -4  26   2          0.84          1.56         0.97 o
  -2  26   2          4.05          1.98         1.64 o
   0  26   2         24.07         17.30         6.88 o
  12  26   2          3.81          7.94         0.23 o
 -17  27   2          9.07          5.74         0.88 o
 -11  27   2          0.54          0.60         0.25 o
  -9  27   2          4.27          1.99         0.34 o
  -7  27   2         10.00         13.60         2.96 o
  -5  27   2         17.31         21.54         5.02 o
  -3  27   2          2.48          2.09         0.22 o
  -1  27   2          3.01          6.25         3.88 o
   7  27   2          6.70          6.38         0.19 o
   9  27   2          2.45          2.33         0.07 o
 -16  28   2          9.83          3.30         0.67 o
 -14  28   2          0.65          0.49         0.01 o
 -12  28   2          4.55          1.59         0.98 o
 -10  28   2          0.81          1.58         0.05 o
  -8  28   2          1.34          4.92         0.48 o
  -6  28   2          0.07          1.76         0.81 o
  -4  28   2          1.56          3.10         0.53 o
  -2  28   2          7.89         11.38         8.32 o
   0  28   2          0.66          1.99         1.51 o
  10  28   2          1.31          6.04         0.18 o
 -13  29   2          1.54          1.39         0.05 o
 -11  29   2          0.79          2.45         0.30 o
  -9  29   2         40.80         35.19        12.64 o
  -7  29   2          4.42          4.39         0.47 o
  -5  29   2          2.09          2.34         0.25 o
  -3  29   2         12.97          7.80         2.02 o
   1  29   2          2.47          2.67         0.08 o
  11  29   2          8.32          5.88         0.18 o
 -16  30   2          4.64          1.51         0.05 o
 -14  30   2          0.78          2.26         0.07 o
  -8  30   2          7.39          6.93         1.05 o
  -6  30   2          0.64          0.99         1.44 o
  -4  30   2          0.00          1.29         1.49 o
  -2  30   2          2.29          2.61         2.16 o
   0  30   2          1.07          1.76         0.97 o
 -11  31   2          0.62          0.53         0.01 o
  -9  31   2          9.44          7.07         2.15 o
  -5  31   2         12.76         17.14         6.91 o
  -1  31   2         14.17         16.78         0.36 o
   7  31   2          3.63         11.43         0.34 o
 -12  32   2          1.29          2.77         0.08 o
 -10  32   2          4.85          2.67         0.45 o
  -8  32   2          0.45          2.05         0.79 o
  -6  32   2         10.63         12.07         1.92 o
   0  32   2          3.98          6.25         0.19 o
   6  32   2          1.75          1.12         0.04 o
  10  32   2          0.22          2.36         0.07 o
 -11  33   2          7.68          2.37         0.29 o
  -7  33   2          3.77          6.86         1.33 o
  -5  33   2          1.41          1.38         0.05 o
  -3  33   2          1.69          4.33         0.13 o
  -1  33   2          2.21          4.91         0.15 o
 -14  34   2          3.86          2.73         0.28 o
  -8  34   2          3.33          0.34         0.01 o
  -6  34   2          5.18          6.15         2.02 o
  -4  34   2          4.68          8.13         2.74 o
  -2  34   2          1.09          4.53         0.14 o
   0  34   2          3.66          4.67         0.14 o
   6  34   2          4.23          4.41         0.13 o
 -11  35   2          1.32          2.29         0.07 o
  -7  35   2          0.14          0.64         0.82 o
  -1  35   2          0.76          3.86         0.12 o
  -6  36   2          2.22          5.66         1.52 o
   0  36   2          1.77         10.96         0.33 o
   6  36   2          1.73          6.25         0.19 o
  -5  37   2          2.02          4.87         0.46 o
   7  37   2          3.11          7.62         0.23 o
  -9  39   2          1.67          1.63         0.05 o
 -20   0   3          2.74          3.11         0.09 o
 -18   0   3          0.65          1.09         0.27 o
 -16   0   3         11.43         19.02         2.96 o
 -14   0   3          1.70          4.33         1.06 o
 -12   0   3         16.63         47.81         1.46 o
 -10   0   3         78.84         62.03         5.49 o
  -8   0   3         73.00        117.54         2.49 o
  -6   0   3         12.59         13.26         0.28 o
  -4   0   3          8.31          8.17         0.25 o
 -19   1   3          2.75          2.44         0.17 o
 -17   1   3          1.38          3.99         0.26 o
 -15   1   3          0.96          9.48         0.43 o
 -13   1   3         16.45         26.16         3.46 o
 -11   1   3          1.43          2.44         0.33 o
  -9   1   3        186.31        263.97        12.93 o
  -7   1   3         16.53         23.55         5.86 o
  -5   1   3         25.42         27.31         6.28 o
  -3   1   3          6.30          4.53         0.70 o
 -20   2   3          8.21          4.36         0.85 o
 -18   2   3          1.78          3.23         0.31 o
 -16   2   3         31.26         41.14         2.30 o
 -14   2   3         13.04          8.32         1.93 o
 -12   2   3         65.37         53.20         2.19 o
 -10   2   3          2.68          1.49         0.37 o
  -8   2   3          3.75          4.74         1.54 o
  -6   2   3         14.04         15.90         2.03 o
  -4   2   3        198.01        224.90       105.23 o
 -19   3   3          0.37          2.56         0.08 o
 -17   3   3          1.94          5.31         1.27 o
 -15   3   3          3.66          4.03         1.88 o
 -13   3   3          2.34          2.10         0.31 o
 -11   3   3          4.01          4.88         0.81 o
  -9   3   3         44.12         37.16         4.63 o
  -7   3   3         39.19         31.21         7.44 o
  -5   3   3          5.16          7.84         2.27 o
  -3   3   3         43.10         55.03        22.88 o
 -22   4   3          3.73          2.17         0.07 o
 -18   4   3          3.33          4.24         1.00 o
 -16   4   3          1.25          1.90         1.11 o
 -14   4   3         13.71         12.51         3.02 o
 -12   4   3          6.33          7.01         0.97 o
 -10   4   3          4.74          6.99         0.67 o
  -8   4   3          7.50         11.82         4.52 o
  -6   4   3         52.24         37.90         6.47 o
  -4   4   3         18.10         19.45         6.14 o
  -2   4   3          1.32          3.73         0.12 o
 -21   5   3          2.72          0.83         0.49 o
 -19   5   3          0.89          1.96         0.06 o
 -17   5   3          0.73          2.57         1.05 o
 -15   5   3         10.38          7.95         1.71 o
 -13   5   3          9.12          8.64         0.97 o
 -11   5   3         43.91         45.86         1.56 o
  -9   5   3         11.91         16.53         1.61 o
  -7   5   3         69.35         67.53         5.20 o
  -5   5   3         13.38         51.83         7.75 o
  -3   5   3        164.59        124.36        93.14 o
 -22   6   3          2.23          0.15         0.00 o
 -18   6   3          0.25          1.09         1.22 o
 -16   6   3          3.33          3.67         1.66 o
 -14   6   3          1.07          2.76         0.21 o
 -12   6   3          0.01          2.16         0.28 o
 -10   6   3          0.00          3.56         1.43 o
  -8   6   3          2.39         21.15         6.60 o
  -6   6   3         29.59         30.24         3.79 o
  -4   6   3          0.23         21.41         4.46 o
  -2   6   3         43.08         12.08         7.25 o
 -17   7   3          6.54         10.40         1.62 o
 -15   7   3          9.50         18.19         1.70 o
 -13   7   3          1.57          2.64         0.35 o
 -11   7   3          7.69          8.26         1.40 o
  -9   7   3         49.03         35.86         5.62 o
  -7   7   3         17.38         18.95         2.18 o
  -5   7   3         77.93        115.95        22.27 o
  -3   7   3         38.88         18.72         8.31 o
 -16   8   3          0.63          2.43         1.44 o
 -14   8   3          0.85          3.75         0.73 o
 -12   8   3         18.95         24.84         3.85 o
 -10   8   3          2.25          4.87         0.68 o
  -8   8   3         18.08         24.94         0.67 o
  -6   8   3          5.71         18.20         2.18 o
  -4   8   3          6.05         18.74         3.90 o
  -2   8   3          2.02          5.43         0.12 o
 -21   9   3          1.47          1.86         0.06 o
 -17   9   3          0.09          0.99         0.63 o
 -15   9   3          6.73          7.85         1.17 o
 -13   9   3         15.57         22.50         3.29 o
 -11   9   3          4.39          5.76         0.68 o
  -9   9   3          5.57          5.21         1.23 o
  -7   9   3          3.12          5.73         2.05 o
  -5   9   3         21.06         26.26         8.20 o
  -3   9   3         31.30         11.89         5.15 o
 -20  10   3          2.25          1.89         0.05 o
 -18  10   3          0.48          3.25         0.09 o
 -16  10   3          6.66         17.74         0.66 o
 -14  10   3          2.02          1.86         0.33 o
 -12  10   3         23.58         21.72         3.28 o
 -10  10   3        103.53         75.76         9.99 o
  -8  10   3         85.27        125.57        11.41 o
  -6  10   3          2.49          5.89         0.59 o
  -4  10   3         12.46          8.59         1.69 o
  -2  10   3          4.00          3.02         1.69 o
  16  10   3          4.32          2.97         0.09 o
 -17  11   3          7.53          0.98         0.83 o
 -15  11   3          3.50          4.71         0.67 o
 -13  11   3          7.76          7.65         0.70 o
 -11  11   3         33.74         36.76         3.50 o
  -9  11   3         37.37         38.05         5.67 o
  -7  11   3          5.36          2.99         1.78 o
  -5  11   3          1.18         16.47        13.03 o
  -3  11   3        115.05         77.34        38.08 o
 -18  12   3          8.28          6.43         0.32 o
 -16  12   3          0.04          0.71         1.01 o
 -14  12   3          2.73          4.76         1.57 o
 -12  12   3          1.25          4.22         0.60 o
 -10  12   3         14.72         18.07         1.12 o
  -8  12   3        128.36        120.51        13.28 o
  -6  12   3          2.59          2.56         0.38 o
  -4  12   3         48.12         62.08        19.58 o
  -2  12   3         16.82         10.09         4.97 o
 -21  13   3          2.39          1.49         0.05 o
 -19  13   3          0.91          1.62         0.30 o
 -17  13   3          5.30          3.88         0.51 o
 -15  13   3          2.27          2.95         0.34 o
 -13  13   3          4.53          4.88         0.91 o
 -11  13   3         17.37         22.05         1.83 o
  -9  13   3          4.85         11.58         1.60 o
  -7  13   3          5.21         14.62         0.82 o
  -5  13   3         15.31         25.28         1.64 o
  -3  13   3         35.99         13.13        11.73 o
 -20  14   3          1.32          1.45         0.05 o
 -16  14   3          0.72          2.13         0.80 o
 -14  14   3         15.24         19.12         4.07 o
 -12  14   3          1.01          2.19         0.35 o
 -10  14   3          3.66          2.04         0.13 o
  -8  14   3          5.67          4.91         0.44 o
  -6  14   3         41.82         42.76         7.31 o
  -4  14   3         38.34         36.66        18.61 o
  -2  14   3         76.76         10.32        16.01 o
 -19  15   3          0.94          1.21         0.04 o
 -15  15   3          0.00          1.49         0.80 o
 -13  15   3         10.37          7.28         0.71 o
 -11  15   3          4.56          2.98         0.61 o
  -9  15   3         11.60          7.10         0.53 o
  -7  15   3         13.02         17.50         5.44 o
  -5  15   3         44.66         59.16         5.18 o
  -3  15   3          4.49          3.37         1.07 o
  -1  15   3         24.90          7.79         0.23 o
  17  15   3          3.08          5.54         0.16 o
 -20  16   3          0.66          1.85         0.06 o
 -16  16   3         19.02          7.82         2.01 o
 -14  16   3          2.21          1.11         0.97 o
 -12  16   3          3.23          1.37         1.33 o
 -10  16   3         10.72          4.77         0.54 o
  -8  16   3          1.12          2.08         1.53 o
  -6  16   3         26.65         47.30         9.51 o
  -4  16   3         22.61         15.37         6.20 o
  -2  16   3         16.37          5.24         2.44 o
 -23  17   3          2.55          4.53         0.14 o
 -15  17   3          1.23          2.21         0.18 o
 -13  17   3          1.16          1.30         0.31 o
 -11  17   3          8.54          8.41         1.01 o
  -9  17   3          2.23          3.77         0.76 o
  -7  17   3          8.54          8.45         0.71 o
  -5  17   3         93.22         77.89        25.65 o
  -3  17   3         72.41         28.17        11.09 o
  -1  17   3          8.46          6.02         1.16 o
 -18  18   3          3.55          1.63         0.73 o
 -16  18   3         18.40          9.31         1.56 o
 -14  18   3          6.86          5.26         0.83 o
 -12  18   3          2.44          3.42         0.76 o
 -10  18   3          6.84          6.94         0.83 o
  -8  18   3          0.07          3.89         2.34 o
  -6  18   3          1.33          1.23         0.24 o
  -4  18   3          8.41          6.40         0.76 o
  -2  18   3         14.70          5.94         2.64 o
 -17  19   3          2.04          2.28         0.37 o
 -11  19   3          1.65          2.29         0.49 o
  -9  19   3          2.86          9.98         0.80 o
  -7  19   3          1.78          4.14         0.39 o
  -5  19   3          3.75          5.45         2.61 o
  -3  19   3         58.47         20.59        30.91 o
  -1  19   3          4.77         11.21         2.79 o
 -14  20   3          2.88          2.40         0.42 o
 -12  20   3          3.29          6.42         0.90 o
 -10  20   3          0.44          0.87         0.11 o
  -8  20   3          3.69          1.57         0.77 o
  -6  20   3          3.36          2.94         1.12 o
  -4  20   3          4.47          4.96         1.01 o
  -2  20   3          9.17          5.03         1.51 o
 -17  21   3          0.79          0.12         0.31 o
 -11  21   3          9.93         10.75         2.48 o
  -9  21   3          7.64          4.31         1.23 o
  -7  21   3          0.09          1.31         0.66 o
  -5  21   3          2.63          0.85         0.77 o
  -3  21   3          8.27          4.47         1.71 o
  -1  21   3         20.87          4.05         1.86 o
 -10  22   3         17.99         23.60         3.11 o
  -8  22   3          1.44          1.01         0.35 o
  -6  22   3          0.54          6.59         0.82 o
  -4  22   3          5.56          4.98         2.23 o
  -2  22   3          9.43          4.75         2.75 o
 -15  23   3          1.15          2.32         0.07 o
  -9  23   3          0.25          2.67         0.23 o
  -7  23   3          2.71          3.50         1.10 o
  -5  23   3          5.96          6.22         4.11 o
  -3  23   3          2.29          4.32         4.00 o
  -1  23   3          2.91          6.93         0.68 o
 -20  24   3          3.64          2.32         0.07 o
 -14  24   3          0.07          2.00         0.06 o
  -8  24   3          7.10          4.81         0.65 o
  -6  24   3          1.60          2.04         0.70 o
  -4  24   3          1.99          0.84         0.02 o
  -2  24   3         15.54         12.67        12.04 o
   0  24   3          1.40          0.60         0.02 o
 -15  25   3          2.29          2.74         1.13 o
 -13  25   3          1.19          1.55         0.03 o
 -11  25   3          2.45          3.35         0.11 o
  -7  25   3          1.14          2.53         0.90 o
  -5  25   3          5.07          4.97         3.58 o
  -3  25   3          2.11          1.36         0.04 o
  -1  25   3         18.64          3.90         1.27 o
 -16  26   3          0.29          0.65         0.99 o
 -10  26   3          1.43          2.44         0.49 o
  -8  26   3          5.13          4.28         1.78 o
  -6  26   3          3.79          1.40         2.36 o
 -15  27   3          6.43          7.05         1.89 o
  -9  27   3          1.86          0.99         1.29 o
  -7  27   3          3.97          2.75         0.08 o
  -5  27   3          5.08          3.91         1.80 o
  -3  27   3          5.55          3.34         0.11 o
  -1  27   3          0.91          5.91         0.18 o
 -14  28   3          6.03          3.55         0.30 o
 -10  28   3          3.94          1.94         0.79 o
  -8  28   3          0.61          4.41         0.13 o
  -6  28   3          1.53          6.81         0.20 o
 -13  29   3          2.06          2.22         0.07 o
 -11  29   3          1.25          3.39         1.04 o
  -9  29   3          1.09          3.40         0.11 o
  -7  29   3         16.09          9.33         8.10 o
  -5  29   3          4.90          1.62         0.05 o
  -3  29   3          2.03          3.37         0.11 o
  -1  29   3          4.79          3.10         0.09 o
 -14  30   3          4.18          1.75         1.11 o
 -10  30   3          0.78          1.08         0.18 o
  -6  30   3          2.42          5.68         3.46 o
  -9  31   3          1.17          3.41         0.11 o
  -3  31   3          4.75          7.48         0.22 o
 -14  32   3          1.73          1.02         0.04 o
  -8  32   3          4.96          2.15         0.44 o
  -6  32   3          0.58          1.59         0.05 o
  -4  32   3          4.76          2.89         0.08 o
 -12  34   3          3.02          1.64         0.78 o
  -4  34   3          3.40          1.85         0.06 o
  -2  36   3          1.25          1.40         0.05 o
 -14   0   4          6.06          6.81         0.36 o
 -12   0   4          1.12          5.86         4.20 o
 -10   0   4          9.71         11.09         5.93 o
  -8   0   4         10.18          2.89         1.87 o
  -6   0   4          5.70         20.23         7.28 o
  -4   0   4         14.77         14.53         0.43 o
 -19   1   4          0.90          2.38         0.07 o
 -11   1   4          2.78          5.08         1.49 o
  -9   1   4          3.14          0.97         0.35 o
  -7   1   4         49.78         30.62        18.75 o
  -5   1   4          2.51          1.79         0.19 o
 -18   2   4          4.40          4.85         0.14 o
 -14   2   4         13.21          9.91         0.72 o
 -12   2   4          4.23          5.20         0.86 o
 -10   2   4         29.74         22.83         1.53 o
  -8   2   4          2.42          2.84         0.08 o
  -6   2   4          0.73          1.20         0.40 o
  -4   2   4          5.71          2.83         4.15 o
 -11   3   4          3.52          1.10         0.50 o
  -9   3   4          0.49          0.71         0.02 o
  -7   3   4         12.17          8.58         2.06 o
  -5   3   4         15.79          5.71         2.79 o
 -12   4   4          4.31          2.35         0.37 o
 -10   4   4          0.26          1.96         0.79 o
  -8   4   4          0.05          1.90         0.68 o
  -6   4   4          2.10          2.03         1.37 o
  -4   4   4         13.99          1.94         0.99 o
 -19   5   4          2.84          1.28         0.04 o
 -13   5   4          6.04          4.37         0.45 o
 -11   5   4          1.93          1.96         0.42 o
  -9   5   4         12.13          6.12         0.81 o
  -7   5   4          0.90          1.04         0.17 o
  -5   5   4         10.81          9.11         1.72 o
  -3   5   4          1.40          0.97         0.02 o
 -14   6   4          1.12          2.33         0.07 o
 -12   6   4          0.47          1.08         0.20 o
 -10   6   4          0.23          0.06         0.29 o
  -6   6   4          0.11          3.94         3.03 o
  -4   6   4          6.56          4.81         0.61 o
 -15   7   4          1.91          2.87         0.16 o
 -13   7   4          3.18          2.21         0.37 o
 -11   7   4          3.04          4.37         0.47 o
  -9   7   4          1.68          3.62         0.11 o
  -7   7   4         21.42         13.41         3.92 o
  -5   7   4          1.51          1.42         1.21 o
  -3   7   4          5.99          2.07         0.83 o
 -10   8   4          3.39          5.99         1.64 o
  -8   8   4          0.95          1.76         0.05 o
  -6   8   4          2.02          1.78         0.06 o
 -13   9   4          3.38          2.73         1.13 o
 -11   9   4          6.99         12.76         0.56 o
  -9   9   4          8.41          7.32         1.13 o
  -7   9   4          2.85          1.93         0.06 o
  -5   9   4          0.18          3.25         1.25 o
  -3   9   4          0.83          1.66         0.05 o
 -18  10   4          1.21          2.23         1.01 o
 -16  10   4          0.48          2.48         0.07 o
 -14  10   4          1.87          2.45         1.65 o
 -10  10   4          5.31          6.18         1.58 o
  -8  10   4         44.56         39.52         3.74 o
  -6  10   4         15.74         21.01        10.60 o
  -4  10   4          0.00          3.46         0.81 o
 -13  11   4          1.19          2.58         0.08 o
 -11  11   4          2.99          4.26         0.22 o
  -9  11   4         12.22          7.56         2.09 o
  -7  11   4          9.42          2.41         3.26 o
  -5  11   4          1.54          6.47         0.20 o
  -3  11   4          0.03          0.61         1.24 o
 -16  12   4          6.75          3.29         1.46 o
 -10  12   4          0.80          1.43         0.15 o
  -8  12   4          1.47          3.03         0.27 o
  -6  12   4         28.84         15.23         4.14 o
  -2  12   4          5.21          1.17         0.04 o
 -17  13   4          0.47          2.69         0.90 o
 -15  13   4          3.10          1.88         0.56 o
  -9  13   4          5.54          4.76         2.29 o
  -7  13   4          2.70          3.67         3.93 o
  -5  13   4          0.05          4.97         4.93 o
  -3  13   4          3.95          2.21         3.15 o
 -16  14   4          0.33          2.99         0.09 o
 -12  14   4          5.18          4.14         2.05 o
  -8  14   4          2.43          1.64         0.95 o
  -6  14   4          1.08          0.90         0.02 o
  -4  14   4          5.38          2.76         1.15 o
  -2  14   4          8.74          2.51         0.07 o
 -11  15   4          2.38          1.50         0.84 o
  -9  15   4          1.76          2.65         0.08 o
  -7  15   4          6.79          3.05         0.40 o
  -5  15   4          2.79          1.58         1.99 o
  -3  15   4         21.49          4.81         2.37 o
 -16  16   4          1.81          1.62         0.91 o
 -14  16   4          6.85          3.62         0.43 o
 -12  16   4          3.20          2.55         0.08 o
 -10  16   4          3.78          5.09         3.08 o
  -6  16   4          1.48          0.73         0.02 o
  -4  16   4          5.41          2.37         1.98 o
  -2  16   4          3.43          1.43         0.05 o
 -11  17   4          0.71          1.38         0.05 o
  -9  17   4          1.88          1.50         0.05 o
  -5  17   4          0.75          1.18         0.04 o
  -3  17   4         31.48          4.72         7.91 o
 -16  18   4          1.95          2.76         1.19 o
 -14  18   4          8.11          4.84         1.35 o
 -12  18   4          2.93          2.59         0.86 o
 -10  18   4          1.35          3.17         0.09 o
  -8  18   4          4.30          2.88         0.08 o
  -4  18   4          1.53          3.70         0.11 o
 -16  20   4          0.45          1.72         0.05 o
  -9  21   4          3.18          5.78         0.13 o
  -8  22   4          3.37          4.98         0.94 o
  -3  23   4          1.34          4.50         0.14 o
 -18  24   4          2.29          3.13         0.09 o
  -6  24   4          2.85          5.03         0.15 o
 -13  25   4          1.19          2.19         0.07 o
  -7  25   4          1.55          7.79         0.23 o
  -6  26   4          1.42          2.13         0.06 o
 -13  27   4          2.43          1.45         0.23 o
 -12  28   4          2.62          4.05         0.12 o
  -5   1   5          8.49         18.95         4.09 o
  -8   2   5          8.52          6.83         0.30 o
  -9   3   5          2.22          4.18         0.13 o
  -5   7   5          5.39          3.07         2.35 o
  -9   9   5          2.19          2.92         0.08 o
  -7   9   5          5.69          5.94         1.07 o
  -8  10   5          0.83          5.49         0.16 o
  -6  10   5         12.41         10.42         3.01 o
  -7  11   5          3.27          6.00         0.56 o
 -14  12   5          2.82          4.44         0.13 o
  -4  12   5          4.74          6.42         0.19 o
 -12  18   5          1.97          3.04         0.09 o
                                                
