# Supplementary material for: Crystal structure of copper perchlorophthalo­cyanine analysed by 3D electron diffraction
Source: Acta Crystallogr B Struct Sci Cryst Eng Mater. 2021 Jul 29;77(Pt 4):662–75. doi: 10.1107/S2052520621006806 (PMC8337017; doi:10.1107/S2052520621006806)
Supplement: Supplementary file 5 [file b-77-00662-CuPcCl16_ED_anisoADPsup5.hkl]

#
# h,k,l, Fc-squared, Fo-squared, sigma(Fo-squared), status flag
#
data_CuPcCl16_ED_anisoADP
_shelx_title ' CuPcCl16_solutionC2/matoms_correct_6'
_shelx_refln_list_code          4
_shelx_F_calc_maximum       56.22
_exptl_crystal_F_000       380.69
_reflns_d_resolution_high  0.5893

loop_
 _space_group_symop_operation_xyz
 'x, y, z'
 '-x, y, -z'
 'x+1/2, y+1/2, z'
 '-x+1/2, y+1/2, -z'
 '-x, -y, -z'
 'x, -y, z'
 '-x+1/2, -y+1/2, -z'
 'x+1/2, -y+1/2, z'

_cell_length_a    17.6850
_cell_length_b    25.9180
_cell_length_c     3.8330
_cell_angle_alpha  90.000
_cell_angle_beta   95.050
_cell_angle_gamma  90.000

_shelx_F_squared_multiplier     1.000

loop_
 _refln_index_h
 _refln_index_k
 _refln_index_l
 _refln_F_squared_calc
 _refln_F_squared_meas
 _refln_F_squared_sigma
 _refln_observed_status
   2   0   0        181.85        364.96        10.95 o
   4   0   0        345.29        223.13        92.15 o
   6   0   0       1174.06        466.71       104.71 o
   8   0   0        125.55        155.86         4.37 o
  10   0   0          0.10        112.46         2.39 o
  12   0   0        146.95        152.55        14.58 o
  14   0   0         80.07         26.62         4.05 o
  16   0   0         42.79         38.86         0.82 o
  18   0   0         13.24         18.70         3.08 o
  20   0   0          1.42          6.33         0.13 o
  22   0   0          9.75         18.87         3.88 o
  24   0   0          2.00          1.48         1.42 o
   1   1   0        553.56        529.29        15.87 o
   3   1   0        421.21        181.63       100.73 o
   5   1   0        233.80        154.07        30.42 o
   7   1   0       2042.78        475.33        73.86 o
   9   1   0          2.01         43.64        31.62 o
  11   1   0         41.53         56.61         5.07 o
  13   1   0        227.77         83.40         9.22 o
  15   1   0        205.95         85.73        13.73 o
  17   1   0          5.25         14.99         0.23 o
  19   1   0         15.94         10.35         0.71 o
  21   1   0          1.32          2.23         0.25 o
  23   1   0          1.37          3.54         0.10 o
   0   2   0       1000.92          2.58       547.61 o
   2   2   0        878.66        685.83       110.97 o
   4   2   0          0.15         44.00        74.22 o
   6   2   0        220.82        103.23        72.65 o
   8   2   0        991.62        429.84        25.84 o
  10   2   0        431.85        109.08        26.79 o
  12   2   0          0.23         21.10        10.47 o
  14   2   0         65.98         38.74        23.95 o
  16   2   0          1.18         13.56         1.51 o
  18   2   0          5.48          8.89         0.41 o
  20   2   0          4.79          5.97         0.64 o
  22   2   0          6.68          2.95         0.06 o
   1   3   0        420.21        572.06        47.95 o
   3   3   0        110.01        437.96        36.53 o
   5   3   0         10.90         84.22         3.70 o
   7   3   0        251.85        180.91        48.53 o
   9   3   0       1596.22        598.87        29.07 o
  11   3   0          4.41         37.79        32.23 o
  13   3   0          7.96         13.24        17.80 o
  15   3   0         96.29         29.32         1.07 o
  17   3   0          2.72          8.90         1.61 o
  19   3   0          1.50          4.42         0.44 o
  21   3   0          5.06          3.83         0.89 o
  23   3   0          1.40          2.52         0.08 o
   0   4   0       1092.25       1090.52        72.69 o
   2   4   0        177.32        457.91        59.81 o
   4   4   0       1224.06        577.87        90.16 o
   6   4   0       1096.46        564.98        44.03 o
   8   4   0         77.81         97.76        16.69 o
  10   4   0         12.43         47.33         8.53 o
  12   4   0        189.08         73.17        14.99 o
  14   4   0          0.91          7.26         2.92 o
  16   4   0         10.39         23.13         6.95 o
  18   4   0          2.14          6.87         0.51 o
  20   4   0          7.00          6.77         1.58 o
  22   4   0          0.32          0.47         0.01 o
  24   4   0          0.75          3.76         0.68 o
   1   5   0        138.52        206.77        10.53 o
   3   5   0       2039.73        901.87       137.17 o
   5   5   0       1614.70        904.51       121.14 o
   7   5   0         94.50        192.33        24.67 o
   9   5   0        141.27        122.10         9.47 o
  11   5   0          1.55         90.13        17.74 o
  13   5   0         80.85         44.14         7.34 o
  15   5   0         46.41         32.72         4.06 o
  17   5   0         11.73         17.25         1.75 o
  19   5   0          0.69          4.43         0.78 o
  21   5   0          4.21          3.80         2.07 o
   0   6   0        526.82        328.03        36.88 o
   2   6   0         28.79        136.53         7.27 o
   4   6   0         10.14        109.03        15.64 o
   6   6   0        432.05        206.56        15.46 o
   8   6   0        115.43         62.26         7.64 o
  10   6   0         25.15         31.57         8.45 o
  12   6   0         26.26         36.25         3.85 o
  14   6   0          0.00         22.91         4.93 o
  16   6   0         13.92         20.77         2.67 o
  18   6   0          2.66          4.78         3.36 o
  20   6   0          3.40          4.87         1.15 o
  22   6   0          0.26          1.47         0.38 o
   1   7   0        230.02        372.48        13.96 o
   3   7   0       2455.18       1108.82       187.39 o
   5   7   0        810.92        566.96        27.75 o
   7   7   0       1020.00        405.69        44.45 o
   9   7   0        346.68        161.53        41.22 o
  11   7   0        100.65         69.15        17.04 o
  13   7   0          0.04         30.79         5.70 o
  15   7   0         13.17         17.07         3.10 o
  17   7   0         33.26         26.32         2.37 o
  19   7   0          2.61          4.92         0.31 o
  21   7   0          9.41          4.25         0.33 o
  23   7   0          0.08          1.24         0.69 o
   0   8   0       1748.60       1256.19        29.36 o
   2   8   0        378.20        537.66       210.31 o
   4   8   0       2713.95       1108.35       253.68 o
   6   8   0        544.78        247.25        95.79 o
   8   8   0         64.22        165.06        16.87 o
  10   8   0         12.56         38.38         8.65 o
  12   8   0        283.70        291.05        15.80 o
  14   8   0          8.32         27.80         3.82 o
  16   8   0          0.12          6.95         1.82 o
  18   8   0         19.60         23.78         2.42 o
  20   8   0          7.48         14.85         2.99 o
   1   9   0       2048.00        869.26       123.55 o
   3   9   0        145.64        215.32        36.52 o
   5   9   0        990.23        668.44       143.18 o
   7   9   0        209.72        315.74        48.09 o
   9   9   0         41.51         58.39        18.78 o
  11   9   0        365.80        314.53        23.95 o
  13   9   0         75.35         92.02        27.31 o
  15   9   0          0.33         10.57         1.16 o
  17   9   0          8.71         11.58         2.15 o
  19   9   0          4.55          4.98         0.49 o
  21   9   0          1.52          2.37         0.28 o
   0  10   0        965.67        880.05        66.35 o
   2  10   0          7.59        204.32         8.12 o
   4  10   0        361.79        315.24       157.10 o
   6  10   0         20.01        123.20        14.38 o
   8  10   0        109.91        103.97        23.56 o
  10  10   0         26.88         37.77         7.65 o
  12  10   0        121.66        109.66        19.57 o
  14  10   0          7.91         43.20        10.72 o
  16  10   0         37.74         24.83         4.50 o
  18  10   0         38.01         20.78         2.83 o
  20  10   0          2.11          2.40         0.67 o
  22  10   0          2.46          3.01         0.59 o
   1  11   0        372.93        293.36        51.93 o
   3  11   0         86.44        137.81        53.77 o
   5  11   0         19.34         88.85        28.27 o
   7  11   0         61.60         61.38         7.42 o
   9  11   0        282.53        257.91        25.17 o
  11  11   0         13.06         72.10         8.93 o
  13  11   0          0.04         53.51        13.69 o
  15  11   0          5.64         20.04         1.76 o
  17  11   0         26.97          9.75         2.01 o
  19  11   0          6.05          4.04         0.18 o
   0  12   0       1470.08        920.03        66.09 o
   2  12   0       2400.00        748.11        81.12 o
   4  12   0        261.03        265.38       133.91 o
   6  12   0         28.11         84.93        12.25 o
   8  12   0        195.83        133.40        55.05 o
  10  12   0        111.63         85.43         8.18 o
  12  12   0         67.68         45.17         8.93 o
  14  12   0         70.68         44.35        10.54 o
  16  12   0         15.60         25.06         1.48 o
  18  12   0          1.76         10.33         1.24 o
  20  12   0          8.71          7.64         0.81 o
  24  12   0          0.87          0.33         0.01 o
   1  13   0        378.58        666.91       187.94 o
   3  13   0        152.36        216.20       186.02 o
   5  13   0         24.05         66.80         9.85 o
   7  13   0         16.39        123.07        28.81 o
   9  13   0        158.38        290.06        27.10 o
  11  13   0         34.01         29.24         6.38 o
  13  13   0         18.45         24.62         3.31 o
  15  13   0          8.32         20.90         6.08 o
  17  13   0          2.51          8.68         0.56 o
  19  13   0          2.33          3.17         0.49 o
   0  14   0         59.01        149.87        42.44 o
   2  14   0         32.81         87.02        12.65 o
   4  14   0         37.08        110.19        20.72 o
   6  14   0         55.77         75.79        10.12 o
   8  14   0         30.16         42.44         7.93 o
  10  14   0        149.38         87.39        31.51 o
  12  14   0        209.89        136.97        27.61 o
  14  14   0          2.20         26.63         7.29 o
  16  14   0          1.90          9.38         1.51 o
  18  14   0          1.70          5.33         2.06 o
  20  14   0          2.22          2.22         0.22 o
   1  15   0        150.60        225.24       127.49 o
   3  15   0          0.00         31.96         3.65 o
   5  15   0        299.29        364.50       166.81 o
   7  15   0        641.34        284.48       190.75 o
   9  15   0         96.84         78.24        21.58 o
  11  15   0        174.30        160.97         8.41 o
  13  15   0          3.84         19.60         5.81 o
  15  15   0          3.01          8.82         2.88 o
  17  15   0          3.31          8.65         2.01 o
  19  15   0          8.68          6.70         2.14 o
   0  16   0        211.18        442.01        47.75 o
   2  16   0         56.75         72.53         8.76 o
   4  16   0        198.73        200.27       166.06 o
   6  16   0        805.52        524.98       214.32 o
   8  16   0          0.48         40.01        10.66 o
  10  16   0        169.85         65.37        39.66 o
  12  16   0        119.50         67.55         7.62 o
  14  16   0          9.74         16.84         2.43 o
  16  16   0          7.42          9.71         1.67 o
  18  16   0          0.56          9.24         2.09 o
  22  16   0          8.10          5.30         1.02 o
   1  17   0        543.01        396.48       164.15 o
   3  17   0        362.52        246.81        39.43 o
   5  17   0          6.62         53.00         8.60 o
   7  17   0        196.74        338.31        87.44 o
   9  17   0         48.59         57.33        34.04 o
  11  17   0         54.72         60.28         5.61 o
  13  17   0          3.83         25.29         5.79 o
  15  17   0          6.90         21.07         6.99 o
  17  17   0          0.00         10.23         1.87 o
  19  17   0          8.72          6.16         3.30 o
  21  17   0          3.82          2.52         1.58 o
   0  18   0         12.70         79.63        41.16 o
   2  18   0          0.38         53.09        15.80 o
   4  18   0         76.56        101.74        79.42 o
   6  18   0         55.86        104.23        19.64 o
   8  18   0         23.64         54.20         4.66 o
  10  18   0          0.75         10.15         1.66 o
  12  18   0          8.35          9.15         2.22 o
  14  18   0          0.18          8.64         2.45 o
  16  18   0          0.70          9.03         2.02 o
  18  18   0          0.00          2.81         2.16 o
  22  18   0          4.58          2.84         0.11 o
   1  19   0        486.47        467.66       138.36 o
   3  19   0         14.94         48.13         4.38 o
   5  19   0          6.56         43.76         6.95 o
   7  19   0         27.33         49.93         5.56 o
   9  19   0        214.09        265.68        58.63 o
  11  19   0          0.25         23.13         4.28 o
  13  19   0          5.79         10.12         1.55 o
  15  19   0          7.82          8.07         0.47 o
  17  19   0          0.00          4.58         0.85 o
   0  20   0        290.63        145.24        12.67 o
   2  20   0        446.70        166.21        70.97 o
   4  20   0         78.29         81.40        41.88 o
   6  20   0         33.58         67.83        18.70 o
   8  20   0         15.54         30.23         3.30 o
  10  20   0          9.04         25.55         4.70 o
  12  20   0          8.41         23.91         4.80 o
  14  20   0          3.24          3.93         0.69 o
  16  20   0          2.66          5.55         1.09 o
  18  20   0          3.65          2.41         1.14 o
   1  21   0          6.08         51.04         8.17 o
   3  21   0         25.90         98.00         4.32 o
   5  21   0          0.00         21.59         2.08 o
   7  21   0         33.33         56.08        43.26 o
   9  21   0         54.28         37.49         8.04 o
  11  21   0         13.07         20.51         2.91 o
  13  21   0          0.04         11.93         2.78 o
  15  21   0          0.51          5.64         0.89 o
  17  21   0          7.96          7.38         2.36 o
  21  21   0          1.21          2.42         0.08 o
   0  22   0        335.87        200.76        31.27 o
   2  22   0         29.83         29.69         5.14 o
   4  22   0         44.06         39.10         5.17 o
   6  22   0          2.19         13.37         1.52 o
   8  22   0        141.66         98.84        79.46 o
  10  22   0         19.41         24.41        10.37 o
  12  22   0          6.34          7.04         1.03 o
  14  22   0          3.26          6.35         1.42 o
  16  22   0         22.88         12.12         7.08 o
  18  22   0          0.86          1.83         1.61 o
   1  23   0        212.25        149.61        47.08 o
   3  23   0         41.60         35.72         5.81 o
   5  23   0         89.51         82.05        53.51 o
   7  23   0         35.31         24.91        19.74 o
   9  23   0         15.01         31.78        10.38 o
  11  23   0         11.22         14.51         3.97 o
  13  23   0         20.42         16.83         2.80 o
  15  23   0          1.60          5.96         2.52 o
   0  24   0         46.37         90.70         1.92 o
   2  24   0          0.13         22.74         6.43 o
   4  24   0          0.00         25.35         1.14 o
   6  24   0         96.83        116.04       126.27 o
   8  24   0         52.00         48.04        36.01 o
  10  24   0          1.45         28.28         8.82 o
  12  24   0          2.83          9.88         1.42 o
  14  24   0          0.19          8.87         3.77 o
  16  24   0          1.04          4.12         0.13 o
  18  24   0          0.60          3.38         0.10 o
   1  25   0         67.84         97.31        30.77 o
   3  25   0          0.27         16.86         1.76 o
   5  25   0          3.51         16.05         4.61 o
   7  25   0         39.89         52.81        33.23 o
   9  25   0          0.57          5.95         0.91 o
  11  25   0         19.86         14.66         9.87 o
  13  25   0          5.69          8.36         2.49 o
  15  25   0          1.24          1.91         0.06 o
  17  25   0          0.43          2.93         0.34 o
  23  25   0          0.97          0.69         0.03 o
   0  26   0          0.84         12.09         6.46 o
   2  26   0         35.76         25.18         3.52 o
   4  26   0         22.58         11.26         2.60 o
   6  26   0          5.44         14.01         1.49 o
   8  26   0         24.22         25.11         5.85 o
  10  26   0         18.40         11.91         0.76 o
  12  26   0          1.65          9.97         0.90 o
  14  26   0          5.03          4.01         2.45 o
   1  27   0          4.32          6.78         0.82 o
   3  27   0         34.88         25.64         6.08 o
   5  27   0          6.29          9.37         2.34 o
   7  27   0          3.63         10.46         1.18 o
   9  27   0         15.11         20.56         7.70 o
  11  27   0          0.69          3.79         0.63 o
  13  27   0          7.31          4.37         3.17 o
  15  27   0          0.04          3.22         0.10 o
  21  27   0          2.03          5.71         1.90 o
   0  28   0          7.40         32.96         5.03 o
   2  28   0         11.39         33.16        10.46 o
   4  28   0          5.67          7.77         2.49 o
   6  28   0         31.18         31.27        34.19 o
   8  28   0          1.05          6.56         0.70 o
  10  28   0          2.42          8.41         0.61 o
  12  28   0          2.22          6.40         0.19 o
  14  28   0          1.17          4.74         0.67 o
  16  28   0          0.81          4.66         1.04 o
  18  28   0          2.04          1.27         0.96 o
  20  28   0          2.91          3.04         0.84 o
   1  29   0         43.00         76.80        18.22 o
   3  29   0          4.44         12.31         2.12 o
   5  29   0          0.12         11.92         2.69 o
   7  29   0         19.25         41.76        33.74 o
   9  29   0          2.69          7.18         1.89 o
  11  29   0          6.42          5.42         6.16 o
  13  29   0         33.11         10.47        10.33 o
  17  29   0          2.04          3.24         1.06 o
   0  30   0          4.03          7.49         1.16 o
   2  30   0          6.38         20.66        10.97 o
   4  30   0          0.22         11.79         4.19 o
   6  30   0          1.23          4.99         2.58 o
   8  30   0          0.86          4.20         0.26 o
  10  30   0          4.72         16.63         1.81 o
  12  30   0          4.93          3.28         2.04 o
  14  30   0          0.37          6.13         0.88 o
   1  31   0          6.10         10.99         1.33 o
   3  31   0         24.69         12.42         4.57 o
   5  31   0          8.34         11.90         0.78 o
   7  31   0          3.44          5.81         0.83 o
   9  31   0          7.39          6.14        10.72 o
  11  31   0          4.34          5.87         4.60 o
  13  31   0          8.78          4.35         2.81 o
   0  32   0         37.15         60.84        10.66 o
   2  32   0          2.25          8.32         2.50 o
   4  32   0          1.52          4.35         1.00 o
   6  32   0          8.71          2.78         1.07 o
   8  32   0          2.49         12.04         2.34 o
  10  32   0          1.65          2.11         4.49 o
  14  32   0          0.14          6.72         0.20 o
   1  33   0          1.37          3.27         0.07 o
   3  33   0          0.83          1.14         0.56 o
   7  33   0          2.26          8.69         0.27 o
   9  33   0          1.35          2.48         0.08 o
  11  33   0          3.10          4.17         4.60 o
   0  34   0         10.29          3.33         0.67 o
   2  34   0         21.16         18.73        24.26 o
   8  34   0          5.43          7.03         0.22 o
  10  34   0          4.33         10.52         0.32 o
  12  34   0          1.76          1.53         0.05 o
  16  34   0          0.40          2.82         0.09 o
   3  35   0          1.20          3.60         0.10 o
   7  35   0          0.50          1.51         0.05 o
  11  35   0          2.28          8.43         0.25 o
  15  35   0          0.37          3.29         0.10 o
   0  36   0          6.11          1.42         0.04 o
   2  36   0          3.68          3.52         3.50 o
  10  36   0          3.88          0.83         4.79 o
   1  37   0          1.75          0.38         0.01 o
   3  37   0          4.06         11.73         0.36 o
   5  37   0          5.96          0.66         0.03 o
   9  37   0          5.67         10.39         0.32 o
   0  38   0          4.26          3.66         0.11 o
   2  38   0          0.62          0.70         0.03 o
   8  38   0          1.79          6.33         0.19 o
  12  38   0          2.48          7.76         0.23 o
  14  38   0          0.22          0.51         0.01 o
   1  39   0         14.20          8.90         3.41 o
 -22   0   1          6.30          8.31         4.19 o
 -20   0   1         21.04         23.98         4.87 o
 -18   0   1          0.54          9.34         1.27 o
 -16   0   1         42.58         76.85         2.44 o
 -14   0   1        186.37        414.98        14.91 o
 -12   0   1        195.32        349.46         7.41 o
 -10   0   1        212.53        504.62        24.64 o
  -8   0   1         34.07         95.94         2.04 o
  -6   0   1          5.94         18.12         4.01 o
  -4   0   1        910.53        972.95        59.34 o
  -2   0   1        545.77        456.00        54.72 o
   6   0   1          3.26          3.05         0.09 o
   8   0   1        381.98        408.18       169.91 o
  10   0   1         27.80         54.42        37.67 o
  12   0   1          0.37         17.65        11.64 o
  14   0   1          8.36         30.27         9.00 o
  16   0   1         17.75          8.48         6.49 o
  18   0   1          2.85          3.81         2.90 o
  20   0   1          2.12          0.79         2.77 o
  24   0   1          2.71          4.60         0.14 o
 -21   1   1          1.08          1.02         0.03 o
 -19   1   1          0.84          1.04         0.03 o
 -17   1   1         43.55         69.64         3.92 o
 -15   1   1          9.71         14.64         0.93 o
 -13   1   1        520.92        682.92        41.74 o
 -11   1   1        273.54        414.80        44.43 o
  -9   1   1        147.88         84.21        52.61 o
  -7   1   1         80.14         60.34        25.78 o
  -5   1   1       2475.26        986.56        72.31 o
  -3   1   1        170.35        197.88        45.60 o
  -1   1   1        797.92       1155.75       287.45 o
   7   1   1         12.25         72.87        34.69 o
   9   1   1        388.27        339.70       123.97 o
  11   1   1         21.45          7.59         2.22 o
  13   1   1          2.69          2.25         0.51 o
  15   1   1         72.47         37.17        16.80 o
  17   1   1         50.79         45.11         9.79 o
  19   1   1          0.55          1.41         1.03 o
  21   1   1          2.17          5.72         1.71 o
 -20   2   1         23.53         32.30         2.94 o
 -18   2   1         14.28         18.56         1.54 o
 -16   2   1         15.86         39.66         2.41 o
 -14   2   1          3.49          6.55         0.87 o
 -12   2   1         16.86         35.48        11.38 o
 -10   2   1          0.78         10.62         4.56 o
  -8   2   1       1636.78        704.06       171.40 o
  -6   2   1       1031.13        684.35        77.41 o
  -4   2   1         76.47         48.01         3.93 o
  -2   2   1          0.44         36.44        17.60 o
   6   2   1         11.53         13.95         0.42 o
   8   2   1         13.03          7.38         1.67 o
  10   2   1        292.71        301.80       103.63 o
  12   2   1         21.25         52.94         1.53 o
  14   2   1          0.73          1.32         0.48 o
  16   2   1         35.14         48.56        10.42 o
  20   2   1          2.12          1.13         0.16 o
 -21   3   1          2.70          1.29         0.27 o
 -19   3   1          7.31         14.48         1.48 o
 -17   3   1          0.68          1.51         0.57 o
 -15   3   1          0.53          2.47         1.11 o
 -13   3   1        211.39        149.79        68.78 o
 -11   3   1          8.36         28.72        28.21 o
  -9   3   1          3.64          6.19         2.22 o
  -7   3   1       1808.03        819.24        77.55 o
  -5   3   1        723.12        803.00        67.29 o
  -3   3   1        239.57        337.80        15.46 o
  -1   3   1        110.66        403.72        76.99 o
   5   3   1          7.41          6.23         0.19 o
   7   3   1         11.28         26.39         9.07 o
   9   3   1          4.77         12.79         2.78 o
  11   3   1        430.07        863.43        28.15 o
  13   3   1          1.77          2.73         0.36 o
  15   3   1          4.46          5.14         0.93 o
  17   3   1         25.35         19.26         5.20 o
  19   3   1          0.98          1.22         0.04 o
  21   3   1          0.61          1.34         0.48 o
  23   3   1          1.94          4.07         0.22 o
 -22   4   1          2.92          2.59         0.17 o
 -20   4   1          0.03          2.65         0.88 o
 -18   4   1         17.63          7.57         7.85 o
 -16   4   1          7.34          8.67         1.40 o
 -14   4   1         24.80         23.42        14.81 o
 -12   4   1          2.90          9.36         4.06 o
 -10   4   1        290.22        216.44       157.32 o
  -8   4   1          4.28         59.18         9.92 o
  -6   4   1         72.59         61.53         9.78 o
  -4   4   1       1179.25       1028.57        47.38 o
  -2   4   1       1213.85       1274.42       160.14 o
   6   4   1        204.64        209.97       113.76 o
   8   4   1        223.37        578.64        25.99 o
  10   4   1          8.19         54.96         1.10 o
  12   4   1         13.33         52.25         2.41 o
  14   4   1         52.18         56.75         6.58 o
  16   4   1          1.91          0.74         1.47 o
  18   4   1          2.82          2.63         0.86 o
  20   4   1          0.41          0.84         0.03 o
 -21   5   1          0.43          0.84         0.48 o
 -19   5   1          6.83          3.54         0.94 o
 -17   5   1         10.97         10.27         4.33 o
 -15   5   1         36.46         21.35        10.95 o
 -13   5   1        112.83        167.94        25.37 o
 -11   5   1        272.27        370.11        58.74 o
  -9   5   1         34.68        128.93        20.34 o
  -7   5   1        388.72        585.27        98.42 o
  -5   5   1          3.33        176.74        51.10 o
  -3   5   1        378.02        962.72        65.14 o
  -1   5   1       1509.27       1238.99       215.07 o
   5   5   1        189.64         25.62       243.95 o
   7   5   1        830.54        717.86       285.03 o
   9   5   1        129.56        308.01        21.59 o
  11   5   1         46.07         50.60         5.74 o
  13   5   1          5.48         14.55         3.38 o
  15   5   1          8.87         23.01         2.29 o
  17   5   1          6.30          7.61         1.55 o
  19   5   1          4.17          3.82         1.94 o
 -20   6   1          2.87          3.74         0.74 o
 -18   6   1          2.44          2.66         0.81 o
 -16   6   1          2.51          3.80         0.58 o
 -14   6   1          4.38         11.56         3.50 o
 -12   6   1         12.96         19.98         3.19 o
 -10   6   1         67.11        155.45        25.78 o
  -8   6   1          2.38         11.33        19.36 o
  -6   6   1        367.45        439.37       117.23 o
  -4   6   1        312.79        346.13         9.51 o
  -2   6   1         98.96        154.91        22.97 o
   6   6   1          1.18          5.05         2.49 o
   8   6   1        148.47        176.72        39.38 o
  10   6   1         10.62         13.91         4.49 o
  12   6   1         19.78         24.06         3.76 o
  14   6   1          7.07         20.32         3.52 o
  16   6   1          1.30          2.29         0.06 o
  18   6   1         12.70          5.04         1.60 o
  20   6   1          1.96          6.52         0.19 o
 -21   7   1          0.57          4.13         2.09 o
 -19   7   1         25.58         39.57         7.17 o
 -17   7   1          6.20          3.73         0.20 o
 -15   7   1         57.69         92.32        13.29 o
 -13   7   1         34.56         17.82         4.88 o
 -11   7   1         47.56         61.60        22.50 o
  -9   7   1        379.92        433.29       122.76 o
  -7   7   1        667.72        516.65       127.64 o
  -5   7   1       1359.47        951.21        34.59 o
  -3   7   1        253.87        513.49        19.75 o
  -1   7   1        835.70       1088.14       210.44 o
   5   7   1       1031.15        130.02       605.32 o
   7   7   1        165.95        158.30        63.06 o
   9   7   1        189.65        221.50        14.11 o
  11   7   1         39.06         79.51         7.32 o
  13   7   1          7.85          5.02         1.25 o
  15   7   1          2.85          4.61         0.14 o
  17   7   1          7.20          8.12         1.56 o
  19   7   1          7.18         10.33         2.34 o
  23   7   1          2.16          1.94         1.43 o
 -20   8   1          0.96          0.78         0.03 o
 -18   8   1          5.86          3.87         0.51 o
 -16   8   1         39.58         76.95        16.24 o
 -14   8   1          2.39         14.59         7.42 o
 -12   8   1         25.47         77.20        15.59 o
 -10   8   1        515.05        546.16       118.09 o
  -8   8   1          5.89         27.11         7.55 o
  -6   8   1         12.35        162.48        42.55 o
  -4   8   1        517.37        608.68        47.30 o
  -2   8   1       3161.19       1756.77       221.13 o
   0   8   1        336.93        318.09        16.19 o
   6   8   1        376.22        515.63       183.68 o
   8   8   1        177.37        144.25        32.94 o
  10   8   1          9.30         69.98         7.18 o
  12   8   1          1.05         27.44         4.00 o
  14   8   1         31.17         46.86         9.83 o
  16   8   1          1.51          1.61         0.40 o
  18   8   1          0.06          1.63         0.38 o
  20   8   1          4.37          5.97         0.56 o
  22   8   1          3.19          2.81         0.21 o
 -21   9   1          0.08          1.70         0.22 o
 -19   9   1          6.05          2.43         0.19 o
 -17   9   1         17.36         20.09         3.87 o
 -15   9   1          2.96          5.05         2.69 o
 -13   9   1          4.64          6.59         0.56 o
 -11   9   1        107.91        115.51        47.93 o
  -9   9   1        449.22        584.57       130.43 o
  -7   9   1          6.14         28.22         4.23 o
  -5   9   1         24.08        109.25        26.82 o
  -3   9   1       1454.78       1172.63       134.63 o
  -1   9   1        169.67         72.95        45.05 o
   5   9   1          3.63          3.71         1.08 o
   7   9   1        153.59        136.44        72.92 o
   9   9   1        174.67        353.96        35.29 o
  11   9   1          5.57          5.87         1.38 o
  13   9   1         97.14        194.71        21.50 o
  15   9   1         24.53         22.87         4.25 o
  17   9   1          0.27          0.65         0.10 o
  19   9   1          7.79          2.56         1.36 o
  21   9   1          1.24          4.18         0.13 o
 -20  10   1          9.18         10.25         4.38 o
 -18  10   1          2.32          0.97         0.50 o
 -16  10   1         81.54        103.01        17.54 o
 -14  10   1         76.95         94.47        21.65 o
 -12  10   1         96.14        147.54        35.70 o
 -10  10   1        170.49        277.77        61.67 o
  -8  10   1         24.20         12.69         1.82 o
  -6  10   1        121.17        173.93        64.65 o
  -4  10   1          3.18        123.01         8.06 o
  -2  10   1        283.57        777.47       118.04 o
   0  10   1        349.17         54.05       154.64 o
   4  10   1        143.83          9.16       121.58 o
   6  10   1        129.41         79.61        56.94 o
   8  10   1          1.04          8.66         3.45 o
  10  10   1         20.28         12.57         2.69 o
  12  10   1         76.40         84.82        19.77 o
  14  10   1         35.43         37.51         8.89 o
  16  10   1          0.26          1.13         0.54 o
  18  10   1         11.84         10.77         2.37 o
  20  10   1         10.41          7.28         2.88 o
 -21  11   1          1.39          2.13         0.17 o
 -19  11   1          3.26          3.63         0.83 o
 -17  11   1         10.66          5.20         1.22 o
 -15  11   1         51.14         80.28        21.81 o
 -13  11   1         25.54         58.29        23.20 o
 -11  11   1          2.18          5.57         0.67 o
  -9  11   1         23.56         21.04         7.99 o
  -7  11   1        526.89        601.84       112.46 o
  -5  11   1         36.48         25.67         9.02 o
  -3  11   1          9.46         64.67        39.20 o
  -1  11   1         17.79         27.14         4.57 o
   5  11   1         78.67         92.49        31.97 o
   7  11   1         10.57         11.40         4.13 o
   9  11   1         19.38         29.09         8.82 o
  11  11   1         62.49        102.90        13.00 o
  13  11   1          4.90          1.94         0.91 o
  15  11   1          0.08          3.46         2.36 o
  17  11   1          0.94          2.82         0.45 o
  19  11   1          9.95          7.31         2.63 o
 -22  12   1          2.06          1.42         0.04 o
 -20  12   1          0.88          0.95         0.20 o
 -18  12   1         16.87         16.64         5.56 o
 -16  12   1          1.46          3.04         1.00 o
 -14  12   1         60.71         90.19        22.85 o
 -12  12   1        194.60        249.58        61.33 o
 -10  12   1        127.26        172.18        33.35 o
  -8  12   1        296.82        281.08        82.82 o
  -6  12   1        139.23        160.60        27.48 o
  -4  12   1         83.72        326.29        23.28 o
  -2  12   1        405.53        664.85       161.61 o
   0  12   1        946.01       1177.84       360.55 o
   4  12   1       1474.89       2073.18        80.13 o
   6  12   1         34.20         12.40         5.67 o
   8  12   1         16.32         30.12        14.86 o
  10  12   1         61.00        121.56        24.10 o
  12  12   1         19.14         17.19         3.07 o
  14  12   1          9.06         16.36         5.71 o
  16  12   1         19.81          8.34         2.31 o
  18  12   1          1.12          4.22         1.28 o
  22  12   1          1.97          2.81         0.73 o
 -19  13   1          0.31          0.92         0.50 o
 -17  13   1          0.85          2.93         0.47 o
 -15  13   1         12.55         21.42         5.01 o
 -13  13   1          3.46         34.45         7.14 o
 -11  13   1         43.72         80.46        29.35 o
  -9  13   1         61.28         43.11         9.64 o
  -7  13   1        205.33        321.16        51.33 o
  -5  13   1         72.82        221.77        31.79 o
  -3  13   1         91.59        253.18        34.72 o
  -1  13   1        155.12        254.87        73.12 o
   3  13   1        322.14          6.14         0.18 o
   5  13   1         41.27         31.40        20.52 o
   7  13   1          2.53         10.59         1.54 o
   9  13   1          1.27          1.69         3.35 o
  11  13   1         38.25        127.94        24.33 o
  13  13   1         18.13          7.64         1.76 o
  15  13   1          1.79         11.81         4.35 o
  17  13   1          8.64          7.52         0.61 o
  19  13   1          0.14          2.66         0.92 o
 -20  14   1          1.16          1.78         0.05 o
 -18  14   1         10.13         13.29         3.13 o
 -16  14   1          4.56          2.58         0.94 o
 -14  14   1          4.69          2.40         1.65 o
 -12  14   1          0.00          7.45         0.60 o
 -10  14   1        327.21        307.50        67.24 o
  -8  14   1        136.26        130.59        23.90 o
  -6  14   1        226.40        162.62        28.13 o
  -4  14   1         19.16         93.01        10.48 o
  -2  14   1        185.51        279.70       111.66 o
   0  14   1         55.23        290.02        94.66 o
   4  14   1         18.67         86.25         4.10 o
   6  14   1         26.73         22.23         3.75 o
   8  14   1         19.31         14.66         6.57 o
  10  14   1          0.16          6.57         1.84 o
  12  14   1         75.11         85.56        30.85 o
  14  14   1         53.84         83.47        19.21 o
  16  14   1          2.16          2.46         1.07 o
  18  14   1          0.60          0.65         0.67 o
 -19  15   1          0.05          1.59         0.75 o
 -17  15   1         16.76         18.40         3.97 o
 -15  15   1          8.09         21.63         5.43 o
 -13  15   1          0.48          2.42         0.65 o
 -11  15   1         22.26         40.47         7.75 o
  -9  15   1        154.30        130.00        23.55 o
  -7  15   1        168.73         91.22        13.00 o
  -5  15   1        749.06        615.64        44.46 o
  -3  15   1        144.72        327.06        52.28 o
  -1  15   1         12.13          5.26         2.81 o
   3  15   1        204.47         70.37       207.40 o
   5  15   1          2.30          2.10         1.51 o
   7  15   1        115.51        101.89        42.22 o
   9  15   1        178.48         63.08        25.48 o
  11  15   1         11.17         18.04         7.99 o
  13  15   1         91.89         95.50        28.61 o
  15  15   1          1.51          5.22         1.25 o
  19  15   1          0.06          2.49         0.61 o
 -20  16   1         21.02          8.38         0.86 o
 -18  16   1          1.04          1.13         0.18 o
 -16  16   1          0.40          2.58         0.49 o
 -14  16   1         15.66         13.85         3.94 o
 -12  16   1          5.50         11.78         1.57 o
 -10  16   1        153.12        161.27        29.82 o
  -8  16   1        233.96        149.03        20.08 o
  -6  16   1          9.41         21.41        12.27 o
  -4  16   1        748.71        682.53        19.67 o
  -2  16   1        216.17        245.29        45.24 o
   0  16   1         13.92        115.95        33.61 o
   4  16   1         31.28         54.78        60.71 o
   6  16   1         90.68         63.88        28.63 o
   8  16   1        237.02        148.45        64.22 o
  10  16   1          0.01         14.31         9.93 o
  12  16   1         52.35         31.62        13.48 o
  14  16   1         51.18         48.21         7.26 o
  16  16   1          4.64          4.48         1.90 o
  18  16   1          1.58          1.12         0.04 o
 -19  17   1          5.90          3.38         1.18 o
 -17  17   1          7.35          5.08         1.79 o
 -15  17   1          3.78          4.86         0.90 o
 -13  17   1         20.79         22.68         6.87 o
 -11  17   1         25.70         55.89        13.67 o
  -9  17   1        141.96        130.51        16.70 o
  -7  17   1         98.61         86.23        16.45 o
  -5  17   1         86.28        207.70        10.43 o
  -3  17   1         15.92         72.71        31.65 o
  -1  17   1        328.99        416.30       137.44 o
   1  17   1        463.51        191.38         5.74 o
   3  17   1        131.02        240.62        44.90 o
   5  17   1         75.14        139.23        68.41 o
   7  17   1         18.78          9.82         1.42 o
   9  17   1        131.34        124.40        53.85 o
  11  17   1         24.35         22.56         8.55 o
  13  17   1         23.13          9.03         1.39 o
  15  17   1          0.94          2.29         1.26 o
  17  17   1          0.47          0.75         0.41 o
  21  17   1          4.34          4.55         0.85 o
 -22  18   1          6.02          3.08         0.09 o
 -20  18   1         11.55          5.21         0.33 o
 -18  18   1          8.91          4.76         1.62 o
 -16  18   1          0.17          3.37         0.89 o
 -14  18   1          4.39          4.16         1.76 o
 -12  18   1          0.56          1.12         1.10 o
 -10  18   1          6.74          5.87         7.34 o
  -8  18   1          7.84         14.13         1.55 o
  -6  18   1         69.32         94.01         5.86 o
  -4  18   1         64.09        123.04        11.65 o
  -2  18   1         12.29         79.63         6.48 o
   0  18   1          9.90         37.95        16.15 o
   2  18   1          5.40          9.00         0.27 o
   4  18   1         15.28         18.66        15.93 o
   6  18   1        101.40         69.71        22.25 o
   8  18   1         13.77         25.95        10.90 o
  10  18   1          0.59          1.31         2.95 o
  12  18   1          4.82          2.05         0.46 o
  14  18   1          5.10          3.71         1.09 o
  16  18   1          0.21          1.93         0.64 o
  24  18   1          1.56          5.95         0.18 o
 -17  19   1          3.69          2.48         0.68 o
 -15  19   1          0.46          5.82         1.20 o
 -13  19   1         10.19          4.20         0.46 o
 -11  19   1         21.21         13.88         4.52 o
  -9  19   1          5.94          3.70         0.86 o
  -7  19   1        311.48        283.42        26.98 o
  -5  19   1         45.31         69.57         9.93 o
  -3  19   1          0.18         62.12        11.38 o
  -1  19   1          5.20         32.42         8.13 o
   1  19   1        452.94        395.10        36.52 o
   3  19   1        212.38        421.47        13.11 o
   5  19   1         12.99          5.31         1.35 o
   7  19   1          4.20          4.90         2.94 o
   9  19   1          5.71          5.57         0.80 o
  11  19   1         63.19         92.76        32.89 o
  13  19   1          1.03          4.87         2.33 o
  17  19   1          2.06          5.74         0.18 o
  19  19   1          0.37          6.93         0.20 o
 -16  20   1          6.86          3.47         1.04 o
 -14  20   1          1.14          2.21         0.25 o
 -12  20   1          1.65          2.57         0.61 o
 -10  20   1         11.44         10.49         1.78 o
  -8  20   1         29.11         22.82         6.79 o
  -6  20   1          5.01         14.23         2.04 o
  -4  20   1         24.32         59.76         5.58 o
  -2  20   1         86.37         98.94        27.47 o
   0  20   1        590.52        458.37       180.34 o
   2  20   1        160.42        165.74       311.14 o
   4  20   1        144.91         74.73        59.84 o
   6  20   1         16.71         20.34        13.09 o
   8  20   1         29.80         13.04         6.54 o
  10  20   1          4.06          4.05         0.80 o
  12  20   1          1.07          1.48         0.36 o
  14  20   1          0.85          0.11         0.68 o
  18  20   1          1.73          0.53         0.01 o
 -15  21   1         23.17         18.33         4.84 o
 -13  21   1          5.15          3.96         1.05 o
 -11  21   1          3.68          6.90         1.42 o
  -9  21   1          7.07         12.35         2.02 o
  -7  21   1         85.05         54.12        12.05 o
  -5  21   1         33.54         78.20         9.06 o
  -3  21   1          5.72         12.30        31.77 o
  -1  21   1         39.97         81.96        38.03 o
   1  21   1         18.20         26.75        21.39 o
   3  21   1          3.15          2.10         1.78 o
   5  21   1         15.03          5.30         2.51 o
   7  21   1          4.07          2.63         1.20 o
   9  21   1         26.60         21.96         7.59 o
  11  21   1         11.90          3.79         6.76 o
  13  21   1          6.59          5.28         1.66 o
  19  21   1          1.73          5.32         0.17 o
 -16  22   1          2.01          3.21         0.77 o
 -14  22   1         51.50         41.18         8.49 o
 -12  22   1          2.53          2.64         0.80 o
 -10  22   1          5.99          3.90         1.68 o
  -8  22   1         35.88         36.87         3.94 o
  -6  22   1        101.80         98.33         6.96 o
  -4  22   1          2.75          7.07         2.16 o
  -2  22   1         23.09         47.89        11.46 o
   0  22   1          3.08          9.93         4.04 o
   2  22   1        171.16        425.10        25.48 o
   4  22   1         30.00         13.93         6.33 o
   6  22   1         54.28         28.17        18.46 o
   8  22   1          0.03          2.17         2.95 o
  10  22   1         80.88         35.12        10.19 o
  12  22   1          6.63          4.50         1.69 o
  16  22   1          1.27          2.57         1.42 o
  18  22   1          7.45          4.88         2.50 o
 -17  23   1          1.12          3.42         0.10 o
 -15  23   1          0.41          2.11         0.22 o
 -13  23   1          2.07          1.16         0.48 o
 -11  23   1         23.80         12.53         1.78 o
  -9  23   1         20.09         25.58         3.77 o
  -7  23   1         19.32         16.80         1.70 o
  -5  23   1         33.48         28.30         2.51 o
  -3  23   1         75.34        118.74        60.45 o
  -1  23   1         68.36         27.57        10.45 o
   1  23   1        132.43        153.43       122.13 o
   3  23   1        144.33        166.10         4.88 o
   5  23   1         13.96         13.91         5.25 o
   7  23   1         39.38         18.49         7.89 o
   9  23   1         26.23         10.30         2.99 o
  11  23   1          7.91          8.06         3.16 o
  13  23   1          2.29          8.46         4.62 o
  15  23   1          7.81          2.09         2.80 o
 -16  24   1          1.64          1.18         0.04 o
 -14  24   1          0.43          1.71         0.54 o
 -12  24   1          1.48          0.12         1.33 o
 -10  24   1          2.23          2.78         0.79 o
  -8  24   1         13.63         14.15         3.12 o
  -6  24   1         97.54         66.60         6.50 o
  -4  24   1         81.13        121.79        32.96 o
  -2  24   1          4.23          4.65         1.25 o
   0  24   1          9.78          8.80         7.76 o
   2  24   1         27.56        147.70        23.03 o
   4  24   1          0.42          2.83         0.74 o
   6  24   1          1.35          7.96         4.04 o
   8  24   1         28.38         17.45         6.07 o
  10  24   1         19.02          6.34         1.13 o
  12  24   1          0.99          0.87         0.16 o
  14  24   1          2.16          1.51         0.05 o
  18  24   1          0.86          4.59         0.14 o
 -15  25   1          0.85          1.59         0.05 o
 -13  25   1          2.00          1.66         0.43 o
 -11  25   1          9.05          3.92         1.13 o
  -9  25   1         27.87         20.90         2.16 o
  -7  25   1          0.98          2.73         0.14 o
  -5  25   1         74.37         82.02        10.87 o
  -3  25   1          5.00         12.16         7.69 o
  -1  25   1          1.94          5.19         3.97 o
   1  25   1         51.06         28.87        93.95 o
   3  25   1         38.65         56.10        45.49 o
   5  25   1          1.76          5.20         1.92 o
   7  25   1          1.02          3.69         0.41 o
   9  25   1         12.98          3.86         1.70 o
  11  25   1          1.39          4.97         0.15 o
  13  25   1          3.63          7.14         9.60 o
 -14  26   1          5.75          2.15         0.06 o
 -12  26   1         11.55          9.08         3.06 o
 -10  26   1          3.08          4.26         0.94 o
  -8  26   1         18.51          9.00         1.22 o
  -6  26   1          5.32          4.20         1.00 o
  -4  26   1          1.34          8.22         4.00 o
  -2  26   1         42.73         27.91         7.37 o
   0  26   1         29.48         16.22         5.40 o
   2  26   1          0.07          6.75         6.49 o
   4  26   1         23.11          8.48         3.04 o
   6  26   1          2.99          1.07         1.33 o
   8  26   1          1.99          2.67         0.84 o
  10  26   1         22.55          6.98         1.44 o
  12  26   1          8.31          2.49         0.61 o
  16  26   1          0.84          4.77         0.14 o
 -19  27   1          5.50          3.18         0.87 o
 -11  27   1          4.53          2.02         0.60 o
  -9  27   1          7.32          4.81         0.23 o
  -7  27   1         23.72         19.92         1.93 o
  -5  27   1          2.13          4.34         0.72 o
  -3  27   1         14.51         13.09        14.02 o
  -1  27   1         13.19         11.18         8.29 o
   1  27   1          0.10          5.00         1.16 o
   3  27   1         19.02         10.47         4.86 o
   5  27   1         24.00         14.77         5.08 o
   7  27   1          3.14          1.85         1.32 o
   9  27   1          3.98          1.22         0.80 o
  11  27   1          2.68          2.24         0.43 o
  15  27   1          5.41          5.76         1.53 o
 -18  28   1          7.98          3.74         0.92 o
 -14  28   1          0.81          1.32         0.31 o
 -12  28   1          0.95          0.56         0.01 o
 -10  28   1          1.56          0.70         0.43 o
  -8  28   1          1.34          3.01         0.77 o
  -6  28   1          3.34          4.19         0.42 o
  -4  28   1         41.91         77.57        20.30 o
  -2  28   1          2.30          2.95         0.64 o
   0  28   1          9.97         31.14        13.25 o
   2  28   1          4.68          9.17         7.53 o
   4  28   1          7.69         10.14         6.03 o
   6  28   1          6.25          2.11         0.42 o
   8  28   1          7.74          5.94         2.94 o
  10  28   1          0.00          1.11         0.24 o
  14  28   1          2.11          3.23         0.10 o
 -11  29   1         61.22         24.76         0.91 o
  -9  29   1          3.10          1.89         0.35 o
  -7  29   1          4.81          0.89         0.26 o
  -5  29   1         13.46         24.51         2.97 o
  -3  29   1          0.12          0.86         4.02 o
  -1  29   1          0.23          3.62         0.64 o
   1  29   1         53.14        172.73        30.25 o
   3  29   1          8.26         22.98        12.21 o
   5  29   1          2.56          4.04         0.63 o
   7  29   1          0.05          1.00         1.12 o
   9  29   1         13.36          6.16         0.38 o
  13  29   1          4.27          5.38         4.72 o
  15  29   1         10.75          7.19         4.94 o
 -10  30   1          7.73          3.45         0.34 o
  -8  30   1          3.13          3.74         0.57 o
  -6  30   1          0.91          3.13         0.38 o
  -4  30   1          1.20          4.45         1.14 o
  -2  30   1          0.44          5.15         1.17 o
   0  30   1          8.11         20.45         5.85 o
   2  30   1          1.97          4.26         2.51 o
   4  30   1          3.18          4.64         2.00 o
   6  30   1          0.08          1.00         1.23 o
   8  30   1          1.15          3.51         0.10 o
  12  30   1          2.51         15.43         0.46 o
  14  30   1          1.39          3.38         0.10 o
 -11  31   1         16.92          3.21         0.88 o
  -9  31   1          2.16          0.94         0.03 o
  -7  31   1          7.96         13.20         1.35 o
  -5  31   1          1.24          2.24         0.41 o
  -3  31   1         14.12         16.72        17.80 o
  -1  31   1         12.65          7.01         3.92 o
   1  31   1          3.56          9.65         2.37 o
   3  31   1          1.37          2.87         0.09 o
   5  31   1         18.42          4.08         1.66 o
   7  31   1          2.55          1.57         3.89 o
  11  31   1          2.55          2.39         1.41 o
  13  31   1          2.27          3.78         0.11 o
 -12  32   1          0.99          1.99         0.18 o
 -10  32   1          1.60          1.30         0.04 o
  -8  32   1          5.40          3.03         0.42 o
  -6  32   1          1.82          2.50         0.12 o
  -4  32   1          5.92          6.95         2.86 o
  -2  32   1          3.99          3.47         1.44 o
   0  32   1          0.01          3.44         3.24 o
   2  32   1         30.77         21.31        10.61 o
   4  32   1          3.59          4.83         0.55 o
   8  32   1          2.78          2.45         0.09 o
  -9  33   1          3.09          3.09         0.31 o
  -7  33   1          1.11          0.71         0.03 o
  -5  33   1          3.06          3.41         0.42 o
  -3  33   1          5.82          4.56         0.83 o
  -1  33   1          0.38          2.86         0.09 o
   1  33   1          3.82          1.79         1.43 o
  13  33   1          1.97          1.21         0.04 o
  15  33   1          0.70          1.98         0.06 o
 -16  34   1          3.81          0.15         0.00 o
  -8  34   1          4.99          1.00         1.25 o
  -6  34   1         10.34          3.70         0.23 o
  -4  34   1          2.18          7.55         0.23 o
  -2  34   1          4.87          2.46         1.36 o
   0  34   1         16.69         30.29        11.58 o
   2  34   1          6.31          5.10         1.48 o
   4  34   1         11.43         13.38         3.66 o
  12  34   1          2.98          1.95         0.06 o
 -13  35   1          1.08          1.09         0.04 o
  -9  35   1          1.02          0.18         0.00 o
  -5  35   1          0.09          1.97         1.04 o
  -1  35   1          2.14          3.57         0.19 o
   5  35   1          0.47          0.47         0.01 o
  13  35   1          2.15          6.50         0.19 o
  -8  36   1          6.79          3.15         0.64 o
  -6  36   1          2.16          2.69         0.15 o
  -4  36   1          2.30          1.70         0.05 o
  -2  36   1          1.88          5.30         0.18 o
   0  36   1          1.18          4.78         0.83 o
   2  36   1          5.13          7.62         0.23 o
   4  36   1          2.52          4.92         0.15 o
  -7  37   1          9.47          4.79         0.45 o
  -5  37   1          0.21          1.60         0.50 o
  -3  37   1          5.70          7.86         0.24 o
  -1  37   1          1.73          3.17         8.52 o
   1  37   1          2.21          1.67         0.05 o
   5  37   1          3.86          9.65         0.29 o
   7  37   1          4.45          2.30         0.06 o
  -6  38   1          1.20          1.68         0.05 o
   0  38   1          0.64          3.82         2.12 o
   2  38   1          3.52          5.32         0.17 o
  -1  39   1          8.41          6.49         2.83 o
   1  39   1         17.06         25.92         0.78 o
   3  39   1          4.47          4.02         0.11 o
   6  40   1          1.67          2.23         0.06 o
  -8  42   1          1.13          1.08         0.04 o
 -22   0   2          1.19          2.30         0.06 o
 -20   0   2          6.98         11.42         0.74 o
 -18   0   2         23.57         28.87         1.37 o
 -16   0   2          1.09          6.85         0.53 o
 -14   0   2         57.60         77.54         3.85 o
 -12   0   2        172.42        296.89         6.30 o
 -10   0   2        178.93        357.01        68.01 o
  -8   0   2          4.70         17.64         1.35 o
  -6   0   2         40.18         76.80         1.63 o
  -4   0   2        165.77         88.36        56.39 o
  -2   0   2        132.90        261.46       148.36 o
  12   0   2          1.31          1.54         0.05 o
  14   0   2          0.56          4.85         4.87 o
  18   0   2          2.25          2.84         3.63 o
 -23   1   2          0.69          1.04         0.03 o
 -19   1   2          0.93          3.50         0.39 o
 -17   1   2          0.40          1.94         0.29 o
 -15   1   2         47.37         75.89         5.36 o
 -13   1   2          1.53          7.70         0.33 o
 -11   1   2        590.44        484.34        39.98 o
  -9   1   2        102.58        159.13        21.02 o
  -7   1   2        108.03        101.37         9.47 o
  -5   1   2         18.95         27.80         1.83 o
  -3   1   2        693.36       1112.76       229.44 o
  13   1   2         14.00          5.24         5.83 o
  17   1   2         14.92          3.61         2.76 o
  19   1   2         10.12          5.18         3.45 o
 -22   2   2          4.35          0.18         0.86 o
 -20   2   2          1.15          1.44         0.31 o
 -18   2   2         40.64         65.76         7.66 o
 -16   2   2         18.89         19.89         0.66 o
 -14   2   2         47.08         59.14         7.98 o
 -12   2   2          3.98          3.73         0.80 o
 -10   2   2          4.22         12.69        19.43 o
  -8   2   2          4.31         14.22         0.54 o
  -6   2   2       1132.47        927.88        57.26 o
  -4   2   2        333.04        514.46        82.01 o
  -2   2   2         32.93         22.15         2.73 o
  12   2   2         51.68         13.26        21.37 o
  14   2   2          0.24          0.15         0.00 o
  16   2   2          0.62          0.81         0.03 o
  18   2   2          8.87         15.15         1.99 o
 -23   3   2          1.23          1.09         0.04 o
 -19   3   2          4.94          4.68         0.44 o
 -17   3   2          4.60          4.25         2.17 o
 -15   3   2          0.19          6.06         1.11 o
 -13   3   2          0.78          4.80         1.59 o
 -11   3   2        174.18        139.64        33.72 o
  -9   3   2         18.50         89.74        14.22 o
  -7   3   2          5.55          8.70         0.86 o
  -5   3   2        533.90        591.58        32.85 o
  -3   3   2        206.62        505.25        71.60 o
  13   3   2         67.22        102.50         6.06 o
  15   3   2          5.35          3.05         0.09 o
  17   3   2          1.29          1.73         1.53 o
  19   3   2          6.89          1.19         1.33 o
 -24   4   2          1.69          1.28         0.04 o
 -20   4   2          5.06          5.95         4.90 o
 -18   4   2          0.82          5.94         0.85 o
 -16   4   2         25.53         17.77         6.05 o
 -14   4   2         11.97         15.68         7.08 o
 -12   4   2         23.21         48.74        11.02 o
 -10   4   2         11.29         22.45         0.47 o
  -8   4   2        145.31        213.70        11.12 o
  -6   4   2         11.26         25.88         7.59 o
  -4   4   2         13.44         11.01         1.02 o
  -2   4   2        283.43        473.45        83.49 o
  12   4   2          0.42          0.64         0.01 o
  14   4   2          4.47         17.09         0.75 o
  16   4   2         10.65          4.71         3.87 o
 -19   5   2          0.18          1.58         0.55 o
 -17   5   2         11.36          6.95         3.30 o
 -15   5   2         25.94         21.08         4.78 o
 -13   5   2         63.47         81.97         8.52 o
 -11   5   2         52.21         97.41        11.35 o
  -9   5   2        232.44        221.76        33.92 o
  -7   5   2         91.53        166.15         9.18 o
  -5   5   2        413.39        741.33        67.95 o
  -3   5   2          7.28         56.41        10.22 o
  -1   5   2          6.22          5.62         0.17 o
  11   5   2         29.09          4.20        78.39 o
  13   5   2         11.87          8.64         3.66 o
  15   5   2          1.49          8.22         3.05 o
  17   5   2          0.67          0.64         0.81 o
 -24   6   2          2.77          2.43         0.08 o
 -20   6   2          0.81          4.47         0.51 o
 -18   6   2          6.46          4.47         1.63 o
 -16   6   2          0.96          4.22         0.42 o
 -14   6   2          2.07         14.61         2.08 o
 -12   6   2          0.19          5.33         2.80 o
 -10   6   2         33.87         52.78        11.19 o
  -8   6   2         76.81         98.30         8.08 o
  -6   6   2          0.03         10.19         4.75 o
  -4   6   2        273.48        349.94        56.30 o
  -2   6   2         56.80         68.07        33.49 o
  12   6   2          1.10          5.03         1.25 o
  14   6   2          3.26          5.41         1.74 o
  16   6   2          1.25          3.01         1.73 o
  18   6   2          0.96          4.38         0.13 o
  20   6   2          5.69          5.44         0.17 o
 -21   7   2          1.63          2.38         0.08 o
 -19   7   2          1.60         16.80         0.99 o
 -17   7   2         29.72         34.24         6.31 o
 -15   7   2          2.16          3.44         0.89 o
 -13   7   2         28.98         45.82         5.36 o
 -11   7   2         73.65         44.10        10.62 o
  -9   7   2         85.93         90.13        13.18 o
  -7   7   2        295.25        362.43        40.82 o
  -5   7   2        257.32        225.41        23.24 o
  -3   7   2        328.55        624.76        25.14 o
  -1   7   2          2.80         11.05         1.95 o
  11   7   2         22.88          7.19         9.97 o
  13   7   2          1.83          2.77         0.09 o
  15   7   2          0.27          0.12         1.50 o
  17   7   2          0.56          0.83         0.83 o
 -20   8   2          0.00          5.48         1.04 o
 -18   8   2          0.17          2.57         0.15 o
 -16   8   2          0.49          1.51         0.72 o
 -14   8   2         32.64         72.61        18.64 o
 -12   8   2          0.64         10.77         4.29 o
 -10   8   2         34.38         69.77         7.27 o
  -8   8   2        159.87        341.14        40.35 o
  -6   8   2          2.01          8.85         1.08 o
  -4   8   2          5.72         15.80         2.51 o
  -2   8   2        157.41        171.96        59.16 o
  12   8   2          0.71          3.04         0.48 o
  14   8   2          0.33          0.69         0.03 o
  16   8   2          0.17          4.74         0.56 o
  18   8   2          0.11          0.09         0.00 o
 -19   9   2          0.49          3.12         0.51 o
 -17   9   2         13.44          7.77         2.65 o
 -15   9   2         33.81         43.05         4.04 o
 -13   9   2          1.28          4.31         4.26 o
 -11   9   2          1.77         11.04         3.69 o
  -9   9   2         46.17         45.40         9.16 o
  -7   9   2        142.74        198.66        32.81 o
  -5   9   2         28.71         13.36         1.20 o
  -3   9   2          0.21         29.25         6.31 o
  -1   9   2        430.35         57.47       324.52 o
  11   9   2         44.24         24.86        23.50 o
  15   9   2         15.47         28.66         6.14 o
  17   9   2          6.70          3.97         1.83 o
 -22  10   2          0.80          1.39         0.04 o
 -18  10   2         16.49         36.55         7.09 o
 -16  10   2          2.85          2.37         1.11 o
 -14  10   2         74.07         87.67        14.52 o
 -12  10   2        101.38        111.68        28.05 o
 -10  10   2        214.94        210.52        28.23 o
  -8  10   2         63.75         82.28        15.14 o
  -6  10   2         35.83         73.11        11.51 o
  -4  10   2         33.77         90.01         7.24 o
  -2  10   2         25.20         95.89        32.21 o
  14  10   2         32.29         10.59         6.56 o
  16  10   2          8.33         10.79         0.55 o
  20  10   2          2.90          4.89         1.35 o
 -19  11   2          4.00          7.18         1.70 o
 -17  11   2          6.57         10.26         4.28 o
 -15  11   2         14.28         12.90         2.45 o
 -13  11   2         62.86         72.39        14.03 o
 -11  11   2         38.72         65.10        14.60 o
  -9  11   2          6.27          6.72         0.90 o
  -7  11   2         15.26         34.79         5.02 o
  -5  11   2        332.64        566.17        79.10 o
  -3  11   2          1.28         10.29         5.10 o
  -1  11   2          2.66         33.74        14.61 o
  11  11   2          2.40          2.88         4.32 o
  13  11   2          9.18          3.57         2.14 o
  15  11   2          2.06          3.94         0.11 o
  17  11   2          0.06          1.54         2.20 o
  21  11   2          2.72          6.27         0.19 o
 -24  12   2          0.78          0.48         0.01 o
 -20  12   2          5.00          3.09         0.78 o
 -18  12   2          2.29          1.12         1.24 o
 -16  12   2         12.67         12.95         2.10 o
 -14  12   2          3.50          6.68         0.57 o
 -12  12   2         63.85         67.68        11.71 o
 -10  12   2        232.19        245.52        33.75 o
  -8  12   2         48.08         93.81        12.72 o
  -6  12   2        207.68        354.79        35.58 o
  -4  12   2         45.41         66.49        10.06 o
  -2  12   2        100.75        100.87        56.63 o
  10  12   2          6.07          6.86         0.20 o
  12  12   2          4.13          4.92         2.10 o
  14  12   2          4.11          1.98         0.44 o
  16  12   2          0.61          0.81         0.03 o
 -23  13   2          2.85          2.45         0.08 o
 -21  13   2          6.68          0.41         0.01 o
 -19  13   2          4.30          2.13         1.19 o
 -17  13   2          0.13          1.87         0.36 o
 -15  13   2          0.00          9.13         2.13 o
 -13  13   2         24.64         28.87         7.57 o
 -11  13   2          2.12         23.88         8.82 o
  -9  13   2         38.23         57.57        12.48 o
  -7  13   2         74.53         48.48         5.57 o
  -5  13   2         87.59        252.37        35.78 o
  -3  13   2         21.43        107.50        25.03 o
  -1  13   2         62.56        143.73        64.53 o
  11  13   2          2.78          2.75         2.91 o
  13  13   2          3.53          5.57         4.26 o
  15  13   2          5.94          7.11         0.22 o
  17  13   2          0.05          4.96         1.95 o
  19  13   2          4.56          3.60         0.10 o
 -20  14   2          0.05          0.09         0.00 o
 -18  14   2          1.15          4.54         0.79 o
 -16  14   2         21.58         31.09         9.95 o
 -14  14   2          4.90          3.53         0.28 o
 -12  14   2          1.15          3.89         0.76 o
 -10  14   2          4.98          9.22         0.64 o
  -8  14   2        175.67        190.66        20.55 o
  -6  14   2         70.44         89.78        13.95 o
  -4  14   2        267.61        363.36        54.99 o
  -2  14   2          1.07          4.62         1.05 o
  14  14   2         19.63          7.75         6.70 o
  16  14   2          8.47         13.60        10.31 o
 -17  15   2          0.18          1.76         0.51 o
 -15  15   2         15.91         15.89         4.77 o
 -13  15   2          4.13          9.55         1.49 o
 -11  15   2          3.28          4.99         0.49 o
  -9  15   2         36.81         37.57         5.30 o
  -7  15   2         87.64        122.71        15.71 o
  -5  15   2         55.38         38.28         2.80 o
  -3  15   2        226.35        283.80       189.64 o
  -1  15   2         15.59         15.02         7.88 o
   9  15   2         11.70         29.43         0.88 o
  11  15   2         28.33          5.25         6.05 o
  13  15   2          0.48          0.81         0.03 o
  15  15   2         28.07         10.68        11.92 o
  17  15   2          1.65          2.30         0.06 o
 -20  16   2          2.82          0.11         1.05 o
 -18  16   2         27.74         11.99         2.93 o
 -16  16   2          1.42          0.69         0.54 o
 -14  16   2          0.55          1.23         0.16 o
 -12  16   2         12.15         12.26         2.98 o
 -10  16   2          0.42         14.89         2.59 o
  -8  16   2         92.08        131.32        21.25 o
  -6  16   2        105.48        138.66        19.92 o
  -4  16   2         23.28         29.21         5.85 o
  -2  16   2        190.72        141.10        59.50 o
   0  16   2        104.61         33.02         0.99 o
  10  16   2         24.54          9.18        19.93 o
  12  16   2          0.03          2.16         0.67 o
  14  16   2         11.39          6.96         1.74 o
  16  16   2         16.27          2.36         3.08 o
 -17  17   2          4.08          5.60         1.26 o
 -15  17   2          2.80          4.13         1.15 o
 -13  17   2         12.97          9.33         2.26 o
 -11  17   2         10.70         15.23         2.30 o
  -9  17   2         13.93         52.57         4.68 o
  -7  17   2        199.29        210.81        28.56 o
  -5  17   2        106.12        194.97        34.60 o
  -3  17   2         20.11         76.42        65.59 o
  -1  17   2         27.50         30.14        12.55 o
   9  17   2          3.32          4.24         0.13 o
  11  17   2         31.68         18.32        18.58 o
  13  17   2          9.97          1.18         3.76 o
  15  17   2          9.14          2.63         0.08 o
 -20  18   2          8.78          2.84         0.53 o
 -18  18   2         18.75         10.05         0.95 o
 -16  18   2         14.87         10.99         3.57 o
 -14  18   2          1.09          9.45         1.45 o
 -12  18   2          7.83          8.47         2.99 o
 -10  18   2          3.45          6.70         0.54 o
  -8  18   2          4.01          5.63         3.91 o
  -6  18   2         15.18         13.69         1.59 o
  -4  18   2         57.31        144.46        15.69 o
  -2  18   2         25.59         23.56        12.58 o
   0  18   2          0.00         15.64         2.30 o
   8  18   2         52.67         60.92         1.83 o
  10  18   2          1.46          3.51         3.23 o
  14  18   2          1.99          1.48         0.04 o
 -19  19   2          1.21          1.93         0.38 o
 -15  19   2          2.51          2.77         1.46 o
 -13  19   2          0.82          4.91         0.44 o
 -11  19   2          3.21          4.84         2.46 o
  -9  19   2         18.98         16.29         1.74 o
  -7  19   2         14.47         11.83         1.85 o
  -5  19   2        170.97        286.66        69.05 o
  -3  19   2         15.77         18.42         8.38 o
  -1  19   2          3.23          7.52         4.98 o
   9  19   2          0.05         31.10        22.89 o
  11  19   2          1.83          4.95         0.15 o
  13  19   2         13.54          6.27         1.62 o
 -16  20   2          1.36          1.59         0.62 o
 -14  20   2          8.72          6.74         0.84 o
 -12  20   2          0.25          3.05         3.86 o
 -10  20   2          0.01          4.32         2.85 o
  -8  20   2          0.54          7.81         3.09 o
  -6  20   2         24.14         33.84         6.28 o
  -4  20   2          1.24          7.02         5.00 o
  -2  20   2         12.51         13.44         4.53 o
   0  20   2         17.14         30.33        10.87 o
  10  20   2         11.15         14.24         0.43 o
 -21  21   2          1.70          1.32         0.04 o
 -17  21   2          2.29          0.96         0.93 o
 -15  21   2          0.65          1.49         0.45 o
 -13  21   2         35.13         21.95         2.94 o
 -11  21   2         10.60          9.32         1.80 o
  -9  21   2          5.04          9.06         0.40 o
  -7  21   2          0.17          4.63         1.95 o
  -5  21   2         45.96         61.79        13.65 o
  -3  21   2         30.69         24.88         9.27 o
  -1  21   2          6.61          4.23         1.62 o
   9  21   2          4.57          3.90         1.26 o
  11  21   2         13.17          3.99         3.49 o
  13  21   2          1.23          1.20         0.04 o
 -14  22   2          1.16          2.71         1.03 o
 -12  22   2         54.20         42.26         5.68 o
 -10  22   2          0.49          3.89         0.52 o
  -8  22   2          0.01          2.47         4.10 o
  -6  22   2         24.56         41.80        13.02 o
  -4  22   2         46.66         64.74        20.27 o
  -2  22   2          0.03          2.17         0.48 o
   0  22   2         27.10         20.82         5.13 o
   8  22   2         22.94         31.03         0.93 o
  12  22   2         23.04          7.86         5.52 o
 -15  23   2          0.87          0.66         0.03 o
 -13  23   2          1.52          1.66         0.14 o
 -11  23   2          0.82          1.15         0.32 o
  -9  23   2         12.99         11.46         0.50 o
  -7  23   2         14.17         20.10         2.61 o
  -5  23   2         11.71         20.59         5.07 o
  -3  23   2         23.99         14.28         4.48 o
  -1  23   2         25.44         16.41         7.37 o
   7  23   2          3.88          2.39         0.08 o
   9  23   2          9.37          6.77         0.20 o
  11  23   2         12.59          2.90         2.99 o
 -22  24   2          1.51          2.29         0.06 o
 -12  24   2          0.27          2.47         0.64 o
 -10  24   2          9.14          8.29         1.81 o
  -8  24   2          1.38          4.12         0.71 o
  -6  24   2          9.79         18.64         2.88 o
  -4  24   2         83.49        146.30        41.61 o
  -2  24   2         16.72         23.25         9.59 o
   0  24   2          6.18          3.28         0.92 o
  10  24   2          2.07          3.23         0.10 o
  12  24   2          6.58          5.70         0.17 o
 -13  25   2          1.09          2.59         0.18 o
 -11  25   2          0.88          1.65         0.25 o
  -9  25   2          5.81          4.10         1.02 o
  -7  25   2         12.62         25.62         3.46 o
  -5  25   2          2.48          4.30         0.33 o
  -3  25   2         56.17         27.70        15.34 o
  -1  25   2          0.39          8.00         3.88 o
   1  25   2          0.58          1.39         0.04 o
   7  25   2          2.79          3.07         0.09 o
 -18  26   2          2.65          0.22         0.01 o
 -12  26   2          9.15          2.84         0.37 o
 -10  26   2         12.31         12.62         1.30 o
  -8  26   2          4.49          7.87         0.73 o
  -6  26   2          6.90          6.80         1.48 o
  -4  26   2          0.03          1.70         1.05 o
  -2  26   2          1.17          2.15         1.78 o
   0  26   2         23.16         18.79         7.47 o
  12  26   2          7.17          8.62         0.25 o
 -17  27   2          8.07          6.24         0.95 o
 -11  27   2          2.89          0.65         0.27 o
  -9  27   2          2.69          2.16         0.37 o
  -7  27   2         15.40         14.77         3.21 o
  -5  27   2         10.70         23.41         5.45 o
  -3  27   2          3.41          2.27         0.24 o
  -1  27   2         15.24          6.79         4.22 o
   7  27   2          7.58          6.93         0.20 o
   9  27   2          1.65          2.53         0.08 o
 -16  28   2         11.02          3.59         0.73 o
 -14  28   2          2.15          0.53         0.01 o
 -12  28   2          0.50          1.73         1.06 o
 -10  28   2          1.04          1.72         0.05 o
  -8  28   2          1.85          5.34         0.52 o
  -6  28   2          0.01          1.91         0.88 o
  -4  28   2          2.62          3.37         0.58 o
  -2  28   2         22.35         12.36         9.04 o
   0  28   2          0.52          2.17         1.64 o
  10  28   2          0.25          6.56         0.19 o
 -13  29   2          1.11          1.51         0.05 o
 -11  29   2          2.87          2.66         0.33 o
  -9  29   2         52.95         38.23        13.73 o
  -7  29   2          0.61          4.77         0.52 o
  -5  29   2          1.87          2.55         0.27 o
  -3  29   2          7.06          8.48         2.19 o
   1  29   2          1.37          2.90         0.09 o
  11  29   2          3.88          6.38         0.19 o
 -16  30   2          1.75          1.64         0.05 o
 -14  30   2          2.35          2.45         0.08 o
  -8  30   2          4.54          7.53         1.15 o
  -6  30   2          0.83          1.08         1.57 o
  -4  30   2          0.69          1.41         1.62 o
  -2  30   2          1.00          2.83         2.35 o
   0  30   2          0.03          1.91         1.06 o
 -11  31   2          0.63          0.57         0.01 o
  -9  31   2         14.93          7.68         2.34 o
  -5  31   2          3.34         18.62         7.51 o
  -1  31   2          9.13         18.23         0.39 o
   7  31   2          7.13         12.41         0.37 o
 -12  32   2          1.46          3.01         0.09 o
 -10  32   2          3.42          2.91         0.49 o
  -8  32   2          0.63          2.23         0.86 o
  -6  32   2          5.32         13.11         2.09 o
   0  32   2          2.62          6.79         0.20 o
   6  32   2          1.47          1.22         0.04 o
  10  32   2          0.29          2.57         0.08 o
 -11  33   2          2.71          2.58         0.32 o
  -7  33   2          2.59          7.45         1.45 o
  -5  33   2          1.57          1.50         0.05 o
  -3  33   2          1.80          4.71         0.14 o
  -1  33   2          4.79          5.33         0.17 o
 -14  34   2          3.48          2.97         0.31 o
  -8  34   2          0.64          0.37         0.01 o
  -6  34   2          5.54          6.68         2.19 o
  -4  34   2          8.73          8.83         2.98 o
  -2  34   2          0.23          4.92         0.15 o
   0  34   2          4.33          5.07         0.15 o
   6  34   2          2.36          4.79         0.14 o
 -11  35   2          2.00          2.49         0.08 o
  -7  35   2          0.10          0.70         0.89 o
  -1  35   2          0.03          4.20         0.13 o
  -6  36   2          5.36          6.15         1.65 o
   0  36   2          1.97         11.90         0.36 o
   6  36   2          0.43          6.79         0.20 o
  -5  37   2          6.89          5.29         0.50 o
   7  37   2          2.30          8.28         0.25 o
  -9  39   2          3.37          1.77         0.05 o
 -20   0   3          1.95          3.38         0.10 o
 -18   0   3          2.84          1.18         0.29 o
 -16   0   3         14.47         20.67         3.22 o
 -14   0   3          2.44          4.71         1.15 o
 -12   0   3         35.67         51.94         1.59 o
 -10   0   3         25.29         67.39         5.97 o
  -8   0   3         49.17        127.69         2.71 o
  -6   0   3         30.07         14.41         0.31 o
  -4   0   3          7.65          8.88         0.27 o
 -19   1   3          3.43          2.65         0.18 o
 -17   1   3          1.55          4.33         0.28 o
 -15   1   3          0.90         10.30         0.46 o
 -13   1   3         24.78         28.42         3.76 o
 -11   1   3          0.99          2.65         0.36 o
  -9   1   3        278.68        286.77        14.04 o
  -7   1   3         17.90         25.58         6.36 o
  -5   1   3         27.18         29.67         6.82 o
  -3   1   3          1.89          4.93         0.76 o
 -20   2   3          5.78          4.74         0.92 o
 -18   2   3          2.77          3.51         0.33 o
 -16   2   3         28.33         44.69         2.50 o
 -14   2   3         12.79          9.04         2.10 o
 -12   2   3         59.81         57.80         2.38 o
 -10   2   3          1.55          1.62         0.41 o
  -8   2   3          3.60          5.15         1.67 o
  -6   2   3         10.42         17.28         2.21 o
  -4   2   3        232.63        244.33       114.32 o
 -19   3   3          0.33          2.79         0.09 o
 -17   3   3          5.21          5.77         1.38 o
 -15   3   3          1.82          4.38         2.04 o
 -13   3   3          1.70          2.28         0.33 o
 -11   3   3          0.19          5.30         0.88 o
  -9   3   3         65.38         40.37         5.03 o
  -7   3   3         26.50         33.90         8.08 o
  -5   3   3          8.55          8.52         2.47 o
  -3   3   3         88.25         59.78        24.85 o
 -22   4   3          2.88          2.35         0.08 o
 -18   4   3          3.92          4.60         1.09 o
 -16   4   3          0.61          2.06         1.20 o
 -14   4   3         15.97         13.59         3.28 o
 -12   4   3          6.24          7.61         1.06 o
 -10   4   3          6.37          7.60         0.73 o
  -8   4   3         10.49         12.84         4.91 o
  -6   4   3         37.82         41.17         7.03 o
  -4   4   3         18.38         21.13         6.67 o
  -2   4   3          2.61          4.06         0.13 o
 -21   5   3          1.11          0.90         0.53 o
 -19   5   3          1.75          2.12         0.06 o
 -17   5   3          1.74          2.79         1.14 o
 -15   5   3         12.53          8.64         1.86 o
 -13   5   3         15.66          9.39         1.05 o
 -11   5   3         37.84         49.82         1.70 o
  -9   5   3          1.56         17.96         1.75 o
  -7   5   3         63.37         73.37         5.65 o
  -5   5   3         26.31         56.31         8.42 o
  -3   5   3        132.54        135.11       101.19 o
 -22   6   3          2.65          0.17         0.00 o
 -18   6   3          0.96          1.18         1.33 o
 -16   6   3          4.11          3.98         1.80 o
 -14   6   3          0.93          3.00         0.23 o
 -12   6   3          0.83          2.35         0.30 o
 -10   6   3          0.07          3.86         1.56 o
  -8   6   3         14.50         22.98         7.17 o
  -6   6   3         35.56         32.86         4.12 o
  -4   6   3          1.41         23.26         4.84 o
  -2   6   3         74.62         13.12         7.87 o
 -17   7   3          1.17         11.30         1.76 o
 -15   7   3         13.82         19.76         1.85 o
 -13   7   3          0.61          2.87         0.38 o
 -11   7   3          6.26          8.97         1.52 o
  -9   7   3         56.88         38.96         6.11 o
  -7   7   3         20.93         20.59         2.37 o
  -5   7   3         50.50        125.96        24.20 o
  -3   7   3         39.69         20.33         9.02 o
 -16   8   3          0.02          2.64         1.56 o
 -14   8   3          0.02          4.08         0.79 o
 -12   8   3         10.92         26.99         4.18 o
 -10   8   3          1.72          5.29         0.74 o
  -8   8   3         16.98         27.09         0.73 o
  -6   8   3          4.04         19.77         2.37 o
  -4   8   3          9.26         20.35         4.23 o
  -2   8   3          3.04          5.90         0.13 o
 -21   9   3          1.08          2.02         0.06 o
 -17   9   3          1.25          1.08         0.68 o
 -15   9   3         11.96          8.53         1.28 o
 -13   9   3         25.22         24.44         3.57 o
 -11   9   3          5.39          6.25         0.74 o
  -9   9   3          0.57          5.66         1.34 o
  -7   9   3          7.57          6.23         2.22 o
  -5   9   3         16.91         28.53         8.91 o
  -3   9   3         37.52         12.91         5.60 o
 -20  10   3          1.86          2.05         0.05 o
 -18  10   3          0.95          3.54         0.10 o
 -16  10   3         10.00         19.28         0.71 o
 -14  10   3          2.86          2.03         0.36 o
 -12  10   3         33.82         23.60         3.57 o
 -10  10   3         82.40         82.30        10.86 o
  -8  10   3        113.37        136.42        12.40 o
  -6  10   3          8.02          6.40         0.64 o
  -4  10   3          0.81          9.33         1.84 o
  -2  10   3          4.60          3.29         1.83 o
  16  10   3          7.57          3.23         0.10 o
 -17  11   3          4.21          1.06         0.90 o
 -15  11   3          5.67          5.12         0.72 o
 -13  11   3         11.92          8.31         0.76 o
 -11  11   3         47.48         39.94         3.81 o
  -9  11   3         18.07         41.34         6.16 o
  -7  11   3          4.98          3.24         1.93 o
  -5  11   3          3.41         17.89        14.15 o
  -3  11   3         90.03         84.02        41.37 o
 -18  12   3          8.55          6.99         0.35 o
 -16  12   3          1.78          0.77         1.10 o
 -14  12   3          4.79          5.17         1.71 o
 -12  12   3          5.50          4.58         0.65 o
 -10  12   3         17.09         19.63         1.21 o
  -8  12   3         98.66        130.92        14.43 o
  -6  12   3          4.44          2.79         0.41 o
  -4  12   3         47.92         67.44        21.27 o
  -2  12   3         23.69         10.96         5.40 o
 -21  13   3          2.76          1.62         0.05 o
 -19  13   3          6.22          1.76         0.32 o
 -17  13   3          6.31          4.21         0.55 o
 -15  13   3          0.00          3.21         0.37 o
 -13  13   3          0.00          5.30         0.99 o
 -11  13   3         18.44         23.96         1.99 o
  -9  13   3          2.26         12.58         1.74 o
  -7  13   3         13.88         15.88         0.89 o
  -5  13   3         39.27         27.46         1.78 o
  -3  13   3         22.22         14.26        12.74 o
 -20  14   3          4.00          1.58         0.05 o
 -16  14   3          1.02          2.32         0.86 o
 -14  14   3         16.27         20.77         4.42 o
 -12  14   3          2.61          2.38         0.39 o
 -10  14   3          1.33          2.22         0.14 o
  -8  14   3          7.85          5.33         0.48 o
  -6  14   3         44.41         46.45         7.94 o
  -4  14   3         24.69         39.83        20.21 o
  -2  14   3         91.27         11.22        17.40 o
 -19  15   3          2.49          1.31         0.04 o
 -15  15   3          0.02          1.62         0.87 o
 -13  15   3          6.21          7.91         0.77 o
 -11  15   3          1.73          3.24         0.66 o
  -9  15   3          7.14          7.71         0.57 o
  -7  15   3         16.96         19.01         5.91 o
  -5  15   3         50.35         64.27         5.63 o
  -3  15   3          4.11          3.66         1.17 o
  -1  15   3         21.95          8.46         0.25 o
  17  15   3          6.58          6.02         0.18 o
 -20  16   3          1.58          2.01         0.06 o
 -16  16   3         17.37          8.49         2.18 o
 -14  16   3          2.12          1.21         1.06 o
 -12  16   3          3.49          1.49         1.44 o
 -10  16   3          3.13          5.18         0.58 o
  -8  16   3          0.09          2.26         1.66 o
  -6  16   3         31.07         51.39        10.33 o
  -4  16   3         17.55         16.70         6.73 o
  -2  16   3         17.63          5.70         2.65 o
 -23  17   3          1.19          4.92         0.15 o
 -15  17   3          1.73          2.40         0.19 o
 -13  17   3          1.54          1.42         0.33 o
 -11  17   3          9.19          9.13         1.10 o
  -9  17   3          0.21          4.09         0.83 o
  -7  17   3          0.11          9.18         0.77 o
  -5  17   3        113.08         84.62        27.87 o
  -3  17   3         39.69         30.60        12.04 o
  -1  17   3          5.36          6.54         1.26 o
 -18  18   3          7.35          1.78         0.79 o
 -16  18   3         15.76         10.11         1.70 o
 -14  18   3         12.93          5.72         0.91 o
 -12  18   3          1.86          3.71         0.82 o
 -10  18   3          5.51          7.53         0.91 o
  -8  18   3          1.45          4.22         2.54 o
  -6  18   3          2.04          1.34         0.26 o
  -4  18   3          3.64          6.95         0.83 o
  -2  18   3         20.61          6.46         2.87 o
 -17  19   3          1.16          2.47         0.40 o
 -11  19   3          1.23          2.49         0.53 o
  -9  19   3          0.38         10.84         0.87 o
  -7  19   3          3.12          4.49         0.42 o
  -5  19   3          3.76          5.92         2.84 o
  -3  19   3         47.28         22.36        33.58 o
  -1  19   3          1.17         12.18         3.03 o
 -14  20   3          1.82          2.60         0.45 o
 -12  20   3          5.50          6.97         0.98 o
 -10  20   3          0.43          0.94         0.11 o
  -8  20   3          0.24          1.71         0.83 o
  -6  20   3          2.27          3.19         1.22 o
  -4  20   3          7.34          5.39         1.09 o
  -2  20   3          5.23          5.46         1.64 o
 -17  21   3          0.90          0.13         0.34 o
 -11  21   3         26.42         11.68         2.70 o
  -9  21   3          6.95          4.69         1.33 o
  -7  21   3          1.51          1.43         0.72 o
  -5  21   3          0.89          0.92         0.84 o
  -3  21   3         11.46          4.85         1.86 o
  -1  21   3         18.86          4.40         2.03 o
 -10  22   3         24.19         25.63         3.38 o
  -8  22   3          0.41          1.09         0.38 o
  -6  22   3          1.57          7.16         0.89 o
  -4  22   3          6.89          5.41         2.43 o
  -2  22   3         25.71          5.16         2.99 o
 -15  23   3          0.89          2.52         0.08 o
  -9  23   3          0.01          2.90         0.25 o
  -7  23   3          4.81          3.81         1.20 o
  -5  23   3          4.78          6.76         4.47 o
  -3  23   3          3.68          4.69         4.35 o
  -1  23   3         10.63          7.53         0.73 o
 -20  24   3          2.63          2.52         0.08 o
 -14  24   3          0.52          2.17         0.06 o
  -8  24   3          8.96          5.22         0.71 o
  -6  24   3          0.51          2.21         0.76 o
  -4  24   3          1.34          0.92         0.03 o
  -2  24   3         31.65         13.77        13.08 o
   0  24   3          1.23          0.65         0.03 o
 -15  25   3          4.16          2.98         1.23 o
 -13  25   3          0.79          1.68         0.04 o
 -11  25   3          1.66          3.64         0.11 o
  -7  25   3          1.49          2.75         0.98 o
  -5  25   3          2.44          5.40         3.88 o
  -3  25   3          1.17          1.48         0.04 o
  -1  25   3         19.57          4.24         1.38 o
 -16  26   3          1.81          0.71         1.07 o
 -10  26   3          4.57          2.65         0.54 o
  -8  26   3          6.60          4.65         1.93 o
  -6  26   3          2.95          1.52         2.56 o
 -15  27   3          6.32          7.66         2.06 o
  -9  27   3          4.07          1.08         1.40 o
  -7  27   3          2.67          2.99         0.09 o
  -5  27   3         10.05          4.24         1.96 o
  -3  27   3          1.84          3.62         0.11 o
  -1  27   3          3.73          6.42         0.19 o
 -14  28   3          7.91          3.85         0.32 o
 -10  28   3          0.15          2.11         0.85 o
  -8  28   3          1.30          4.79         0.14 o
  -6  28   3          2.85          7.40         0.22 o
 -13  29   3          2.72          2.42         0.08 o
 -11  29   3          0.77          3.68         1.13 o
  -9  29   3          3.75          3.69         0.11 o
  -7  29   3         21.62         10.14         8.80 o
  -5  29   3          0.48          1.76         0.05 o
  -3  29   3          0.40          3.66         0.11 o
  -1  29   3          3.08          3.37         0.10 o
 -14  30   3          2.19          1.91         1.20 o
 -10  30   3          1.00          1.17         0.19 o
  -6  30   3          1.14          6.17         3.76 o
  -9  31   3          1.16          3.70         0.11 o
  -3  31   3          0.74          8.13         0.24 o
 -14  32   3          0.47          1.11         0.04 o
  -8  32   3          3.65          2.33         0.48 o
  -6  32   3          0.10          1.73         0.05 o
  -4  32   3          2.62          3.14         0.09 o
 -12  34   3          1.95          1.78         0.85 o
  -4  34   3          4.43          2.01         0.06 o
  -2  36   3          1.17          1.53         0.05 o
 -14   0   4          5.43          7.40         0.39 o
 -12   0   4          0.19          6.37         4.57 o
 -10   0   4         13.67         12.05         6.44 o
  -8   0   4          0.00          3.14         2.03 o
  -6   0   4          3.57         21.98         7.90 o
  -4   0   4         19.72         15.78         0.47 o
 -19   1   4          1.08          2.58         0.08 o
 -11   1   4          9.34          5.52         1.61 o
  -9   1   4          2.06          1.05         0.38 o
  -7   1   4         68.11         33.26        20.37 o
  -5   1   4          2.86          1.94         0.20 o
 -18   2   4          2.91          5.27         0.15 o
 -14   2   4          9.64         10.76         0.78 o
 -12   2   4          5.03          5.65         0.93 o
 -10   2   4         27.96         24.81         1.66 o
  -8   2   4          0.80          3.09         0.09 o
  -6   2   4          0.05          1.30         0.43 o
  -4   2   4          4.09          3.08         4.51 o
 -11   3   4          3.95          1.20         0.54 o
  -9   3   4          0.46          0.77         0.02 o
  -7   3   4         20.25          9.32         2.24 o
  -5   3   4         14.66          6.20         3.03 o
 -12   4   4          4.21          2.56         0.40 o
 -10   4   4          0.58          2.13         0.86 o
  -8   4   4          0.37          2.06         0.74 o
  -6   4   4          4.15          2.21         1.48 o
  -4   4   4         10.58          2.11         1.07 o
 -19   5   4          1.51          1.39         0.04 o
 -13   5   4          6.30          4.74         0.49 o
 -11   5   4          4.29          2.13         0.46 o
  -9   5   4          9.08          6.65         0.88 o
  -7   5   4          0.78          1.13         0.18 o
  -5   5   4         11.65          9.90         1.87 o
  -3   5   4          1.89          1.06         0.03 o
 -14   6   4          0.76          2.53         0.08 o
 -12   6   4          1.29          1.17         0.22 o
 -10   6   4          0.03          0.06         0.31 o
  -6   6   4          1.17          4.28         3.29 o
  -4   6   4          8.21          5.23         0.66 o
 -15   7   4          0.18          3.12         0.17 o
 -13   7   4          3.91          2.41         0.40 o
 -11   7   4          2.42          4.75         0.51 o
  -9   7   4          2.07          3.93         0.11 o
  -7   7   4         17.13         14.57         4.26 o
  -5   7   4          0.73          1.54         1.32 o
  -3   7   4          1.95          2.25         0.90 o
 -10   8   4          1.63          6.51         1.78 o
  -8   8   4          2.67          1.91         0.05 o
  -6   8   4          3.84          1.93         0.06 o
 -13   9   4          3.93          2.96         1.23 o
 -11   9   4          8.58         13.86         0.61 o
  -9   9   4          8.49          7.95         1.22 o
  -7   9   4          1.83          2.10         0.06 o
  -5   9   4          1.83          3.53         1.36 o
  -3   9   4          1.93          1.81         0.05 o
 -18  10   4          1.01          2.43         1.10 o
 -16  10   4          0.56          2.70         0.08 o
 -14  10   4          2.09          2.67         1.79 o
 -10  10   4         13.79          6.71         1.72 o
  -8  10   4         37.51         42.93         4.07 o
  -6  10   4         20.84         22.83        11.52 o
  -4  10   4          0.94          3.76         0.88 o
 -13  11   4          2.24          2.80         0.09 o
 -11  11   4          5.61          4.63         0.24 o
  -9  11   4         22.36          8.22         2.27 o
  -7  11   4          3.10          2.62         3.54 o
  -5  11   4          1.91          7.03         0.22 o
  -3  11   4          0.31          0.66         1.35 o
 -16  12   4          7.28          3.58         1.59 o
 -10  12   4          2.60          1.55         0.16 o
  -8  12   4          1.18          3.29         0.29 o
  -6  12   4         18.81         16.55         4.49 o
  -2  12   4          6.14          1.27         0.04 o
 -17  13   4          3.96          2.92         0.98 o
 -15  13   4          4.23          2.04         0.61 o
  -9  13   4          6.43          5.17         2.49 o
  -7  13   4          1.14          3.98         4.27 o
  -5  13   4          1.66          5.40         5.35 o
  -3  13   4         10.52          2.40         3.42 o
 -16  14   4          0.57          3.24         0.10 o
 -12  14   4          4.44          4.50         2.23 o
  -8  14   4          3.05          1.79         1.04 o
  -6  14   4          3.94          0.98         0.03 o
  -4  14   4          9.01          3.00         1.25 o
  -2  14   4          5.23          2.72         0.08 o
 -11  15   4          1.41          1.63         0.92 o
  -9  15   4          2.06          2.87         0.09 o
  -7  15   4          2.74          3.32         0.43 o
  -5  15   4          3.89          1.72         2.16 o
  -3  15   4         22.76          5.23         2.58 o
 -16  16   4          2.60          1.76         0.99 o
 -14  16   4          5.95          3.93         0.46 o
 -12  16   4          2.14          2.77         0.09 o
 -10  16   4          2.87          5.53         3.35 o
  -6  16   4          0.61          0.79         0.03 o
  -4  16   4          8.65          2.58         2.15 o
  -2  16   4          1.74          1.55         0.05 o
 -11  17   4          1.30          1.50         0.05 o
  -9  17   4          2.50          1.63         0.05 o
  -5  17   4          0.76          1.28         0.04 o
  -3  17   4         33.84          5.13         8.59 o
 -16  18   4          3.45          2.99         1.30 o
 -14  18   4          7.08          5.26         1.46 o
 -12  18   4          6.44          2.81         0.93 o
 -10  18   4          0.86          3.45         0.10 o
  -8  18   4          1.98          3.13         0.09 o
  -4  18   4          0.67          4.02         0.11 o
 -16  20   4          0.88          1.87         0.05 o
  -9  21   4         11.45          6.28         0.14 o
  -8  22   4          6.12          5.41         1.02 o
  -3  23   4          1.26          4.88         0.15 o
 -18  24   4          2.01          3.40         0.10 o
  -6  24   4          3.62          5.47         0.17 o
 -13  25   4          1.99          2.38         0.08 o
  -7  25   4          0.02          8.46         0.25 o
  -6  26   4          1.84          2.31         0.06 o
 -13  27   4          3.14          1.58         0.25 o
 -12  28   4          3.36          4.40         0.13 o
  -5   1   5         11.39         20.59         4.44 o
  -8   2   5          6.35          7.42         0.33 o
  -9   3   5          2.69          4.54         0.14 o
  -5   7   5          3.24          3.34         2.55 o
  -9   9   5          1.99          3.17         0.09 o
  -7   9   5          4.75          6.45         1.16 o
  -8  10   5          5.69          5.97         0.18 o
  -6  10   5         10.47         11.32         3.28 o
  -7  11   5          7.13          6.51         0.61 o
 -14  12   5          3.23          4.82         0.14 o
  -4  12   5          2.60          6.97         0.20 o
 -12  18   5          2.05          3.31         0.10 o
                                                
