# Supplementary material for: Crystal structure of copper perchlorophthalo­cyanine analysed by 3D electron diffraction
Source: Acta Crystallogr B Struct Sci Cryst Eng Mater. 2021 Jul 29;77(Pt 4):662–75. doi: 10.1107/S2052520621006806 (PMC8337017; doi:10.1107/S2052520621006806)
Supplement: Supplementary file 6 [file b-77-00662-CuPcCl16_from_Rietveldsup6.rtv]

####################################################################### 
# 
# This file contains crystal structure data downloaded from the 
# Cambridge Structural Database (CSD) hosted by the Cambridge 
# Crystallographic Data Centre (CCDC).
# 
# Full information about CCDC data access policies and citation 
# guidelines are available at http://www.ccdc.cam.ac.uk/access/V1 
# 
# Audit and citation data items may have been added by the CCDC. 
# Please retain this information to preserve the provenance of 
# this file and to allow appropriate attribution of the data. 
# 
#######################################################################

data_CuPcCl16_from_Rietveld
_database_code_depnum_ccdc_archive 'CCDC 2080712'
loop_
_audit_author_name
_audit_author_address
'Martin U. Schmidt'
;Institute of Inorganic and Analytical Chemistry, Johann Wolfgang Goethe University
Germany
;
_audit_update_record             
;
2021-04-28 deposited with the CCDC.	2021-05-17 downloaded from the CCDC.
;

_audit_creation_method           'manual editing'

_chemical_name_common            
'Pigment Green 7,   Hostaperm Green GNX,    Solid solution of CuPcCl16 (main component), CuPcHCl15, CuPcH2Cl14, CuPcH3Cl13 and CuPcH4Cl12.   Average composition Cu C32 N8 H1.2 Cl14.8'
_chemical_name_systematic        Perchloro-copper-phthalocyanine

_chemical_formula_moiety         'C32 Cl16 Cu N8'
_chemical_formula_sum            'C32 Cl16 Cu N8'
_chemical_formula_weight         1127.15

_space_group_crystal_system      Monoclinic
_space_group                     C2/m
_space_group_name_H-M_alt        'C 2/m'
_space_group_IT_number           12
_space_group_name_Hall           '-C 2y'
loop_
_symmetry_equiv_pos_as_xyz
'-x, -y, -z'
'-x, y, -z'
'x, -y, z'
'x, y, z'
'-x+1/2, -y+1/2, -z'
'-x+1/2, y+1/2, -z'
'x+1/2, -y+1/2, z'
'x+1/2, y+1/2, z'

_cell_length_a                   17.5447(17)
_cell_length_b                   25.9863(21)
_cell_length_c                   3.76308(58)
_cell_angle_alpha                90
_cell_angle_beta                 95.336(16)
_cell_angle_gamma                90
_cell_volume                     1708.24(34)

_cell_formula_units_Z            2
_cell_measurement_temperature    295
_exptl_crystal_density_diffrn    2.191
_exptl_crystal_F_000             1098
_pd_char_colour                  green
_pd_char_particle_morphology     powder
_exptl_absorpt_coefficient_mu    12.829
_exptl_crystal_description       powder

_exptl_special_details           'Powder diffraction'
_chemical_compound_source        
'Commercial sample Hostaperm Green GNX, used whitout further treatment'
_diffrn_ambient_temperature      295
_diffrn_radiation_type           'Cu K\a~1~'
_diffrn_radiation_wavelength     1.54056
_diffrn_radiation_monochromator  Ge(111)
_diffrn_measurement_device_type  STOE-Stadi-P
_pd_meas_2theta_range_min        4.
_pd_meas_2theta_range_max        80.
_pd_meas_2theta_range_inc        0.01
_pd_meas_number_of_points        7601
_cell_measurement_reflns_used    546
_cell_measurement_theta_min      3.
_cell_measurement_theta_max      80.
_diffrn_reflns_number            546
_pd_meas_scan_method             step
_refine_ls_matrix_type           fullcycle
_refine_ls_number_parameters     83
_refine_ls_number_restraints     50
_refine_ls_number_constraints    0
_refine_ls_hydrogen_treatment    refxyz
_refine_ls_weighting_scheme      sigma
_refine_ls_weighting_details     w=1/\s[Y~obs~]^2^
_refine_ls_shift/su_max          0.001
_refine_ls_extinction_method     none
_computing_data_collection       '<i>WINX^POW^</i> (Stoe & Cie, 2004)'
_computing_cell_refinement       '<i>TOPAS-Academic</i> (Coelho, 2012)'
_computing_data_reduction        '<i>DASH</i> 3.1 (David <i>et al.</i>, 2006)'
_computing_structure_solution    '<i>DASH</i> 3.1 (David <i>et al.</i>, 2006)'
_computing_structure_refinement  '<i>TOPAS-Academic</i> (Coelho, 2012)'
_computing_molecular_graphics    '<i>Mercury</i> (Macrae <i>et al.</i>, 2008)'
_pd_proc_wavelength              1.54056
_pd_spec_mount_mode              transmission
_pd_spec_mounting                'glass capillary'
_pd_spec_shape                   powder
_pd_proc_2theta_range_min        4.
_pd_proc_2theta_range_max        80.
_pd_proc_2theta_range_inc        0.010000
_pd_calc_method                  'Rietveld Refinement'
_pd_proc_ls_background_function  'Chebyshev function with 20 terms'
_pd_proc_ls_profile_function     'fundamental parameters'
_pd_proc_ls_pref_orient_corr     none
_pd_proc_ls_special_details      
;
Peak width anisotropy described by by 4th order spherical harmonics.  
Background-subtracted R values: Rp = 12.097, Rwp = 12.965, Rexp = 6.235 .    
Since the actual mean composition of the sample is Cu C32 N8 H1.2 Cl14.8, 
all Cl atoms have an occupancy of 0.925 .
;
_pd_proc_ls_prof_R_factor        0.02679
_pd_proc_ls_prof_wR_factor       0.03701
_pd_proc_ls_prof_wR_expected     0.01780
_refine_ls_goodness_of_fit_all   2.079
_refine_ls_R_I_factor            1.113

loop_
_atom_site_label
_atom_site_type_symbol
_atom_site_symmetry_multiplicity
_atom_site_fract_x
_atom_site_fract_y
_atom_site_fract_z
_atom_site_B_iso_or_equiv
_atom_site_U_iso_or_equiv

Cu1 Cu 0 0 0 0 1.88(15) 0.02382
N1 N 0 0 0.07591(15) 0 1.88(15) 0.02382
N2 N 0 0.10152(22) 0 -0.1985(21) 1.88(15) 0.02382
C1 C 0 0.14436(19) 0.04425(14) -0.2580(18) 1.88(15) 0.02382
N3 N 0 0.12442(21) 0.09338(15) -0.2147(15) 1.88(15) 0.02382
C2 C 0 0.21589(23) 0.02793(13) -0.3913(22) 1.88(15) 0.02382
C3 C 0 0.27643(21) 0.05515(13) -0.5154(18) 1.88(15) 0.02382
C4 C 0 0.33914(24) 0.02676(14) -0.6339(19) 1.88(15) 0.02382
C5 C 0 0.05611(22) 0.10665(13) -0.1138(24) 1.88(15) 0.02382
C6 C 0 0.03594(24) 0.16038(15) -0.0651(20) 1.88(15) 0.02382
C7 C 0 0.07747(19) 0.20664(13) -0.0842(17) 1.88(15) 0.02382
C8 C 0 0.03687(24) 0.25233(15) -0.0398(20) 1.88(15) 0.02382
Cl1 Cl 0 0.16533(23) 0.20649(20) -0.2618(20) 1.88(15) 0.02382
Cl2 Cl 0 0.08302(23) 0.30885(14) 0.0585(30) 1.88(15) 0.02382
Cl3 Cl 0 0.27670(28) 0.12256(16) -0.4758(25) 1.88(15) 0.02382
Cl4 Cl 0 0.41436(22) 0.06235(16) -0.7849(21) 1.88(15) 0.02382

loop_
_geom_bond_atom_site_label_1
_geom_bond_atom_site_label_2
_geom_bond_distance

Cu1 N1 1.973(4)
Cu1 N2 1.994(5)


loop_
_geom_angle_atom_site_label_1
_geom_angle_atom_site_label_2
_geom_angle_atom_site_label_3
_geom_angle

Cu1 N1 C5 125.8(2)
Cu1 N2 C1 124.8(2)

# start Validation Reply Form
_vrf_PLAT972_CuPcCl16_from_Rietveld 
;
PROBLEM: Check Calcd Resid. Dens.  0.19A   From Cl3           -17.39 eA-3  
RESPONSE: powder data, nanocrystalline sample
;
_vrf_PLAT974_CuPcCl16_from_Rietveld 
;
PROBLEM: Check Calcd Negative Resid. Density on       Cu1     -37.28 eA-3  
RESPONSE: powder data, nanocrystalline sample
;
_vrf_PLAT992_CuPcCl16_from_Rietveld 
;
PROBLEM: Repd & Actual _reflns_number_gt Values Differ by    1000516 Check 
RESPONSE: Powder data. _reflns_number_gt is not a sensible value.
;
_vrf_PLAT971_CuPcCl16_from_Rietveld 
;
PROBLEM: Check Calcd Resid. Dens.  1.23A   From Cu1             3.13 eA-3  
RESPONSE: powder data, nanocrystalline sample
;
_vrf_PLAT920_CuPcCl16_from_Rietveld 
;
PROBLEM: Theta(Max)  in CIF and FCF Differ by ...........       0.19 Degree
RESPONSE: The value in the cif file is the correct one.
;
# end Validation Reply Form

loop_
_pd_meas_2theta_scan
_pd_proc_intensity_total
_pd_calc_intensity_total
_pd_proc_ls_weight
4.00000 8339.00000 8279.13225 0.00012
4.01000 8208.00000 8266.11876 0.00012
4.02000 8162.00000 8253.14366 0.00012
4.03000 8198.00000 8240.20773 0.00012
4.04000 8207.00000 8227.31168 0.00012
4.05000 8123.00000 8214.45611 0.00012
4.06000 7972.00000 8201.64141 0.00013
4.07000 8160.00000 8188.86824 0.00012
4.08000 8209.00000 8176.13740 0.00012
4.09000 8199.00000 8163.44978 0.00012
4.10000 8042.00000 8150.80645 0.00012
4.11000 8104.00000 8138.20848 0.00012
4.12000 8147.00000 8125.65679 0.00012
4.13000 8192.00000 8113.15206 0.00012
4.14000 8235.00000 8100.69507 0.00012
4.15000 7956.00000 8088.28696 0.00013
4.16000 7883.00000 8075.92907 0.00013
4.17000 7990.00000 8063.62307 0.00013
4.18000 8030.00000 8051.37067 0.00012
4.19000 7915.00000 8039.17337 0.00013
4.20000 7966.00000 8027.03254 0.00013
4.21000 8042.00000 8014.95023 0.00012
4.22000 7912.00000 8002.92911 0.00013
4.23000 7976.00000 7990.97258 0.00013
4.24000 7944.00000 7979.08430 0.00013
4.25000 7963.00000 7967.26776 0.00013
4.26000 7978.00000 7955.52741 0.00013
4.27000 7844.00000 7943.86970 0.00013
4.28000 7797.00000 7932.30417 0.00013
4.29000 7777.00000 7920.84154 0.00013
4.30000 7880.00000 7909.48150 0.00013
4.31000 7822.00000 7898.22599 0.00013
4.32000 7916.00000 7887.10829 0.00013
4.33000 7828.00000 7876.15780 0.00013
4.34000 7865.00000 7865.42545 0.00013
4.35000 7877.00000 7855.04802 0.00013
4.36000 7781.00000 7845.24528 0.00013
4.37000 7700.00000 7835.46373 0.00013
4.38000 7900.00000 7824.47517 0.00013
4.39000 7734.00000 7813.50077 0.00013
4.40000 7654.00000 7802.63978 0.00013
4.41000 7662.00000 7791.89547 0.00013
4.42000 7762.00000 7781.27028 0.00013
4.43000 7892.00000 7770.76581 0.00013
4.44000 7733.00000 7760.38294 0.00013
4.45000 7793.00000 7750.12205 0.00013
4.46000 7820.00000 7739.98328 0.00013
4.47000 7704.00000 7729.96676 0.00013
4.48000 7778.00000 7720.07286 0.00013
4.49000 7705.00000 7710.30237 0.00013
4.50000 7806.00000 7700.65663 0.00013
4.51000 7727.00000 7691.13752 0.00013
4.52000 7736.00000 7681.74759 0.00013
4.53000 7802.00000 7672.48992 0.00013
4.54000 7751.00000 7663.36808 0.00013
4.55000 7735.00000 7654.38593 0.00013
4.56000 7640.00000 7645.54747 0.00013
4.57000 7613.00000 7636.85656 0.00013
4.58000 7768.00000 7628.31669 0.00013
4.59000 7701.00000 7619.93082 0.00013
4.60000 7562.00000 7611.70127 0.00013
4.61000 7660.00000 7603.62973 0.00013
4.62000 7611.00000 7595.71732 0.00013
4.63000 7647.00000 7587.96487 0.00013
4.64000 7556.00000 7580.37308 0.00013
4.65000 7422.00000 7572.94289 0.00013
4.66000 7577.00000 7565.67561 0.00013
4.67000 7648.00000 7558.57309 0.00013
4.68000 7616.00000 7551.63786 0.00013
4.69000 7603.00000 7544.87317 0.00013
4.70000 7544.00000 7538.28303 0.00013
4.71000 7637.00000 7531.87230 0.00013
4.72000 7624.00000 7525.64684 0.00013
4.73000 7548.00000 7519.61560 0.00013
4.74000 7553.00000 7513.78535 0.00013
4.75000 7574.00000 7508.13743 0.00013
4.76000 7669.00000 7502.67212 0.00013
4.77000 7573.00000 7497.40830 0.00013
4.78000 7675.00000 7492.35020 0.00013
4.79000 7592.00000 7487.50005 0.00013
4.80000 7558.00000 7482.85988 0.00013
4.81000 7453.00000 7478.43180 0.00013
4.82000 7567.00000 7474.21817 0.00013
4.83000 7429.00000 7470.22186 0.00013
4.84000 7487.00000 7466.44632 0.00013
4.85000 7682.00000 7462.89575 0.00013
4.86000 7656.00000 7459.57506 0.00013
4.87000 7536.00000 7456.48981 0.00013
4.88000 7529.00000 7453.64604 0.00013
4.89000 7456.00000 7451.05010 0.00013
4.90000 7363.00000 7448.70843 0.00014
4.91000 7541.00000 7446.62731 0.00013
4.92000 7574.00000 7444.81249 0.00013
4.93000 7486.00000 7443.26910 0.00013
4.94000 7389.00000 7442.00170 0.00014
4.95000 7426.00000 7441.01453 0.00013
4.96000 7519.00000 7440.31186 0.00013
4.97000 7281.00000 7439.89816 0.00014
4.98000 7566.00000 7439.77844 0.00013
4.99000 7534.00000 7439.95837 0.00013
5.00000 7621.00000 7440.44439 0.00013
5.01000 7559.00000 7441.24359 0.00013
5.02000 7464.00000 7442.36379 0.00013
5.03000 7540.00000 7443.81359 0.00013
5.04000 7744.00000 7445.60210 0.00013
5.05000 7509.00000 7447.73873 0.00013
5.06000 7356.00000 7450.23290 0.00014
5.07000 7689.00000 7453.09366 0.00013
5.08000 7611.00000 7456.32957 0.00013
5.09000 7503.00000 7459.94893 0.00013
5.10000 7550.00000 7463.96015 0.00013
5.11000 7428.00000 7468.37209 0.00013
5.12000 7377.00000 7473.19426 0.00014
5.13000 7424.00000 7478.43697 0.00013
5.14000 7412.00000 7484.11134 0.00013
5.15000 7494.00000 7490.22987 0.00013
5.16000 7602.00000 7496.80665 0.00013
5.17000 7652.00000 7503.85731 0.00013
5.18000 7552.00000 7511.39847 0.00013
5.19000 7468.00000 7519.44735 0.00013
5.20000 7539.00000 7528.02212 0.00013
5.21000 7518.00000 7537.14229 0.00013
5.22000 7648.00000 7546.82823 0.00013
5.23000 7640.00000 7557.10100 0.00013
5.24000 7672.00000 7567.98419 0.00013
5.25000 7566.00000 7579.50599 0.00013
5.26000 7621.00000 7591.70171 0.00013
5.27000 7660.00000 7604.62710 0.00013
5.28000 7660.00000 7618.42824 0.00013
5.29000 7639.00000 7633.12128 0.00013
5.30000 7666.00000 7648.06173 0.00013
5.31000 7597.00000 7663.31654 0.00013
5.32000 7514.00000 7679.28821 0.00013
5.33000 7572.00000 7696.02721 0.00013
5.34000 7808.00000 7713.55701 0.00013
5.35000 7823.00000 7731.90153 0.00013
5.36000 7800.00000 7751.08538 0.00013
5.37000 7902.00000 7771.13431 0.00013
5.38000 7737.00000 7792.07567 0.00013
5.39000 7822.00000 7813.93879 0.00013
5.40000 7742.00000 7836.75526 0.00013
5.41000 7901.00000 7860.55907 0.00013
5.42000 8022.00000 7885.38654 0.00012
5.43000 8076.00000 7911.27607 0.00012
5.44000 8045.00000 7938.26786 0.00012
5.45000 8095.00000 7966.40355 0.00012
5.46000 8142.00000 7995.72603 0.00012
5.47000 8143.00000 8026.27948 0.00012
5.48000 8180.00000 8058.10965 0.00012
5.49000 8193.00000 8091.26439 0.00012
5.50000 8145.00000 8125.79426 0.00012
5.51000 8195.00000 8161.75313 0.00012
5.52000 8214.00000 8199.19856 0.00012
5.53000 8300.00000 8238.19199 0.00012
5.54000 8321.00000 8278.79864 0.00012
5.55000 8250.00000 8321.08720 0.00012
5.56000 8309.00000 8365.12936 0.00012
5.57000 8369.00000 8410.99929 0.00012
5.58000 8403.00000 8458.77322 0.00012
5.59000 8528.00000 8508.52911 0.00012
5.60000 8406.00000 8560.34644 0.00012
5.61000 8641.00000 8614.30614 0.00012
5.62000 8642.00000 8670.49041 0.00012
5.63000 8773.00000 8728.98257 0.00011
5.64000 8702.00000 8789.86681 0.00011
5.65000 8681.00000 8853.22803 0.00012
5.66000 8905.00000 8919.15191 0.00011
5.67000 9059.00000 8987.72551 0.00011
5.68000 9055.00000 9059.03864 0.00011
5.69000 9052.00000 9133.18631 0.00011
5.70000 9310.00000 9210.27183 0.00011
5.71000 9378.00000 9290.41047 0.00011
5.72000 9278.00000 9373.73298 0.00011
5.73000 9341.00000 9460.38873 0.00011
5.74000 9423.00000 9550.54849 0.00011
5.75000 9673.00000 9644.40729 0.00010
5.76000 9843.00000 9742.18794 0.00010
5.77000 9989.00000 9844.14586 0.00010
5.78000 10059.00000 9950.57536 0.00010
5.79000 10189.00000 10061.81760 0.00010
5.80000 10356.00000 10178.26948 0.00010
5.81000 10381.00000 10300.39316 0.00010
5.82000 10628.00000 10428.72564 0.00009
5.83000 10810.00000 10563.88809 0.00009
5.84000 11184.00000 10706.59418 0.00009
5.85000 11155.00000 10857.65632 0.00009
5.86000 11173.00000 11017.98744 0.00009
5.87000 11462.00000 11188.59505 0.00009
5.88000 11788.00000 11370.56294 0.00008
5.89000 11937.00000 11565.01582 0.00008
5.90000 12103.00000 11773.06206 0.00008
5.91000 12416.00000 11995.71064 0.00008
5.92000 12421.00000 12233.75940 0.00008
5.93000 12822.00000 12487.65363 0.00008
5.94000 13222.00000 12757.31688 0.00008
5.95000 13371.00000 13041.95950 0.00007
5.96000 13814.00000 13339.87506 0.00007
5.97000 13987.00000 13648.23981 0.00007
5.98000 14338.00000 13962.93301 0.00007
5.99000 14355.00000 14278.39814 0.00007
6.00000 14700.00000 14587.56304 0.00007
6.01000 14822.00000 14881.83292 0.00007
6.02000 15039.00000 15151.17278 0.00007
6.03000 15327.00000 15384.30041 0.00007
6.04000 15430.00000 15568.98105 0.00006
6.05000 15485.00000 15692.49140 0.00006
6.06000 15188.00000 15742.30379 0.00007
6.07000 15255.00000 15707.07497 0.00007
6.08000 15248.00000 15577.99209 0.00007
6.09000 14772.00000 15350.39549 0.00007
6.10000 14289.00000 15025.35592 0.00007
6.11000 13938.00000 14610.64440 0.00007
6.12000 13677.00000 14120.52666 0.00007
6.13000 13001.00000 13574.19505 0.00008
6.14000 12377.00000 12993.25665 0.00008
6.15000 11791.00000 12399.09586 0.00008
6.16000 11185.00000 11810.84251 0.00009
6.17000 10937.00000 11244.24353 0.00009
6.18000 10314.00000 10711.32318 0.00010
6.19000 10032.00000 10220.53834 0.00010
6.20000 9657.00000 9777.16511 0.00010
6.21000 9149.00000 9383.75896 0.00011
6.22000 8685.00000 9040.62127 0.00012
6.23000 8425.00000 8746.25285 0.00012
6.24000 8288.00000 8497.78947 0.00012
6.25000 8187.00000 8291.41338 0.00012
6.26000 7996.00000 8122.73068 0.00013
6.27000 7809.00000 7987.10216 0.00013
6.28000 7793.00000 7879.91702 0.00013
6.29000 7610.00000 7796.80343 0.00013
6.30000 7588.00000 7733.77492 0.00013
6.31000 7457.00000 7687.31741 0.00013
6.32000 7577.00000 7654.42504 0.00013
6.33000 7225.00000 7632.59583 0.00014
6.34000 7349.00000 7619.79855 0.00014
6.35000 7398.00000 7614.42168 0.00014
6.36000 7407.00000 7615.21374 0.00014
6.37000 7392.00000 7621.22187 0.00014
6.38000 7191.00000 7631.73386 0.00014
6.39000 7308.00000 7646.22647 0.00014
6.40000 7320.00000 7664.32171 0.00014
6.41000 7345.00000 7685.75132 0.00014
6.42000 7451.00000 7710.32931 0.00013
6.43000 7319.00000 7737.93166 0.00014
6.44000 7307.00000 7768.48234 0.00014
6.45000 7369.00000 7801.94435 0.00014
6.46000 7574.00000 7838.31463 0.00013
6.47000 7472.00000 7877.62161 0.00013
6.48000 7556.00000 7919.92458 0.00013
6.49000 7621.00000 7965.31451 0.00013
6.50000 7725.00000 8013.91620 0.00013
6.51000 7692.00000 8065.89192 0.00013
6.52000 7823.00000 8121.44664 0.00013
6.53000 7788.00000 8180.83473 0.00013
6.54000 7993.00000 8244.36740 0.00013
6.55000 7956.00000 8312.42031 0.00013
6.56000 7971.00000 8385.44037 0.00013
6.57000 8247.00000 8463.95043 0.00012
6.58000 8281.00000 8548.55009 0.00012
6.59000 8333.00000 8639.91029 0.00012
6.60000 8510.00000 8738.75787 0.00012
6.61000 8634.00000 8845.84628 0.00012
6.62000 8661.00000 8961.90781 0.00012
6.63000 9014.00000 9087.58391 0.00011
6.64000 9091.00000 9223.33160 0.00011
6.65000 9202.00000 9369.30609 0.00011
6.66000 9528.00000 9525.22307 0.00010
6.67000 9399.00000 9690.20769 0.00011
6.68000 9615.00000 9862.64152 0.00010
6.69000 9856.00000 10040.02251 0.00010
6.70000 10099.00000 10218.85547 0.00010
6.71000 10154.00000 10394.59077 0.00010
6.72000 10393.00000 10561.62706 0.00010
6.73000 10457.00000 10713.39138 0.00010
6.74000 10587.00000 10842.49492 0.00009
6.75000 10920.00000 10940.97249 0.00009
6.76000 11007.00000 11000.71535 0.00009
6.77000 10920.00000 11013.93750 0.00009
6.78000 10892.00000 10973.89817 0.00009
6.79000 10882.00000 10875.81965 0.00009
6.80000 10859.00000 10717.91912 0.00009
6.81000 10491.00000 10502.29831 0.00010
6.82000 10344.00000 10235.30531 0.00010
6.83000 10081.00000 9927.06277 0.00010
6.84000 9813.00000 9590.19028 0.00010
6.85000 9325.00000 9238.12820 0.00011
6.86000 9310.00000 8883.60287 0.00011
6.87000 8897.00000 8537.58760 0.00011
6.88000 8528.00000 8208.81208 0.00012
6.89000 8076.00000 7903.67704 0.00012
6.90000 7930.00000 7626.39615 0.00013
6.91000 7549.00000 7379.24181 0.00013
6.92000 7451.00000 7162.83360 0.00013
6.93000 7380.00000 6976.44534 0.00014
6.94000 7239.00000 6818.31826 0.00014
6.95000 7139.00000 6685.96854 0.00014
6.96000 7064.00000 6576.47464 0.00014
6.97000 6779.00000 6486.73055 0.00015
6.98000 6691.00000 6413.65369 0.00015
6.99000 6651.00000 6354.34149 0.00015
7.00000 6436.00000 6306.17634 0.00016
7.01000 6506.00000 6266.88340 0.00015
7.02000 6522.00000 6234.54906 0.00015
7.03000 6531.00000 6207.60977 0.00015
7.04000 6431.00000 6184.82082 0.00016
7.05000 6331.00000 6165.21409 0.00016
7.06000 6183.00000 6148.05188 0.00016
7.07000 6238.00000 6132.78267 0.00016
7.08000 6225.00000 6119.00105 0.00016
7.09000 6232.00000 6106.39842 0.00016
7.10000 6162.00000 6094.72619 0.00016
7.11000 6130.00000 6083.84399 0.00016
7.12000 6179.00000 6073.63413 0.00016
7.13000 6191.00000 6064.00502 0.00016
7.14000 6143.00000 6054.88568 0.00016
7.15000 6027.00000 6046.21968 0.00017
7.16000 6094.00000 6037.96097 0.00016
7.17000 6090.00000 6030.07110 0.00016
7.18000 6090.00000 6022.51725 0.00016
7.19000 6026.00000 6015.27097 0.00017
7.20000 6067.00000 6008.30725 0.00016
7.21000 6109.00000 6001.60388 0.00016
7.22000 6038.00000 5995.14106 0.00017
7.23000 5872.00000 5988.90106 0.00017
7.24000 5922.00000 5982.86791 0.00017
7.25000 5924.00000 5977.02717 0.00017
7.26000 5907.00000 5971.36576 0.00017
7.27000 5864.00000 5965.87177 0.00017
7.28000 5884.00000 5960.53434 0.00017
7.29000 5998.00000 5955.34357 0.00017
7.30000 6012.00000 5950.29042 0.00017
7.31000 5869.00000 5945.36659 0.00017
7.32000 5991.00000 5940.56442 0.00017
7.33000 5954.00000 5935.87689 0.00017
7.34000 6019.00000 5931.29761 0.00017
7.35000 5843.00000 5926.82069 0.00017
7.36000 6002.00000 5922.44081 0.00017
7.37000 5951.00000 5918.15269 0.00017
7.38000 5831.00000 5913.95087 0.00017
7.39000 5779.00000 5909.83160 0.00017
7.40000 5856.00000 5905.79091 0.00017
7.41000 5888.00000 5901.82500 0.00017
7.42000 5864.00000 5897.93013 0.00017
7.43000 5890.00000 5894.10281 0.00017
7.44000 5938.00000 5890.33996 0.00017
7.45000 5947.00000 5886.63876 0.00017
7.46000 5977.00000 5882.99674 0.00017
7.47000 5931.00000 5879.41166 0.00017
7.48000 5873.00000 5875.88124 0.00017
7.49000 5910.00000 5872.40339 0.00017
7.50000 5861.00000 5868.97613 0.00017
7.51000 5831.00000 5865.59767 0.00017
7.52000 5929.00000 5862.26640 0.00017
7.53000 5927.00000 5858.98120 0.00017
7.54000 5991.00000 5855.74193 0.00017
7.55000 5860.00000 5852.55268 0.00017
7.56000 5673.00000 5849.41412 0.00018
7.57000 5893.00000 5846.29081 0.00017
7.58000 5950.00000 5843.18836 0.00017
7.59000 5908.00000 5840.11822 0.00017
7.60000 5876.00000 5837.08038 0.00017
7.61000 5865.00000 5834.07350 0.00017
7.62000 5812.00000 5831.09657 0.00017
7.63000 5928.00000 5828.14855 0.00017
7.64000 5925.00000 5825.22810 0.00017
7.65000 5728.00000 5822.33378 0.00017
7.66000 5753.00000 5819.46390 0.00017
7.67000 5742.00000 5816.61692 0.00017
7.68000 5860.00000 5813.79170 0.00017
7.69000 5861.00000 5810.98735 0.00017
7.70000 5857.00000 5808.20239 0.00017
7.71000 5809.00000 5805.43498 0.00017
7.72000 5921.00000 5802.68289 0.00017
7.73000 5825.00000 5799.94399 0.00017
7.74000 5918.00000 5797.21667 0.00017
7.75000 5897.00000 5794.49876 0.00017
7.76000 5854.00000 5791.78683 0.00017
7.77000 5947.00000 5789.07639 0.00017
7.78000 5784.00000 5786.36276 0.00017
7.79000 5860.00000 5783.64076 0.00017
7.80000 5809.00000 5780.90115 0.00017
7.81000 5938.00000 5778.12840 0.00017
7.82000 5907.00000 5775.30150 0.00017
7.83000 5831.00000 5772.37728 0.00017
7.84000 5867.00000 5769.22866 0.00017
7.85000 5851.00000 5765.64975 0.00017
7.86000 5719.00000 5762.22652 0.00017
7.87000 5853.00000 5760.10937 0.00017
7.88000 5834.00000 5758.13401 0.00017
7.89000 5729.00000 5756.18367 0.00017
7.90000 5717.00000 5754.26172 0.00017
7.91000 5651.00000 5752.37559 0.00018
7.92000 5845.00000 5750.55003 0.00017
7.93000 5909.00000 5748.79816 0.00017
7.94000 5851.00000 5746.99279 0.00017
7.95000 5841.00000 5745.06574 0.00017
7.96000 6021.00000 5743.14188 0.00017
7.97000 5690.00000 5741.23046 0.00018
7.98000 5868.00000 5739.33119 0.00017
7.99000 5701.00000 5737.44392 0.00018
8.00000 5723.00000 5735.56845 0.00017
8.01000 5747.00000 5733.70448 0.00017
8.02000 5804.00000 5731.85171 0.00017
8.03000 5874.00000 5730.00975 0.00017
8.04000 5734.00000 5728.17820 0.00017
8.05000 5740.00000 5726.35674 0.00017
8.06000 5616.00000 5724.54515 0.00018
8.07000 5734.00000 5722.74328 0.00017
8.08000 5695.00000 5720.95088 0.00018
8.09000 5701.00000 5719.16760 0.00018
8.10000 5806.00000 5717.39300 0.00017
8.11000 5779.00000 5715.62659 0.00017
8.12000 5643.00000 5713.86795 0.00018
8.13000 5587.00000 5712.11689 0.00018
8.14000 5735.00000 5710.37317 0.00017
8.15000 5679.00000 5708.63636 0.00018
8.16000 5831.00000 5706.90589 0.00017
8.17000 5703.00000 5705.18102 0.00018
8.18000 5646.00000 5703.46113 0.00018
8.19000 5831.00000 5701.74586 0.00017
8.20000 5827.00000 5700.03465 0.00017
8.21000 5765.00000 5698.32662 0.00017
8.22000 5714.00000 5696.62052 0.00018
8.23000 5641.00000 5694.91510 0.00018
8.24000 5706.00000 5693.20930 0.00018
8.25000 5772.00000 5691.50163 0.00017
8.26000 5821.00000 5689.78957 0.00017
8.27000 5744.00000 5688.06999 0.00017
8.28000 5714.00000 5686.33932 0.00018
8.29000 5698.00000 5684.59192 0.00018
8.30000 5750.00000 5682.81832 0.00017
8.31000 5636.00000 5681.00299 0.00018
8.32000 5696.00000 5679.11150 0.00018
8.33000 5846.00000 5677.02205 0.00017
8.34000 5765.00000 5674.74514 0.00017
8.35000 5748.00000 5672.98263 0.00017
8.36000 5625.00000 5671.56238 0.00018
8.37000 5702.00000 5670.21530 0.00018
8.38000 5723.00000 5668.87497 0.00017
8.39000 5657.00000 5667.54136 0.00018
8.40000 5675.00000 5666.21445 0.00018
8.41000 5814.00000 5664.89419 0.00017
8.42000 5731.00000 5663.58058 0.00017
8.43000 5778.00000 5662.27359 0.00017
8.44000 5694.00000 5660.97321 0.00018
8.45000 5694.00000 5659.67942 0.00018
8.46000 5633.00000 5658.39223 0.00018
8.47000 5701.00000 5657.11164 0.00018
8.48000 5747.00000 5655.83765 0.00017
8.49000 5631.00000 5654.57028 0.00018
8.50000 5707.00000 5653.30957 0.00018
8.51000 5724.00000 5652.05553 0.00017
8.52000 5645.00000 5650.80824 0.00018
8.53000 5611.00000 5649.56774 0.00018
8.54000 5648.00000 5648.33412 0.00018
8.55000 5719.00000 5647.10749 0.00017
8.56000 5700.00000 5645.88797 0.00018
8.57000 5768.00000 5644.67574 0.00017
8.58000 5710.00000 5643.47099 0.00018
8.59000 5701.00000 5642.27401 0.00018
8.60000 5642.00000 5641.08519 0.00018
8.61000 5723.00000 5639.90491 0.00017
8.62000 5653.00000 5638.73363 0.00018
8.63000 5688.00000 5637.57192 0.00018
8.64000 5673.00000 5636.42068 0.00018
8.65000 5684.00000 5635.28125 0.00018
8.66000 5710.00000 5634.15603 0.00018
8.67000 5577.00000 5633.05020 0.00018
8.68000 5628.00000 5631.98279 0.00018
8.69000 5691.00000 5630.95346 0.00018
8.70000 5549.00000 5629.84474 0.00018
8.71000 5667.00000 5628.70732 0.00018
8.72000 5625.00000 5627.57342 0.00018
8.73000 5619.00000 5626.44555 0.00018
8.74000 5715.00000 5625.32376 0.00017
8.75000 5725.00000 5624.20810 0.00017
8.76000 5639.00000 5623.09865 0.00018
8.77000 5655.00000 5621.99549 0.00018
8.78000 5697.00000 5620.89865 0.00018
8.79000 5680.00000 5619.80809 0.00018
8.80000 5672.00000 5618.72403 0.00018
8.81000 5665.00000 5617.64658 0.00018
8.82000 5614.00000 5616.57586 0.00018
8.83000 5636.00000 5615.51200 0.00018
8.84000 5765.00000 5614.45514 0.00017
8.85000 5648.00000 5613.40545 0.00018
8.86000 5740.00000 5612.36312 0.00017
8.87000 5628.00000 5611.32836 0.00018
8.88000 5678.00000 5610.30143 0.00018
8.89000 5667.00000 5609.28261 0.00018
8.90000 5689.00000 5608.27222 0.00018
8.91000 5601.00000 5607.27063 0.00018
8.92000 5613.00000 5606.27826 0.00018
8.93000 5713.00000 5605.29561 0.00018
8.94000 5643.00000 5604.32325 0.00018
8.95000 5559.00000 5603.36184 0.00018
8.96000 5719.00000 5602.41216 0.00017
8.97000 5577.00000 5601.47507 0.00018
8.98000 5638.00000 5600.55159 0.00018
8.99000 5622.00000 5599.64283 0.00018
9.00000 5625.00000 5598.75007 0.00018
9.01000 5712.00000 5597.87473 0.00018
9.02000 5568.00000 5597.01839 0.00018
9.03000 5646.00000 5596.18279 0.00018
9.04000 5707.00000 5595.36984 0.00018
9.05000 5660.00000 5594.58161 0.00018
9.06000 5614.00000 5593.82027 0.00018
9.07000 5688.00000 5593.08813 0.00018
9.08000 5713.00000 5592.38758 0.00018
9.09000 5668.00000 5591.72108 0.00018
9.10000 5644.00000 5591.09111 0.00018
9.11000 5693.00000 5590.50023 0.00018
9.12000 5621.00000 5589.95127 0.00018
9.13000 5611.00000 5589.44751 0.00018
9.14000 5728.00000 5588.98942 0.00017
9.15000 5644.00000 5588.57250 0.00018
9.16000 5663.00000 5588.20418 0.00018
9.17000 5581.00000 5587.88716 0.00018
9.18000 5580.00000 5587.62352 0.00018
9.19000 5546.00000 5587.41541 0.00018
9.20000 5543.00000 5587.26499 0.00018
9.21000 5612.00000 5587.17445 0.00018
9.22000 5665.00000 5587.14599 0.00018
9.23000 5549.00000 5587.18181 0.00018
9.24000 5705.00000 5587.28414 0.00018
9.25000 5711.00000 5587.45522 0.00018
9.26000 5677.00000 5587.69734 0.00018
9.27000 5547.00000 5588.01288 0.00018
9.28000 5615.00000 5588.40432 0.00018
9.29000 5691.00000 5588.87428 0.00018
9.30000 5701.00000 5589.42553 0.00018
9.31000 5641.00000 5590.06098 0.00018
9.32000 5576.00000 5590.78365 0.00018
9.33000 5636.00000 5591.59662 0.00018
9.34000 5718.00000 5592.50310 0.00017
9.35000 5653.00000 5593.50640 0.00018
9.36000 5630.00000 5594.61004 0.00018
9.37000 5612.00000 5595.81778 0.00018
9.38000 5636.00000 5597.13307 0.00018
9.39000 5657.00000 5598.55938 0.00018
9.40000 5576.00000 5600.10151 0.00018
9.41000 5632.00000 5601.76404 0.00018
9.42000 5591.00000 5603.55174 0.00018
9.43000 5621.00000 5605.46947 0.00018
9.44000 5527.00000 5607.52222 0.00018
9.45000 5578.00000 5609.71535 0.00018
9.46000 5637.00000 5612.05454 0.00018
9.47000 5622.00000 5614.54574 0.00018
9.48000 5648.00000 5617.19518 0.00018
9.49000 5578.00000 5620.00959 0.00018
9.50000 5637.00000 5622.99615 0.00018
9.51000 5520.00000 5626.16239 0.00018
9.52000 5521.00000 5629.51619 0.00018
9.53000 5618.00000 5633.06610 0.00018
9.54000 5579.00000 5636.82120 0.00018
9.55000 5558.00000 5640.79112 0.00018
9.56000 5576.00000 5644.98645 0.00018
9.57000 5690.00000 5649.41878 0.00018
9.58000 5866.00000 5654.10097 0.00017
9.59000 5671.00000 5659.04810 0.00018
9.60000 5595.00000 5664.27937 0.00018
9.61000 5612.00000 5669.82929 0.00018
9.62000 5573.00000 5675.73342 0.00018
9.63000 5661.00000 5681.90583 0.00018
9.64000 5675.00000 5688.24496 0.00018
9.65000 5531.00000 5694.91202 0.00018
9.66000 5621.00000 5701.93666 0.00018
9.67000 5555.00000 5709.33849 0.00018
9.68000 5650.00000 5717.13855 0.00018
9.69000 5771.00000 5725.35937 0.00017
9.70000 5666.00000 5734.02518 0.00018
9.71000 5717.00000 5743.16200 0.00017
9.72000 5758.00000 5752.79781 0.00017
9.73000 5696.00000 5762.96276 0.00018
9.74000 5604.00000 5773.68930 0.00018
9.75000 5672.00000 5785.01244 0.00018
9.76000 5572.00000 5796.96994 0.00018
9.77000 5646.00000 5809.60267 0.00018
9.78000 5716.00000 5822.95496 0.00017
9.79000 5690.00000 5837.07499 0.00018
9.80000 5708.00000 5852.01526 0.00018
9.81000 5593.00000 5867.83311 0.00018
9.82000 5676.00000 5884.59119 0.00018
9.83000 5802.00000 5902.35798 0.00017
9.84000 5716.00000 5921.20813 0.00017
9.85000 5667.00000 5941.22272 0.00018
9.86000 5816.00000 5962.48909 0.00017
9.87000 5842.00000 5985.10020 0.00017
9.88000 5744.00000 6009.15331 0.00017
9.89000 5926.00000 6034.74770 0.00017
9.90000 5842.00000 6061.98103 0.00017
9.91000 5898.00000 6090.94421 0.00017
9.92000 5961.00000 6121.71435 0.00017
9.93000 5972.00000 6154.34569 0.00017
9.94000 6003.00000 6188.85842 0.00017
9.95000 6170.00000 6225.22565 0.00016
9.96000 6112.00000 6263.35878 0.00016
9.97000 6004.00000 6303.09199 0.00017
9.98000 6017.00000 6344.16637 0.00017
9.99000 6108.00000 6386.21493 0.00016
10.00000 6211.00000 6428.74916 0.00016
10.01000 6163.00000 6471.14818 0.00016
10.02000 6140.00000 6512.65142 0.00016
10.03000 6146.00000 6552.35592 0.00016
10.04000 6384.00000 6589.21910 0.00016
10.05000 6367.00000 6622.05929 0.00016
10.06000 6332.00000 6649.56481 0.00016
10.07000 6452.00000 6670.36948 0.00015
10.08000 6427.00000 6683.06704 0.00016
10.09000 6482.00000 6686.30087 0.00015
10.10000 6509.00000 6678.88813 0.00015
10.11000 6351.00000 6659.97694 0.00016
10.12000 6417.00000 6629.21903 0.00016
10.13000 6323.00000 6586.91552 0.00016
10.14000 6393.00000 6534.08174 0.00016
10.15000 6292.00000 6472.39018 0.00016
10.16000 6297.00000 6403.99137 0.00016
10.17000 6278.00000 6331.25469 0.00016
10.18000 6279.00000 6256.50473 0.00016
10.19000 6276.00000 6181.84453 0.00016
10.20000 6183.00000 6109.01857 0.00016
10.21000 6003.00000 6039.38188 0.00017
10.22000 6114.00000 5973.91690 0.00016
10.23000 5968.00000 5913.27668 0.00017
10.24000 5941.00000 5857.83614 0.00017
10.25000 5952.00000 5807.74203 0.00017
10.26000 5732.00000 5762.95794 0.00017
10.27000 5717.00000 5723.30410 0.00017
10.28000 5687.00000 5688.49276 0.00018
10.29000 5763.00000 5658.15984 0.00017
10.30000 5814.00000 5631.89296 0.00017
10.31000 5707.00000 5609.25589 0.00018
10.32000 5721.00000 5589.80923 0.00017
10.33000 5628.00000 5573.12696 0.00018
10.34000 5686.00000 5558.80895 0.00018
10.35000 5642.00000 5546.48956 0.00018
10.36000 5651.00000 5535.84265 0.00018
10.37000 5644.00000 5526.58355 0.00018
10.38000 5556.00000 5518.46863 0.00018
10.39000 5495.00000 5511.29296 0.00018
10.40000 5560.00000 5504.88687 0.00018
10.41000 5473.00000 5499.11178 0.00018
10.42000 5512.00000 5493.85579 0.00018
10.43000 5547.00000 5489.02934 0.00018
10.44000 5619.00000 5484.56124 0.00018
10.45000 5585.00000 5480.39508 0.00018
10.46000 5637.00000 5476.48616 0.00018
10.47000 5637.00000 5472.79896 0.00018
10.48000 5486.00000 5469.30506 0.00018
10.49000 5563.00000 5465.98150 0.00018
10.50000 5496.00000 5462.80951 0.00018
10.51000 5547.00000 5459.77352 0.00018
10.52000 5462.00000 5456.86046 0.00018
10.53000 5465.00000 5454.05915 0.00018
10.54000 5463.00000 5451.35996 0.00018
10.55000 5407.00000 5448.75446 0.00018
10.56000 5302.00000 5446.23521 0.00019
10.57000 5546.00000 5443.79563 0.00018
10.58000 5578.00000 5441.42979 0.00018
10.59000 5537.00000 5439.13239 0.00018
10.60000 5460.00000 5436.89865 0.00018
10.61000 5468.00000 5434.72423 0.00018
10.62000 5491.00000 5432.60521 0.00018
10.63000 5424.00000 5430.53801 0.00018
10.64000 5451.00000 5428.51939 0.00018
10.65000 5284.00000 5426.54642 0.00019
10.66000 5465.00000 5424.61643 0.00018
10.67000 5425.00000 5422.72700 0.00018
10.68000 5365.00000 5420.87599 0.00019
10.69000 5446.00000 5419.06166 0.00018
10.70000 5390.00000 5417.28252 0.00019
10.71000 5538.00000 5415.53530 0.00018
10.72000 5466.00000 5413.81690 0.00018
10.73000 5400.00000 5412.12771 0.00019
10.74000 5478.00000 5410.46671 0.00018
10.75000 5538.00000 5408.83273 0.00018
10.76000 5451.00000 5407.22471 0.00018
10.77000 5547.00000 5405.64168 0.00018
10.78000 5315.00000 5404.08280 0.00019
10.79000 5391.00000 5402.54727 0.00019
10.80000 5486.00000 5401.03443 0.00018
10.81000 5529.00000 5399.54365 0.00018
10.82000 5476.00000 5398.07441 0.00018
10.83000 5427.00000 5396.62626 0.00018
10.84000 5497.00000 5395.19881 0.00018
10.85000 5453.00000 5393.79176 0.00018
10.86000 5438.00000 5392.40485 0.00018
10.87000 5369.00000 5391.03791 0.00019
10.88000 5469.00000 5389.69081 0.00018
10.89000 5334.00000 5388.36351 0.00019
10.90000 5365.00000 5387.05603 0.00019
10.91000 5391.00000 5385.76843 0.00019
10.92000 5583.00000 5384.50087 0.00018
10.93000 5489.00000 5383.25359 0.00018
10.94000 5410.00000 5382.02685 0.00018
10.95000 5318.00000 5380.82104 0.00019
10.96000 5444.00000 5379.63660 0.00018
10.97000 5429.00000 5378.47406 0.00018
10.98000 5281.00000 5377.33403 0.00019
10.99000 5348.00000 5376.21723 0.00019
11.00000 5417.00000 5375.12446 0.00018
11.01000 5395.00000 5374.05666 0.00019
11.02000 5385.00000 5373.01486 0.00019
11.03000 5473.00000 5372.00022 0.00018
11.04000 5432.00000 5371.01406 0.00018
11.05000 5516.00000 5370.05783 0.00018
11.06000 5316.00000 5369.13315 0.00019
11.07000 5424.00000 5368.24181 0.00018
11.08000 5381.00000 5367.38582 0.00019
11.09000 5376.00000 5366.56737 0.00019
11.10000 5441.00000 5365.78893 0.00018
11.11000 5259.00000 5365.05324 0.00019
11.12000 5475.00000 5364.36336 0.00018
11.13000 5402.00000 5363.72279 0.00019
11.14000 5270.00000 5363.13545 0.00019
11.15000 5222.00000 5362.60588 0.00019
11.16000 5303.00000 5362.13933 0.00019
11.17000 5246.00000 5361.74180 0.00019
11.18000 5390.00000 5361.42027 0.00019
11.19000 5407.00000 5361.18284 0.00018
11.20000 5375.00000 5361.03916 0.00019
11.21000 5406.00000 5361.00258 0.00018
11.22000 5477.00000 5361.08499 0.00018
11.23000 5288.00000 5361.27191 0.00019
11.24000 5394.00000 5361.56936 0.00019
11.25000 5333.00000 5361.99816 0.00019
11.26000 5335.00000 5362.56250 0.00019
11.27000 5361.00000 5363.25934 0.00019
11.28000 5319.00000 5364.07825 0.00019
11.29000 5332.00000 5364.99962 0.00019
11.30000 5377.00000 5365.99312 0.00019
11.31000 5422.00000 5367.01691 0.00018
11.32000 5350.00000 5368.01750 0.00019
11.33000 5328.00000 5368.93083 0.00019
11.34000 5400.00000 5369.68441 0.00019
11.35000 5361.00000 5370.20072 0.00019
11.36000 5383.00000 5370.40192 0.00019
11.37000 5439.00000 5370.21595 0.00018
11.38000 5351.00000 5369.58445 0.00019
11.39000 5314.00000 5368.47224 0.00019
11.40000 5501.00000 5366.87727 0.00018
11.41000 5429.00000 5364.83799 0.00018
11.42000 5461.00000 5362.43413 0.00018
11.43000 5477.00000 5359.77859 0.00018
11.44000 5466.00000 5357.00240 0.00018
11.45000 5470.00000 5354.23812 0.00018
11.46000 5331.00000 5351.60667 0.00019
11.47000 5296.00000 5349.20959 0.00019
11.48000 5440.00000 5347.12596 0.00018
11.49000 5344.00000 5345.41228 0.00019
11.50000 5380.00000 5344.10399 0.00019
11.51000 5375.00000 5343.21797 0.00019
11.52000 5303.00000 5342.75569 0.00019
11.53000 5342.00000 5342.70677 0.00019
11.54000 5342.00000 5343.05254 0.00019
11.55000 5358.00000 5343.76965 0.00019
11.56000 5393.00000 5344.83307 0.00019
11.57000 5407.00000 5346.21863 0.00018
11.58000 5347.00000 5347.90482 0.00019
11.59000 5268.00000 5349.87397 0.00019
11.60000 5366.00000 5352.11279 0.00019
11.61000 5293.00000 5354.61251 0.00019
11.62000 5449.00000 5357.36858 0.00018
11.63000 5435.00000 5360.38024 0.00018
11.64000 5417.00000 5363.65003 0.00018
11.65000 5310.00000 5367.18330 0.00019
11.66000 5333.00000 5370.98774 0.00019
11.67000 5343.00000 5375.07305 0.00019
11.68000 5349.00000 5379.45066 0.00019
11.69000 5359.00000 5384.13346 0.00019
11.70000 5313.00000 5389.13574 0.00019
11.71000 5311.00000 5394.47309 0.00019
11.72000 5401.00000 5400.16244 0.00019
11.73000 5316.00000 5406.22206 0.00019
11.74000 5361.00000 5412.67171 0.00019
11.75000 5393.00000 5419.53269 0.00019
11.76000 5359.00000 5426.82796 0.00019
11.77000 5322.00000 5434.58227 0.00019
11.78000 5390.00000 5442.82237 0.00019
11.79000 5348.00000 5451.57717 0.00019
11.80000 5462.00000 5460.87798 0.00018
11.81000 5437.00000 5470.75874 0.00018
11.82000 5378.00000 5481.25623 0.00019
11.83000 5479.00000 5492.41046 0.00018
11.84000 5524.00000 5504.26487 0.00018
11.85000 5500.00000 5516.86677 0.00018
11.86000 5260.00000 5530.26761 0.00019
11.87000 5589.00000 5544.52331 0.00018
11.88000 5416.00000 5559.69448 0.00018
11.89000 5455.00000 5575.84667 0.00018
11.90000 5462.00000 5593.05046 0.00018
11.91000 5525.00000 5611.38129 0.00018
11.92000 5522.00000 5630.91903 0.00018
11.93000 5632.00000 5651.74708 0.00018
11.94000 5626.00000 5673.95098 0.00018
11.95000 5657.00000 5697.61640 0.00018
11.96000 5707.00000 5722.82634 0.00018
11.97000 5534.00000 5749.65740 0.00018
11.98000 5769.00000 5778.17502 0.00017
11.99000 5707.00000 5808.42776 0.00018
12.00000 5682.00000 5840.44055 0.00018
12.01000 5783.00000 5874.20706 0.00017
12.02000 5887.00000 5909.68107 0.00017
12.03000 5893.00000 5946.76723 0.00017
12.04000 5808.00000 5985.31165 0.00017
12.05000 5911.00000 6025.09217 0.00017
12.06000 5862.00000 6065.80894 0.00017
12.07000 6049.00000 6107.07543 0.00017
12.08000 6047.00000 6148.41067 0.00017
12.09000 6247.00000 6189.23257 0.00016
12.10000 6093.00000 6228.85311 0.00016
12.11000 6155.00000 6266.47503 0.00016
12.12000 6223.00000 6301.19227 0.00016
12.13000 6263.00000 6331.99535 0.00016
12.14000 6218.00000 6357.78410 0.00016
12.15000 6284.00000 6377.39358 0.00016
12.16000 6329.00000 6389.63975 0.00016
12.17000 6304.00000 6393.38971 0.00016
12.18000 6352.00000 6387.66166 0.00016
12.19000 6319.00000 6371.75031 0.00016
12.20000 6393.00000 6345.35874 0.00016
12.21000 6317.00000 6308.70864 0.00016
12.22000 6209.00000 6262.58987 0.00016
12.23000 6110.00000 6208.32541 0.00016
12.24000 6105.00000 6147.65260 0.00016
12.25000 6127.00000 6082.56789 0.00016
12.26000 5925.00000 6014.97958 0.00017
12.27000 5977.00000 5946.33425 0.00017
12.28000 5762.00000 5878.47127 0.00017
12.29000 5795.00000 5812.66455 0.00017
12.30000 5668.00000 5749.85939 0.00018
12.31000 5629.00000 5690.72452 0.00018
12.32000 5493.00000 5635.69301 0.00018
12.33000 5580.00000 5584.96926 0.00018
12.34000 5419.00000 5538.56530 0.00018
12.35000 5410.00000 5496.61117 0.00018
12.36000 5373.00000 5459.01535 0.00019
12.37000 5446.00000 5425.45815 0.00018
12.38000 5279.00000 5395.65698 0.00019
12.39000 5342.00000 5369.31162 0.00019
12.40000 5264.00000 5346.10283 0.00019
12.41000 5301.00000 5325.70534 0.00019
12.42000 5335.00000 5307.79863 0.00019
12.43000 5330.00000 5292.07538 0.00019
12.44000 5287.00000 5278.24790 0.00019
12.45000 5218.00000 5266.05241 0.00019
12.46000 5341.00000 5255.25154 0.00019
12.47000 5176.00000 5245.63531 0.00019
12.48000 5273.00000 5237.02079 0.00019
12.49000 5265.00000 5229.25080 0.00019
12.50000 5250.00000 5222.19200 0.00019
12.51000 5239.00000 5215.73243 0.00019
12.52000 5263.00000 5209.77900 0.00019
12.53000 5276.00000 5204.25483 0.00019
12.54000 5242.00000 5199.09679 0.00019
12.55000 5081.00000 5194.25318 0.00020
12.56000 5067.00000 5189.68172 0.00020
12.57000 5188.00000 5185.34776 0.00019
12.58000 5329.00000 5181.22283 0.00019
12.59000 5077.00000 5177.28334 0.00020
12.60000 5004.00000 5173.50965 0.00020
12.61000 5134.00000 5169.88521 0.00019
12.62000 5059.00000 5166.39588 0.00020
12.63000 5104.00000 5163.02943 0.00020
12.64000 5132.00000 5159.77497 0.00019
12.65000 5084.00000 5156.62189 0.00020
12.66000 5144.00000 5153.56337 0.00019
12.67000 5020.00000 5150.60095 0.00020
12.68000 5162.00000 5147.72119 0.00019
12.69000 5207.00000 5144.91775 0.00019
12.70000 5161.00000 5142.18549 0.00019
12.71000 5198.00000 5139.51981 0.00019
12.72000 5115.00000 5136.91670 0.00020
12.73000 5066.00000 5134.37268 0.00020
12.74000 5162.00000 5131.88491 0.00019
12.75000 5231.00000 5129.45110 0.00019
12.76000 5179.00000 5127.06967 0.00019
12.77000 5253.00000 5124.73976 0.00019
12.78000 5140.00000 5122.46137 0.00019
12.79000 5158.00000 5120.23533 0.00019
12.80000 5119.00000 5118.06344 0.00020
12.81000 5077.00000 5115.94843 0.00020
12.82000 5135.00000 5113.89384 0.00019
12.83000 5131.00000 5111.90404 0.00019
12.84000 5127.00000 5109.98404 0.00020
12.85000 5012.00000 5108.13940 0.00020
12.86000 5089.00000 5106.37601 0.00020
12.87000 5076.00000 5104.69989 0.00020
12.88000 5170.00000 5103.11700 0.00019
12.89000 5085.00000 5101.63318 0.00020
12.90000 5060.00000 5100.25403 0.00020
12.91000 5101.00000 5098.98500 0.00020
12.92000 5059.00000 5097.83130 0.00020
12.93000 5139.00000 5096.79803 0.00019
12.94000 5033.00000 5095.89019 0.00020
12.95000 5114.00000 5095.11285 0.00020
12.96000 5025.00000 5094.47120 0.00020
12.97000 5008.00000 5093.97058 0.00020
12.98000 5100.00000 5093.61650 0.00020
12.99000 5146.00000 5093.41485 0.00019
13.00000 5181.00000 5093.37193 0.00019
13.01000 5053.00000 5093.49467 0.00020
13.02000 5085.00000 5093.79070 0.00020
13.03000 5103.00000 5094.26787 0.00020
13.04000 5129.00000 5094.93123 0.00019
13.05000 5256.00000 5095.78984 0.00019
13.06000 5101.00000 5096.85480 0.00020
13.07000 5169.00000 5098.13651 0.00019
13.08000 5145.00000 5099.64634 0.00019
13.09000 5190.00000 5101.39675 0.00019
13.10000 5004.00000 5103.40142 0.00020
13.11000 5091.00000 5105.67577 0.00020
13.12000 5061.00000 5108.23910 0.00020
13.13000 5116.00000 5111.12118 0.00020
13.14000 5196.00000 5114.35448 0.00019
13.15000 5150.00000 5117.89646 0.00019
13.16000 5109.00000 5121.70353 0.00020
13.17000 5102.00000 5125.89299 0.00020
13.18000 5178.00000 5130.53604 0.00019
13.19000 5207.00000 5135.68243 0.00019
13.20000 5142.00000 5141.15837 0.00019
13.21000 5110.00000 5146.88298 0.00020
13.22000 5210.00000 5153.07688 0.00019
13.23000 5169.00000 5159.78874 0.00019
13.24000 5181.00000 5167.05586 0.00019
13.25000 5177.00000 5174.91939 0.00019
13.26000 5093.00000 5183.42488 0.00020
13.27000 5116.00000 5192.62290 0.00020
13.28000 5193.00000 5202.56974 0.00019
13.29000 5328.00000 5213.32819 0.00019
13.30000 5267.00000 5224.96842 0.00019
13.31000 5342.00000 5237.56896 0.00019
13.32000 5275.00000 5251.21783 0.00019
13.33000 5413.00000 5266.01374 0.00018
13.34000 5321.00000 5282.06760 0.00019
13.35000 5302.00000 5299.50414 0.00019
13.36000 5435.00000 5318.46408 0.00018
13.37000 5415.00000 5339.10688 0.00018
13.38000 5519.00000 5361.61439 0.00018
13.39000 5444.00000 5386.19591 0.00018
13.40000 5481.00000 5413.09466 0.00018
13.41000 5492.00000 5442.59597 0.00018
13.42000 5555.00000 5475.03670 0.00018
13.43000 5612.00000 5510.81485 0.00018
13.44000 5684.00000 5550.39676 0.00018
13.45000 5663.00000 5594.31831 0.00018
13.46000 5842.00000 5643.17420 0.00017
13.47000 5822.00000 5697.58850 0.00017
13.48000 5892.00000 5758.15851 0.00017
13.49000 5966.00000 5825.36554 0.00017
13.50000 6098.00000 5899.44953 0.00016
13.51000 6024.00000 5980.25106 0.00017
13.52000 6239.00000 6067.03330 0.00016
13.53000 6236.00000 6158.30740 0.00016
13.54000 6392.00000 6251.69421 0.00016
13.55000 6322.00000 6343.86172 0.00016
13.56000 6277.00000 6430.57591 0.00016
13.57000 6447.00000 6506.89249 0.00016
13.58000 6513.00000 6567.49240 0.00015
13.59000 6491.00000 6607.14764 0.00015
13.60000 6394.00000 6621.30386 0.00016
13.61000 6403.00000 6606.63821 0.00016
13.62000 6466.00000 6561.58777 0.00015
13.63000 6416.00000 6486.72388 0.00016
13.64000 6316.00000 6384.87353 0.00016
13.65000 6309.00000 6260.91370 0.00016
13.66000 6240.00000 6121.23670 0.00016
13.67000 6079.00000 5972.98964 0.00016
13.68000 6049.00000 5823.32388 0.00017
13.69000 5946.00000 5678.70067 0.00017
13.70000 5830.00000 5544.37212 0.00017
13.71000 5789.00000 5424.09693 0.00017
13.72000 5650.00000 5320.05999 0.00018
13.73000 5477.00000 5232.97529 0.00018
13.74000 5410.00000 5162.32782 0.00018
13.75000 5461.00000 5106.69671 0.00018
13.76000 5320.00000 5064.10040 0.00019
13.77000 5331.00000 5032.31399 0.00019
13.78000 5284.00000 5009.12499 0.00019
13.79000 5247.00000 4992.51228 0.00019
13.80000 5243.00000 4980.74905 0.00019
13.81000 5119.00000 4972.44086 0.00020
13.82000 5150.00000 4966.51161 0.00019
13.83000 5096.00000 4962.16611 0.00020
13.84000 5064.00000 4958.85381 0.00020
13.85000 5134.00000 4956.19822 0.00019
13.86000 5070.00000 4953.95231 0.00020
13.87000 5087.00000 4951.95972 0.00020
13.88000 5084.00000 4950.12435 0.00020
13.89000 5066.00000 4948.38857 0.00020
13.90000 5043.00000 4946.71836 0.00020
13.91000 4984.00000 4945.09398 0.00020
13.92000 5129.00000 4943.50393 0.00019
13.93000 5004.00000 4941.94110 0.00020
13.94000 4998.00000 4940.40089 0.00020
13.95000 4946.00000 4938.88023 0.00020
13.96000 5060.00000 4937.37686 0.00020
13.97000 4990.00000 4935.88872 0.00020
13.98000 5002.00000 4934.41402 0.00020
13.99000 5022.00000 4932.95126 0.00020
14.00000 5034.00000 4931.49872 0.00020
14.01000 4972.00000 4930.05464 0.00020
14.02000 4964.00000 4928.61717 0.00020
14.03000 4918.00000 4927.18376 0.00020
14.04000 4868.00000 4925.75098 0.00021
14.05000 4888.00000 4924.31325 0.00020
14.06000 4857.00000 4922.85917 0.00021
14.07000 5056.00000 4921.35157 0.00020
14.08000 4938.00000 4919.77126 0.00020
14.09000 4929.00000 4918.32855 0.00020
14.10000 4950.00000 4917.08411 0.00020
14.11000 4977.00000 4915.87286 0.00020
14.12000 4938.00000 4914.66796 0.00020
14.13000 4915.00000 4913.46958 0.00020
14.14000 4992.00000 4912.27787 0.00020
14.15000 4886.00000 4911.09297 0.00020
14.16000 4978.00000 4909.91502 0.00020
14.17000 4891.00000 4908.74418 0.00020
14.18000 4951.00000 4907.58061 0.00020
14.19000 4874.00000 4906.42454 0.00021
14.20000 4834.00000 4905.27616 0.00021
14.21000 4945.00000 4904.13568 0.00020
14.22000 4977.00000 4903.00331 0.00020
14.23000 4884.00000 4901.87926 0.00020
14.24000 4850.00000 4900.76382 0.00021
14.25000 4971.00000 4899.65725 0.00020
14.26000 4934.00000 4898.55982 0.00020
14.27000 4924.00000 4897.47180 0.00020
14.28000 4911.00000 4896.39355 0.00020
14.29000 4850.00000 4895.32542 0.00021
14.30000 4871.00000 4894.26774 0.00021
14.31000 4982.00000 4893.22087 0.00020
14.32000 4873.00000 4892.18522 0.00021
14.33000 4962.00000 4891.16129 0.00020
14.34000 4878.00000 4890.14954 0.00021
14.35000 4941.00000 4889.15046 0.00020
14.36000 5026.00000 4888.16465 0.00020
14.37000 4836.00000 4887.19276 0.00021
14.38000 4856.00000 4886.23546 0.00021
14.39000 4854.00000 4885.29349 0.00021
14.40000 4854.00000 4884.36786 0.00021
14.41000 4853.00000 4883.45960 0.00021
14.42000 4964.00000 4882.56961 0.00020
14.43000 4887.00000 4881.69911 0.00020
14.44000 4866.00000 4880.84959 0.00021
14.45000 4860.00000 4880.02258 0.00021
14.46000 4944.00000 4879.22013 0.00020
14.47000 4945.00000 4878.44480 0.00020
14.48000 4958.00000 4877.70020 0.00020
14.49000 4855.00000 4876.99272 0.00021
14.50000 4898.00000 4876.33867 0.00020
14.51000 4900.00000 4875.74471 0.00020
14.52000 4900.00000 4875.13028 0.00020
14.53000 4955.00000 4874.54454 0.00020
14.54000 4821.00000 4874.06959 0.00021
14.55000 4905.00000 4873.69878 0.00020
14.56000 4865.00000 4873.10528 0.00021
14.57000 4907.00000 4872.43576 0.00020
14.58000 4941.00000 4871.78263 0.00020
14.59000 4890.00000 4871.15294 0.00020
14.60000 4694.00000 4870.54769 0.00021
14.61000 4811.00000 4869.96789 0.00021
14.62000 4753.00000 4869.41474 0.00021
14.63000 4894.00000 4868.88958 0.00020
14.64000 4888.00000 4868.39382 0.00020
14.65000 4922.00000 4867.92886 0.00020
14.66000 4940.00000 4867.49610 0.00020
14.67000 4923.00000 4867.09733 0.00020
14.68000 4815.00000 4866.73448 0.00021
14.69000 4935.00000 4866.40949 0.00020
14.70000 4914.00000 4866.12450 0.00020
14.71000 4839.00000 4865.88191 0.00021
14.72000 4811.00000 4865.68416 0.00021
14.73000 4678.00000 4865.53388 0.00021
14.74000 4815.00000 4865.43397 0.00021
14.75000 4854.00000 4865.38729 0.00021
14.76000 4925.00000 4865.39675 0.00020
14.77000 4806.00000 4865.46507 0.00021
14.78000 4883.00000 4865.59392 0.00020
14.79000 4915.00000 4865.78225 0.00020
14.80000 4938.00000 4866.01520 0.00020
14.81000 4893.00000 4866.27852 0.00020
14.82000 4899.00000 4866.68573 0.00020
14.83000 4888.00000 4867.34512 0.00020
14.84000 4883.00000 4868.13553 0.00020
14.85000 4840.00000 4869.04987 0.00021
14.86000 4862.00000 4870.09837 0.00021
14.87000 4886.00000 4871.29234 0.00020
14.88000 4840.00000 4872.64403 0.00021
14.89000 4924.00000 4874.16706 0.00020
14.90000 4704.00000 4875.87687 0.00021
14.91000 4725.00000 4877.79299 0.00021
14.92000 4906.00000 4879.95217 0.00020
14.93000 4871.00000 4882.36052 0.00021
14.94000 4827.00000 4884.89284 0.00021
14.95000 4870.00000 4887.65959 0.00021
14.96000 4959.00000 4890.69391 0.00020
14.97000 4789.00000 4894.01354 0.00021
14.98000 4981.00000 4897.63616 0.00020
14.99000 4848.00000 4901.58007 0.00021
15.00000 4901.00000 4905.86425 0.00020
15.01000 4912.00000 4910.50844 0.00020
15.02000 4967.00000 4915.53318 0.00020
15.03000 4967.00000 4920.95990 0.00020
15.04000 4908.00000 4926.81105 0.00020
15.05000 4850.00000 4933.11018 0.00021
15.06000 4762.00000 4939.88206 0.00021
15.07000 4862.00000 4947.15283 0.00021
15.08000 4907.00000 4954.95017 0.00020
15.09000 4831.00000 4963.30342 0.00021
15.10000 4958.00000 4972.24380 0.00020
15.11000 4857.00000 4981.80458 0.00021
15.12000 4952.00000 4992.02139 0.00020
15.13000 4881.00000 5002.93250 0.00020
15.14000 5024.00000 5014.57928 0.00020
15.15000 4897.00000 5027.00683 0.00020
15.16000 4959.00000 5040.26064 0.00020
15.17000 4950.00000 5054.38433 0.00020
15.18000 4901.00000 5069.43889 0.00020
15.19000 4952.00000 5085.48488 0.00020
15.20000 4946.00000 5102.58788 0.00020
15.21000 4952.00000 5120.82149 0.00020
15.22000 4960.00000 5140.27980 0.00020
15.23000 4959.00000 5161.05032 0.00020
15.24000 4974.00000 5183.09105 0.00020
15.25000 5045.00000 5206.46497 0.00020
15.26000 5082.00000 5231.34847 0.00020
15.27000 5122.00000 5257.84294 0.00020
15.28000 5040.00000 5286.04387 0.00020
15.29000 5093.00000 5316.04751 0.00020
15.30000 5102.00000 5347.94892 0.00020
15.31000 5201.00000 5381.83945 0.00019
15.32000 5276.00000 5417.80376 0.00019
15.33000 5262.00000 5455.91619 0.00019
15.34000 5262.00000 5496.23692 0.00019
15.35000 5273.00000 5538.80632 0.00019
15.36000 5353.00000 5583.63389 0.00019
15.37000 5433.00000 5630.69807 0.00018
15.38000 5487.00000 5679.94899 0.00018
15.39000 5469.00000 5731.28656 0.00018
15.40000 5554.00000 5784.55775 0.00018
15.41000 5620.00000 5839.54970 0.00018
15.42000 5743.00000 5895.98227 0.00017
15.43000 5754.00000 5953.50079 0.00017
15.44000 5807.00000 6011.66889 0.00017
15.45000 5975.00000 6069.96192 0.00017
15.46000 6080.00000 6127.76014 0.00016
15.47000 6016.00000 6184.33930 0.00017
15.48000 6108.00000 6238.86901 0.00016
15.49000 6152.00000 6290.41630 0.00016
15.50000 6386.00000 6337.93787 0.00016
15.51000 6360.00000 6380.28994 0.00016
15.52000 6337.00000 6416.24652 0.00016
15.53000 6433.00000 6444.53201 0.00016
15.54000 6447.00000 6463.87322 0.00016
15.55000 6390.00000 6473.07411 0.00016
15.56000 6408.00000 6471.11249 0.00016
15.57000 6447.00000 6457.25188 0.00016
15.58000 6505.00000 6431.15304 0.00015
15.59000 6282.00000 6392.96333 0.00016
15.60000 6306.00000 6343.35996 0.00016
15.61000 6264.00000 6283.52959 0.00016
15.62000 6279.00000 6215.08163 0.00016
15.63000 6259.00000 6139.91108 0.00016
15.64000 6092.00000 6060.02092 0.00016
15.65000 6025.00000 5977.34351 0.00017
15.66000 5905.00000 5893.70775 0.00017
15.67000 5831.00000 5810.67303 0.00017
15.68000 5812.00000 5729.51382 0.00017
15.69000 5762.00000 5651.22133 0.00017
15.70000 5640.00000 5576.52565 0.00018
15.71000 5460.00000 5505.92997 0.00018
15.72000 5430.00000 5439.74825 0.00018
15.73000 5408.00000 5378.14128 0.00018
15.74000 5279.00000 5321.14844 0.00019
15.75000 5325.00000 5268.71447 0.00019
15.76000 5201.00000 5220.71149 0.00019
15.77000 5126.00000 5176.95712 0.00020
15.78000 5087.00000 5137.22920 0.00020
15.79000 5108.00000 5101.27803 0.00020
15.80000 5133.00000 5068.83658 0.00019
15.81000 4985.00000 5039.62910 0.00020
15.82000 5003.00000 5013.37823 0.00020
15.83000 4938.00000 4989.81086 0.00020
15.84000 4971.00000 4968.66294 0.00020
15.85000 4815.00000 4949.68329 0.00021
15.86000 4903.00000 4932.63630 0.00020
15.87000 4924.00000 4917.30389 0.00020
15.88000 4934.00000 4903.48658 0.00020
15.89000 4839.00000 4891.00389 0.00021
15.90000 4848.00000 4879.69435 0.00021
15.91000 4801.00000 4869.41484 0.00021
15.92000 4822.00000 4860.03987 0.00021
15.93000 4894.00000 4851.46098 0.00020
15.94000 4950.00000 4843.58847 0.00020
15.95000 4811.00000 4836.34871 0.00021
15.96000 4798.00000 4829.64356 0.00021
15.97000 4813.00000 4823.35960 0.00021
15.98000 4738.00000 4817.49711 0.00021
15.99000 4732.00000 4812.01599 0.00021
16.00000 4789.00000 4806.87821 0.00021
16.01000 4844.00000 4802.05125 0.00021
16.02000 4831.00000 4797.50702 0.00021
16.03000 4777.00000 4793.22144 0.00021
16.04000 4881.00000 4789.17403 0.00020
16.05000 4712.00000 4785.34692 0.00021
16.06000 4648.00000 4781.72458 0.00022
16.07000 4843.00000 4778.29342 0.00021
16.08000 4796.00000 4775.04157 0.00021
16.09000 4659.00000 4771.95862 0.00021
16.10000 4688.00000 4769.03540 0.00021
16.11000 4818.00000 4766.26390 0.00021
16.12000 4752.00000 4763.63712 0.00021
16.13000 4795.00000 4761.14902 0.00021
16.14000 4732.00000 4758.79451 0.00021
16.15000 4720.00000 4756.56919 0.00021
16.16000 4758.00000 4754.46945 0.00021
16.17000 4764.00000 4752.49250 0.00021
16.18000 4697.00000 4750.63660 0.00021
16.19000 4698.00000 4748.90131 0.00021
16.20000 4794.00000 4747.28817 0.00021
16.21000 4681.00000 4745.80264 0.00021
16.22000 4655.00000 4744.46365 0.00021
16.23000 4710.00000 4743.30264 0.00021
16.24000 4745.00000 4742.24005 0.00021
16.25000 4766.00000 4741.09933 0.00021
16.26000 4710.00000 4740.05215 0.00021
16.27000 4726.00000 4739.11834 0.00021
16.28000 4829.00000 4738.30178 0.00021
16.29000 4685.00000 4737.60727 0.00021
16.30000 4678.00000 4737.04063 0.00021
16.31000 4687.00000 4736.60875 0.00021
16.32000 4625.00000 4736.31959 0.00022
16.33000 4688.00000 4736.18227 0.00021
16.34000 4735.00000 4736.20709 0.00021
16.35000 4711.00000 4736.40553 0.00021
16.36000 4753.00000 4736.79023 0.00021
16.37000 4736.00000 4737.37496 0.00021
16.38000 4717.00000 4738.17457 0.00021
16.39000 4598.00000 4739.20489 0.00022
16.40000 4657.00000 4740.48265 0.00021
16.41000 4787.00000 4742.02537 0.00021
16.42000 4904.00000 4743.85134 0.00020
16.43000 4654.00000 4745.97957 0.00021
16.44000 4674.00000 4748.42981 0.00021
16.45000 4749.00000 4751.22257 0.00021
16.46000 4734.00000 4754.37921 0.00021
16.47000 4730.00000 4757.92200 0.00021
16.48000 4844.00000 4761.87420 0.00021
16.49000 4760.00000 4766.26024 0.00021
16.50000 4810.00000 4771.10578 0.00021
16.51000 4741.00000 4776.43797 0.00021
16.52000 4767.00000 4782.28558 0.00021
16.53000 4858.00000 4788.67923 0.00021
16.54000 4877.00000 4795.65162 0.00021
16.55000 4823.00000 4803.23781 0.00021
16.56000 4738.00000 4811.47549 0.00021
16.57000 4811.00000 4820.40536 0.00021
16.58000 4820.00000 4830.07147 0.00021
16.59000 4783.00000 4840.52168 0.00021
16.60000 4775.00000 4851.80817 0.00021
16.61000 4771.00000 4863.98793 0.00021
16.62000 4774.00000 4877.12344 0.00021
16.63000 4837.00000 4891.28356 0.00021
16.64000 4814.00000 4906.54434 0.00021
16.65000 4803.00000 4922.98755 0.00021
16.66000 4911.00000 4940.70211 0.00020
16.67000 4942.00000 4959.79495 0.00020
16.68000 4990.00000 4980.37698 0.00020
16.69000 4891.00000 5002.54942 0.00020
16.70000 4974.00000 5026.45999 0.00020
16.71000 5100.00000 5052.25728 0.00020
16.72000 5151.00000 5080.10160 0.00019
16.73000 5054.00000 5110.16150 0.00020
16.74000 5141.00000 5142.59177 0.00019
16.75000 5350.00000 5177.56780 0.00019
16.76000 5155.00000 5215.28559 0.00019
16.77000 5187.00000 5255.92094 0.00019
16.78000 5233.00000 5299.63371 0.00019
16.79000 5439.00000 5346.55840 0.00018
16.80000 5447.00000 5396.79129 0.00018
16.81000 5456.00000 5450.37542 0.00018
16.82000 5492.00000 5507.28358 0.00018
16.83000 5593.00000 5567.40025 0.00018
16.84000 5690.00000 5630.50267 0.00018
16.85000 5780.00000 5696.24209 0.00017
16.86000 5799.00000 5764.12601 0.00017
16.87000 5963.00000 5833.50244 0.00017
16.88000 5940.00000 5903.54659 0.00017
16.89000 5985.00000 5973.25094 0.00017
16.90000 6150.00000 6041.41887 0.00016
16.91000 6298.00000 6106.66308 0.00016
16.92000 6323.00000 6167.41001 0.00016
16.93000 6322.00000 6221.91369 0.00016
16.94000 6286.00000 6268.28449 0.00016
16.95000 6449.00000 6304.54179 0.00016
16.96000 6479.00000 6328.70188 0.00015
16.97000 6458.00000 6338.91179 0.00015
16.98000 6573.00000 6333.63263 0.00015
16.99000 6456.00000 6311.85889 0.00015
17.00000 6481.00000 6273.33505 0.00015
17.01000 6481.00000 6218.70976 0.00015
17.02000 6561.00000 6149.56600 0.00015
17.03000 6295.00000 6068.29458 0.00016
17.04000 6270.00000 5977.83165 0.00016
17.05000 6205.00000 5881.32913 0.00016
17.06000 5968.00000 5781.84224 0.00017
17.07000 6094.00000 5682.09792 0.00016
17.08000 5890.00000 5584.36726 0.00017
17.09000 5694.00000 5490.42892 0.00018
17.10000 5653.00000 5401.59480 0.00018
17.11000 5565.00000 5318.76488 0.00018
17.12000 5451.00000 5242.49265 0.00018
17.13000 5389.00000 5173.04918 0.00019
17.14000 5301.00000 5110.48158 0.00019
17.15000 5118.00000 5054.66409 0.00020
17.16000 5041.00000 5005.34809 0.00020
17.17000 5114.00000 4962.22445 0.00020
17.18000 5113.00000 4925.11458 0.00020
17.19000 5048.00000 4893.55007 0.00020
17.20000 5009.00000 4865.33355 0.00020
17.21000 4979.00000 4840.47418 0.00020
17.22000 4962.00000 4819.07172 0.00020
17.23000 4883.00000 4800.71308 0.00020
17.24000 4904.00000 4784.97328 0.00020
17.25000 4867.00000 4771.47206 0.00021
17.26000 4887.00000 4759.88014 0.00020
17.27000 4840.00000 4749.90965 0.00021
17.28000 4727.00000 4741.27284 0.00021
17.29000 4904.00000 4733.75407 0.00020
17.30000 4778.00000 4727.21038 0.00021
17.31000 4801.00000 4721.50386 0.00021
17.32000 4823.00000 4716.52108 0.00021
17.33000 4749.00000 4712.17136 0.00021
17.34000 4775.00000 4708.38285 0.00021
17.35000 4738.00000 4705.09916 0.00021
17.36000 4796.00000 4702.27649 0.00021
17.37000 4797.00000 4699.88120 0.00021
17.38000 4629.00000 4697.88787 0.00022
17.39000 4609.00000 4696.27779 0.00022
17.40000 4743.00000 4695.03777 0.00021
17.41000 4805.00000 4694.15926 0.00021
17.42000 4708.00000 4693.63774 0.00021
17.43000 4721.00000 4693.47224 0.00021
17.44000 4628.00000 4693.66515 0.00022
17.45000 4659.00000 4694.22200 0.00021
17.46000 4767.00000 4695.15156 0.00021
17.47000 4768.00000 4696.46581 0.00021
17.48000 4711.00000 4698.18019 0.00021
17.49000 4747.00000 4700.31382 0.00021
17.50000 4689.00000 4702.88978 0.00021
17.51000 4691.00000 4705.93546 0.00021
17.52000 4634.00000 4709.48292 0.00022
17.53000 4787.00000 4713.56916 0.00021
17.54000 4746.00000 4718.23635 0.00021
17.55000 4676.00000 4723.53180 0.00021
17.56000 4548.00000 4729.50769 0.00022
17.57000 4702.00000 4736.22027 0.00021
17.58000 4861.00000 4743.72848 0.00021
17.59000 4748.00000 4752.09176 0.00021
17.60000 4707.00000 4761.36687 0.00021
17.61000 4686.00000 4771.60362 0.00021
17.62000 4699.00000 4782.83940 0.00021
17.63000 4721.00000 4795.09255 0.00021
17.64000 4728.00000 4808.35479 0.00021
17.65000 4574.00000 4822.58292 0.00022
17.66000 4615.00000 4837.69049 0.00022
17.67000 4711.00000 4853.53988 0.00021
17.68000 4819.00000 4869.93569 0.00021
17.69000 4667.00000 4886.62125 0.00021
17.70000 4685.00000 4903.27191 0.00021
17.71000 4749.00000 4919.48012 0.00021
17.72000 4806.00000 4934.79639 0.00021
17.73000 4682.00000 4948.71976 0.00021
17.74000 4661.00000 4960.70090 0.00021
17.75000 4778.00000 4970.16687 0.00021
17.76000 4740.00000 4976.55097 0.00021
17.77000 4808.00000 4979.33564 0.00021
17.78000 4815.00000 4978.11081 0.00021
17.79000 4820.00000 4972.64365 0.00021
17.80000 4758.00000 4962.94563 0.00021
17.81000 4734.00000 4949.31361 0.00021
17.82000 4770.00000 4932.32259 0.00021
17.83000 4821.00000 4912.76287 0.00021
17.84000 4809.00000 4891.53840 0.00021
17.85000 4676.00000 4869.55848 0.00021
17.86000 4608.00000 4847.65206 0.00022
17.87000 4750.00000 4826.51795 0.00021
17.88000 4779.00000 4806.70747 0.00021
17.89000 4750.00000 4788.62843 0.00021
17.90000 4615.00000 4772.55972 0.00022
17.91000 4726.00000 4758.67093 0.00021
17.92000 4740.00000 4747.03697 0.00021
17.93000 4711.00000 4737.63582 0.00021
17.94000 4795.00000 4730.41105 0.00021
17.95000 4783.00000 4725.26556 0.00021
17.96000 4617.00000 4722.06825 0.00022
17.97000 4627.00000 4720.67235 0.00022
17.98000 4634.00000 4720.92780 0.00022
17.99000 4626.00000 4722.69043 0.00022
18.00000 4814.00000 4725.82874 0.00021
18.01000 4706.00000 4730.22847 0.00021
18.02000 4734.00000 4735.79498 0.00021
18.03000 4774.00000 4742.45383 0.00021
18.04000 4755.00000 4750.14992 0.00021
18.05000 4778.00000 4758.84557 0.00021
18.06000 4737.00000 4768.51788 0.00021
18.07000 4855.00000 4779.15562 0.00021
18.08000 4846.00000 4790.75587 0.00021
18.09000 4886.00000 4803.32065 0.00020
18.10000 4808.00000 4816.85347 0.00021
18.11000 4857.00000 4831.35598 0.00021
18.12000 4886.00000 4846.82466 0.00020
18.13000 4968.00000 4863.24757 0.00020
18.14000 5006.00000 4880.60111 0.00020
18.15000 5008.00000 4898.84688 0.00020
18.16000 5128.00000 4917.92848 0.00020
18.17000 5034.00000 4937.76842 0.00020
18.18000 5030.00000 4958.26497 0.00020
18.19000 5115.00000 4979.28916 0.00020
18.20000 5103.00000 5000.68176 0.00020
18.21000 5259.00000 5022.25043 0.00019
18.22000 5169.00000 5043.76699 0.00019
18.23000 5124.00000 5064.96504 0.00020
18.24000 5161.00000 5085.53801 0.00019
18.25000 5283.00000 5105.13809 0.00019
18.26000 5347.00000 5123.37666 0.00019
18.27000 5261.00000 5139.82714 0.00019
18.28000 5378.00000 5154.03152 0.00019
18.29000 5517.00000 5165.51221 0.00018
18.30000 5452.00000 5173.79074 0.00018
18.31000 5461.00000 5178.41453 0.00018
18.32000 5503.00000 5178.99128 0.00018
18.33000 5458.00000 5175.22876 0.00018
18.34000 5398.00000 5166.97485 0.00019
18.35000 5482.00000 5154.25020 0.00018
18.36000 5420.00000 5137.26547 0.00018
18.37000 5304.00000 5116.41672 0.00019
18.38000 5303.00000 5092.25747 0.00019
18.39000 5265.00000 5065.45159 0.00019
18.40000 5182.00000 5036.71612 0.00019
18.41000 5221.00000 5006.76491 0.00019
18.42000 5230.00000 4976.26200 0.00019
18.43000 5258.00000 4945.78985 0.00019
18.44000 5074.00000 4915.83324 0.00020
18.45000 5042.00000 4886.77614 0.00020
18.46000 5020.00000 4858.90764 0.00020
18.47000 4962.00000 4832.43307 0.00020
18.48000 4929.00000 4807.48698 0.00020
18.49000 4881.00000 4784.14601 0.00020
18.50000 4786.00000 4762.44048 0.00021
18.51000 4820.00000 4742.36436 0.00021
18.52000 4856.00000 4723.88350 0.00021
18.53000 4781.00000 4706.94231 0.00021
18.54000 4719.00000 4691.46931 0.00021
18.55000 4738.00000 4677.38161 0.00021
18.56000 4735.00000 4664.58876 0.00021
18.57000 4678.00000 4652.99587 0.00021
18.58000 4647.00000 4642.50627 0.00022
18.59000 4718.00000 4633.02370 0.00021
18.60000 4700.00000 4624.45409 0.00021
18.61000 4606.00000 4616.70699 0.00022
18.62000 4588.00000 4609.69681 0.00022
18.63000 4514.00000 4603.34354 0.00022
18.64000 4587.00000 4597.57326 0.00022
18.65000 4492.00000 4592.31845 0.00022
18.66000 4545.00000 4587.51800 0.00022
18.67000 4556.00000 4583.11721 0.00022
18.68000 4508.00000 4579.06749 0.00022
18.69000 4442.00000 4575.32598 0.00023
18.70000 4483.00000 4571.85510 0.00022
18.71000 4481.00000 4568.62210 0.00022
18.72000 4561.00000 4565.59867 0.00022
18.73000 4562.00000 4562.76034 0.00022
18.74000 4487.00000 4560.08599 0.00022
18.75000 4493.00000 4557.55745 0.00022
18.76000 4553.00000 4555.15924 0.00022
18.77000 4481.00000 4552.87833 0.00022
18.78000 4549.00000 4550.70342 0.00022
18.79000 4452.00000 4548.62164 0.00022
18.80000 4501.00000 4546.62219 0.00022
18.81000 4553.00000 4544.70027 0.00022
18.82000 4490.00000 4542.84912 0.00022
18.83000 4551.00000 4541.06256 0.00022
18.84000 4627.00000 4539.33519 0.00022
18.85000 4479.00000 4537.66173 0.00022
18.86000 4561.00000 4536.03741 0.00022
18.87000 4446.00000 4534.45779 0.00022
18.88000 4602.00000 4532.91809 0.00022
18.89000 4473.00000 4531.41380 0.00022
18.90000 4444.00000 4529.93954 0.00023
18.91000 4478.00000 4528.48886 0.00022
18.92000 4492.00000 4527.05199 0.00022
18.93000 4468.00000 4525.60906 0.00022
18.94000 4549.00000 4524.10027 0.00022
18.95000 4552.00000 4522.57405 0.00022
18.96000 4562.00000 4521.38310 0.00022
18.97000 4568.00000 4520.24354 0.00022
18.98000 4545.00000 4519.12965 0.00022
18.99000 4492.00000 4518.04012 0.00022
19.00000 4431.00000 4516.97370 0.00023
19.01000 4463.00000 4515.92920 0.00022
19.02000 4475.00000 4514.90523 0.00022
19.03000 4521.00000 4513.90089 0.00022
19.04000 4586.00000 4512.91525 0.00022
19.05000 4514.00000 4511.94745 0.00022
19.06000 4414.00000 4510.99662 0.00023
19.07000 4572.00000 4510.06194 0.00022
19.08000 4523.00000 4509.14264 0.00022
19.09000 4546.00000 4508.23805 0.00022
19.10000 4489.00000 4507.34754 0.00022
19.11000 4531.00000 4506.47049 0.00022
19.12000 4465.00000 4505.60627 0.00022
19.13000 4497.00000 4504.75436 0.00022
19.14000 4528.00000 4503.91430 0.00022
19.15000 4423.00000 4503.08565 0.00023
19.16000 4474.00000 4502.26793 0.00022
19.17000 4482.00000 4501.46072 0.00022
19.18000 4457.00000 4500.66367 0.00022
19.19000 4459.00000 4499.87646 0.00022
19.20000 4451.00000 4499.09878 0.00022
19.21000 4541.00000 4498.33034 0.00022
19.22000 4510.00000 4497.57086 0.00022
19.23000 4553.00000 4496.82015 0.00022
19.24000 4512.00000 4496.07803 0.00022
19.25000 4617.00000 4495.34441 0.00022
19.26000 4545.00000 4494.61916 0.00022
19.27000 4508.00000 4493.90232 0.00022
19.28000 4466.00000 4493.19411 0.00022
19.29000 4397.00000 4492.49490 0.00023
19.30000 4547.00000 4491.80554 0.00022
19.31000 4376.00000 4491.12951 0.00023
19.32000 4537.00000 4490.46790 0.00022
19.33000 4474.00000 4489.79661 0.00022
19.34000 4496.00000 4489.12745 0.00022
19.35000 4500.00000 4488.46541 0.00022
19.36000 4441.00000 4487.81105 0.00023
19.37000 4484.00000 4487.16460 0.00022
19.38000 4489.00000 4486.52678 0.00022
19.39000 4528.00000 4485.89844 0.00022
19.40000 4401.00000 4485.28123 0.00023
19.41000 4519.00000 4484.67847 0.00022
19.42000 4507.00000 4484.09772 0.00022
19.43000 4582.00000 4483.56877 0.00022
19.44000 4538.00000 4483.09712 0.00022
19.45000 4517.00000 4482.49488 0.00022
19.46000 4434.00000 4481.75159 0.00023
19.47000 4467.00000 4480.91495 0.00022
19.48000 4585.00000 4480.00503 0.00022
19.49000 4369.00000 4479.36910 0.00023
19.50000 4372.00000 4478.79586 0.00023
19.51000 4493.00000 4478.25582 0.00022
19.52000 4457.00000 4477.72199 0.00022
19.53000 4494.00000 4477.19445 0.00022
19.54000 4446.00000 4476.67336 0.00022
19.55000 4477.00000 4476.15888 0.00022
19.56000 4373.00000 4475.65117 0.00023
19.57000 4464.00000 4475.15043 0.00022
19.58000 4525.00000 4474.65685 0.00022
19.59000 4500.00000 4474.17060 0.00022
19.60000 4468.00000 4473.69184 0.00022
19.61000 4388.00000 4473.22063 0.00023
19.62000 4448.00000 4472.75692 0.00022
19.63000 4454.00000 4472.30025 0.00022
19.64000 4583.00000 4471.84924 0.00022
19.65000 4471.00000 4471.39847 0.00022
19.66000 4610.00000 4470.93983 0.00022
19.67000 4481.00000 4470.50268 0.00022
19.68000 4408.00000 4470.13540 0.00023
19.69000 4479.00000 4469.79028 0.00022
19.70000 4450.00000 4469.46261 0.00022
19.71000 4503.00000 4469.15377 0.00022
19.72000 4468.00000 4468.86528 0.00022
19.73000 4442.00000 4468.59881 0.00023
19.74000 4440.00000 4468.35619 0.00023
19.75000 4571.00000 4468.13942 0.00022
19.76000 4441.00000 4467.95068 0.00023
19.77000 4474.00000 4467.79232 0.00022
19.78000 4490.00000 4467.66692 0.00022
19.79000 4410.00000 4467.57724 0.00023
19.80000 4417.00000 4467.52625 0.00023
19.81000 4501.00000 4467.51717 0.00022
19.82000 4503.00000 4467.55343 0.00022
19.83000 4484.00000 4467.63874 0.00022
19.84000 4395.00000 4467.77709 0.00023
19.85000 4427.00000 4467.97276 0.00023
19.86000 4415.00000 4468.23018 0.00023
19.87000 4495.00000 4468.55437 0.00022
19.88000 4476.00000 4468.95111 0.00022
19.89000 4407.00000 4469.42833 0.00023
19.90000 4330.00000 4469.99280 0.00023
19.91000 4502.00000 4470.63401 0.00022
19.92000 4517.00000 4471.36159 0.00022
19.93000 4513.00000 4472.18890 0.00022
19.94000 4508.00000 4473.12403 0.00022
19.95000 4497.00000 4474.17476 0.00022
19.96000 4516.00000 4475.34934 0.00022
19.97000 4504.00000 4476.65649 0.00022
19.98000 4478.00000 4478.10543 0.00022
19.99000 4514.00000 4479.70587 0.00022
20.00000 4459.00000 4481.46823 0.00022
20.01000 4502.00000 4483.40354 0.00022
20.02000 4459.00000 4485.51976 0.00022
20.03000 4498.00000 4487.82209 0.00022
20.04000 4486.00000 4490.32163 0.00022
20.05000 4437.00000 4493.03016 0.00023
20.06000 4457.00000 4495.95615 0.00022
20.07000 4430.00000 4499.10669 0.00023
20.08000 4495.00000 4502.48736 0.00022
20.09000 4496.00000 4506.10190 0.00022
20.10000 4493.00000 4509.95245 0.00022
20.11000 4526.00000 4514.03773 0.00022
20.12000 4440.00000 4518.34478 0.00023
20.13000 4534.00000 4522.86046 0.00022
20.14000 4639.00000 4527.57594 0.00022
20.15000 4386.00000 4532.47158 0.00023
20.16000 4490.00000 4537.52089 0.00022
20.17000 4456.00000 4542.69058 0.00022
20.18000 4500.00000 4547.93989 0.00022
20.19000 4535.00000 4553.22010 0.00022
20.20000 4503.00000 4558.47403 0.00022
20.21000 4603.00000 4563.63578 0.00022
20.22000 4615.00000 4568.63125 0.00022
20.23000 4454.00000 4573.38161 0.00022
20.24000 4572.00000 4577.80596 0.00022
20.25000 4774.00000 4581.77433 0.00021
20.26000 4703.00000 4585.09525 0.00021
20.27000 4570.00000 4587.73355 0.00022
20.28000 4617.00000 4589.59202 0.00022
20.29000 4540.00000 4590.57762 0.00022
20.30000 4623.00000 4590.61734 0.00022
20.31000 4542.00000 4589.66785 0.00022
20.32000 4567.00000 4587.72029 0.00022
20.33000 4527.00000 4584.79397 0.00022
20.34000 4540.00000 4580.96403 0.00022
20.35000 4577.00000 4576.34279 0.00022
20.36000 4547.00000 4571.06601 0.00022
20.37000 4620.00000 4565.28406 0.00022
20.38000 4533.00000 4559.14928 0.00022
20.39000 4526.00000 4552.80419 0.00022
20.40000 4512.00000 4546.37241 0.00022
20.41000 4570.00000 4539.95331 0.00022
20.42000 4601.00000 4533.62056 0.00022
20.43000 4461.00000 4527.41987 0.00022
20.44000 4520.00000 4521.36357 0.00022
20.45000 4615.00000 4515.46153 0.00022
20.46000 4644.00000 4509.70413 0.00022
20.47000 4509.00000 4504.07270 0.00022
20.48000 4529.00000 4498.54994 0.00022
20.49000 4506.00000 4493.12529 0.00022
20.50000 4592.00000 4487.77002 0.00022
20.51000 4531.00000 4482.45822 0.00022
20.52000 4565.00000 4477.24968 0.00022
20.53000 4440.00000 4472.18503 0.00023
20.54000 4529.00000 4467.30556 0.00022
20.55000 4508.00000 4462.65059 0.00022
20.56000 4399.00000 4458.25368 0.00023
20.57000 4390.00000 4454.13948 0.00023
20.58000 4377.00000 4450.32281 0.00023
20.59000 4430.00000 4446.80946 0.00023
20.60000 4366.00000 4443.59735 0.00023
20.61000 4476.00000 4440.67792 0.00022
20.62000 4462.00000 4438.03741 0.00022
20.63000 4452.00000 4435.65820 0.00022
20.64000 4538.00000 4433.52002 0.00022
20.65000 4438.00000 4431.60112 0.00023
20.66000 4466.00000 4429.87925 0.00022
20.67000 4439.00000 4428.33263 0.00023
20.68000 4421.00000 4426.94059 0.00023
20.69000 4376.00000 4425.68418 0.00023
20.70000 4541.00000 4424.54643 0.00022
20.71000 4372.00000 4423.51260 0.00023
20.72000 4341.00000 4422.57019 0.00023
20.73000 4497.00000 4421.70884 0.00022
20.74000 4433.00000 4420.92019 0.00023
20.75000 4426.00000 4420.19774 0.00023
20.76000 4412.00000 4419.53659 0.00023
20.77000 4381.00000 4418.93355 0.00023
20.78000 4457.00000 4418.38693 0.00022
20.79000 4456.00000 4417.89292 0.00022
20.80000 4428.00000 4417.44593 0.00023
20.81000 4570.00000 4417.04989 0.00022
20.82000 4498.00000 4416.70599 0.00022
20.83000 4378.00000 4416.41524 0.00023
20.84000 4381.00000 4416.17917 0.00023
20.85000 4338.00000 4415.99982 0.00023
20.86000 4418.00000 4415.87975 0.00023
20.87000 4239.00000 4415.82211 0.00024
20.88000 4340.00000 4415.83064 0.00023
20.89000 4352.00000 4415.91016 0.00023
20.90000 4391.00000 4416.06900 0.00023
20.91000 4327.00000 4416.31272 0.00023
20.92000 4363.00000 4416.61729 0.00023
20.93000 4509.00000 4417.00283 0.00022
20.94000 4439.00000 4417.48110 0.00023
20.95000 4364.00000 4418.05918 0.00023
20.96000 4379.00000 4418.74436 0.00023
20.97000 4408.00000 4419.54447 0.00023
20.98000 4388.00000 4420.46793 0.00023
20.99000 4429.00000 4421.52385 0.00023
21.00000 4418.00000 4422.72212 0.00023
21.01000 4411.00000 4424.07354 0.00023
21.02000 4490.00000 4425.59021 0.00022
21.03000 4505.00000 4427.28691 0.00022
21.04000 4475.00000 4429.18822 0.00022
21.05000 4455.00000 4431.31052 0.00022
21.06000 4360.00000 4433.59226 0.00023
21.07000 4381.00000 4436.04810 0.00023
21.08000 4415.00000 4438.73312 0.00023
21.09000 4425.00000 4441.66515 0.00023
21.10000 4474.00000 4444.85857 0.00022
21.11000 4532.00000 4448.32795 0.00022
21.12000 4458.00000 4452.08787 0.00022
21.13000 4457.00000 4456.15274 0.00022
21.14000 4473.00000 4460.53656 0.00022
21.15000 4370.00000 4465.25264 0.00023
21.16000 4477.00000 4470.31326 0.00022
21.17000 4412.00000 4475.72930 0.00023
21.18000 4418.00000 4481.50982 0.00023
21.19000 4436.00000 4487.66157 0.00023
21.20000 4455.00000 4494.18844 0.00022
21.21000 4463.00000 4501.09090 0.00022
21.22000 4386.00000 4508.36532 0.00023
21.23000 4358.00000 4516.00330 0.00023
21.24000 4319.00000 4523.99089 0.00023
21.25000 4480.00000 4532.30775 0.00022
21.26000 4443.00000 4540.92636 0.00023
21.27000 4555.00000 4549.81100 0.00022
21.28000 4608.00000 4558.91682 0.00022
21.29000 4517.00000 4568.18880 0.00022
21.30000 4547.00000 4577.56067 0.00022
21.31000 4543.00000 4586.95391 0.00022
21.32000 4492.00000 4596.27673 0.00022
21.33000 4549.00000 4605.42333 0.00022
21.34000 4587.00000 4614.27328 0.00022
21.35000 4484.00000 4622.69154 0.00022
21.36000 4563.00000 4630.52906 0.00022
21.37000 4666.00000 4637.62455 0.00021
21.38000 4604.00000 4643.80753 0.00022
21.39000 4614.00000 4648.90312 0.00022
21.40000 4706.00000 4652.73887 0.00021
21.41000 4597.00000 4655.15343 0.00022
21.42000 4634.00000 4656.00705 0.00022
21.43000 4585.00000 4655.19300 0.00022
21.44000 4614.00000 4652.64846 0.00022
21.45000 4614.00000 4648.36356 0.00022
21.46000 4690.00000 4642.38655 0.00021
21.47000 4612.00000 4634.82411 0.00022
21.48000 4529.00000 4625.83595 0.00022
21.49000 4648.00000 4615.62426 0.00022
21.50000 4646.00000 4604.41970 0.00022
21.51000 4518.00000 4592.46575 0.00022
21.52000 4604.00000 4580.00393 0.00022
21.53000 4555.00000 4567.26132 0.00022
21.54000 4603.00000 4554.44155 0.00022
21.55000 4646.00000 4541.71960 0.00022
21.56000 4507.00000 4529.23986 0.00022
21.57000 4531.00000 4517.11678 0.00022
21.58000 4593.00000 4505.43721 0.00022
21.59000 4502.00000 4494.26370 0.00022
21.60000 4476.00000 4483.63822 0.00022
21.61000 4453.00000 4473.58571 0.00022
21.62000 4379.00000 4464.11732 0.00023
21.63000 4469.00000 4455.23330 0.00022
21.64000 4512.00000 4446.92537 0.00022
21.65000 4475.00000 4439.17872 0.00022
21.66000 4447.00000 4431.97355 0.00022
21.67000 4339.00000 4425.28648 0.00023
21.68000 4464.00000 4419.09168 0.00022
21.69000 4477.00000 4413.36157 0.00022
21.70000 4412.00000 4408.06765 0.00023
21.71000 4385.00000 4403.18105 0.00023
21.72000 4274.00000 4398.67292 0.00023
21.73000 4335.00000 4394.51497 0.00023
21.74000 4439.00000 4390.67955 0.00023
21.75000 4473.00000 4387.14011 0.00022
21.76000 4422.00000 4383.87073 0.00023
21.77000 4356.00000 4380.84598 0.00023
21.78000 4381.00000 4378.03875 0.00023
21.79000 4380.00000 4375.40745 0.00023
21.80000 4338.00000 4372.94390 0.00023
21.81000 4404.00000 4370.78281 0.00023
21.82000 4445.00000 4368.78973 0.00022
21.83000 4386.00000 4366.97128 0.00023
21.84000 4377.00000 4365.34055 0.00023
21.85000 4323.00000 4363.87914 0.00023
21.86000 4343.00000 4362.35149 0.00023
21.87000 4439.00000 4360.88333 0.00023
21.88000 4294.00000 4359.50260 0.00023
21.89000 4302.00000 4358.20438 0.00023
21.90000 4357.00000 4356.98266 0.00023
21.91000 4283.00000 4355.83219 0.00023
21.92000 4370.00000 4354.74839 0.00023
21.93000 4342.00000 4353.72732 0.00023
21.94000 4421.00000 4352.76556 0.00023
21.95000 4306.00000 4351.86017 0.00023
21.96000 4411.00000 4351.00864 0.00023
21.97000 4406.00000 4350.20881 0.00023
21.98000 4329.00000 4349.45888 0.00023
21.99000 4296.00000 4348.75732 0.00023
22.00000 4418.00000 4348.10288 0.00023
22.01000 4345.00000 4347.49454 0.00023
22.02000 4255.00000 4346.93150 0.00024
22.03000 4265.00000 4346.41316 0.00023
22.04000 4305.00000 4345.93910 0.00023
22.05000 4311.00000 4345.50907 0.00023
22.06000 4257.00000 4345.12299 0.00023
22.07000 4279.00000 4344.78093 0.00023
22.08000 4349.00000 4344.48314 0.00023
22.09000 4358.00000 4344.22999 0.00023
22.10000 4262.00000 4344.02202 0.00023
22.11000 4359.00000 4343.85991 0.00023
22.12000 4390.00000 4343.74451 0.00023
22.13000 4369.00000 4343.67683 0.00023
22.14000 4393.00000 4343.65804 0.00023
22.15000 4275.00000 4343.68949 0.00023
22.16000 4281.00000 4343.77272 0.00023
22.17000 4308.00000 4343.90946 0.00023
22.18000 4343.00000 4344.10167 0.00023
22.19000 4190.00000 4344.35151 0.00024
22.20000 4205.00000 4344.66138 0.00024
22.21000 4274.00000 4345.03391 0.00023
22.22000 4232.00000 4345.47167 0.00024
22.23000 4343.00000 4345.97769 0.00023
22.24000 4298.00000 4346.55842 0.00023
22.25000 4405.00000 4347.21968 0.00023
22.26000 4246.00000 4347.96375 0.00024
22.27000 4319.00000 4348.79550 0.00023
22.28000 4336.00000 4349.72081 0.00023
22.29000 4405.00000 4350.74624 0.00023
22.30000 4354.00000 4351.87909 0.00023
22.31000 4239.00000 4353.12750 0.00024
22.32000 4336.00000 4354.50052 0.00023
22.33000 4400.00000 4356.00824 0.00023
22.34000 4369.00000 4357.66190 0.00023
22.35000 4372.00000 4359.47408 0.00023
22.36000 4274.00000 4361.45905 0.00023
22.37000 4437.00000 4363.63434 0.00023
22.38000 4442.00000 4366.01699 0.00023
22.39000 4367.00000 4368.60974 0.00023
22.40000 4267.00000 4371.43827 0.00023
22.41000 4275.00000 4374.52969 0.00023
22.42000 4293.00000 4377.90882 0.00023
22.43000 4322.00000 4381.60226 0.00023
22.44000 4351.00000 4385.63861 0.00023
22.45000 4334.00000 4390.04968 0.00023
22.46000 4302.00000 4394.86979 0.00023
22.47000 4371.00000 4400.13624 0.00023
22.48000 4365.00000 4405.88887 0.00023
22.49000 4365.00000 4412.16811 0.00023
22.50000 4431.00000 4419.02073 0.00023
22.51000 4423.00000 4426.49676 0.00023
22.52000 4478.00000 4434.64903 0.00022
22.53000 4416.00000 4443.53389 0.00023
22.54000 4442.00000 4453.21151 0.00023
22.55000 4393.00000 4463.74600 0.00023
22.56000 4440.00000 4475.20548 0.00023
22.57000 4522.00000 4487.66211 0.00022
22.58000 4487.00000 4501.19198 0.00022
22.59000 4349.00000 4515.87491 0.00023
22.60000 4448.00000 4531.79399 0.00022
22.61000 4552.00000 4549.03494 0.00022
22.62000 4531.00000 4567.68523 0.00022
22.63000 4494.00000 4587.83294 0.00022
22.64000 4618.00000 4609.56510 0.00022
22.65000 4493.00000 4632.96569 0.00022
22.66000 4606.00000 4658.11353 0.00022
22.67000 4650.00000 4685.08027 0.00022
22.68000 4739.00000 4713.92947 0.00021
22.69000 4730.00000 4744.72752 0.00021
22.70000 4715.00000 4777.49961 0.00021
22.71000 4816.00000 4812.08032 0.00021
22.72000 4919.00000 4848.49735 0.00020
22.73000 4894.00000 4886.73074 0.00020
22.74000 4865.00000 4926.67714 0.00021
22.75000 4985.00000 4968.18305 0.00020
22.76000 5029.00000 5011.04472 0.00020
22.77000 5098.00000 5054.99585 0.00020
22.78000 5215.00000 5099.68484 0.00019
22.79000 5232.00000 5144.72426 0.00019
22.80000 5268.00000 5189.63980 0.00019
22.81000 5325.00000 5233.87290 0.00019
22.82000 5496.00000 5276.78050 0.00018
22.83000 5594.00000 5317.63445 0.00018
22.84000 5677.00000 5355.62551 0.00018
22.85000 5569.00000 5389.87393 0.00018
22.86000 5583.00000 5419.44961 0.00018
22.87000 5781.00000 5443.40473 0.00017
22.88000 5605.00000 5460.82086 0.00018
22.89000 5590.00000 5470.87082 0.00018
22.90000 5717.00000 5472.89182 0.00017
22.91000 5662.00000 5466.46181 0.00018
22.92000 5759.00000 5451.46632 0.00017
22.93000 5617.00000 5428.14138 0.00018
22.94000 5512.00000 5397.07965 0.00018
22.95000 5512.00000 5359.19418 0.00018
22.96000 5468.00000 5315.64425 0.00018
22.97000 5426.00000 5267.73515 0.00018
22.98000 5346.00000 5216.80819 0.00019
22.99000 5212.00000 5164.15628 0.00019
23.00000 5145.00000 5110.95015 0.00019
23.01000 5021.00000 5058.19229 0.00020
23.02000 5056.00000 5006.70178 0.00020
23.03000 5075.00000 4957.11760 0.00020
23.04000 4942.00000 4909.91444 0.00020
23.05000 4846.00000 4865.42458 0.00021
23.06000 4787.00000 4823.86152 0.00021
23.07000 4852.00000 4785.34226 0.00021
23.08000 4729.00000 4749.90691 0.00021
23.09000 4763.00000 4717.53537 0.00021
23.10000 4556.00000 4688.16099 0.00022
23.11000 4620.00000 4661.68186 0.00022
23.12000 4549.00000 4637.96971 0.00022
23.13000 4515.00000 4616.87835 0.00022
23.14000 4453.00000 4598.24943 0.00022
23.15000 4460.00000 4581.91795 0.00022
23.16000 4472.00000 4567.71673 0.00022
23.17000 4402.00000 4555.48013 0.00023
23.18000 4383.00000 4545.04712 0.00023
23.19000 4397.00000 4536.26381 0.00023
23.20000 4336.00000 4528.98514 0.00023
23.21000 4429.00000 4523.07627 0.00023
23.22000 4364.00000 4518.41340 0.00023
23.23000 4337.00000 4514.88418 0.00023
23.24000 4259.00000 4512.38772 0.00023
23.25000 4360.00000 4510.83437 0.00023
23.26000 4219.00000 4510.14519 0.00024
23.27000 4311.00000 4510.25126 0.00023
23.28000 4299.00000 4511.09288 0.00023
23.29000 4319.00000 4512.61869 0.00023
23.30000 4316.00000 4514.78467 0.00023
23.31000 4440.00000 4517.55331 0.00023
23.32000 4375.00000 4520.89258 0.00023
23.33000 4303.00000 4524.77518 0.00023
23.34000 4327.00000 4529.17760 0.00023
23.35000 4339.00000 4534.07946 0.00023
23.36000 4368.00000 4539.46275 0.00023
23.37000 4269.00000 4545.31123 0.00023
23.38000 4257.00000 4551.60981 0.00023
23.39000 4279.00000 4558.34409 0.00023
23.40000 4354.00000 4565.49980 0.00023
23.41000 4242.00000 4573.06242 0.00024
23.42000 4304.00000 4581.01675 0.00023
23.43000 4291.00000 4589.34651 0.00023
23.44000 4355.00000 4598.03400 0.00023
23.45000 4368.00000 4607.05975 0.00023
23.46000 4448.00000 4616.40219 0.00022
23.47000 4353.00000 4626.03737 0.00023
23.48000 4351.00000 4635.93859 0.00023
23.49000 4417.00000 4646.07621 0.00023
23.50000 4403.00000 4656.41733 0.00023
23.51000 4367.00000 4666.92561 0.00023
23.52000 4333.00000 4677.56106 0.00023
23.53000 4404.00000 4688.27991 0.00023
23.54000 4503.00000 4699.03455 0.00022
23.55000 4345.00000 4709.77353 0.00023
23.56000 4403.00000 4720.44163 0.00023
23.57000 4523.00000 4730.98011 0.00022
23.58000 4581.00000 4741.32701 0.00022
23.59000 4509.00000 4751.41764 0.00022
23.60000 4566.00000 4761.18519 0.00022
23.61000 4514.00000 4770.56151 0.00022
23.62000 4577.00000 4779.47809 0.00022
23.63000 4634.00000 4787.86717 0.00022
23.64000 4728.00000 4795.66296 0.00021
23.65000 4744.00000 4802.80304 0.00021
23.66000 4816.00000 4809.22985 0.00021
23.67000 4822.00000 4814.89215 0.00021
23.68000 4822.00000 4819.74651 0.00021
23.69000 4922.00000 4823.75868 0.00020
23.70000 4875.00000 4826.90485 0.00021
23.71000 4777.00000 4829.17264 0.00021
23.72000 4783.00000 4830.56178 0.00021
23.73000 4802.00000 4831.08447 0.00021
23.74000 4771.00000 4830.76541 0.00021
23.75000 4879.00000 4829.64134 0.00020
23.76000 4964.00000 4827.76028 0.00020
23.77000 4779.00000 4825.18036 0.00021
23.78000 4791.00000 4821.96846 0.00021
23.79000 4864.00000 4818.19851 0.00021
23.80000 4719.00000 4813.94971 0.00021
23.81000 4733.00000 4809.30476 0.00021
23.82000 4722.00000 4804.34800 0.00021
23.83000 4845.00000 4799.16380 0.00021
23.84000 4755.00000 4793.83503 0.00021
23.85000 4826.00000 4788.44173 0.00021
23.86000 4666.00000 4783.06014 0.00021
23.87000 4772.00000 4777.76186 0.00021
23.88000 4717.00000 4772.61331 0.00021
23.89000 4724.00000 4767.67549 0.00021
23.90000 4755.00000 4763.00381 0.00021
23.91000 4732.00000 4758.64820 0.00021
23.92000 4775.00000 4754.65302 0.00021
23.93000 4885.00000 4751.05549 0.00020
23.94000 4920.00000 4747.89094 0.00020
23.95000 4871.00000 4745.21468 0.00021
23.96000 4904.00000 4743.05869 0.00020
23.97000 4791.00000 4741.44064 0.00021
23.98000 4803.00000 4740.38614 0.00021
23.99000 4824.00000 4739.92305 0.00021
24.00000 4885.00000 4740.07965 0.00020
24.01000 4898.00000 4740.88540 0.00020
24.02000 4962.00000 4742.37155 0.00020
24.03000 4879.00000 4744.57184 0.00020
24.04000 4982.00000 4747.52300 0.00020
24.05000 4900.00000 4751.26531 0.00020
24.06000 4738.00000 4755.84296 0.00021
24.07000 4833.00000 4761.30444 0.00021
24.08000 4877.00000 4767.70285 0.00021
24.09000 4934.00000 4775.09610 0.00020
24.10000 4823.00000 4783.54719 0.00021
24.11000 4775.00000 4793.12440 0.00021
24.12000 4769.00000 4803.90152 0.00021
24.13000 4783.00000 4815.95809 0.00021
24.14000 4778.00000 4829.37974 0.00021
24.15000 4677.00000 4844.25842 0.00021
24.16000 4824.00000 4860.69278 0.00021
24.17000 4783.00000 4878.78845 0.00021
24.18000 4882.00000 4898.65826 0.00020
24.19000 4884.00000 4920.42241 0.00020
24.20000 4928.00000 4944.20836 0.00020
24.21000 4900.00000 4970.15051 0.00020
24.22000 4917.00000 4998.38943 0.00020
24.23000 5049.00000 5029.07056 0.00020
24.24000 5044.00000 5062.34228 0.00020
24.25000 5012.00000 5098.35315 0.00020
24.26000 4987.00000 5137.24823 0.00020
24.27000 5004.00000 5179.16434 0.00020
24.28000 5181.00000 5224.22417 0.00019
24.29000 5243.00000 5272.52932 0.00019
24.30000 5170.00000 5324.15208 0.00019
24.31000 5146.00000 5379.12620 0.00019
24.32000 5288.00000 5437.43670 0.00019
24.33000 5384.00000 5499.00904 0.00019
24.34000 5371.00000 5563.69776 0.00019
24.35000 5474.00000 5631.27509 0.00018
24.36000 5692.00000 5701.41972 0.00018
24.37000 5731.00000 5773.70615 0.00017
24.38000 5657.00000 5847.59492 0.00018
24.39000 5725.00000 5922.42418 0.00017
24.40000 5699.00000 5997.40318 0.00018
24.41000 5869.00000 6071.60844 0.00017
24.42000 6031.00000 6143.98410 0.00017
24.43000 6259.00000 6213.34903 0.00016
24.44000 6319.00000 6278.41452 0.00016
24.45000 6188.00000 6337.81590 0.00016
24.46000 6327.00000 6390.16440 0.00016
24.47000 6265.00000 6434.13971 0.00016
24.48000 6304.00000 6468.58831 0.00016
24.49000 6445.00000 6492.65075 0.00016
24.50000 6444.00000 6505.88398 0.00016
24.51000 6382.00000 6508.34974 0.00016
24.52000 6405.00000 6500.64055 0.00016
24.53000 6465.00000 6483.82395 0.00015
24.54000 6451.00000 6459.31775 0.00016
24.55000 6410.00000 6428.77366 0.00016
24.56000 6270.00000 6393.89534 0.00016
24.57000 6349.00000 6356.34270 0.00016
24.58000 6271.00000 6317.65487 0.00016
24.59000 6293.00000 6278.95385 0.00016
24.60000 6269.00000 6240.91582 0.00016
24.61000 6283.00000 6204.76066 0.00016
24.62000 6042.00000 6171.19950 0.00017
24.63000 6056.00000 6140.72551 0.00017
24.64000 6030.00000 6113.67161 0.00017
24.65000 5838.00000 6090.22941 0.00017
24.66000 5982.00000 6070.46883 0.00017
24.67000 5950.00000 6054.35815 0.00017
24.68000 5844.00000 6041.78374 0.00017
24.69000 5811.00000 6032.56868 0.00017
24.70000 5766.00000 6026.49038 0.00017
24.71000 5925.00000 6023.29774 0.00017
24.72000 5842.00000 6022.73893 0.00017
24.73000 5681.00000 6024.52598 0.00018
24.74000 5823.00000 6028.20394 0.00017
24.75000 5801.00000 6033.55758 0.00017
24.76000 5800.00000 6040.34970 0.00017
24.77000 5813.00000 6048.31225 0.00017
24.78000 5814.00000 6057.18354 0.00017
24.79000 5926.00000 6066.71139 0.00017
24.80000 5915.00000 6076.65236 0.00017
24.81000 5923.00000 6086.77070 0.00017
24.82000 5879.00000 6096.83723 0.00017
24.83000 5925.00000 6106.62838 0.00017
24.84000 5870.00000 6115.92557 0.00017
24.85000 5999.00000 6124.51506 0.00017
24.86000 5923.00000 6132.18834 0.00017
24.87000 6001.00000 6138.74307 0.00017
24.88000 5928.00000 6143.98463 0.00017
24.89000 5983.00000 6147.72815 0.00017
24.90000 5811.00000 6149.80102 0.00017
24.91000 6000.00000 6150.04582 0.00017
24.92000 6086.00000 6148.32329 0.00016
24.93000 6050.00000 6144.51555 0.00017
24.94000 6060.00000 6138.52905 0.00017
24.95000 6109.00000 6130.29728 0.00016
24.96000 6062.00000 6119.78297 0.00016
24.97000 5981.00000 6106.97969 0.00017
24.98000 6069.00000 6091.91263 0.00016
24.99000 6081.00000 6074.63855 0.00016
25.00000 6083.00000 6055.24477 0.00016
25.01000 6020.00000 6033.84737 0.00017
25.02000 6006.00000 6010.58847 0.00017
25.03000 5908.00000 5985.63285 0.00017
25.04000 6126.00000 5959.16404 0.00016
25.05000 6014.00000 5931.37998 0.00017
25.06000 5883.00000 5902.48861 0.00017
25.07000 6011.00000 5872.70339 0.00017
25.08000 5887.00000 5842.23905 0.00017
25.09000 5967.00000 5811.30776 0.00017
25.10000 5887.00000 5780.11566 0.00017
25.11000 6004.00000 5748.86000 0.00017
25.12000 5880.00000 5717.72686 0.00017
25.13000 5807.00000 5686.88945 0.00017
25.14000 5710.00000 5656.50697 0.00018
25.15000 5834.00000 5626.72399 0.00017
25.16000 5767.00000 5597.67031 0.00017
25.17000 5772.00000 5569.46120 0.00017
25.18000 5763.00000 5542.19794 0.00017
25.19000 5733.00000 5515.96863 0.00017
25.20000 5738.00000 5490.84917 0.00017
25.21000 5655.00000 5466.90434 0.00018
25.22000 5671.00000 5444.18904 0.00018
25.23000 5555.00000 5422.75001 0.00018
25.24000 5454.00000 5402.62977 0.00018
25.25000 5651.00000 5383.86040 0.00018
25.26000 5586.00000 5366.43498 0.00018
25.27000 5579.00000 5350.38492 0.00018
25.28000 5471.00000 5335.73628 0.00018
25.29000 5501.00000 5322.50312 0.00018
25.30000 5606.00000 5310.69599 0.00018
25.31000 5453.00000 5300.32339 0.00018
25.32000 5281.00000 5291.39224 0.00019
25.33000 5453.00000 5283.90823 0.00018
25.34000 5406.00000 5277.87605 0.00018
25.35000 5267.00000 5273.29959 0.00019
25.36000 5454.00000 5270.18202 0.00018
25.37000 5381.00000 5268.52577 0.00019
25.38000 5504.00000 5268.33246 0.00018
25.39000 5524.00000 5269.60274 0.00018
25.40000 5381.00000 5272.33607 0.00019
25.41000 5332.00000 5276.53037 0.00019
25.42000 5297.00000 5282.18166 0.00019
25.43000 5382.00000 5289.28362 0.00019
25.44000 5324.00000 5297.82699 0.00019
25.45000 5414.00000 5307.79904 0.00018
25.46000 5380.00000 5319.18282 0.00019
25.47000 5295.00000 5331.95639 0.00019
25.48000 5473.00000 5346.09203 0.00018
25.49000 5455.00000 5361.55525 0.00018
25.50000 5555.00000 5378.30384 0.00018
25.51000 5528.00000 5396.28673 0.00018
25.52000 5506.00000 5415.44303 0.00018
25.53000 5542.00000 5435.70044 0.00018
25.54000 5581.00000 5456.97379 0.00018
25.55000 5491.00000 5479.16431 0.00018
25.56000 5517.00000 5502.15933 0.00018
25.57000 5736.00000 5525.83406 0.00017
25.58000 5821.00000 5550.06504 0.00017
25.59000 5778.00000 5574.73791 0.00017
25.60000 5870.00000 5599.54506 0.00017
25.61000 5961.00000 5623.91601 0.00017
25.62000 5861.00000 5647.91969 0.00017
25.63000 6032.00000 5671.34528 0.00017
25.64000 5963.00000 5693.93450 0.00017
25.65000 6065.00000 5715.42204 0.00016
25.66000 6106.00000 5735.55468 0.00016
25.67000 6159.00000 5754.14490 0.00016
25.68000 5983.00000 5770.99581 0.00017
25.69000 6196.00000 5785.93750 0.00016
25.70000 6190.00000 5798.87997 0.00016
25.71000 6231.00000 5809.81192 0.00016
25.72000 6358.00000 5818.75733 0.00016
25.73000 6202.00000 5825.77649 0.00016
25.74000 6204.00000 5831.12148 0.00016
25.75000 6294.00000 5835.04749 0.00016
25.76000 6401.00000 5837.84254 0.00016
25.77000 6348.00000 5839.81691 0.00016
25.78000 6404.00000 5841.28668 0.00016
25.79000 6498.00000 5842.56311 0.00015
25.80000 6508.00000 5843.93328 0.00015
25.81000 6487.00000 5845.60196 0.00015
25.82000 6583.00000 5847.77005 0.00015
25.83000 6634.00000 5850.65638 0.00015
25.84000 6473.00000 5854.41253 0.00015
25.85000 6535.00000 5859.15702 0.00015
25.86000 6443.00000 5864.98270 0.00016
25.87000 6503.00000 5871.96113 0.00015
25.88000 6593.00000 5880.14662 0.00015
25.89000 6454.00000 5889.58019 0.00015
25.90000 6552.00000 5900.29308 0.00015
25.91000 6702.00000 5912.30992 0.00015
25.92000 6655.00000 5925.65141 0.00015
25.93000 6636.00000 5940.33872 0.00015
25.94000 6658.00000 5956.39098 0.00015
25.95000 6801.00000 5973.79809 0.00015
25.96000 6779.00000 5992.57818 0.00015
25.97000 6712.00000 6012.76399 0.00015
25.98000 6896.00000 6034.38092 0.00015
25.99000 6789.00000 6057.45588 0.00015
26.00000 6839.00000 6082.01979 0.00015
26.01000 6992.00000 6108.10793 0.00014
26.02000 6802.00000 6135.76026 0.00015
26.03000 6864.00000 6165.02147 0.00015
26.04000 6866.00000 6195.94117 0.00015
26.05000 6858.00000 6228.57391 0.00015
26.06000 6833.00000 6262.97920 0.00015
26.07000 6860.00000 6299.22151 0.00015
26.08000 6949.00000 6337.37006 0.00014
26.09000 6760.00000 6377.49882 0.00015
26.10000 6826.00000 6419.68641 0.00015
26.11000 6925.00000 6464.01570 0.00014
26.12000 6948.00000 6510.57252 0.00014
26.13000 6861.00000 6559.44798 0.00015
26.14000 6888.00000 6610.73669 0.00015
26.15000 6836.00000 6664.53630 0.00015
26.16000 6982.00000 6720.94731 0.00014
26.17000 6926.00000 6780.07277 0.00014
26.18000 7043.00000 6842.01791 0.00014
26.19000 6869.00000 6906.88966 0.00015
26.20000 6813.00000 6974.79615 0.00015
26.21000 6836.00000 7045.84621 0.00015
26.22000 6983.00000 7120.14879 0.00014
26.23000 6937.00000 7197.81236 0.00014
26.24000 6977.00000 7278.94410 0.00014
26.25000 7226.00000 7363.64834 0.00014
26.26000 7178.00000 7452.02690 0.00014
26.27000 7189.00000 7544.17827 0.00014
26.28000 7064.00000 7640.19559 0.00014
26.29000 7262.00000 7740.16568 0.00014
26.30000 7367.00000 7844.16774 0.00014
26.31000 7400.00000 7952.27201 0.00014
26.32000 7566.00000 8064.53799 0.00013
26.33000 7847.00000 8181.01278 0.00013
26.34000 7634.00000 8301.72935 0.00013
26.35000 7777.00000 8426.70430 0.00013
26.36000 7870.00000 8555.93561 0.00013
26.37000 7988.00000 8689.40009 0.00013
26.38000 8181.00000 8827.05070 0.00012
26.39000 8187.00000 8968.81340 0.00012
26.40000 8208.00000 9114.58340 0.00012
26.41000 8280.00000 9264.21917 0.00012
26.42000 8517.00000 9417.52166 0.00012
26.43000 8621.00000 9574.27661 0.00012
26.44000 8864.00000 9734.43050 0.00011
26.45000 9050.00000 9897.64837 0.00011
26.46000 9279.00000 10063.52572 0.00011
26.47000 9434.00000 10231.65054 0.00011
26.48000 9626.00000 10401.57855 0.00010
26.49000 9894.00000 10572.80922 0.00010
26.50000 10171.00000 10744.78375 0.00010
26.51000 10379.00000 10916.88358 0.00010
26.52000 10585.00000 11088.42965 0.00009
26.53000 10981.00000 11258.68253 0.00009
26.54000 11231.00000 11426.84371 0.00009
26.55000 11517.00000 11592.05804 0.00009
26.56000 11502.00000 11753.41771 0.00009
26.57000 12053.00000 11909.96776 0.00008
26.58000 12417.00000 12060.71357 0.00008
26.59000 12516.00000 12204.62979 0.00008
26.60000 12719.00000 12340.67123 0.00008
26.61000 12959.00000 12467.79007 0.00008
26.62000 13356.00000 12584.94219 0.00007
26.63000 13541.00000 12691.07493 0.00007
26.64000 14015.00000 12785.22937 0.00007
26.65000 14066.00000 12866.49091 0.00007
26.66000 14183.00000 12934.02052 0.00007
26.67000 14184.00000 12987.07725 0.00007
26.68000 14303.00000 13025.03611 0.00007
26.69000 14444.00000 13047.40426 0.00007
26.70000 14182.00000 13053.83499 0.00007
26.71000 14354.00000 13044.13858 0.00007
26.72000 14283.00000 13018.28964 0.00007
26.73000 14005.00000 12976.43038 0.00007
26.74000 14130.00000 12918.86964 0.00007
26.75000 14118.00000 12846.07749 0.00007
26.76000 13735.00000 12758.67570 0.00007
26.77000 13354.00000 12657.42429 0.00007
26.78000 13201.00000 12543.20498 0.00008
26.79000 12852.00000 12417.00183 0.00008
26.80000 12574.00000 12279.88032 0.00008
26.81000 12326.00000 12132.96537 0.00008
26.82000 11885.00000 11977.41939 0.00008
26.83000 11747.00000 11814.42097 0.00009
26.84000 11489.00000 11645.14499 0.00009
26.85000 11184.00000 11470.74458 0.00009
26.86000 10970.00000 11292.33549 0.00009
26.87000 10775.00000 11110.98307 0.00009
26.88000 10411.00000 10927.69179 0.00010
26.89000 10065.00000 10743.39763 0.00010
26.90000 9818.00000 10558.96335 0.00010
26.91000 9678.00000 10375.17684 0.00010
26.92000 9456.00000 10192.74023 0.00011
26.93000 9236.00000 10012.25804 0.00011
26.94000 8996.00000 9834.30044 0.00011
26.95000 8847.00000 9659.35221 0.00011
26.96000 8840.00000 9487.82408 0.00011
26.97000 8645.00000 9320.06808 0.00012
26.98000 8426.00000 9156.37751 0.00012
26.99000 8201.00000 8996.99271 0.00012
27.00000 8118.00000 8842.10685 0.00012
27.01000 7924.00000 8691.87136 0.00013
27.02000 7857.00000 8546.40093 0.00013
27.03000 7821.00000 8405.77844 0.00013
27.04000 7614.00000 8270.05969 0.00013
27.05000 7635.00000 8139.27822 0.00013
27.06000 7461.00000 8013.44811 0.00013
27.07000 7419.00000 7892.55935 0.00013
27.08000 7352.00000 7776.59574 0.00014
27.09000 7121.00000 7665.53705 0.00014
27.10000 7054.00000 7559.35289 0.00014
27.11000 6982.00000 7458.00767 0.00014
27.12000 6914.00000 7361.46337 0.00014
27.13000 6925.00000 7269.68120 0.00014
27.14000 7040.00000 7182.62269 0.00014
27.15000 6837.00000 7100.24987 0.00015
27.16000 6818.00000 7022.52272 0.00015
27.17000 6904.00000 6949.37856 0.00014
27.18000 6796.00000 6880.80053 0.00015
27.19000 6691.00000 6817.00678 0.00015
27.20000 6574.00000 6757.78831 0.00015
27.21000 6557.00000 6703.13296 0.00015
27.22000 6625.00000 6652.99036 0.00015
27.23000 6519.00000 6607.31695 0.00015
27.24000 6527.00000 6566.05003 0.00015
27.25000 6514.00000 6529.11045 0.00015
27.26000 6454.00000 6496.38831 0.00015
27.27000 6416.00000 6467.73695 0.00016
27.28000 6415.00000 6442.96570 0.00016
27.29000 6404.00000 6421.83220 0.00016
27.30000 6326.00000 6404.03471 0.00016
27.31000 6316.00000 6389.20474 0.00016
27.32000 6314.00000 6376.90033 0.00016
27.33000 6226.00000 6366.60015 0.00016
27.34000 6369.00000 6357.69887 0.00016
27.35000 6359.00000 6349.50447 0.00016
27.36000 6140.00000 6341.23864 0.00016
27.37000 6224.00000 6332.04207 0.00016
27.38000 6258.00000 6320.98741 0.00016
27.39000 6286.00000 6307.10379 0.00016
27.40000 6254.00000 6289.41687 0.00016
27.41000 6131.00000 6267.00786 0.00016
27.42000 6098.00000 6239.09088 0.00016
27.43000 6120.00000 6205.10188 0.00016
27.44000 6065.00000 6164.78356 0.00016
27.45000 6060.00000 6118.24474 0.00017
27.46000 6075.00000 6065.97317 0.00016
27.47000 5885.00000 6008.79126 0.00017
27.48000 6033.00000 5947.76174 0.00017
27.49000 5807.00000 5884.06596 0.00017
27.50000 5670.00000 5818.88369 0.00018
27.51000 5745.00000 5753.29831 0.00017
27.52000 5670.00000 5688.23787 0.00018
27.53000 5682.00000 5624.45099 0.00018
27.54000 5648.00000 5562.50856 0.00018
27.55000 5667.00000 5502.82054 0.00018
27.56000 5427.00000 5445.65906 0.00018
27.57000 5636.00000 5391.18231 0.00018
27.58000 5413.00000 5339.45629 0.00018
27.59000 5413.00000 5290.47360 0.00018
27.60000 5305.00000 5244.16945 0.00019
27.61000 5170.00000 5200.43533 0.00019
27.62000 5380.00000 5159.13066 0.00019
27.63000 5364.00000 5120.09327 0.00019
27.64000 5434.00000 5083.14817 0.00018
27.65000 5146.00000 5048.11517 0.00019
27.66000 5221.00000 5014.81571 0.00019
27.67000 5173.00000 4983.07818 0.00019
27.68000 5287.00000 4952.74185 0.00019
27.69000 5213.00000 4923.65980 0.00019
27.70000 5193.00000 4895.70097 0.00019
27.71000 5274.00000 4868.75127 0.00019
27.72000 5265.00000 4842.71371 0.00019
27.73000 5150.00000 4817.50643 0.00019
27.74000 5130.00000 4793.06265 0.00019
27.75000 5161.00000 4769.33408 0.00019
27.76000 5145.00000 4746.28637 0.00019
27.77000 5185.00000 4723.90869 0.00019
27.78000 5122.00000 4702.19147 0.00020
27.79000 5130.00000 4681.02437 0.00019
27.80000 5186.00000 4660.41749 0.00019
27.81000 5164.00000 4640.48996 0.00019
27.82000 5095.00000 4621.26109 0.00020
27.83000 5010.00000 4602.31875 0.00020
27.84000 5153.00000 4583.78371 0.00019
27.85000 5046.00000 4565.81233 0.00020
27.86000 4966.00000 4548.42728 0.00020
27.87000 5080.00000 4531.63795 0.00020
27.88000 5067.00000 4515.45488 0.00020
27.89000 5134.00000 4499.88974 0.00019
27.90000 5066.00000 4484.95536 0.00020
27.91000 5130.00000 4470.66580 0.00019
27.92000 5086.00000 4457.03653 0.00020
27.93000 5019.00000 4444.08462 0.00020
27.94000 5023.00000 4431.82902 0.00020
27.95000 5071.00000 4420.29080 0.00020
27.96000 5031.00000 4409.49352 0.00020
27.97000 5093.00000 4399.46359 0.00020
27.98000 5132.00000 4390.23068 0.00019
27.99000 5046.00000 4381.82815 0.00020
28.00000 5082.00000 4374.29353 0.00020
28.01000 5110.00000 4367.66905 0.00020
28.02000 5112.00000 4362.00213 0.00020
28.03000 5085.00000 4357.34598 0.00020
28.04000 5178.00000 4353.76015 0.00019
28.05000 5124.00000 4351.31110 0.00020
28.06000 5084.00000 4350.07280 0.00020
28.07000 5255.00000 4350.12721 0.00019
28.08000 5243.00000 4351.56478 0.00019
28.09000 5137.00000 4354.48486 0.00019
28.10000 5093.00000 4358.99594 0.00020
28.11000 5175.00000 4365.21576 0.00019
28.12000 5163.00000 4373.27142 0.00019
28.13000 5124.00000 4383.29916 0.00020
28.14000 5178.00000 4395.44359 0.00019
28.15000 5133.00000 4409.85535 0.00019
28.16000 5109.00000 4426.69275 0.00020
28.17000 5120.00000 4446.12018 0.00020
28.18000 5184.00000 4468.30461 0.00019
28.19000 5191.00000 4493.41373 0.00019
28.20000 5224.00000 4521.61346 0.00019
28.21000 5081.00000 4553.06470 0.00020
28.22000 5147.00000 4587.91963 0.00019
28.23000 5177.00000 4626.31745 0.00019
28.24000 5234.00000 4668.37957 0.00019
28.25000 5258.00000 4714.20422 0.00019
28.26000 5258.00000 4763.86051 0.00019
28.27000 5161.00000 4817.38182 0.00019
28.28000 5352.00000 4874.75872 0.00019
28.29000 5409.00000 4935.93134 0.00018
28.30000 5405.00000 5000.78207 0.00019
28.31000 5454.00000 5069.12379 0.00018
28.32000 5433.00000 5140.67886 0.00018
28.33000 5590.00000 5215.09905 0.00018
28.34000 5566.00000 5291.93508 0.00018
28.35000 5649.00000 5370.62425 0.00018
28.36000 5740.00000 5450.47998 0.00017
28.37000 5737.00000 5530.68542 0.00017
28.38000 5641.00000 5610.28039 0.00018
28.39000 5721.00000 5688.15494 0.00017
28.40000 5750.00000 5763.04775 0.00017
28.41000 5849.00000 5833.55218 0.00017
28.42000 5931.00000 5898.13376 0.00017
28.43000 6028.00000 5955.16314 0.00017
28.44000 6017.00000 6002.96842 0.00017
28.45000 5985.00000 6039.90908 0.00017
28.46000 6063.00000 6064.47140 0.00016
28.47000 6019.00000 6075.37999 0.00017
28.48000 6029.00000 6071.71280 0.00017
28.49000 5923.00000 6053.00791 0.00017
28.50000 5987.00000 6019.34840 0.00017
28.51000 5836.00000 5971.38527 0.00017
28.52000 5745.00000 5910.31144 0.00017
28.53000 5772.00000 5837.77776 0.00017
28.54000 5766.00000 5755.76380 0.00017
28.55000 5639.00000 5666.42535 0.00018
28.56000 5341.00000 5571.94316 0.00019
28.57000 5467.00000 5474.39278 0.00018
28.58000 5403.00000 5375.64502 0.00019
28.59000 5262.00000 5277.31388 0.00019
28.60000 5256.00000 5180.73770 0.00019
28.61000 5154.00000 5086.97655 0.00019
28.62000 5036.00000 4996.83545 0.00020
28.63000 4954.00000 4910.89627 0.00020
28.64000 4799.00000 4829.55206 0.00021
28.65000 4793.00000 4753.04034 0.00021
28.66000 4733.00000 4681.47319 0.00021
28.67000 4668.00000 4614.86306 0.00021
28.68000 4530.00000 4553.14439 0.00022
28.69000 4550.00000 4496.19132 0.00022
28.70000 4517.00000 4443.83222 0.00022
28.71000 4500.00000 4395.86148 0.00022
28.72000 4379.00000 4352.04931 0.00023
28.73000 4327.00000 4312.14972 0.00023
28.74000 4260.00000 4275.90732 0.00023
28.75000 4159.00000 4243.06287 0.00024
28.76000 4241.00000 4213.35799 0.00024
28.77000 4049.00000 4186.53901 0.00025
28.78000 4067.00000 4162.36007 0.00025
28.79000 4072.00000 4140.58568 0.00025
28.80000 3958.00000 4120.99254 0.00025
28.81000 4016.00000 4103.37076 0.00025
28.82000 4074.00000 4087.52461 0.00025
28.83000 4079.00000 4073.27276 0.00025
28.84000 4019.00000 4060.44795 0.00025
28.85000 3837.00000 4048.89596 0.00026
28.86000 3969.00000 4038.47151 0.00025
28.87000 3876.00000 4029.03548 0.00026
28.88000 4001.00000 4020.50378 0.00025
28.89000 3946.00000 4012.85260 0.00025
28.90000 3913.00000 4005.92031 0.00026
28.91000 3894.00000 3999.61443 0.00026
28.92000 3989.00000 3993.85963 0.00025
28.93000 3891.00000 3988.58808 0.00026
28.94000 3828.00000 3983.73915 0.00026
28.95000 3893.00000 3979.25935 0.00026
28.96000 3911.00000 3975.10279 0.00026
28.97000 3799.00000 3971.23183 0.00026
28.98000 3821.00000 3967.61822 0.00026
28.99000 3799.00000 3964.24433 0.00026
29.00000 3860.00000 3961.10443 0.00026
29.01000 3773.00000 3958.20566 0.00027
29.02000 3858.00000 3955.56854 0.00026
29.03000 3798.00000 3953.22660 0.00026
29.04000 3857.00000 3951.22519 0.00026
29.05000 3796.00000 3949.62022 0.00026
29.06000 3666.00000 3948.47247 0.00027
29.07000 3715.00000 3947.83016 0.00027
29.08000 3861.00000 3947.75976 0.00026
29.09000 3813.00000 3948.31887 0.00026
29.10000 3719.00000 3949.55320 0.00027
29.11000 3735.00000 3951.49591 0.00027
29.12000 3760.00000 3954.16520 0.00027
29.13000 3792.00000 3957.56214 0.00026
29.14000 3795.00000 3961.66873 0.00026
29.15000 3687.00000 3966.44613 0.00027
29.16000 3756.00000 3971.83294 0.00027
29.17000 3765.00000 3977.74346 0.00027
29.18000 3826.00000 3984.06596 0.00026
29.19000 3761.00000 3990.66086 0.00027
29.20000 3756.00000 3997.35911 0.00027
29.21000 3841.00000 4003.96086 0.00026
29.22000 3890.00000 4010.23509 0.00026
29.23000 3752.00000 4015.91982 0.00027
29.24000 3824.00000 4020.72228 0.00026
29.25000 3901.00000 4024.33008 0.00026
29.26000 3968.00000 4026.41723 0.00025
29.27000 3822.00000 4026.65726 0.00026
29.28000 3889.00000 4024.74476 0.00026
29.29000 3805.00000 4020.41634 0.00026
29.30000 3879.00000 4013.47582 0.00026
29.31000 3768.00000 4003.81830 0.00027
29.32000 3737.00000 3991.44852 0.00027
29.33000 3806.00000 3976.48809 0.00026
29.34000 3851.00000 3959.16999 0.00026
29.35000 3789.00000 3939.82170 0.00026
29.36000 3704.00000 3918.83672 0.00027
29.37000 3678.00000 3896.64160 0.00027
29.38000 3721.00000 3873.66383 0.00027
29.39000 3663.00000 3850.30546 0.00027
29.40000 3666.00000 3826.92659 0.00027
29.41000 3638.00000 3803.83962 0.00027
29.42000 3515.00000 3781.32777 0.00028
29.43000 3437.00000 3759.63348 0.00029
29.44000 3574.00000 3738.70760 0.00028
29.45000 3504.00000 3718.36870 0.00029
29.46000 3493.00000 3698.96284 0.00029
29.47000 3439.00000 3680.55974 0.00029
29.48000 3505.00000 3663.16956 0.00029
29.49000 3436.00000 3646.78492 0.00029
29.50000 3441.00000 3631.38528 0.00029
29.51000 3404.00000 3616.94287 0.00029
29.52000 3323.00000 3603.41840 0.00030
29.53000 3354.00000 3590.73470 0.00030
29.54000 3357.00000 3578.85961 0.00030
29.55000 3219.00000 3567.74621 0.00031
29.56000 3322.00000 3557.34197 0.00030
29.57000 3355.00000 3547.59432 0.00030
29.58000 3310.00000 3538.45175 0.00030
29.59000 3340.00000 3529.86457 0.00030
29.60000 3294.00000 3521.78547 0.00030
29.61000 3325.00000 3514.16995 0.00030
29.62000 3296.00000 3506.97656 0.00030
29.63000 3239.00000 3500.16709 0.00031
29.64000 3259.00000 3493.70660 0.00031
29.65000 3362.00000 3487.56342 0.00030
29.66000 3299.00000 3481.70906 0.00030
29.67000 3307.00000 3476.11816 0.00030
29.68000 3216.00000 3470.76816 0.00031
29.69000 3226.00000 3465.63927 0.00031
29.70000 3249.00000 3460.71476 0.00031
29.71000 3255.00000 3455.98230 0.00031
29.72000 3276.00000 3451.44258 0.00031
29.73000 3170.00000 3447.09027 0.00032
29.74000 3272.00000 3442.81924 0.00031
29.75000 3189.00000 3438.61450 0.00031
29.76000 3264.00000 3434.51724 0.00031
29.77000 3210.00000 3430.52524 0.00031
29.78000 3224.00000 3426.63370 0.00031
29.79000 3189.00000 3422.83586 0.00031
29.80000 3163.00000 3419.09317 0.00032
29.81000 3243.00000 3415.40228 0.00031
29.82000 3257.00000 3411.76828 0.00031
29.83000 3164.00000 3408.18607 0.00032
29.84000 3228.00000 3404.64971 0.00031
29.85000 3237.00000 3401.15406 0.00031
29.86000 3196.00000 3397.69492 0.00031
29.87000 3202.00000 3394.26920 0.00031
29.88000 3164.00000 3390.87498 0.00032
29.89000 3215.00000 3387.51170 0.00031
29.90000 3164.00000 3384.18127 0.00032
29.91000 3176.00000 3380.88669 0.00031
29.92000 3214.00000 3377.62528 0.00031
29.93000 3175.00000 3374.40521 0.00031
29.94000 3163.00000 3371.23756 0.00032
29.95000 3153.00000 3368.13913 0.00032
29.96000 3274.00000 3365.15059 0.00031
29.97000 3082.00000 3362.31538 0.00032
29.98000 3034.00000 3359.47138 0.00033
29.99000 3188.00000 3356.48069 0.00031
30.00000 3186.00000 3353.54100 0.00031
30.01000 3191.00000 3350.68733 0.00031
30.02000 3125.00000 3347.93034 0.00032
30.03000 3085.00000 3345.28112 0.00032
30.04000 3154.00000 3342.75115 0.00032
30.05000 3184.00000 3340.35223 0.00031
30.06000 3101.00000 3338.09641 0.00032
30.07000 3111.00000 3335.99522 0.00032
30.08000 3103.00000 3334.06076 0.00032
30.09000 3129.00000 3332.30591 0.00032
30.10000 3098.00000 3330.74329 0.00032
30.11000 3088.00000 3329.38582 0.00032
30.12000 3059.00000 3328.24663 0.00033
30.13000 3038.00000 3327.33897 0.00033
30.14000 3049.00000 3326.67600 0.00033
30.15000 3096.00000 3326.27014 0.00032
30.16000 3146.00000 3326.13077 0.00032
30.17000 3134.00000 3326.24921 0.00032
30.18000 3129.00000 3326.64422 0.00032
30.19000 3116.00000 3327.51193 0.00032
30.20000 3134.00000 3328.76213 0.00032
30.21000 3034.00000 3330.41171 0.00033
30.22000 3044.00000 3332.46876 0.00033
30.23000 3031.00000 3334.95922 0.00033
30.24000 3091.00000 3337.91097 0.00032
30.25000 3073.00000 3341.35406 0.00033
30.26000 3106.00000 3345.32084 0.00032
30.27000 3054.00000 3349.84612 0.00033
30.28000 3120.00000 3354.96726 0.00032
30.29000 3100.00000 3360.72438 0.00032
30.30000 3066.00000 3367.16037 0.00033
30.31000 3159.00000 3374.32104 0.00032
30.32000 3197.00000 3382.25522 0.00031
30.33000 3192.00000 3391.01484 0.00031
30.34000 3163.00000 3400.65469 0.00032
30.35000 3185.00000 3411.23138 0.00031
30.36000 3073.00000 3422.80510 0.00033
30.37000 3187.00000 3435.43825 0.00031
30.38000 3157.00000 3449.19348 0.00032
30.39000 3242.00000 3464.12640 0.00031
30.40000 3159.00000 3480.30277 0.00032
30.41000 3163.00000 3497.87329 0.00032
30.42000 3198.00000 3516.89234 0.00031
30.43000 3278.00000 3537.40658 0.00031
30.44000 3266.00000 3559.47790 0.00031
30.45000 3332.00000 3583.17535 0.00030
30.46000 3274.00000 3608.56475 0.00031
30.47000 3263.00000 3635.70735 0.00031
30.48000 3327.00000 3664.65822 0.00030
30.49000 3415.00000 3695.46448 0.00029
30.50000 3473.00000 3728.16334 0.00029
30.51000 3449.00000 3762.77995 0.00029
30.52000 3478.00000 3799.32503 0.00029
30.53000 3519.00000 3837.79238 0.00028
30.54000 3574.00000 3878.15625 0.00028
30.55000 3689.00000 3920.36861 0.00027
30.56000 3587.00000 3964.35655 0.00028
30.57000 3827.00000 4010.02011 0.00026
30.58000 3857.00000 4057.22886 0.00026
30.59000 3823.00000 4105.81390 0.00026
30.60000 3891.00000 4155.58055 0.00026
30.61000 4007.00000 4206.29851 0.00025
30.62000 4073.00000 4257.70061 0.00025
30.63000 4134.00000 4309.48441 0.00024
30.64000 4121.00000 4361.31720 0.00024
30.65000 4149.00000 4412.83502 0.00024
30.66000 4326.00000 4463.64579 0.00023
30.67000 4247.00000 4513.33220 0.00024
30.68000 4287.00000 4561.45400 0.00023
30.69000 4471.00000 4607.54961 0.00022
30.70000 4658.00000 4651.13743 0.00021
30.71000 4567.00000 4691.71534 0.00022
30.72000 4733.00000 4728.75598 0.00021
30.73000 4688.00000 4761.72547 0.00021
30.74000 4763.00000 4790.09348 0.00021
30.75000 4788.00000 4813.31289 0.00021
30.76000 4817.00000 4830.73174 0.00021
30.77000 4800.00000 4841.89532 0.00021
30.78000 4790.00000 4846.41268 0.00021
30.79000 4764.00000 4843.95862 0.00021
30.80000 4891.00000 4834.33420 0.00020
30.81000 4885.00000 4817.49735 0.00020
30.82000 4812.00000 4793.58183 0.00021
30.83000 4777.00000 4762.90479 0.00021
30.84000 4698.00000 4725.96105 0.00021
30.85000 4692.00000 4683.40394 0.00021
30.86000 4731.00000 4636.01477 0.00021
30.87000 4639.00000 4584.66435 0.00022
30.88000 4588.00000 4530.27142 0.00022
30.89000 4435.00000 4473.76255 0.00023
30.90000 4308.00000 4416.04005 0.00023
30.91000 4328.00000 4357.94321 0.00023
30.92000 4279.00000 4300.19213 0.00023
30.93000 4300.00000 4243.48562 0.00023
30.94000 4143.00000 4188.41325 0.00024
30.95000 4133.00000 4135.46974 0.00024
30.96000 4119.00000 4085.06752 0.00024
30.97000 3878.00000 4037.54669 0.00026
30.98000 3923.00000 3993.18665 0.00025
30.99000 3788.00000 3952.21681 0.00026
31.00000 3839.00000 3914.81646 0.00026
31.01000 3735.00000 3881.12848 0.00027
31.02000 3731.00000 3851.29881 0.00027
31.03000 3765.00000 3825.44747 0.00027
31.04000 3684.00000 3803.68315 0.00027
31.05000 3682.00000 3786.10932 0.00027
31.06000 3641.00000 3772.82688 0.00027
31.07000 3775.00000 3763.93794 0.00026
31.08000 3713.00000 3759.54699 0.00027
31.09000 3728.00000 3759.73941 0.00027
31.10000 3653.00000 3764.58650 0.00027
31.11000 3581.00000 3774.20218 0.00028
31.12000 3641.00000 3788.67404 0.00027
31.13000 3544.00000 3808.07301 0.00028
31.14000 3729.00000 3832.45205 0.00027
31.15000 3686.00000 3861.83992 0.00027
31.16000 3783.00000 3896.23397 0.00026
31.17000 3741.00000 3935.59225 0.00027
31.18000 3800.00000 3979.82484 0.00026
31.19000 3867.00000 4028.78405 0.00026
31.20000 3886.00000 4082.25227 0.00026
31.21000 3932.00000 4139.93530 0.00025
31.22000 4071.00000 4201.44852 0.00025
31.23000 4196.00000 4266.30412 0.00024
31.24000 4224.00000 4333.89877 0.00024
31.25000 4345.00000 4403.50080 0.00023
31.26000 4395.00000 4474.23758 0.00023
31.27000 4489.00000 4545.08417 0.00022
31.28000 4646.00000 4614.85480 0.00022
31.29000 4694.00000 4682.19957 0.00021
31.30000 4761.00000 4745.60986 0.00021
31.31000 4861.00000 4803.43688 0.00021
31.32000 4957.00000 4853.92854 0.00020
31.33000 4965.00000 4895.28969 0.00020
31.34000 4905.00000 4925.76913 0.00020
31.35000 4968.00000 4943.77256 0.00020
31.36000 5064.00000 4947.99488 0.00020
31.37000 4945.00000 4937.55647 0.00020
31.38000 5062.00000 4912.12327 0.00020
31.39000 4939.00000 4871.97770 0.00020
31.40000 4766.00000 4818.01009 0.00021
31.41000 4750.00000 4751.71149 0.00021
31.42000 4718.00000 4675.00795 0.00021
31.43000 4670.00000 4590.09552 0.00021
31.44000 4672.00000 4499.26345 0.00021
31.45000 4437.00000 4404.73232 0.00023
31.46000 4322.00000 4308.53050 0.00023
31.47000 4241.00000 4212.41707 0.00024
31.48000 4219.00000 4117.84827 0.00024
31.49000 4086.00000 4025.97800 0.00024
31.50000 4044.00000 3937.68073 0.00025
31.51000 3882.00000 3853.58604 0.00026
31.52000 3879.00000 3774.11700 0.00026
31.53000 3735.00000 3699.52711 0.00027
31.54000 3698.00000 3629.93385 0.00027
31.55000 3678.00000 3565.34634 0.00027
31.56000 3605.00000 3505.68393 0.00028
31.57000 3515.00000 3450.79978 0.00028
31.58000 3538.00000 3400.50785 0.00028
31.59000 3385.00000 3354.58069 0.00030
31.60000 3419.00000 3312.75083 0.00029
31.61000 3360.00000 3274.74318 0.00030
31.62000 3332.00000 3240.28405 0.00030
31.63000 3299.00000 3209.09192 0.00030
31.64000 3261.00000 3180.88762 0.00031
31.65000 3255.00000 3155.40044 0.00031
31.66000 3249.00000 3132.37195 0.00031
31.67000 3314.00000 3111.55709 0.00030
31.68000 3280.00000 3092.72529 0.00030
31.69000 3259.00000 3075.66529 0.00031
31.70000 3157.00000 3060.18063 0.00032
31.71000 3168.00000 3046.10160 0.00032
31.72000 3226.00000 3033.27307 0.00031
31.73000 3141.00000 3021.55622 0.00032
31.74000 3185.00000 3010.82833 0.00031
31.75000 3144.00000 3000.98159 0.00032
31.76000 3098.00000 2991.92185 0.00032
31.77000 3107.00000 2983.56717 0.00032
31.78000 3202.00000 2975.84652 0.00031
31.79000 3149.00000 2968.69848 0.00032
31.80000 3216.00000 2962.07001 0.00031
31.81000 3095.00000 2955.91531 0.00032
31.82000 3096.00000 2950.19481 0.00032
31.83000 3111.00000 2944.87429 0.00032
31.84000 3024.00000 2939.92403 0.00033
31.85000 3087.00000 2935.31817 0.00032
31.86000 3098.00000 2931.03411 0.00032
31.87000 3169.00000 2927.05202 0.00032
31.88000 3163.00000 2923.35439 0.00032
31.89000 3014.00000 2919.92576 0.00033
31.90000 3076.00000 2916.75238 0.00033
31.91000 3103.00000 2913.82148 0.00032
31.92000 3136.00000 2911.12152 0.00032
31.93000 3159.00000 2908.64278 0.00032
31.94000 3032.00000 2906.37621 0.00033
31.95000 3134.00000 2904.31349 0.00032
31.96000 3137.00000 2902.44708 0.00032
31.97000 3062.00000 2900.77017 0.00033
31.98000 3074.00000 2899.27646 0.00033
31.99000 3130.00000 2897.95913 0.00032
32.00000 3054.00000 2896.81308 0.00033
32.01000 2973.00000 2895.83371 0.00034
32.02000 2986.00000 2895.01653 0.00033
32.03000 3040.00000 2894.35741 0.00033
32.04000 3136.00000 2893.85250 0.00032
32.05000 3076.00000 2893.49833 0.00033
32.06000 3036.00000 2893.29170 0.00033
32.07000 3038.00000 2893.22972 0.00033
32.08000 3062.00000 2893.30936 0.00033
32.09000 3028.00000 2893.52790 0.00033
32.10000 3059.00000 2893.88325 0.00033
32.11000 3020.00000 2894.37332 0.00033
32.12000 2952.00000 2894.99615 0.00034
32.13000 3060.00000 2895.74997 0.00033
32.14000 3103.00000 2896.63313 0.00032
32.15000 2987.00000 2897.64410 0.00033
32.16000 2946.00000 2898.78144 0.00034
32.17000 2992.00000 2900.04385 0.00033
32.18000 2992.00000 2901.43016 0.00033
32.19000 2945.00000 2902.93923 0.00034
32.20000 3034.00000 2904.56995 0.00033
32.21000 2983.00000 2906.32112 0.00034
32.22000 2989.00000 2908.19129 0.00033
32.23000 2937.00000 2910.17844 0.00034
32.24000 3063.00000 2912.27881 0.00033
32.25000 3030.00000 2914.48047 0.00033
32.26000 2987.00000 2916.77846 0.00033
32.27000 2971.00000 2919.24249 0.00034
32.28000 2984.00000 2921.86661 0.00034
32.29000 2971.00000 2924.62087 0.00034
32.30000 2978.00000 2927.49677 0.00034
32.31000 2934.00000 2930.49411 0.00034
32.32000 3021.00000 2933.61272 0.00033
32.33000 2972.00000 2936.85224 0.00034
32.34000 3057.00000 2940.21220 0.00033
32.35000 2910.00000 2943.69196 0.00034
32.36000 2928.00000 2947.29016 0.00034
32.37000 3019.00000 2951.00327 0.00033
32.38000 2919.00000 2954.83023 0.00034
32.39000 3002.00000 2958.76793 0.00033
32.40000 3006.00000 2962.81011 0.00033
32.41000 2943.00000 2966.94381 0.00034
32.42000 2996.00000 2971.13064 0.00033
32.43000 2988.00000 2975.30364 0.00033
32.44000 2988.00000 2979.62819 0.00033
32.45000 2910.00000 2984.46220 0.00034
32.46000 2951.00000 2989.48302 0.00034
32.47000 2932.00000 2994.63898 0.00034
32.48000 2899.00000 2999.93152 0.00034
32.49000 3040.00000 3005.36101 0.00033
32.50000 2951.00000 3010.92736 0.00034
32.51000 2972.00000 3016.63028 0.00034
32.52000 3006.00000 3022.46926 0.00033
32.53000 2958.00000 3028.44354 0.00034
32.54000 2973.00000 3034.55204 0.00034
32.55000 2975.00000 3040.79335 0.00034
32.56000 2981.00000 3047.16545 0.00034
32.57000 2963.00000 3053.66631 0.00034
32.58000 2942.00000 3060.29607 0.00034
32.59000 3036.00000 3067.05062 0.00033
32.60000 3017.00000 3073.92644 0.00033
32.61000 3090.00000 3080.91958 0.00032
32.62000 2921.00000 3088.02584 0.00034
32.63000 3031.00000 3095.24055 0.00033
32.64000 3049.00000 3102.55859 0.00033
32.65000 2994.00000 3109.97431 0.00033
32.66000 2997.00000 3117.48072 0.00033
32.67000 3032.00000 3125.07039 0.00033
32.68000 2997.00000 3132.73645 0.00033
32.69000 3075.00000 3140.47104 0.00033
32.70000 3211.00000 3148.26570 0.00031
32.71000 3025.00000 3156.11148 0.00033
32.72000 3087.00000 3163.99902 0.00032
32.73000 3093.00000 3171.91862 0.00032
32.74000 3076.00000 3179.86042 0.00033
32.75000 3127.00000 3187.81429 0.00032
32.76000 3148.00000 3195.76851 0.00032
32.77000 3115.00000 3203.71207 0.00032
32.78000 3196.00000 3211.63445 0.00031
32.79000 3118.00000 3219.53097 0.00032
32.80000 3194.00000 3227.39557 0.00031
32.81000 3183.00000 3235.21486 0.00031
32.82000 3056.00000 3242.98007 0.00033
32.83000 3273.00000 3250.68416 0.00031
32.84000 3271.00000 3258.32114 0.00031
32.85000 3210.00000 3265.88623 0.00031
32.86000 3241.00000 3273.37592 0.00031
32.87000 3213.00000 3280.78811 0.00031
32.88000 3214.00000 3288.12226 0.00031
32.89000 3261.00000 3295.37944 0.00031
32.90000 3290.00000 3302.56225 0.00030
32.91000 3330.00000 3309.67478 0.00030
32.92000 3269.00000 3316.72266 0.00031
32.93000 3247.00000 3323.70832 0.00031
32.94000 3352.00000 3330.62172 0.00030
32.95000 3343.00000 3337.50582 0.00030
32.96000 3247.00000 3344.43533 0.00031
32.97000 3291.00000 3351.37284 0.00030
32.98000 3298.00000 3358.32569 0.00030
32.99000 3330.00000 3365.30319 0.00030
33.00000 3334.00000 3372.32462 0.00030
33.01000 3305.00000 3379.41175 0.00030
33.02000 3349.00000 3386.58475 0.00030
33.03000 3351.00000 3393.86409 0.00030
33.04000 3324.00000 3401.27089 0.00030
33.05000 3301.00000 3408.82678 0.00030
33.06000 3361.00000 3416.55386 0.00030
33.07000 3418.00000 3424.47453 0.00029
33.08000 3383.00000 3432.61149 0.00030
33.09000 3447.00000 3440.98774 0.00029
33.10000 3429.00000 3449.62630 0.00029
33.11000 3357.00000 3458.54886 0.00030
33.12000 3363.00000 3467.77805 0.00030
33.13000 3347.00000 3477.33685 0.00030
33.14000 3516.00000 3487.24752 0.00028
33.15000 3394.00000 3497.53179 0.00029
33.16000 3494.00000 3508.21089 0.00029
33.17000 3394.00000 3519.30573 0.00029
33.18000 3480.00000 3530.83614 0.00029
33.19000 3494.00000 3542.81669 0.00029
33.20000 3467.00000 3555.26532 0.00029
33.21000 3519.00000 3568.19927 0.00028
33.22000 3561.00000 3581.63306 0.00028
33.23000 3565.00000 3595.57915 0.00028
33.24000 3397.00000 3610.04804 0.00029
33.25000 3485.00000 3625.04797 0.00029
33.26000 3589.00000 3640.58475 0.00028
33.27000 3530.00000 3656.66143 0.00028
33.28000 3592.00000 3673.27814 0.00028
33.29000 3580.00000 3690.43179 0.00028
33.30000 3711.00000 3708.11584 0.00027
33.31000 3725.00000 3726.32004 0.00027
33.32000 3712.00000 3745.03026 0.00027
33.33000 3779.00000 3764.22820 0.00026
33.34000 3829.00000 3783.89127 0.00026
33.35000 3792.00000 3803.99237 0.00026
33.36000 3726.00000 3824.49981 0.00027
33.37000 3788.00000 3845.37726 0.00026
33.38000 3909.00000 3866.58366 0.00026
33.39000 3911.00000 3888.07358 0.00026
33.40000 3964.00000 3909.79698 0.00025
33.41000 3952.00000 3931.69578 0.00025
33.42000 4149.00000 3953.70716 0.00024
33.43000 4118.00000 3975.76989 0.00024
33.44000 4127.00000 3997.81628 0.00024
33.45000 4152.00000 4019.77413 0.00024
33.46000 4138.00000 4041.56753 0.00024
33.47000 4143.00000 4063.11717 0.00024
33.48000 4190.00000 4084.34012 0.00024
33.49000 4109.00000 4105.14974 0.00024
33.50000 4247.00000 4125.45705 0.00024
33.51000 4301.00000 4145.16927 0.00023
33.52000 4243.00000 4164.18939 0.00024
33.53000 4373.00000 4182.41493 0.00023
33.54000 4366.00000 4199.74290 0.00023
33.55000 4261.00000 4216.07643 0.00023
33.56000 4230.00000 4231.28928 0.00024
33.57000 4457.00000 4245.25744 0.00022
33.58000 4495.00000 4257.85133 0.00022
33.59000 4393.00000 4268.93434 0.00023
33.60000 4301.00000 4278.36340 0.00023
33.61000 4428.00000 4285.99007 0.00023
33.62000 4486.00000 4291.66271 0.00022
33.63000 4431.00000 4295.22973 0.00023
33.64000 4435.00000 4296.54393 0.00023
33.65000 4427.00000 4295.46810 0.00023
33.66000 4513.00000 4291.88161 0.00022
33.67000 4471.00000 4285.68765 0.00022
33.68000 4438.00000 4276.82104 0.00023
33.69000 4560.00000 4265.25528 0.00022
33.70000 4407.00000 4251.00848 0.00023
33.71000 4406.00000 4234.14740 0.00023
33.72000 4327.00000 4214.78887 0.00023
33.73000 4282.00000 4193.09799 0.00023
33.74000 4272.00000 4169.28254 0.00023
33.75000 4317.00000 4143.57658 0.00023
33.76000 4186.00000 4116.23286 0.00024
33.77000 4124.00000 4087.64124 0.00024
33.78000 4156.00000 4058.27845 0.00024
33.79000 4236.00000 4028.30459 0.00024
33.80000 4158.00000 3998.00389 0.00024
33.81000 3986.00000 3967.66636 0.00025
33.82000 3949.00000 3937.56249 0.00025
33.83000 3932.00000 3907.94030 0.00025
33.84000 3908.00000 3879.02330 0.00026
33.85000 3905.00000 3850.99297 0.00026
33.86000 3819.00000 3823.99884 0.00026
33.87000 3889.00000 3798.20740 0.00026
33.88000 3889.00000 3773.74872 0.00026
33.89000 3766.00000 3750.73301 0.00027
33.90000 3695.00000 3729.25636 0.00027
33.91000 3719.00000 3709.40362 0.00027
33.92000 3605.00000 3691.25105 0.00028
33.93000 3651.00000 3674.86875 0.00027
33.94000 3697.00000 3660.32286 0.00027
33.95000 3654.00000 3647.67742 0.00027
33.96000 3657.00000 3636.99605 0.00027
33.97000 3593.00000 3628.34329 0.00028
33.98000 3695.00000 3621.78569 0.00027
33.99000 3647.00000 3617.39272 0.00027
34.00000 3645.00000 3615.23734 0.00027
34.01000 3623.00000 3615.39647 0.00028
34.02000 3584.00000 3617.95118 0.00028
34.03000 3736.00000 3622.98649 0.00027
34.04000 3732.00000 3630.58928 0.00027
34.05000 3673.00000 3640.85052 0.00027
34.06000 3618.00000 3653.86397 0.00028
34.07000 3705.00000 3669.72417 0.00027
34.08000 3779.00000 3688.52494 0.00026
34.09000 3755.00000 3710.35771 0.00027
34.10000 3762.00000 3735.30958 0.00027
34.11000 3677.00000 3763.46094 0.00027
34.12000 3737.00000 3794.88271 0.00027
34.13000 3796.00000 3829.63326 0.00026
34.14000 3816.00000 3867.75491 0.00026
34.15000 3861.00000 3909.26994 0.00026
34.16000 4040.00000 3954.17618 0.00025
34.17000 4001.00000 4002.44200 0.00025
34.18000 4000.00000 4054.00081 0.00025
34.19000 4131.00000 4108.74483 0.00024
34.20000 4118.00000 4166.51837 0.00024
34.21000 4242.00000 4227.11046 0.00024
34.22000 4250.00000 4290.24702 0.00024
34.23000 4246.00000 4355.58279 0.00024
34.24000 4483.00000 4422.69327 0.00022
34.25000 4638.00000 4491.06707 0.00022
34.26000 4584.00000 4560.09960 0.00022
34.27000 4625.00000 4629.08849 0.00022
34.28000 4753.00000 4697.23256 0.00021
34.29000 4901.00000 4763.63492 0.00020
34.30000 4868.00000 4827.30939 0.00021
34.31000 4924.00000 4887.21080 0.00020
34.32000 4998.00000 4942.28068 0.00020
34.33000 4979.00000 4991.39047 0.00020
34.34000 5056.00000 5033.46717 0.00020
34.35000 4958.00000 5067.52081 0.00020
34.36000 5011.00000 5092.69145 0.00020
34.37000 5057.00000 5108.29631 0.00020
34.38000 5063.00000 5113.86890 0.00020
34.39000 5040.00000 5109.18320 0.00020
34.40000 5026.00000 5094.26012 0.00020
34.41000 5103.00000 5069.35450 0.00020
34.42000 5193.00000 5034.92468 0.00019
34.43000 5006.00000 4991.58981 0.00020
34.44000 4962.00000 4940.08257 0.00020
34.45000 4929.00000 4881.20600 0.00020
34.46000 4870.00000 4815.80440 0.00021
34.47000 4685.00000 4744.73353 0.00021
34.48000 4677.00000 4668.79839 0.00021
34.49000 4602.00000 4588.85549 0.00022
34.50000 4469.00000 4505.81335 0.00022
34.51000 4220.00000 4420.56590 0.00024
34.52000 4217.00000 4334.00543 0.00024
34.53000 4203.00000 4247.00991 0.00024
34.54000 4114.00000 4160.42031 0.00024
34.55000 4025.00000 4075.01287 0.00025
34.56000 3838.00000 3991.47908 0.00026
34.57000 3774.00000 3910.40364 0.00026
34.58000 3771.00000 3832.21993 0.00027
34.59000 3667.00000 3757.28968 0.00027
34.60000 3564.00000 3685.88217 0.00028
34.61000 3585.00000 3618.16149 0.00028
34.62000 3439.00000 3554.21097 0.00029
34.63000 3414.00000 3494.04894 0.00029
34.64000 3363.00000 3437.63972 0.00030
34.65000 3333.00000 3384.90771 0.00030
34.66000 3334.00000 3335.74795 0.00030
34.67000 3284.00000 3290.03183 0.00030
34.68000 3266.00000 3247.61440 0.00031
34.69000 3225.00000 3208.34008 0.00031
34.70000 3157.00000 3172.04830 0.00032
34.71000 3093.00000 3138.58371 0.00032
34.72000 3057.00000 3107.78920 0.00033
34.73000 3067.00000 3079.43394 0.00033
34.74000 2972.00000 3053.32716 0.00034
34.75000 3200.00000 3029.36594 0.00031
34.76000 3113.00000 3007.41007 0.00032
34.77000 3165.00000 2987.31984 0.00032
34.78000 3042.00000 2968.96472 0.00033
34.79000 2990.00000 2952.22396 0.00033
34.80000 2993.00000 2936.98701 0.00033
34.81000 2994.00000 2923.15354 0.00033
34.82000 3017.00000 2910.63352 0.00033
34.83000 3047.00000 2899.34688 0.00033
34.84000 2955.00000 2889.22328 0.00034
34.85000 2915.00000 2880.20160 0.00034
34.86000 3032.00000 2872.22949 0.00033
34.87000 3024.00000 2865.26313 0.00033
34.88000 2931.00000 2859.26574 0.00034
34.89000 2927.00000 2854.20167 0.00034
34.90000 2895.00000 2850.04210 0.00035
34.91000 2902.00000 2846.76869 0.00034
34.92000 2907.00000 2844.36714 0.00034
34.93000 2979.00000 2842.82423 0.00034
34.94000 2934.00000 2842.12780 0.00034
34.95000 2890.00000 2842.27042 0.00035
34.96000 3009.00000 2843.18409 0.00033
34.97000 3042.00000 2844.72979 0.00033
34.98000 2958.00000 2847.41723 0.00034
34.99000 2969.00000 2851.03194 0.00034
35.00000 2994.00000 2855.52396 0.00033
35.01000 2941.00000 2860.82962 0.00034
35.02000 2918.00000 2866.93145 0.00034
35.03000 2907.00000 2873.80500 0.00034
35.04000 3007.00000 2881.42893 0.00033
35.05000 3002.00000 2889.76170 0.00033
35.06000 2866.00000 2898.68904 0.00035
35.07000 2997.00000 2908.19022 0.00033
35.08000 3054.00000 2918.19734 0.00033
35.09000 2973.00000 2928.62083 0.00034
35.10000 3009.00000 2939.35535 0.00033
35.11000 2992.00000 2950.27874 0.00033
35.12000 3053.00000 2961.25121 0.00033
35.13000 3117.00000 2972.11387 0.00032
35.14000 3077.00000 2982.68861 0.00032
35.15000 3001.00000 2992.77887 0.00033
35.16000 3102.00000 3002.17979 0.00032
35.17000 2973.00000 3010.67404 0.00034
35.18000 3033.00000 3018.03819 0.00033
35.19000 3072.00000 3024.05035 0.00033
35.20000 3020.00000 3028.49840 0.00033
35.21000 3093.00000 3031.18939 0.00032
35.22000 3110.00000 3031.95938 0.00032
35.23000 3055.00000 3030.68320 0.00033
35.24000 3110.00000 3027.28291 0.00032
35.25000 2978.00000 3021.73415 0.00034
35.26000 3052.00000 3014.06959 0.00033
35.27000 3014.00000 3004.37887 0.00033
35.28000 3061.00000 2992.80445 0.00033
35.29000 3057.00000 2979.53271 0.00033
35.30000 3069.00000 2964.78756 0.00033
35.31000 3038.00000 2948.81739 0.00033
35.32000 2971.00000 2931.88233 0.00034
35.33000 3037.00000 2914.24329 0.00033
35.34000 3020.00000 2896.15223 0.00033
35.35000 3034.00000 2877.84448 0.00033
35.36000 2978.00000 2859.53327 0.00034
35.37000 2873.00000 2841.40653 0.00035
35.38000 2860.00000 2823.62564 0.00035
35.39000 2953.00000 2806.32575 0.00034
35.40000 2914.00000 2789.61727 0.00034
35.41000 2877.00000 2773.58806 0.00035
35.42000 2820.00000 2758.30604 0.00035
35.43000 2899.00000 2743.82199 0.00034
35.44000 2853.00000 2730.17219 0.00035
35.45000 2900.00000 2717.38099 0.00034
35.46000 2912.00000 2705.46310 0.00034
35.47000 2846.00000 2694.42556 0.00035
35.48000 2899.00000 2684.26948 0.00034
35.49000 2751.00000 2674.99157 0.00036
35.50000 2864.00000 2666.58538 0.00035
35.51000 2784.00000 2659.04229 0.00036
35.52000 2757.00000 2652.35215 0.00036
35.53000 2846.00000 2646.50469 0.00035
35.54000 2810.00000 2641.48972 0.00036
35.55000 2759.00000 2637.29761 0.00036
35.56000 2719.00000 2633.91984 0.00037
35.57000 2778.00000 2631.34938 0.00036
35.58000 2746.00000 2629.58101 0.00036
35.59000 2796.00000 2628.61164 0.00036
35.60000 2798.00000 2628.44055 0.00036
35.61000 2813.00000 2629.06960 0.00036
35.62000 2810.00000 2630.50345 0.00036
35.63000 2738.00000 2632.74977 0.00037
35.64000 2762.00000 2635.81976 0.00036
35.65000 2732.00000 2639.72755 0.00037
35.66000 2873.00000 2644.48519 0.00035
35.67000 2825.00000 2650.11313 0.00035
35.68000 2796.00000 2656.63602 0.00036
35.69000 2796.00000 2664.08019 0.00036
35.70000 2739.00000 2672.47464 0.00037
35.71000 2744.00000 2681.85125 0.00036
35.72000 2806.00000 2692.24461 0.00036
35.73000 2868.00000 2703.69230 0.00035
35.74000 2856.00000 2716.23323 0.00035
35.75000 2939.00000 2729.90253 0.00034
35.76000 2932.00000 2744.74487 0.00034
35.77000 2895.00000 2760.80425 0.00035
35.78000 2913.00000 2778.12477 0.00034
35.79000 2958.00000 2796.75091 0.00034
35.80000 2894.00000 2816.71301 0.00035
35.81000 2966.00000 2838.01805 0.00034
35.82000 2986.00000 2860.71957 0.00033
35.83000 2952.00000 2884.93865 0.00034
35.84000 2968.00000 2910.62354 0.00034
35.85000 3020.00000 2937.80561 0.00033
35.86000 3119.00000 2966.48629 0.00032
35.87000 3092.00000 2996.66323 0.00032
35.88000 3176.00000 3028.32113 0.00031
35.89000 3236.00000 3061.42958 0.00031
35.90000 3207.00000 3095.94055 0.00031
35.91000 3239.00000 3131.78577 0.00031
35.92000 3224.00000 3168.87405 0.00031
35.93000 3336.00000 3207.08851 0.00030
35.94000 3304.00000 3246.28373 0.00030
35.95000 3356.00000 3286.28300 0.00030
35.96000 3455.00000 3326.87592 0.00029
35.97000 3446.00000 3367.81650 0.00029
35.98000 3534.00000 3408.82140 0.00028
35.99000 3659.00000 3449.56701 0.00027
36.00000 3604.00000 3489.69327 0.00028
36.01000 3674.00000 3528.80685 0.00027
36.02000 3651.00000 3566.48088 0.00027
36.03000 3810.00000 3602.26007 0.00026
36.04000 3808.00000 3635.66629 0.00026
36.05000 3908.00000 3666.20017 0.00026
36.06000 3866.00000 3693.32111 0.00026
36.07000 3881.00000 3716.59993 0.00026
36.08000 3908.00000 3736.00605 0.00026
36.09000 3893.00000 3750.86134 0.00026
36.10000 4078.00000 3760.80431 0.00025
36.11000 4081.00000 3765.59128 0.00025
36.12000 4036.00000 3765.07261 0.00025
36.13000 3935.00000 3759.20284 0.00025
36.14000 3972.00000 3748.04350 0.00025
36.15000 3990.00000 3731.77149 0.00025
36.16000 3894.00000 3710.66789 0.00026
36.17000 3897.00000 3685.10145 0.00026
36.18000 3893.00000 3655.52148 0.00026
36.19000 3809.00000 3622.43563 0.00026
36.20000 3854.00000 3586.38579 0.00026
36.21000 3739.00000 3547.92564 0.00027
36.22000 3646.00000 3507.59323 0.00027
36.23000 3659.00000 3465.91104 0.00027
36.24000 3528.00000 3423.37015 0.00028
36.25000 3580.00000 3380.40803 0.00028
36.26000 3631.00000 3337.40386 0.00028
36.27000 3468.00000 3294.66704 0.00029
36.28000 3375.00000 3252.40505 0.00030
36.29000 3332.00000 3210.58301 0.00030
36.30000 3304.00000 3169.35630 0.00030
36.31000 3310.00000 3130.67177 0.00030
36.32000 3355.00000 3093.79663 0.00030
36.33000 3208.00000 3058.63934 0.00031
36.34000 3200.00000 3025.01382 0.00031
36.35000 3114.00000 2992.93809 0.00032
36.36000 3082.00000 2962.42171 0.00032
36.37000 3080.00000 2933.45849 0.00032
36.38000 3041.00000 2906.02975 0.00033
36.39000 2937.00000 2880.10678 0.00034
36.40000 2838.00000 2855.65044 0.00035
36.41000 2895.00000 2832.61808 0.00035
36.42000 2880.00000 2810.96446 0.00035
36.43000 2895.00000 2790.64324 0.00035
36.44000 2832.00000 2771.60651 0.00035
36.45000 2872.00000 2753.77933 0.00035
36.46000 2899.00000 2737.08725 0.00034
36.47000 2841.00000 2721.50041 0.00035
36.48000 2882.00000 2706.97183 0.00035
36.49000 2819.00000 2693.44703 0.00035
36.50000 2789.00000 2680.85521 0.00036
36.51000 2767.00000 2669.14301 0.00036
36.52000 2772.00000 2658.27319 0.00036
36.53000 2758.00000 2648.20123 0.00036
36.54000 2858.00000 2638.88102 0.00035
36.55000 2815.00000 2630.25892 0.00036
36.56000 2683.00000 2622.29691 0.00037
36.57000 2720.00000 2614.95181 0.00037
36.58000 2754.00000 2608.18818 0.00036
36.59000 2737.00000 2601.96989 0.00037
36.60000 2674.00000 2596.26204 0.00037
36.61000 2681.00000 2591.03145 0.00037
36.62000 2678.00000 2586.24665 0.00037
36.63000 2624.00000 2581.87773 0.00038
36.64000 2702.00000 2577.89642 0.00037
36.65000 2555.00000 2574.27591 0.00039
36.66000 2690.00000 2570.99036 0.00037
36.67000 2647.00000 2568.01519 0.00038
36.68000 2622.00000 2565.32773 0.00038
36.69000 2646.00000 2562.90650 0.00038
36.70000 2625.00000 2560.73160 0.00038
36.71000 2633.00000 2558.78551 0.00038
36.72000 2678.00000 2557.04969 0.00037
36.73000 2656.00000 2555.49105 0.00038
36.74000 2563.00000 2554.08564 0.00039
36.75000 2623.00000 2552.82801 0.00038
36.76000 2610.00000 2551.70425 0.00038
36.77000 2651.00000 2550.69925 0.00038
36.78000 2750.00000 2549.79902 0.00036
36.79000 2595.00000 2548.99068 0.00039
36.80000 2665.00000 2548.26277 0.00038
36.81000 2663.00000 2547.60652 0.00038
36.82000 2669.00000 2547.02257 0.00037
36.83000 2658.00000 2546.50216 0.00038
36.84000 2660.00000 2545.95843 0.00038
36.85000 2640.00000 2545.43152 0.00038
36.86000 2649.00000 2544.92609 0.00038
36.87000 2659.00000 2544.43806 0.00038
36.88000 2628.00000 2543.96448 0.00038
36.89000 2659.00000 2543.50378 0.00038
36.90000 2705.00000 2543.05577 0.00037
36.91000 2689.00000 2542.62156 0.00037
36.92000 2712.00000 2542.20361 0.00037
36.93000 2709.00000 2541.80573 0.00037
36.94000 2725.00000 2541.43165 0.00037
36.95000 2695.00000 2541.08354 0.00037
36.96000 2720.00000 2540.76822 0.00037
36.97000 2653.00000 2540.49187 0.00038
36.98000 2604.00000 2540.26091 0.00038
36.99000 2592.00000 2540.08130 0.00039
37.00000 2548.00000 2539.94949 0.00039
37.01000 2671.00000 2539.86433 0.00037
37.02000 2696.00000 2539.83302 0.00037
37.03000 2679.00000 2539.85632 0.00037
37.04000 2752.00000 2539.93164 0.00036
37.05000 2572.00000 2540.05200 0.00039
37.06000 2606.00000 2540.21176 0.00038
37.07000 2680.00000 2540.40195 0.00037
37.08000 2709.00000 2540.61114 0.00037
37.09000 2634.00000 2540.82600 0.00038
37.10000 2635.00000 2541.03169 0.00038
37.11000 2723.00000 2541.21245 0.00037
37.12000 2795.00000 2541.35238 0.00036
37.13000 2714.00000 2541.43636 0.00037
37.14000 2663.00000 2541.45071 0.00038
37.15000 2702.00000 2541.38454 0.00037
37.16000 2692.00000 2541.23056 0.00037
37.17000 2697.00000 2540.98604 0.00037
37.18000 2659.00000 2540.65339 0.00038
37.19000 2725.00000 2540.23930 0.00037
37.20000 2637.00000 2539.75534 0.00038
37.21000 2685.00000 2539.22068 0.00037
37.22000 2619.00000 2538.65772 0.00038
37.23000 2601.00000 2538.08998 0.00038
37.24000 2714.00000 2537.54354 0.00037
37.25000 2645.00000 2537.04660 0.00038
37.26000 2610.00000 2536.62546 0.00038
37.27000 2627.00000 2536.30360 0.00038
37.28000 2681.00000 2536.10105 0.00037
37.29000 2657.00000 2536.03321 0.00038
37.30000 2593.00000 2536.10995 0.00039
37.31000 2623.00000 2536.33510 0.00038
37.32000 2599.00000 2536.70614 0.00038
37.33000 2624.00000 2537.21413 0.00038
37.34000 2635.00000 2537.84391 0.00038
37.35000 2596.00000 2538.57472 0.00039
37.36000 2594.00000 2539.38260 0.00039
37.37000 2648.00000 2540.23742 0.00038
37.38000 2679.00000 2541.07934 0.00037
37.39000 2678.00000 2541.87130 0.00037
37.40000 2596.00000 2542.58040 0.00039
37.41000 2611.00000 2543.16360 0.00038
37.42000 2615.00000 2543.57886 0.00038
37.43000 2549.00000 2543.78888 0.00039
37.44000 2599.00000 2543.75996 0.00038
37.45000 2526.00000 2543.46468 0.00040
37.46000 2591.00000 2542.88396 0.00039
37.47000 2584.00000 2542.00849 0.00039
37.48000 2721.00000 2540.84007 0.00037
37.49000 2615.00000 2539.39502 0.00038
37.50000 2600.00000 2537.72345 0.00038
37.51000 2608.00000 2535.87012 0.00038
37.52000 2549.00000 2533.66127 0.00039
37.53000 2539.00000 2531.14064 0.00039
37.54000 2571.00000 2528.45257 0.00039
37.55000 2530.00000 2525.65607 0.00040
37.56000 2491.00000 2522.79694 0.00040
37.57000 2501.00000 2519.92020 0.00040
37.58000 2487.00000 2517.06817 0.00040
37.59000 2461.00000 2514.27998 0.00041
37.60000 2506.00000 2511.59353 0.00040
37.61000 2449.00000 2509.04165 0.00041
37.62000 2525.00000 2506.63320 0.00040
37.63000 2511.00000 2504.38097 0.00040
37.64000 2469.00000 2502.30817 0.00041
37.65000 2467.00000 2500.42482 0.00041
37.66000 2502.00000 2498.73599 0.00040
37.67000 2473.00000 2497.24172 0.00040
37.68000 2475.00000 2495.93954 0.00040
37.69000 2450.00000 2494.82249 0.00041
37.70000 2460.00000 2493.88027 0.00041
37.71000 2520.00000 2493.09984 0.00040
37.72000 2466.00000 2492.46565 0.00041
37.73000 2406.00000 2491.96006 0.00042
37.74000 2428.00000 2491.56353 0.00041
37.75000 2371.00000 2491.25504 0.00042
37.76000 2468.00000 2491.01211 0.00041
37.77000 2406.00000 2490.81042 0.00042
37.78000 2428.00000 2490.62592 0.00041
37.79000 2437.00000 2490.43373 0.00041
37.80000 2335.00000 2490.20858 0.00043
37.81000 2407.00000 2489.92509 0.00042
37.82000 2435.00000 2489.55816 0.00041
37.83000 2487.00000 2489.08318 0.00040
37.84000 2425.00000 2488.47635 0.00041
37.85000 2372.00000 2487.71497 0.00042
37.86000 2364.00000 2486.77771 0.00042
37.87000 2476.00000 2485.64482 0.00040
37.88000 2408.00000 2484.29837 0.00042
37.89000 2309.00000 2482.72214 0.00043
37.90000 2333.00000 2480.90002 0.00043
37.91000 2423.00000 2478.82244 0.00041
37.92000 2361.00000 2476.50450 0.00042
37.93000 2405.00000 2473.92297 0.00042
37.94000 2399.00000 2471.07880 0.00042
37.95000 2291.00000 2467.97180 0.00044
37.96000 2311.00000 2464.60657 0.00043
37.97000 2317.00000 2460.99067 0.00043
37.98000 2318.00000 2457.13457 0.00043
37.99000 2283.00000 2453.05147 0.00044
38.00000 2322.00000 2448.75719 0.00043
38.01000 2309.00000 2444.26987 0.00043
38.02000 2241.00000 2439.60984 0.00045
38.03000 2316.00000 2434.79926 0.00043
38.04000 2293.00000 2429.86193 0.00044
38.05000 2235.00000 2424.82298 0.00045
38.06000 2223.00000 2419.70857 0.00045
38.07000 2354.00000 2414.54567 0.00042
38.08000 2325.00000 2409.36179 0.00043
38.09000 2322.00000 2404.18428 0.00043
38.10000 2305.00000 2399.03974 0.00043
38.11000 2273.00000 2393.95579 0.00044
38.12000 2219.00000 2388.95902 0.00045
38.13000 2212.00000 2384.07495 0.00045
38.14000 2239.00000 2379.32795 0.00045
38.15000 2299.00000 2374.74092 0.00043
38.16000 2251.00000 2370.33506 0.00044
38.17000 2207.00000 2366.12953 0.00045
38.18000 2154.00000 2362.14118 0.00046
38.19000 2160.00000 2358.38413 0.00046
38.20000 2182.00000 2354.86945 0.00046
38.21000 2141.00000 2351.60491 0.00047
38.22000 2205.00000 2348.59438 0.00045
38.23000 2156.00000 2345.83696 0.00046
38.24000 2135.00000 2343.32479 0.00047
38.25000 2219.00000 2341.02968 0.00045
38.26000 2222.00000 2338.93257 0.00045
38.27000 2222.00000 2337.14431 0.00045
38.28000 2262.00000 2335.56569 0.00044
38.29000 2197.00000 2334.16032 0.00046
38.30000 2191.00000 2332.87395 0.00046
38.31000 2201.00000 2331.66001 0.00045
38.32000 2191.00000 2330.46456 0.00046
38.33000 2247.00000 2329.21777 0.00045
38.34000 2209.00000 2327.84081 0.00045
38.35000 2129.00000 2326.26502 0.00047
38.36000 2082.00000 2324.41172 0.00048
38.37000 2204.00000 2322.19955 0.00045
38.38000 2200.00000 2319.54967 0.00045
38.39000 2147.00000 2316.39008 0.00047
38.40000 2168.00000 2312.66026 0.00046
38.41000 2180.00000 2308.31581 0.00046
38.42000 2200.00000 2303.33241 0.00045
38.43000 2252.00000 2297.70854 0.00044
38.44000 2184.00000 2291.46651 0.00046
38.45000 2134.00000 2284.65144 0.00047
38.46000 2148.00000 2277.32832 0.00047
38.47000 2141.00000 2269.57736 0.00047
38.48000 2149.00000 2261.48869 0.00047
38.49000 2096.00000 2253.15680 0.00048
38.50000 2149.00000 2244.67507 0.00047
38.51000 2144.00000 2236.12976 0.00047
38.52000 2146.00000 2227.60022 0.00047
38.53000 2086.00000 2219.15562 0.00048
38.54000 2014.00000 2210.85365 0.00050
38.55000 2022.00000 2202.74094 0.00049
38.56000 1991.00000 2194.85380 0.00050
38.57000 2080.00000 2187.21935 0.00048
38.58000 2014.00000 2179.85672 0.00050
38.59000 2042.00000 2172.77828 0.00049
38.60000 2026.00000 2165.99089 0.00049
38.61000 2028.00000 2159.49692 0.00049
38.62000 2022.00000 2153.29506 0.00049
38.63000 2031.00000 2147.38051 0.00049
38.64000 2016.00000 2141.74691 0.00050
38.65000 1974.00000 2136.38586 0.00051
38.66000 2040.00000 2131.28666 0.00049
38.67000 1960.00000 2126.43689 0.00051
38.68000 2000.00000 2121.83153 0.00050
38.69000 2031.00000 2117.47036 0.00049
38.70000 2034.00000 2113.33130 0.00049
38.71000 2007.00000 2109.40123 0.00050
38.72000 1984.00000 2105.66866 0.00050
38.73000 1931.00000 2102.12232 0.00052
38.74000 1992.00000 2098.75124 0.00050
38.75000 1966.00000 2095.54484 0.00051
38.76000 1992.00000 2092.49298 0.00050
38.77000 1948.00000 2089.58604 0.00051
38.78000 1928.00000 2086.81491 0.00052
38.79000 1946.00000 2084.17106 0.00051
38.80000 1925.00000 2081.64660 0.00052
38.81000 1939.00000 2079.23435 0.00052
38.82000 1925.00000 2076.92797 0.00052
38.83000 1967.00000 2074.72086 0.00051
38.84000 1973.00000 2072.60592 0.00051
38.85000 2014.00000 2070.58145 0.00050
38.86000 1947.00000 2068.64393 0.00051
38.87000 1932.00000 2066.77114 0.00052
38.88000 1916.00000 2064.96527 0.00052
38.89000 1911.00000 2063.22722 0.00052
38.90000 1885.00000 2061.55415 0.00053
38.91000 1973.00000 2059.94295 0.00051
38.92000 1942.00000 2058.39002 0.00051
38.93000 1987.00000 2056.89257 0.00050
38.94000 1907.00000 2055.44850 0.00052
38.95000 1927.00000 2054.05569 0.00052
38.96000 2013.00000 2052.71211 0.00050
38.97000 1947.00000 2051.41597 0.00051
38.98000 1883.00000 2050.16568 0.00053
38.99000 1826.00000 2048.95993 0.00055
39.00000 1897.00000 2047.79810 0.00053
39.01000 1933.00000 2046.68068 0.00052
39.02000 1984.00000 2045.60436 0.00050
39.03000 1988.00000 2044.55933 0.00050
39.04000 1976.00000 2043.54992 0.00051
39.05000 1943.00000 2042.57684 0.00051
39.06000 1955.00000 2041.63830 0.00051
39.07000 1909.00000 2040.73396 0.00052
39.08000 1851.00000 2039.86307 0.00054
39.09000 1906.00000 2039.02479 0.00052
39.10000 1939.00000 2038.21832 0.00052
39.11000 1935.00000 2037.44294 0.00052
39.12000 1926.00000 2036.69794 0.00052
39.13000 1878.00000 2035.98265 0.00053
39.14000 1895.00000 2035.29645 0.00053
39.15000 1969.00000 2034.63873 0.00051
39.16000 1947.00000 2034.00892 0.00051
39.17000 1901.00000 2033.40648 0.00053
39.18000 1833.00000 2032.83103 0.00055
39.19000 1948.00000 2032.28225 0.00051
39.20000 1949.00000 2031.75851 0.00051
39.21000 1955.00000 2031.25899 0.00051
39.22000 1934.00000 2030.78360 0.00052
39.23000 1926.00000 2030.33194 0.00052
39.24000 1810.00000 2029.90379 0.00055
39.25000 1912.00000 2029.49889 0.00052
39.26000 1918.00000 2029.11320 0.00052
39.27000 1964.00000 2028.74365 0.00051
39.28000 1914.00000 2028.39141 0.00052
39.29000 1954.00000 2028.05496 0.00051
39.30000 1860.00000 2027.73113 0.00054
39.31000 1856.00000 2027.41630 0.00054
39.32000 1928.00000 2027.10615 0.00052
39.33000 1957.00000 2026.79384 0.00051
39.34000 1947.00000 2026.46598 0.00051
39.35000 1892.00000 2026.08288 0.00053
39.36000 1890.00000 2025.59099 0.00053
39.37000 1907.00000 2025.18101 0.00052
39.38000 1923.00000 2025.08261 0.00052
39.39000 1963.00000 2025.06310 0.00051
39.40000 1878.00000 2025.06893 0.00053
39.41000 1907.00000 2025.09705 0.00052
39.42000 1960.00000 2025.14668 0.00051
39.43000 1953.00000 2025.21968 0.00051
39.44000 1982.00000 2025.31646 0.00050
39.45000 1893.00000 2025.43730 0.00053
39.46000 1922.00000 2025.58271 0.00052
39.47000 1889.00000 2025.75292 0.00053
39.48000 1911.00000 2025.94918 0.00052
39.49000 1904.00000 2026.17666 0.00053
39.50000 1949.00000 2026.44277 0.00051
39.51000 1895.00000 2026.72765 0.00053
39.52000 1883.00000 2026.99581 0.00053
39.53000 1895.00000 2027.27845 0.00053
39.54000 1985.00000 2027.58081 0.00050
39.55000 1956.00000 2027.90130 0.00051
39.56000 1936.00000 2028.23515 0.00052
39.57000 1972.00000 2028.58576 0.00051
39.58000 1995.00000 2028.95394 0.00050
39.59000 1954.00000 2029.33983 0.00051
39.60000 1917.00000 2029.74525 0.00052
39.61000 1916.00000 2030.17192 0.00052
39.62000 1913.00000 2030.60444 0.00052
39.63000 1902.00000 2031.03303 0.00053
39.64000 1942.00000 2031.46789 0.00051
39.65000 1909.00000 2031.90681 0.00052
39.66000 1878.00000 2032.33342 0.00053
39.67000 1966.00000 2032.73621 0.00051
39.68000 1923.00000 2033.22533 0.00052
39.69000 1955.00000 2033.77629 0.00051
39.70000 1934.00000 2034.36494 0.00052
39.71000 1884.00000 2034.98058 0.00053
39.72000 1926.00000 2035.64014 0.00052
39.73000 1909.00000 2036.35196 0.00052
39.74000 1954.00000 2037.00775 0.00051
39.75000 1986.00000 2037.63678 0.00050
39.76000 1988.00000 2038.27419 0.00050
39.77000 1992.00000 2038.93300 0.00050
39.78000 1986.00000 2039.61567 0.00050
39.79000 2003.00000 2040.31930 0.00050
39.80000 2007.00000 2041.04426 0.00050
39.81000 1954.00000 2041.79246 0.00051
39.82000 1940.00000 2042.56613 0.00052
39.83000 1902.00000 2043.36781 0.00053
39.84000 1895.00000 2044.20038 0.00053
39.85000 1972.00000 2045.06711 0.00051
39.86000 1946.00000 2045.97167 0.00051
39.87000 2015.00000 2046.91815 0.00050
39.88000 1997.00000 2047.91114 0.00050
39.89000 1965.00000 2048.95571 0.00051
39.90000 1915.00000 2050.05754 0.00052
39.91000 1995.00000 2051.22303 0.00050
39.92000 1997.00000 2052.45929 0.00050
39.93000 1923.00000 2053.77489 0.00052
39.94000 1975.00000 2055.18391 0.00051
39.95000 1937.00000 2056.69502 0.00052
39.96000 2046.00000 2058.26769 0.00049
39.97000 1947.00000 2059.94028 0.00051
39.98000 2022.00000 2061.72752 0.00049
39.99000 1965.00000 2063.63822 0.00051
40.00000 1975.00000 2065.68006 0.00051
40.01000 2014.00000 2067.85379 0.00050
40.02000 2010.00000 2070.16523 0.00050
40.03000 2067.00000 2072.68897 0.00048
40.04000 1988.00000 2075.43936 0.00050
40.05000 2040.00000 2078.39921 0.00049
40.06000 1946.00000 2081.57311 0.00051
40.07000 1990.00000 2084.97439 0.00050
40.08000 1983.00000 2088.61638 0.00050
40.09000 2093.00000 2092.51226 0.00048
40.10000 2016.00000 2096.67493 0.00050
40.11000 1923.00000 2101.11678 0.00052
40.12000 1987.00000 2105.84960 0.00050
40.13000 2065.00000 2110.88480 0.00048
40.14000 2010.00000 2116.23186 0.00050
40.15000 2044.00000 2121.89130 0.00049
40.16000 2089.00000 2127.87201 0.00048
40.17000 2066.00000 2134.17790 0.00048
40.18000 2077.00000 2140.80889 0.00048
40.19000 2064.00000 2147.76139 0.00048
40.20000 2119.00000 2155.02790 0.00047
40.21000 2064.00000 2162.59646 0.00048
40.22000 2026.00000 2170.45019 0.00049
40.23000 2079.00000 2178.56686 0.00048
40.24000 2121.00000 2186.91854 0.00047
40.25000 2060.00000 2195.47221 0.00049
40.26000 2051.00000 2204.18786 0.00049
40.27000 2172.00000 2213.00954 0.00046
40.28000 2178.00000 2221.88619 0.00046
40.29000 2164.00000 2230.76302 0.00046
40.30000 2200.00000 2239.57779 0.00045
40.31000 2144.00000 2248.26447 0.00047
40.32000 2139.00000 2256.75496 0.00047
40.33000 2129.00000 2264.98047 0.00047
40.34000 2195.00000 2272.87285 0.00046
40.35000 2183.00000 2280.36578 0.00046
40.36000 2252.00000 2287.39550 0.00044
40.37000 2228.00000 2293.90121 0.00045
40.38000 2231.00000 2299.82503 0.00045
40.39000 2226.00000 2305.11142 0.00045
40.40000 2184.00000 2309.70658 0.00046
40.41000 2282.00000 2313.55766 0.00044
40.42000 2273.00000 2316.61240 0.00044
40.43000 2287.00000 2318.81924 0.00044
40.44000 2257.00000 2320.12830 0.00044
40.45000 2232.00000 2320.49317 0.00045
40.46000 2247.00000 2319.87186 0.00045
40.47000 2191.00000 2318.23234 0.00046
40.48000 2300.00000 2315.55478 0.00043
40.49000 2244.00000 2311.83442 0.00045
40.50000 2287.00000 2307.08441 0.00044
40.51000 2276.00000 2301.33748 0.00044
40.52000 2240.00000 2294.64647 0.00045
40.53000 2305.00000 2287.08332 0.00043
40.54000 2315.00000 2278.73892 0.00043
40.55000 2267.00000 2269.72201 0.00044
40.56000 2227.00000 2260.12880 0.00045
40.57000 2253.00000 2250.07992 0.00044
40.58000 2250.00000 2239.69809 0.00044
40.59000 2205.00000 2229.09985 0.00045
40.60000 2147.00000 2218.39493 0.00047
40.61000 2181.00000 2207.68428 0.00046
40.62000 2134.00000 2197.05833 0.00047
40.63000 2106.00000 2186.59610 0.00047
40.64000 2161.00000 2176.36495 0.00046
40.65000 2216.00000 2166.42119 0.00045
40.66000 2139.00000 2156.81059 0.00047
40.67000 2117.00000 2147.56592 0.00047
40.68000 2087.00000 2138.71066 0.00048
40.69000 2198.00000 2130.26099 0.00045
40.70000 2105.00000 2122.23129 0.00048
40.71000 2145.00000 2114.62812 0.00047
40.72000 2058.00000 2107.45258 0.00049
40.73000 2164.00000 2100.70184 0.00046
40.74000 2125.00000 2094.36986 0.00047
40.75000 2026.00000 2088.44818 0.00049
40.76000 2094.00000 2082.92646 0.00048
40.77000 2061.00000 2077.79252 0.00049
40.78000 2063.00000 2073.03131 0.00048
40.79000 2132.00000 2068.61666 0.00047
40.80000 2097.00000 2064.53696 0.00048
40.81000 2095.00000 2060.89751 0.00048
40.82000 2100.00000 2057.62835 0.00048
40.83000 2101.00000 2054.60817 0.00048
40.84000 2068.00000 2051.86874 0.00048
40.85000 2041.00000 2049.41389 0.00049
40.86000 2024.00000 2047.23167 0.00049
40.87000 2041.00000 2045.31036 0.00049
40.88000 2121.00000 2043.63885 0.00047
40.89000 2109.00000 2042.20671 0.00047
40.90000 2060.00000 2041.00427 0.00049
40.91000 2097.00000 2040.02269 0.00048
40.92000 2134.00000 2039.25398 0.00047
40.93000 2089.00000 2038.69102 0.00048
40.94000 2135.00000 2038.32763 0.00047
40.95000 2125.00000 2038.15862 0.00047
40.96000 2108.00000 2038.18003 0.00047
40.97000 2012.00000 2038.39024 0.00050
40.98000 2065.00000 2038.78896 0.00048
40.99000 2048.00000 2039.36400 0.00049
41.00000 2152.00000 2040.10818 0.00046
41.01000 2147.00000 2041.03083 0.00047
41.02000 2100.00000 2042.13393 0.00048
41.03000 2067.00000 2043.38582 0.00048
41.04000 2125.00000 2044.80545 0.00047
41.05000 2095.00000 2046.39082 0.00048
41.06000 2154.00000 2048.13860 0.00046
41.07000 2108.00000 2050.03964 0.00047
41.08000 2110.00000 2052.10035 0.00047
41.09000 2149.00000 2054.32056 0.00047
41.10000 2122.00000 2056.69585 0.00047
41.11000 2138.00000 2059.22258 0.00047
41.12000 2208.00000 2061.89804 0.00045
41.13000 2131.00000 2064.71861 0.00047
41.14000 2205.00000 2067.68042 0.00045
41.15000 2149.00000 2070.77985 0.00047
41.16000 2163.00000 2074.01403 0.00046
41.17000 2174.00000 2077.38132 0.00046
41.18000 2188.00000 2080.87982 0.00046
41.19000 2139.00000 2084.50843 0.00047
41.20000 2204.00000 2088.27158 0.00045
41.21000 2183.00000 2092.17535 0.00046
41.22000 2231.00000 2096.22809 0.00045
41.23000 2154.00000 2100.44094 0.00046
41.24000 2201.00000 2104.82787 0.00045
41.25000 2180.00000 2109.40563 0.00046
41.26000 2173.00000 2114.19391 0.00046
41.27000 2257.00000 2119.21315 0.00044
41.28000 2279.00000 2124.47899 0.00044
41.29000 2165.00000 2130.01920 0.00046
41.30000 2256.00000 2135.85953 0.00044
41.31000 2271.00000 2142.02548 0.00044
41.32000 2222.00000 2148.54300 0.00045
41.33000 2220.00000 2155.43827 0.00045
41.34000 2293.00000 2162.73736 0.00044
41.35000 2225.00000 2170.46593 0.00045
41.36000 2321.00000 2178.64880 0.00043
41.37000 2369.00000 2187.30957 0.00042
41.38000 2285.00000 2196.47013 0.00044
41.39000 2213.00000 2206.14927 0.00045
41.40000 2336.00000 2216.36147 0.00043
41.41000 2326.00000 2227.11886 0.00043
41.42000 2347.00000 2238.42910 0.00043
41.43000 2372.00000 2250.29367 0.00042
41.44000 2291.00000 2262.70739 0.00044
41.45000 2356.00000 2275.65756 0.00042
41.46000 2325.00000 2289.12308 0.00043
41.47000 2388.00000 2303.07380 0.00042
41.48000 2410.00000 2317.46918 0.00041
41.49000 2383.00000 2332.25327 0.00042
41.50000 2387.00000 2347.35985 0.00042
41.51000 2421.00000 2362.71442 0.00041
41.52000 2433.00000 2378.22535 0.00041
41.53000 2494.00000 2393.78817 0.00040
41.54000 2491.00000 2409.28590 0.00040
41.55000 2525.00000 2424.58807 0.00040
41.56000 2455.00000 2439.55229 0.00041
41.57000 2564.00000 2454.02599 0.00039
41.58000 2550.00000 2467.84887 0.00039
41.59000 2590.00000 2480.85712 0.00039
41.60000 2530.00000 2492.88531 0.00040
41.61000 2515.00000 2503.75984 0.00040
41.62000 2537.00000 2513.33028 0.00039
41.63000 2528.00000 2521.46412 0.00040
41.64000 2565.00000 2528.04917 0.00039
41.65000 2502.00000 2533.00248 0.00040
41.66000 2557.00000 2536.27723 0.00039
41.67000 2525.00000 2537.86746 0.00040
41.68000 2552.00000 2537.81068 0.00039
41.69000 2541.00000 2536.18746 0.00039
41.70000 2615.00000 2533.11800 0.00038
41.71000 2561.00000 2528.75555 0.00039
41.72000 2491.00000 2523.27745 0.00040
41.73000 2563.00000 2516.87449 0.00039
41.74000 2482.00000 2509.73988 0.00040
41.75000 2460.00000 2502.05895 0.00041
41.76000 2541.00000 2494.00030 0.00039
41.77000 2481.00000 2485.70920 0.00040
41.78000 2456.00000 2477.30321 0.00041
41.79000 2420.00000 2468.87021 0.00041
41.80000 2475.00000 2460.46833 0.00040
41.81000 2504.00000 2452.12745 0.00040
41.82000 2434.00000 2443.85201 0.00041
41.83000 2423.00000 2435.62452 0.00041
41.84000 2429.00000 2427.40969 0.00041
41.85000 2438.00000 2419.15885 0.00041
41.86000 2441.00000 2410.81441 0.00041
41.87000 2438.00000 2402.31458 0.00041
41.88000 2401.00000 2393.59748 0.00042
41.89000 2331.00000 2384.60327 0.00043
41.90000 2321.00000 2375.27999 0.00043
41.91000 2377.00000 2365.58806 0.00042
41.92000 2412.00000 2355.50000 0.00041
41.93000 2382.00000 2345.00273 0.00042
41.94000 2344.00000 2334.10013 0.00043
41.95000 2361.00000 2322.81160 0.00042
41.96000 2430.00000 2311.14968 0.00041
41.97000 2343.00000 2299.13979 0.00043
41.98000 2348.00000 2286.85114 0.00043
41.99000 2330.00000 2274.34623 0.00043
42.00000 2310.00000 2261.68951 0.00043
42.01000 2332.00000 2248.94816 0.00043
42.02000 2308.00000 2236.18969 0.00043
42.03000 2280.00000 2223.47990 0.00044
42.04000 2251.00000 2210.88116 0.00044
42.05000 2147.00000 2198.45105 0.00047
42.06000 2194.00000 2186.24155 0.00046
42.07000 2175.00000 2174.29845 0.00046
42.08000 2194.00000 2162.66119 0.00046
42.09000 2162.00000 2151.36285 0.00046
42.10000 2087.00000 2140.43049 0.00048
42.11000 2198.00000 2129.88555 0.00045
42.12000 2162.00000 2119.74448 0.00046
42.13000 2063.00000 2110.01957 0.00048
42.14000 2176.00000 2100.71816 0.00046
42.15000 2099.00000 2091.84049 0.00048
42.16000 2075.00000 2083.38985 0.00048
42.17000 2041.00000 2075.36592 0.00049
42.18000 2055.00000 2067.76580 0.00049
42.19000 2077.00000 2060.58404 0.00048
42.20000 2056.00000 2053.81297 0.00049
42.21000 1985.00000 2047.44650 0.00050
42.22000 2030.00000 2041.47711 0.00049
42.23000 2079.00000 2035.89637 0.00048
42.24000 2053.00000 2030.69540 0.00049
42.25000 2033.00000 2025.86495 0.00049
42.26000 1992.00000 2021.39545 0.00050
42.27000 2018.00000 2017.27691 0.00050
42.28000 2030.00000 2013.49791 0.00049
42.29000 2022.00000 2010.04618 0.00049
42.30000 2029.00000 2006.90497 0.00049
42.31000 2065.00000 2004.03539 0.00048
42.32000 2043.00000 2001.40216 0.00049
42.33000 2065.00000 1999.18929 0.00048
42.34000 2015.00000 1997.45180 0.00050
42.35000 2051.00000 1996.06354 0.00049
42.36000 2089.00000 1994.98806 0.00048
42.37000 2013.00000 1994.22396 0.00050
42.38000 1957.00000 1993.77011 0.00051
42.39000 2028.00000 1993.62631 0.00049
42.40000 1984.00000 1993.79329 0.00050
42.41000 1970.00000 1994.27284 0.00051
42.42000 2040.00000 1995.06783 0.00049
42.43000 2074.00000 1996.18226 0.00048
42.44000 2010.00000 1997.62137 0.00050
42.45000 2023.00000 1999.39169 0.00049
42.46000 2045.00000 2001.50132 0.00049
42.47000 2021.00000 2003.95975 0.00049
42.48000 2021.00000 2006.77598 0.00049
42.49000 2065.00000 2009.96286 0.00048
42.50000 2037.00000 2013.53468 0.00049
42.51000 2024.00000 2017.50710 0.00049
42.52000 1997.00000 2021.89748 0.00050
42.53000 2034.00000 2026.72501 0.00049
42.54000 2104.00000 2032.01075 0.00048
42.55000 2105.00000 2037.77776 0.00048
42.56000 2098.00000 2044.05098 0.00048
42.57000 2054.00000 2050.85606 0.00049
42.58000 2117.00000 2058.22190 0.00047
42.59000 2075.00000 2066.17932 0.00048
42.60000 2112.00000 2074.76069 0.00047
42.61000 2134.00000 2083.99999 0.00047
42.62000 2028.00000 2093.93279 0.00049
42.63000 2105.00000 2104.59605 0.00048
42.64000 2179.00000 2116.02790 0.00046
42.65000 2135.00000 2128.26740 0.00047
42.66000 2190.00000 2141.35419 0.00046
42.67000 2214.00000 2155.32823 0.00045
42.68000 2227.00000 2170.22926 0.00045
42.69000 2199.00000 2186.09510 0.00045
42.70000 2228.00000 2202.96093 0.00045
42.71000 2192.00000 2220.86254 0.00046
42.72000 2307.00000 2239.83142 0.00043
42.73000 2366.00000 2259.89430 0.00042
42.74000 2387.00000 2281.07219 0.00042
42.75000 2344.00000 2303.37891 0.00043
42.76000 2349.00000 2326.81942 0.00043
42.77000 2467.00000 2351.38790 0.00041
42.78000 2508.00000 2377.06563 0.00040
42.79000 2466.00000 2403.81845 0.00041
42.80000 2474.00000 2431.59398 0.00040
42.81000 2545.00000 2460.31937 0.00039
42.82000 2541.00000 2489.89767 0.00039
42.83000 2627.00000 2520.20471 0.00038
42.84000 2609.00000 2551.08585 0.00038
42.85000 2764.00000 2582.35281 0.00036
42.86000 2768.00000 2613.78084 0.00036
42.87000 2791.00000 2645.10644 0.00036
42.88000 2790.00000 2676.02604 0.00036
42.89000 2817.00000 2706.19606 0.00035
42.90000 2873.00000 2735.23481 0.00035
42.91000 2939.00000 2762.72673 0.00034
42.92000 2927.00000 2788.22954 0.00034
42.93000 3010.00000 2811.28459 0.00033
42.94000 3000.00000 2831.43064 0.00033
42.95000 2980.00000 2848.22074 0.00034
42.96000 2977.00000 2861.24202 0.00034
42.97000 3084.00000 2870.13615 0.00032
42.98000 3028.00000 2874.61691 0.00033
42.99000 3031.00000 2874.49435 0.00033
43.00000 2975.00000 2869.68897 0.00034
43.01000 2995.00000 2860.23614 0.00033
43.02000 2819.00000 2846.28681 0.00035
43.03000 2898.00000 2828.10168 0.00035
43.04000 2866.00000 2806.05605 0.00035
43.05000 2859.00000 2780.60464 0.00035
43.06000 2729.00000 2752.22428 0.00037
43.07000 2763.00000 2721.43256 0.00036
43.08000 2665.00000 2688.75687 0.00038
43.09000 2672.00000 2654.70968 0.00037
43.10000 2583.00000 2619.77212 0.00039
43.11000 2495.00000 2584.38218 0.00040
43.12000 2417.00000 2548.92755 0.00041
43.13000 2386.00000 2513.74259 0.00042
43.14000 2477.00000 2479.10815 0.00040
43.15000 2427.00000 2445.25254 0.00041
43.16000 2430.00000 2412.35979 0.00041
43.17000 2405.00000 2380.57167 0.00042
43.18000 2380.00000 2349.99357 0.00042
43.19000 2259.00000 2320.69990 0.00044
43.20000 2160.00000 2292.73851 0.00046
43.21000 2221.00000 2266.13468 0.00045
43.22000 2158.00000 2240.89755 0.00046
43.23000 2128.00000 2217.02056 0.00047
43.24000 2144.00000 2194.48295 0.00047
43.25000 2147.00000 2173.24133 0.00047
43.26000 2192.00000 2153.26479 0.00046
43.27000 2112.00000 2134.64322 0.00047
43.28000 2105.00000 2117.25934 0.00048
43.29000 2094.00000 2101.06490 0.00048
43.30000 2107.00000 2086.00515 0.00047
43.31000 2105.00000 2072.03256 0.00048
43.32000 2047.00000 2059.09492 0.00049
43.33000 2120.00000 2047.14940 0.00047
43.34000 2073.00000 2036.15128 0.00048
43.35000 2050.00000 2026.05537 0.00049
43.36000 1984.00000 2016.81737 0.00050
43.37000 2065.00000 2008.39427 0.00048
43.38000 2089.00000 2000.74501 0.00048
43.39000 1975.00000 1993.82915 0.00051
43.40000 2011.00000 1987.59670 0.00050
43.41000 1992.00000 1982.00690 0.00050
43.42000 2016.00000 1977.03874 0.00050
43.43000 2000.00000 1972.64645 0.00050
43.44000 1951.00000 1968.80788 0.00051
43.45000 2005.00000 1965.47679 0.00050
43.46000 2003.00000 1962.61603 0.00050
43.47000 1967.00000 1960.18682 0.00051
43.48000 2012.00000 1958.15156 0.00050
43.49000 1943.00000 1956.47170 0.00051
43.50000 1999.00000 1955.10736 0.00050
43.51000 1971.00000 1954.01713 0.00051
43.52000 1960.00000 1953.15787 0.00051
43.53000 1977.00000 1952.48457 0.00051
43.54000 2035.00000 1951.95037 0.00049
43.55000 2055.00000 1951.50669 0.00049
43.56000 1965.00000 1951.10396 0.00051
43.57000 1995.00000 1950.69123 0.00050
43.58000 2058.00000 1950.21134 0.00049
43.59000 1994.00000 1949.61132 0.00050
43.60000 1968.00000 1948.84312 0.00051
43.61000 1997.00000 1947.85831 0.00050
43.62000 2009.00000 1946.60999 0.00050
43.63000 1960.00000 1945.05552 0.00051
43.64000 2038.00000 1943.16008 0.00049
43.65000 2086.00000 1940.90281 0.00048
43.66000 2086.00000 1938.25767 0.00048
43.67000 2086.00000 1935.21246 0.00048
43.68000 2050.00000 1931.76316 0.00049
43.69000 1956.00000 1927.91529 0.00051
43.70000 1954.00000 1923.68303 0.00051
43.71000 1965.00000 1919.08857 0.00051
43.72000 1944.00000 1914.16107 0.00051
43.73000 1995.00000 1908.93405 0.00050
43.74000 1974.00000 1903.44456 0.00051
43.75000 2026.00000 1897.73497 0.00049
43.76000 1929.00000 1891.84601 0.00052
43.77000 1956.00000 1885.82032 0.00051
43.78000 1946.00000 1879.71812 0.00051
43.79000 1968.00000 1873.57178 0.00051
43.80000 1901.00000 1867.41646 0.00053
43.81000 1854.00000 1861.28477 0.00054
43.82000 1871.00000 1855.20937 0.00053
43.83000 1932.00000 1849.21856 0.00052
43.84000 1919.00000 1843.32059 0.00052
43.85000 1924.00000 1837.53392 0.00052
43.86000 1871.00000 1831.88133 0.00053
43.87000 1880.00000 1826.37642 0.00053
43.88000 1871.00000 1821.02862 0.00053
43.89000 1859.00000 1815.84481 0.00054
43.90000 1841.00000 1810.82957 0.00054
43.91000 1819.00000 1805.98555 0.00055
43.92000 1813.00000 1801.31367 0.00055
43.93000 1783.00000 1796.81345 0.00056
43.94000 1787.00000 1792.48320 0.00056
43.95000 1853.00000 1788.32023 0.00054
43.96000 1856.00000 1784.32104 0.00054
43.97000 1788.00000 1780.48147 0.00056
43.98000 1819.00000 1776.79683 0.00055
43.99000 1797.00000 1773.26200 0.00056
44.00000 1763.00000 1769.87152 0.00057
44.01000 1843.00000 1766.61969 0.00054
44.02000 1809.00000 1763.50055 0.00055
44.03000 1766.00000 1760.50797 0.00057
44.04000 1815.00000 1757.63570 0.00055
44.05000 1746.00000 1754.87716 0.00057
44.06000 1769.00000 1752.22494 0.00057
44.07000 1809.00000 1749.66714 0.00055
44.08000 1817.00000 1747.19788 0.00055
44.09000 1814.00000 1744.85801 0.00055
44.10000 1801.00000 1742.60514 0.00056
44.11000 1743.00000 1740.44057 0.00057
44.12000 1790.00000 1738.35520 0.00056
44.13000 1803.00000 1736.34564 0.00055
44.14000 1803.00000 1734.40911 0.00055
44.15000 1756.00000 1732.53390 0.00057
44.16000 1767.00000 1730.70794 0.00057
44.17000 1771.00000 1728.93516 0.00056
44.18000 1768.00000 1727.21290 0.00057
44.19000 1807.00000 1725.53709 0.00055
44.20000 1752.00000 1723.90457 0.00057
44.21000 1737.00000 1722.31231 0.00058
44.22000 1841.00000 1720.75793 0.00054
44.23000 1807.00000 1719.24120 0.00055
44.24000 1681.00000 1717.76092 0.00059
44.25000 1730.00000 1716.29529 0.00058
44.26000 1680.00000 1714.85057 0.00060
44.27000 1716.00000 1713.42937 0.00058
44.28000 1759.00000 1712.03064 0.00057
44.29000 1739.00000 1710.64597 0.00058
44.30000 1716.00000 1709.27379 0.00058
44.31000 1744.00000 1707.91538 0.00057
44.32000 1748.00000 1706.56918 0.00057
44.33000 1703.00000 1705.23368 0.00059
44.34000 1674.00000 1703.90789 0.00060
44.35000 1760.00000 1702.59013 0.00057
44.36000 1734.00000 1701.27905 0.00058
44.37000 1791.00000 1699.97387 0.00056
44.38000 1812.00000 1698.67337 0.00055
44.39000 1797.00000 1697.37619 0.00056
44.40000 1736.00000 1696.08088 0.00058
44.41000 1752.00000 1694.78555 0.00057
44.42000 1749.00000 1693.48705 0.00057
44.43000 1805.00000 1692.17860 0.00055
44.44000 1780.00000 1690.83505 0.00056
44.45000 1758.00000 1689.45267 0.00057
44.46000 1698.00000 1688.20864 0.00059
44.47000 1717.00000 1686.99778 0.00058
44.48000 1710.00000 1685.81791 0.00058
44.49000 1822.00000 1684.65042 0.00055
44.50000 1716.00000 1683.49620 0.00058
44.51000 1758.00000 1682.35618 0.00057
44.52000 1771.00000 1681.23135 0.00056
44.53000 1746.00000 1680.12275 0.00057
44.54000 1825.00000 1679.03147 0.00055
44.55000 1723.00000 1677.95862 0.00058
44.56000 1695.00000 1676.90535 0.00059
44.57000 1763.00000 1675.87285 0.00057
44.58000 1796.00000 1674.86230 0.00056
44.59000 1736.00000 1673.87492 0.00058
44.60000 1739.00000 1672.91190 0.00058
44.61000 1665.00000 1671.97447 0.00060
44.62000 1720.00000 1671.06384 0.00058
44.63000 1718.00000 1670.18121 0.00058
44.64000 1753.00000 1669.32777 0.00057
44.65000 1694.00000 1668.50470 0.00059
44.66000 1705.00000 1667.71319 0.00059
44.67000 1742.00000 1666.95443 0.00057
44.68000 1758.00000 1666.22977 0.00057
44.69000 1745.00000 1665.54077 0.00057
44.70000 1660.00000 1664.88743 0.00060
44.71000 1682.00000 1664.26742 0.00059
44.72000 1729.00000 1663.68393 0.00058
44.73000 1756.00000 1663.13821 0.00057
44.74000 1747.00000 1662.63094 0.00057
44.75000 1728.00000 1662.16271 0.00058
44.76000 1689.00000 1661.73402 0.00059
44.77000 1700.00000 1661.34529 0.00059
44.78000 1682.00000 1660.99683 0.00059
44.79000 1710.00000 1660.68887 0.00058
44.80000 1751.00000 1660.42151 0.00057
44.81000 1674.00000 1660.19476 0.00060
44.82000 1692.00000 1660.00849 0.00059
44.83000 1727.00000 1659.86248 0.00058
44.84000 1733.00000 1659.75636 0.00058
44.85000 1732.00000 1659.68965 0.00058
44.86000 1757.00000 1659.66173 0.00057
44.87000 1811.00000 1659.67186 0.00055
44.88000 1791.00000 1659.71915 0.00056
44.89000 1738.00000 1659.80260 0.00058
44.90000 1692.00000 1659.92106 0.00059
44.91000 1685.00000 1660.07330 0.00059
44.92000 1720.00000 1660.25797 0.00058
44.93000 1717.00000 1660.47365 0.00058
44.94000 1711.00000 1660.71819 0.00058
44.95000 1714.00000 1660.98958 0.00058
44.96000 1726.00000 1661.28635 0.00058
44.97000 1749.00000 1661.60664 0.00057
44.98000 1765.00000 1661.94850 0.00057
44.99000 1770.00000 1662.30992 0.00056
45.00000 1733.00000 1662.68866 0.00058
45.01000 1702.00000 1663.08261 0.00059
45.02000 1736.00000 1663.49000 0.00058
45.03000 1808.00000 1663.90944 0.00055
45.04000 1822.00000 1664.33920 0.00055
45.05000 1730.00000 1664.77306 0.00058
45.06000 1793.00000 1665.21133 0.00056
45.07000 1751.00000 1665.65339 0.00057
45.08000 1814.00000 1666.09806 0.00055
45.09000 1752.00000 1666.54439 0.00057
45.10000 1758.00000 1666.99195 0.00057
45.11000 1723.00000 1667.44100 0.00058
45.12000 1722.00000 1667.89361 0.00058
45.13000 1758.00000 1668.35026 0.00057
45.14000 1783.00000 1668.79560 0.00056
45.15000 1757.00000 1669.24017 0.00057
45.16000 1817.00000 1669.68803 0.00055
45.17000 1758.00000 1670.14098 0.00057
45.18000 1709.00000 1670.60188 0.00059
45.19000 1873.00000 1671.07418 0.00053
45.20000 1757.00000 1671.56181 0.00057
45.21000 1717.00000 1672.06928 0.00058
45.22000 1736.00000 1672.60169 0.00058
45.23000 1786.00000 1673.16472 0.00056
45.24000 1714.00000 1673.76463 0.00058
45.25000 1755.00000 1674.40822 0.00057
45.26000 1719.00000 1675.10281 0.00058
45.27000 1756.00000 1675.85621 0.00057
45.28000 1667.00000 1676.67663 0.00060
45.29000 1714.00000 1677.57268 0.00058
45.30000 1760.00000 1678.55327 0.00057
45.31000 1803.00000 1679.62754 0.00055
45.32000 1770.00000 1680.80477 0.00056
45.33000 1777.00000 1682.09427 0.00056
45.34000 1774.00000 1683.50530 0.00056
45.35000 1792.00000 1685.04689 0.00056
45.36000 1735.00000 1686.72773 0.00058
45.37000 1765.00000 1688.55598 0.00057
45.38000 1822.00000 1690.53913 0.00055
45.39000 1812.00000 1692.68374 0.00055
45.40000 1780.00000 1694.99525 0.00056
45.41000 1760.00000 1697.47769 0.00057
45.42000 1817.00000 1700.13348 0.00055
45.43000 1832.00000 1702.96317 0.00055
45.44000 1849.00000 1705.96559 0.00054
45.45000 1818.00000 1709.13811 0.00055
45.46000 1799.00000 1712.47055 0.00056
45.47000 1838.00000 1715.93592 0.00054
45.48000 1896.00000 1719.52718 0.00053
45.49000 1836.00000 1723.22610 0.00054
45.50000 1865.00000 1727.00695 0.00054
45.51000 1923.00000 1730.83866 0.00052
45.52000 1880.00000 1734.68463 0.00053
45.53000 1904.00000 1738.50264 0.00053
45.54000 1891.00000 1742.24503 0.00053
45.55000 1945.00000 1745.85912 0.00051
45.56000 1886.00000 1749.28799 0.00053
45.57000 1897.00000 1752.47163 0.00053
45.58000 1972.00000 1755.34859 0.00051
45.59000 1934.00000 1757.85793 0.00052
45.60000 1957.00000 1759.94168 0.00051
45.61000 1990.00000 1761.54750 0.00050
45.62000 1983.00000 1762.63149 0.00050
45.63000 1872.00000 1763.16080 0.00053
45.64000 1954.00000 1763.11580 0.00051
45.65000 1852.00000 1762.49073 0.00054
45.66000 1910.00000 1761.29343 0.00052
45.67000 1929.00000 1759.53557 0.00052
45.68000 1973.00000 1757.26922 0.00051
45.69000 1879.00000 1754.60177 0.00053
45.70000 1858.00000 1751.55547 0.00054
45.71000 1817.00000 1748.19398 0.00055
45.72000 1826.00000 1744.58956 0.00055
45.73000 1830.00000 1740.81380 0.00055
45.74000 1796.00000 1736.93712 0.00056
45.75000 1760.00000 1733.02571 0.00057
45.76000 1824.00000 1729.13984 0.00055
45.77000 1872.00000 1725.33310 0.00053
45.78000 1761.00000 1721.65207 0.00057
45.79000 1819.00000 1718.13634 0.00055
45.80000 1817.00000 1714.81875 0.00055
45.81000 1840.00000 1711.72598 0.00054
45.82000 1789.00000 1708.87908 0.00056
45.83000 1761.00000 1706.29420 0.00057
45.84000 1732.00000 1703.98322 0.00058
45.85000 1672.00000 1701.95434 0.00060
45.86000 1735.00000 1700.21272 0.00058
45.87000 1763.00000 1698.76089 0.00057
45.88000 1707.00000 1697.59926 0.00059
45.89000 1679.00000 1696.72648 0.00060
45.90000 1698.00000 1696.13975 0.00059
45.91000 1669.00000 1695.83507 0.00060
45.92000 1679.00000 1695.80756 0.00060
45.93000 1767.00000 1696.05155 0.00057
45.94000 1697.00000 1696.56091 0.00059
45.95000 1721.00000 1697.32923 0.00058
45.96000 1690.00000 1698.34956 0.00059
45.97000 1687.00000 1699.61344 0.00059
45.98000 1652.00000 1701.11435 0.00061
45.99000 1641.00000 1702.84594 0.00061
46.00000 1709.00000 1704.80271 0.00059
46.01000 1664.00000 1706.97875 0.00060
46.02000 1647.00000 1709.35512 0.00061
46.03000 1698.00000 1711.92690 0.00059
46.04000 1704.00000 1714.72248 0.00059
46.05000 1690.00000 1717.71797 0.00059
46.06000 1634.00000 1720.91412 0.00061
46.07000 1548.00000 1724.30094 0.00065
46.08000 1636.00000 1727.87363 0.00061
46.09000 1680.00000 1731.63431 0.00060
46.10000 1665.00000 1735.58315 0.00060
46.11000 1616.00000 1739.72005 0.00062
46.12000 1635.00000 1744.04529 0.00061
46.13000 1608.00000 1748.55974 0.00062
46.14000 1674.00000 1753.26429 0.00060
46.15000 1659.00000 1758.15442 0.00060
46.16000 1679.00000 1763.22538 0.00060
46.17000 1628.00000 1768.47888 0.00061
46.18000 1644.00000 1773.91211 0.00061
46.19000 1653.00000 1779.51981 0.00060
46.20000 1681.00000 1785.29483 0.00059
46.21000 1731.00000 1791.22792 0.00058
46.22000 1699.00000 1797.30773 0.00059
46.23000 1702.00000 1803.52048 0.00059
46.24000 1725.00000 1809.84667 0.00058
46.25000 1751.00000 1816.26526 0.00057
46.26000 1703.00000 1822.75615 0.00059
46.27000 1678.00000 1829.29567 0.00060
46.28000 1678.00000 1835.85803 0.00060
46.29000 1707.00000 1842.41630 0.00059
46.30000 1693.00000 1848.94315 0.00059
46.31000 1707.00000 1855.41161 0.00059
46.32000 1696.00000 1861.79596 0.00059
46.33000 1716.00000 1868.07256 0.00058
46.34000 1763.00000 1874.22072 0.00057
46.35000 1809.00000 1880.22336 0.00055
46.36000 1739.00000 1886.06758 0.00058
46.37000 1752.00000 1891.74486 0.00057
46.38000 1752.00000 1897.25116 0.00057
46.39000 1730.00000 1902.58655 0.00058
46.40000 1686.00000 1907.75457 0.00059
46.41000 1791.00000 1912.76176 0.00056
46.42000 1759.00000 1917.61651 0.00057
46.43000 1755.00000 1922.32801 0.00057
46.44000 1803.00000 1926.90526 0.00055
46.45000 1784.00000 1931.35604 0.00056
46.46000 1849.00000 1935.68612 0.00054
46.47000 1811.00000 1939.89848 0.00055
46.48000 1758.00000 1943.99290 0.00057
46.49000 1816.00000 1947.96583 0.00055
46.50000 1855.00000 1951.80964 0.00054
46.51000 1831.00000 1955.50935 0.00055
46.52000 1739.00000 1959.05113 0.00058
46.53000 1810.00000 1962.41624 0.00055
46.54000 1825.00000 1965.58014 0.00055
46.55000 1791.00000 1968.50206 0.00056
46.56000 1868.00000 1971.15329 0.00054
46.57000 1830.00000 1973.64358 0.00055
46.58000 1872.00000 1975.89063 0.00053
46.59000 1855.00000 1977.84848 0.00054
46.60000 1765.00000 1979.48432 0.00057
46.61000 1770.00000 1980.77664 0.00056
46.62000 1754.00000 1981.70538 0.00057
46.63000 1776.00000 1982.25218 0.00056
46.64000 1874.00000 1982.40064 0.00053
46.65000 1855.00000 1982.13641 0.00054
46.66000 1842.00000 1981.44731 0.00054
46.67000 1746.00000 1980.32332 0.00057
46.68000 1789.00000 1978.75660 0.00056
46.69000 1832.00000 1976.74138 0.00055
46.70000 1857.00000 1974.27343 0.00054
46.71000 1863.00000 1971.35133 0.00054
46.72000 1842.00000 1967.98132 0.00054
46.73000 1782.00000 1964.16376 0.00056
46.74000 1847.00000 1959.90291 0.00054
46.75000 1815.00000 1955.20631 0.00055
46.76000 1872.00000 1950.08353 0.00053
46.77000 1862.00000 1944.54388 0.00054
46.78000 1741.00000 1938.59801 0.00057
46.79000 1859.00000 1932.28987 0.00054
46.80000 1822.00000 1925.67178 0.00055
46.81000 1766.00000 1918.73547 0.00057
46.82000 1801.00000 1911.50603 0.00056
46.83000 1868.00000 1904.01573 0.00054
46.84000 1758.00000 1896.29774 0.00057
46.85000 1783.00000 1888.38647 0.00056
46.86000 1697.00000 1880.31682 0.00059
46.87000 1754.00000 1872.12352 0.00057
46.88000 1731.00000 1863.84133 0.00058
46.89000 1711.00000 1855.50378 0.00058
46.90000 1722.00000 1847.14294 0.00058
46.91000 1691.00000 1838.78934 0.00059
46.92000 1739.00000 1830.47095 0.00058
46.93000 1706.00000 1822.21038 0.00059
46.94000 1738.00000 1814.02785 0.00058
46.95000 1684.00000 1805.94548 0.00059
46.96000 1743.00000 1797.98070 0.00057
46.97000 1694.00000 1790.14983 0.00059
46.98000 1720.00000 1782.46624 0.00058
46.99000 1639.00000 1774.94119 0.00061
47.00000 1612.00000 1767.58487 0.00062
47.01000 1670.00000 1760.40541 0.00060
47.02000 1708.00000 1753.40210 0.00059
47.03000 1684.00000 1746.58151 0.00059
47.04000 1645.00000 1739.94903 0.00061
47.05000 1653.00000 1733.50739 0.00060
47.06000 1553.00000 1727.25821 0.00064
47.07000 1619.00000 1721.20241 0.00062
47.08000 1624.00000 1715.34026 0.00062
47.09000 1559.00000 1709.67155 0.00064
47.10000 1630.00000 1704.19566 0.00061
47.11000 1603.00000 1698.91164 0.00062
47.12000 1623.00000 1693.81827 0.00062
47.13000 1602.00000 1688.91414 0.00062
47.14000 1566.00000 1684.19771 0.00064
47.15000 1572.00000 1679.66734 0.00064
47.16000 1645.00000 1675.32132 0.00061
47.17000 1600.00000 1671.15797 0.00063
47.18000 1587.00000 1667.17557 0.00063
47.19000 1544.00000 1663.37251 0.00065
47.20000 1585.00000 1659.74720 0.00063
47.21000 1639.00000 1656.29818 0.00061
47.22000 1552.00000 1653.02409 0.00064
47.23000 1565.00000 1649.92375 0.00064
47.24000 1649.00000 1646.99590 0.00061
47.25000 1624.00000 1644.23958 0.00062
47.26000 1607.00000 1641.65410 0.00062
47.27000 1602.00000 1639.23889 0.00062
47.28000 1689.00000 1636.99358 0.00059
47.29000 1640.00000 1634.91798 0.00061
47.30000 1615.00000 1633.01213 0.00062
47.31000 1571.00000 1631.27629 0.00064
47.32000 1548.00000 1629.71097 0.00065
47.33000 1570.00000 1628.31698 0.00064
47.34000 1542.00000 1627.09541 0.00065
47.35000 1584.00000 1626.04706 0.00063
47.36000 1570.00000 1625.17330 0.00064
47.37000 1649.00000 1624.47643 0.00061
47.38000 1605.00000 1623.95895 0.00062
47.39000 1593.00000 1623.62170 0.00063
47.40000 1575.00000 1623.46593 0.00063
47.41000 1625.00000 1623.49566 0.00062
47.42000 1592.00000 1623.71429 0.00063
47.43000 1584.00000 1624.12513 0.00063
47.44000 1621.00000 1624.73167 0.00062
47.45000 1597.00000 1625.53738 0.00063
47.46000 1630.00000 1626.54534 0.00061
47.47000 1593.00000 1627.76206 0.00063
47.48000 1588.00000 1629.19931 0.00063
47.49000 1574.00000 1630.85660 0.00064
47.50000 1582.00000 1632.73861 0.00063
47.51000 1602.00000 1634.85097 0.00062
47.52000 1590.00000 1637.19980 0.00063
47.53000 1652.00000 1639.79147 0.00061
47.54000 1635.00000 1642.63275 0.00061
47.55000 1604.00000 1645.73051 0.00062
47.56000 1576.00000 1649.08985 0.00063
47.57000 1610.00000 1652.71839 0.00062
47.58000 1638.00000 1656.62388 0.00061
47.59000 1658.00000 1660.81367 0.00060
47.60000 1635.00000 1665.29513 0.00061
47.61000 1586.00000 1670.07544 0.00063
47.62000 1562.00000 1675.16178 0.00064
47.63000 1669.00000 1680.56124 0.00060
47.64000 1603.00000 1686.28057 0.00062
47.65000 1648.00000 1692.32609 0.00061
47.66000 1642.00000 1698.70361 0.00061
47.67000 1659.00000 1705.41822 0.00060
47.68000 1707.00000 1712.47417 0.00059
47.69000 1722.00000 1719.87459 0.00058
47.70000 1670.00000 1727.62134 0.00060
47.71000 1646.00000 1735.71470 0.00061
47.72000 1621.00000 1744.15308 0.00062
47.73000 1685.00000 1752.93273 0.00059
47.74000 1656.00000 1762.04738 0.00060
47.75000 1779.00000 1771.48788 0.00056
47.76000 1724.00000 1781.24178 0.00058
47.77000 1813.00000 1791.29296 0.00055
47.78000 1784.00000 1801.62117 0.00056
47.79000 1699.00000 1812.20166 0.00059
47.80000 1767.00000 1823.00477 0.00057
47.81000 1766.00000 1833.99558 0.00057
47.82000 1865.00000 1845.13374 0.00054
47.83000 1885.00000 1856.37271 0.00053
47.84000 1916.00000 1867.65897 0.00052
47.85000 1898.00000 1878.93481 0.00053
47.86000 1883.00000 1890.13630 0.00053
47.87000 2025.00000 1901.19380 0.00049
47.88000 1965.00000 1912.03276 0.00051
47.89000 1998.00000 1922.57447 0.00050
47.90000 1935.00000 1932.73709 0.00052
47.91000 1916.00000 1942.43691 0.00052
47.92000 1992.00000 1951.58981 0.00050
47.93000 2026.00000 1960.11282 0.00049
47.94000 1986.00000 1967.92649 0.00050
47.95000 2028.00000 1974.95644 0.00049
47.96000 2034.00000 1981.13247 0.00049
47.97000 2007.00000 1986.39345 0.00050
47.98000 2108.00000 1990.69165 0.00047
47.99000 2084.00000 1993.98991 0.00048
48.00000 2061.00000 1996.26335 0.00049
48.01000 1965.00000 1997.50056 0.00051
48.02000 1980.00000 1997.70390 0.00051
48.03000 2060.00000 1996.88936 0.00049
48.04000 2094.00000 1995.08610 0.00048
48.05000 2057.00000 1992.33550 0.00049
48.06000 1960.00000 1988.69000 0.00051
48.07000 2069.00000 1984.21156 0.00048
48.08000 2027.00000 1978.96956 0.00049
48.09000 2006.00000 1973.04055 0.00050
48.10000 1999.00000 1966.51121 0.00050
48.11000 2001.00000 1959.46160 0.00050
48.12000 2015.00000 1951.97578 0.00050
48.13000 1995.00000 1944.13778 0.00050
48.14000 1917.00000 1936.02951 0.00052
48.15000 1876.00000 1927.72942 0.00053
48.16000 1931.00000 1919.31144 0.00052
48.17000 1945.00000 1910.84412 0.00051
48.18000 1816.00000 1902.39007 0.00055
48.19000 1863.00000 1894.00582 0.00054
48.20000 1869.00000 1885.74349 0.00054
48.21000 1866.00000 1877.64780 0.00054
48.22000 1875.00000 1869.73272 0.00053
48.23000 1883.00000 1862.02073 0.00053
48.24000 1884.00000 1854.54565 0.00053
48.25000 1880.00000 1847.39198 0.00053
48.26000 1786.00000 1840.53284 0.00056
48.27000 1804.00000 1833.97140 0.00055
48.28000 1855.00000 1827.71450 0.00054
48.29000 1834.00000 1821.76590 0.00055
48.30000 1801.00000 1816.12568 0.00056
48.31000 1868.00000 1810.78997 0.00054
48.32000 1806.00000 1805.75589 0.00055
48.33000 1771.00000 1801.01794 0.00056
48.34000 1809.00000 1796.56931 0.00055
48.35000 1787.00000 1792.40190 0.00056
48.36000 1861.00000 1788.50665 0.00054
48.37000 1852.00000 1784.87380 0.00054
48.38000 1811.00000 1781.49304 0.00055
48.39000 1757.00000 1778.35369 0.00057
48.40000 1808.00000 1775.44479 0.00055
48.41000 1756.00000 1772.75520 0.00057
48.42000 1744.00000 1770.27370 0.00057
48.43000 1815.00000 1767.98901 0.00055
48.44000 1747.00000 1765.88985 0.00057
48.45000 1829.00000 1763.96492 0.00055
48.46000 1827.00000 1762.20235 0.00055
48.47000 1701.00000 1760.58956 0.00059
48.48000 1726.00000 1759.11396 0.00058
48.49000 1773.00000 1757.76145 0.00056
48.50000 1718.00000 1756.51343 0.00058
48.51000 1755.00000 1755.32757 0.00057
48.52000 1787.00000 1754.17624 0.00056
48.53000 1709.00000 1753.25785 0.00059
48.54000 1737.00000 1752.55897 0.00058
48.55000 1756.00000 1751.96901 0.00057
48.56000 1736.00000 1751.46693 0.00058
48.57000 1715.00000 1751.04715 0.00058
48.58000 1767.00000 1750.70310 0.00057
48.59000 1769.00000 1750.42470 0.00057
48.60000 1769.00000 1750.20591 0.00057
48.61000 1780.00000 1750.07733 0.00056
48.62000 1837.00000 1750.01417 0.00054
48.63000 1726.00000 1750.01210 0.00058
48.64000 1738.00000 1750.06326 0.00058
48.65000 1719.00000 1750.16409 0.00058
48.66000 1684.00000 1750.31119 0.00059
48.67000 1738.00000 1750.50135 0.00058
48.68000 1736.00000 1750.73149 0.00058
48.69000 1769.00000 1750.99866 0.00057
48.70000 1693.00000 1751.30001 0.00059
48.71000 1741.00000 1751.63283 0.00057
48.72000 1752.00000 1751.99447 0.00057
48.73000 1780.00000 1752.38241 0.00056
48.74000 1782.00000 1752.79417 0.00056
48.75000 1744.00000 1753.22738 0.00057
48.76000 1727.00000 1753.67975 0.00058
48.77000 1748.00000 1754.14907 0.00057
48.78000 1745.00000 1754.63336 0.00057
48.79000 1748.00000 1755.13048 0.00057
48.80000 1704.00000 1755.63674 0.00059
48.81000 1688.00000 1756.15072 0.00059
48.82000 1688.00000 1756.67048 0.00059
48.83000 1648.00000 1757.19382 0.00061
48.84000 1669.00000 1757.71843 0.00060
48.85000 1729.00000 1758.24191 0.00058
48.86000 1706.00000 1758.76170 0.00059
48.87000 1726.00000 1759.27508 0.00058
48.88000 1673.00000 1759.77902 0.00060
48.89000 1758.00000 1760.27036 0.00057
48.90000 1682.00000 1760.74564 0.00059
48.91000 1629.00000 1761.20108 0.00061
48.92000 1729.00000 1761.63205 0.00058
48.93000 1743.00000 1762.03404 0.00057
48.94000 1724.00000 1762.40232 0.00058
48.95000 1731.00000 1762.73179 0.00058
48.96000 1739.00000 1763.01725 0.00058
48.97000 1682.00000 1763.25369 0.00059
48.98000 1645.00000 1763.43556 0.00061
48.99000 1649.00000 1763.55425 0.00061
49.00000 1729.00000 1763.60679 0.00058
49.01000 1708.00000 1763.58948 0.00059
49.02000 1643.00000 1763.49886 0.00061
49.03000 1720.00000 1763.33246 0.00058
49.04000 1678.00000 1763.08892 0.00060
49.05000 1740.00000 1762.76806 0.00057
49.06000 1699.00000 1762.37092 0.00059
49.07000 1715.00000 1761.89965 0.00058
49.08000 1737.00000 1761.35740 0.00058
49.09000 1683.00000 1760.74817 0.00059
49.10000 1715.00000 1760.07688 0.00058
49.11000 1686.00000 1759.34849 0.00059
49.12000 1669.00000 1758.56292 0.00060
49.13000 1651.00000 1757.72311 0.00061
49.14000 1708.00000 1756.82815 0.00059
49.15000 1702.00000 1755.87379 0.00059
49.16000 1678.00000 1754.90146 0.00060
49.17000 1742.00000 1753.95589 0.00057
49.18000 1713.00000 1752.99545 0.00058
49.19000 1714.00000 1752.01655 0.00058
49.20000 1733.00000 1751.02318 0.00058
49.21000 1773.00000 1750.02268 0.00056
49.22000 1708.00000 1749.01925 0.00059
49.23000 1686.00000 1747.97767 0.00059
49.24000 1673.00000 1746.91454 0.00060
49.25000 1765.00000 1745.83944 0.00057
49.26000 1715.00000 1744.75502 0.00058
49.27000 1702.00000 1743.66313 0.00059
49.28000 1708.00000 1742.55935 0.00059
49.29000 1771.00000 1741.44217 0.00056
49.30000 1795.00000 1740.31576 0.00056
49.31000 1695.00000 1739.18152 0.00059
49.32000 1752.00000 1738.04000 0.00057
49.33000 1789.00000 1736.89165 0.00056
49.34000 1823.00000 1735.73687 0.00055
49.35000 1741.00000 1734.57594 0.00057
49.36000 1755.00000 1733.40904 0.00057
49.37000 1705.00000 1732.23623 0.00059
49.38000 1740.00000 1731.05746 0.00057
49.39000 1801.00000 1729.87253 0.00056
49.40000 1718.00000 1728.68124 0.00058
49.41000 1710.00000 1727.48341 0.00058
49.42000 1794.00000 1726.27815 0.00056
49.43000 1707.00000 1725.06334 0.00059
49.44000 1729.00000 1723.83913 0.00058
49.45000 1749.00000 1722.60515 0.00057
49.46000 1724.00000 1721.36077 0.00058
49.47000 1746.00000 1720.10553 0.00057
49.48000 1762.00000 1718.83935 0.00057
49.49000 1751.00000 1717.56347 0.00057
49.50000 1665.00000 1716.27974 0.00060
49.51000 1720.00000 1714.97966 0.00058
49.52000 1740.00000 1713.65682 0.00057
49.53000 1751.00000 1712.31872 0.00057
49.54000 1702.00000 1710.96763 0.00059
49.55000 1729.00000 1709.60435 0.00058
49.56000 1651.00000 1708.22996 0.00061
49.57000 1781.00000 1706.84579 0.00056
49.58000 1783.00000 1705.45345 0.00056
49.59000 1774.00000 1704.05482 0.00056
49.60000 1719.00000 1702.65200 0.00058
49.61000 1737.00000 1701.24733 0.00058
49.62000 1726.00000 1699.84333 0.00058
49.63000 1715.00000 1698.44274 0.00058
49.64000 1826.00000 1697.04845 0.00055
49.65000 1742.00000 1695.66309 0.00057
49.66000 1709.00000 1694.28909 0.00059
49.67000 1743.00000 1692.92948 0.00057
49.68000 1679.00000 1691.58577 0.00060
49.69000 1716.00000 1690.26080 0.00058
49.70000 1829.00000 1688.97091 0.00055
49.71000 1743.00000 1687.71307 0.00057
49.72000 1735.00000 1686.48940 0.00058
49.73000 1768.00000 1685.30183 0.00057
49.74000 1785.00000 1684.15472 0.00056
49.75000 1740.00000 1683.05312 0.00057
49.76000 1745.00000 1682.00157 0.00057
49.77000 1728.00000 1680.99653 0.00058
49.78000 1702.00000 1680.04023 0.00059
49.79000 1728.00000 1679.14078 0.00058
49.80000 1740.00000 1678.30319 0.00057
49.81000 1767.00000 1677.53163 0.00057
49.82000 1711.00000 1676.83035 0.00058
49.83000 1689.00000 1676.20375 0.00059
49.84000 1666.00000 1675.65627 0.00060
49.85000 1657.00000 1675.19249 0.00060
49.86000 1709.00000 1674.81700 0.00059
49.87000 1765.00000 1674.53448 0.00057
49.88000 1702.00000 1674.34972 0.00059
49.89000 1715.00000 1674.26760 0.00058
49.90000 1732.00000 1674.29174 0.00058
49.91000 1662.00000 1674.42535 0.00060
49.92000 1721.00000 1674.67333 0.00058
49.93000 1662.00000 1675.03979 0.00060
49.94000 1717.00000 1675.52857 0.00058
49.95000 1691.00000 1676.14236 0.00059
49.96000 1737.00000 1676.87979 0.00058
49.97000 1694.00000 1677.74398 0.00059
49.98000 1734.00000 1678.73646 0.00058
49.99000 1701.00000 1679.85695 0.00059
50.00000 1700.00000 1681.10443 0.00059
50.01000 1609.00000 1682.47718 0.00062
50.02000 1694.00000 1683.97227 0.00059
50.03000 1705.00000 1685.58604 0.00059
50.04000 1686.00000 1687.31311 0.00059
50.05000 1662.00000 1689.14091 0.00060
50.06000 1672.00000 1691.06240 0.00060
50.07000 1766.00000 1693.06837 0.00057
50.08000 1755.00000 1695.14649 0.00057
50.09000 1752.00000 1697.28146 0.00057
50.10000 1704.00000 1699.45063 0.00059
50.11000 1710.00000 1701.63159 0.00058
50.12000 1735.00000 1703.85719 0.00058
50.13000 1763.00000 1706.11182 0.00057
50.14000 1796.00000 1708.35421 0.00056
50.15000 1677.00000 1710.55425 0.00060
50.16000 1741.00000 1712.69037 0.00057
50.17000 1782.00000 1714.74042 0.00056
50.18000 1723.00000 1716.68187 0.00058
50.19000 1753.00000 1718.49180 0.00057
50.20000 1771.00000 1720.14495 0.00056
50.21000 1695.00000 1721.61913 0.00059
50.22000 1706.00000 1722.92034 0.00059
50.23000 1715.00000 1724.02986 0.00058
50.24000 1776.00000 1724.92216 0.00056
50.25000 1761.00000 1725.58123 0.00057
50.26000 1733.00000 1725.99685 0.00058
50.27000 1731.00000 1726.16161 0.00058
50.28000 1744.00000 1726.07106 0.00057
50.29000 1773.00000 1725.72384 0.00056
50.30000 1737.00000 1725.12177 0.00058
50.31000 1703.00000 1724.26990 0.00059
50.32000 1728.00000 1723.17637 0.00058
50.33000 1742.00000 1721.85227 0.00057
50.34000 1733.00000 1720.31132 0.00058
50.35000 1730.00000 1718.56928 0.00058
50.36000 1689.00000 1716.64145 0.00059
50.37000 1738.00000 1714.54918 0.00058
50.38000 1720.00000 1712.33925 0.00058
50.39000 1691.00000 1710.01247 0.00059
50.40000 1703.00000 1707.59523 0.00059
50.41000 1737.00000 1705.10823 0.00058
50.42000 1744.00000 1702.57347 0.00057
50.43000 1707.00000 1700.01213 0.00059
50.44000 1636.00000 1697.44486 0.00061
50.45000 1690.00000 1694.89086 0.00059
50.46000 1709.00000 1692.35920 0.00059
50.47000 1697.00000 1689.85971 0.00059
50.48000 1654.00000 1687.40965 0.00060
50.49000 1683.00000 1685.02016 0.00059
50.50000 1649.00000 1682.69928 0.00061
50.51000 1686.00000 1680.45320 0.00059
50.52000 1679.00000 1678.28642 0.00060
50.53000 1655.00000 1676.20186 0.00060
50.54000 1642.00000 1674.20104 0.00061
50.55000 1686.00000 1672.28422 0.00059
50.56000 1576.00000 1670.45055 0.00063
50.57000 1675.00000 1668.69823 0.00060
50.58000 1685.00000 1667.02465 0.00059
50.59000 1682.00000 1665.42649 0.00059
50.60000 1630.00000 1663.89989 0.00061
50.61000 1595.00000 1662.44051 0.00063
50.62000 1673.00000 1661.04368 0.00060
50.63000 1637.00000 1659.70443 0.00061
50.64000 1642.00000 1658.41767 0.00061
50.65000 1607.00000 1657.17816 0.00062
50.66000 1616.00000 1655.98069 0.00062
50.67000 1597.00000 1654.82011 0.00063
50.68000 1665.00000 1653.69148 0.00060
50.69000 1646.00000 1652.59033 0.00061
50.70000 1619.00000 1651.51353 0.00062
50.71000 1630.00000 1650.45952 0.00061
50.72000 1662.00000 1649.41739 0.00060
50.73000 1628.00000 1648.36616 0.00061
50.74000 1631.00000 1647.31388 0.00061
50.75000 1579.00000 1646.25989 0.00063
50.76000 1587.00000 1645.20027 0.00063
50.77000 1591.00000 1644.13179 0.00063
50.78000 1650.00000 1643.05175 0.00061
50.79000 1662.00000 1641.95770 0.00060
50.80000 1568.00000 1640.84749 0.00064
50.81000 1614.00000 1639.71939 0.00062
50.82000 1591.00000 1638.57200 0.00063
50.83000 1594.00000 1637.40432 0.00063
50.84000 1665.00000 1636.21573 0.00060
50.85000 1627.00000 1635.00601 0.00061
50.86000 1593.00000 1633.77575 0.00063
50.87000 1641.00000 1632.52645 0.00061
50.88000 1608.00000 1631.25536 0.00062
50.89000 1635.00000 1629.95820 0.00061
50.90000 1547.00000 1628.63796 0.00065
50.91000 1603.00000 1627.29573 0.00062
50.92000 1598.00000 1625.92858 0.00063
50.93000 1592.00000 1624.53277 0.00063
50.94000 1676.00000 1623.13052 0.00060
50.95000 1630.00000 1621.74323 0.00061
50.96000 1631.00000 1620.34874 0.00061
50.97000 1639.00000 1618.94472 0.00061
50.98000 1636.00000 1617.53227 0.00061
50.99000 1598.00000 1616.11278 0.00063
51.00000 1595.00000 1614.68967 0.00063
51.01000 1685.00000 1613.26932 0.00059
51.02000 1656.00000 1611.84499 0.00060
51.03000 1672.00000 1610.38795 0.00060
51.04000 1623.00000 1608.91573 0.00062
51.05000 1599.00000 1607.43363 0.00063
51.06000 1619.00000 1605.94097 0.00062
51.07000 1594.00000 1604.43677 0.00063
51.08000 1669.00000 1602.91987 0.00060
51.09000 1584.00000 1601.38893 0.00063
51.10000 1608.00000 1599.84246 0.00062
51.11000 1593.00000 1598.27859 0.00063
51.12000 1643.00000 1596.69488 0.00061
51.13000 1594.00000 1595.09179 0.00063
51.14000 1612.00000 1593.47429 0.00062
51.15000 1603.00000 1591.83628 0.00062
51.16000 1628.00000 1590.17605 0.00061
51.17000 1651.00000 1588.49289 0.00061
51.18000 1682.00000 1586.78636 0.00059
51.19000 1634.00000 1585.05629 0.00061
51.20000 1609.00000 1583.30282 0.00062
51.21000 1659.00000 1581.52645 0.00060
51.22000 1633.00000 1579.72801 0.00061
51.23000 1589.00000 1577.90868 0.00063
51.24000 1588.00000 1576.06998 0.00063
51.25000 1594.00000 1574.21376 0.00063
51.26000 1590.00000 1572.34221 0.00063
51.27000 1601.00000 1570.45780 0.00062
51.28000 1599.00000 1568.56325 0.00063
51.29000 1614.00000 1566.66146 0.00062
51.30000 1604.00000 1564.75553 0.00062
51.31000 1674.00000 1562.84905 0.00060
51.32000 1678.00000 1560.94541 0.00060
51.33000 1664.00000 1559.04761 0.00060
51.34000 1605.00000 1557.15868 0.00062
51.35000 1562.00000 1555.28138 0.00064
51.36000 1614.00000 1553.41749 0.00062
51.37000 1660.00000 1551.56363 0.00060
51.38000 1648.00000 1549.72229 0.00061
51.39000 1599.00000 1547.95096 0.00063
51.40000 1576.00000 1546.20584 0.00063
51.41000 1653.00000 1544.50074 0.00060
51.42000 1611.00000 1542.83256 0.00062
51.43000 1621.00000 1541.20359 0.00062
51.44000 1707.00000 1539.61589 0.00059
51.45000 1687.00000 1538.07116 0.00059
51.46000 1660.00000 1536.57081 0.00060
51.47000 1609.00000 1535.11585 0.00062
51.48000 1621.00000 1533.70693 0.00062
51.49000 1550.00000 1532.34441 0.00065
51.50000 1683.00000 1531.02813 0.00059
51.51000 1645.00000 1529.75709 0.00061
51.52000 1676.00000 1528.52841 0.00060
51.53000 1637.00000 1527.32973 0.00061
51.54000 1676.00000 1526.16043 0.00060
51.55000 1632.00000 1525.11596 0.00061
51.56000 1577.00000 1524.11870 0.00063
51.57000 1581.00000 1523.17784 0.00063
51.58000 1650.00000 1522.28542 0.00061
51.59000 1588.00000 1521.44067 0.00063
51.60000 1578.00000 1520.64267 0.00063
51.61000 1616.00000 1519.89046 0.00062
51.62000 1593.00000 1519.18303 0.00063
51.63000 1529.00000 1518.51935 0.00065
51.64000 1617.00000 1517.89846 0.00062
51.65000 1646.00000 1517.31929 0.00061
51.66000 1616.00000 1516.78022 0.00062
51.67000 1593.00000 1516.28057 0.00063
51.68000 1641.00000 1515.81957 0.00061
51.69000 1676.00000 1515.39688 0.00060
51.70000 1603.00000 1515.01204 0.00062
51.71000 1535.00000 1514.65960 0.00065
51.72000 1548.00000 1514.34049 0.00065
51.73000 1597.00000 1514.05476 0.00063
51.74000 1688.00000 1513.80169 0.00059
51.75000 1620.00000 1513.58050 0.00062
51.76000 1619.00000 1513.39047 0.00062
51.77000 1591.00000 1513.23090 0.00063
51.78000 1579.00000 1513.10114 0.00063
51.79000 1594.00000 1513.00057 0.00063
51.80000 1553.00000 1512.92861 0.00064
51.81000 1580.00000 1512.88471 0.00063
51.82000 1598.00000 1512.86834 0.00063
51.83000 1620.00000 1512.87900 0.00062
51.84000 1557.00000 1512.91622 0.00064
51.85000 1585.00000 1512.97955 0.00063
51.86000 1645.00000 1513.06857 0.00061
51.87000 1576.00000 1513.18290 0.00063
51.88000 1620.00000 1513.32224 0.00062
51.89000 1587.00000 1513.48650 0.00063
51.90000 1530.00000 1513.67588 0.00065
51.91000 1605.00000 1513.88878 0.00062
51.92000 1653.00000 1514.12402 0.00060
51.93000 1620.00000 1514.38241 0.00062
51.94000 1587.00000 1514.66414 0.00063
51.95000 1621.00000 1514.96997 0.00062
51.96000 1567.00000 1515.30052 0.00064
51.97000 1591.00000 1515.65169 0.00063
51.98000 1579.00000 1516.02307 0.00063
51.99000 1593.00000 1516.41717 0.00063
52.00000 1527.00000 1516.83481 0.00065
52.01000 1511.00000 1517.27643 0.00066
52.02000 1638.00000 1517.74247 0.00061
52.03000 1560.00000 1518.23278 0.00064
52.04000 1550.00000 1518.74822 0.00065
52.05000 1560.00000 1519.29680 0.00064
52.06000 1558.00000 1519.87623 0.00064
52.07000 1596.00000 1520.48671 0.00063
52.08000 1591.00000 1521.12975 0.00063
52.09000 1560.00000 1521.80707 0.00064
52.10000 1558.00000 1522.52051 0.00064
52.11000 1634.00000 1523.27202 0.00061
52.12000 1554.00000 1524.06365 0.00064
52.13000 1599.00000 1524.89749 0.00063
52.14000 1589.00000 1525.77572 0.00063
52.15000 1574.00000 1526.70055 0.00064
52.16000 1612.00000 1527.67421 0.00062
52.17000 1554.00000 1528.69894 0.00064
52.18000 1580.00000 1529.77698 0.00063
52.19000 1558.00000 1530.91057 0.00064
52.20000 1559.00000 1532.10193 0.00064
52.21000 1584.00000 1533.35327 0.00063
52.22000 1495.00000 1534.66680 0.00067
52.23000 1524.00000 1536.04484 0.00066
52.24000 1608.00000 1537.48987 0.00062
52.25000 1535.00000 1539.00371 0.00065
52.26000 1541.00000 1540.58686 0.00065
52.27000 1527.00000 1542.24256 0.00065
52.28000 1540.00000 1543.97343 0.00065
52.29000 1542.00000 1545.78189 0.00065
52.30000 1600.00000 1547.67045 0.00063
52.31000 1588.00000 1549.64188 0.00063
52.32000 1627.00000 1551.69909 0.00061
52.33000 1567.00000 1553.84374 0.00064
52.34000 1564.00000 1556.07892 0.00064
52.35000 1493.00000 1558.40793 0.00067
52.36000 1534.00000 1560.83381 0.00065
52.37000 1516.00000 1563.35973 0.00066
52.38000 1585.00000 1565.98878 0.00063
52.39000 1581.00000 1568.72368 0.00063
52.40000 1567.00000 1571.56718 0.00064
52.41000 1615.00000 1574.52227 0.00062
52.42000 1579.00000 1577.59200 0.00063
52.43000 1551.00000 1580.77628 0.00064
52.44000 1503.00000 1584.07759 0.00067
52.45000 1595.00000 1587.48280 0.00063
52.46000 1542.00000 1590.99616 0.00065
52.47000 1601.00000 1594.61966 0.00062
52.48000 1568.00000 1598.35114 0.00064
52.49000 1558.00000 1602.18707 0.00064
52.50000 1579.00000 1606.12297 0.00063
52.51000 1564.00000 1610.15374 0.00064
52.52000 1567.00000 1614.27476 0.00064
52.53000 1573.00000 1618.47857 0.00064
52.54000 1583.00000 1622.73897 0.00063
52.55000 1583.00000 1627.05434 0.00063
52.56000 1549.00000 1631.41563 0.00065
52.57000 1624.00000 1635.81009 0.00062
52.58000 1519.00000 1640.22395 0.00066
52.59000 1593.00000 1644.64252 0.00063
52.60000 1563.00000 1649.05028 0.00064
52.61000 1598.00000 1653.43104 0.00063
52.62000 1578.00000 1657.76804 0.00063
52.63000 1577.00000 1662.04412 0.00063
52.64000 1584.00000 1666.24184 0.00063
52.65000 1570.00000 1670.34372 0.00064
52.66000 1637.00000 1674.33259 0.00061
52.67000 1612.00000 1678.19160 0.00062
52.68000 1554.00000 1681.90132 0.00064
52.69000 1615.00000 1685.44694 0.00062
52.70000 1640.00000 1688.81123 0.00061
52.71000 1565.00000 1691.97857 0.00064
52.72000 1594.00000 1694.93598 0.00063
52.73000 1618.00000 1697.67097 0.00062
52.74000 1665.00000 1700.17208 0.00060
52.75000 1626.00000 1702.42933 0.00062
52.76000 1646.00000 1704.43436 0.00061
52.77000 1692.00000 1706.18062 0.00059
52.78000 1645.00000 1707.66346 0.00061
52.79000 1654.00000 1708.88028 0.00060
52.80000 1613.00000 1709.83058 0.00062
52.81000 1617.00000 1710.51607 0.00062
52.82000 1644.00000 1710.94065 0.00061
52.83000 1616.00000 1711.11044 0.00062
52.84000 1624.00000 1711.03370 0.00062
52.85000 1634.00000 1710.72072 0.00061
52.86000 1647.00000 1710.18365 0.00061
52.87000 1671.00000 1709.43628 0.00060
52.88000 1666.00000 1708.49381 0.00060
52.89000 1640.00000 1707.37255 0.00061
52.90000 1633.00000 1706.08946 0.00061
52.91000 1624.00000 1704.66111 0.00062
52.92000 1576.00000 1703.10485 0.00063
52.93000 1668.00000 1701.43756 0.00060
52.94000 1669.00000 1699.67515 0.00060
52.95000 1635.00000 1697.83238 0.00061
52.96000 1583.00000 1695.92257 0.00063
52.97000 1570.00000 1693.95739 0.00064
52.98000 1626.00000 1691.94671 0.00062
52.99000 1597.00000 1689.89849 0.00063
53.00000 1585.00000 1687.81877 0.00063
53.01000 1552.00000 1685.71176 0.00064
53.02000 1567.00000 1683.57993 0.00064
53.03000 1546.00000 1681.42426 0.00065
53.04000 1570.00000 1679.24448 0.00064
53.05000 1647.00000 1677.03935 0.00061
53.06000 1625.00000 1674.80703 0.00062
53.07000 1574.00000 1672.54543 0.00064
53.08000 1526.00000 1670.25277 0.00066
53.09000 1545.00000 1667.92900 0.00065
53.10000 1539.00000 1665.57388 0.00065
53.11000 1601.00000 1663.17156 0.00062
53.12000 1560.00000 1660.72288 0.00064
53.13000 1553.00000 1658.22646 0.00064
53.14000 1577.00000 1655.68254 0.00063
53.15000 1558.00000 1653.10707 0.00064
53.16000 1575.00000 1650.50999 0.00063
53.17000 1537.00000 1647.88094 0.00065
53.18000 1493.00000 1645.22059 0.00067
53.19000 1565.00000 1642.53205 0.00064
53.20000 1518.00000 1639.81779 0.00066
53.21000 1550.00000 1637.08223 0.00065
53.22000 1538.00000 1634.33001 0.00065
53.23000 1531.00000 1631.56611 0.00065
53.24000 1534.00000 1628.79547 0.00065
53.25000 1516.00000 1626.02295 0.00066
53.26000 1541.00000 1623.25518 0.00065
53.27000 1582.00000 1620.49835 0.00063
53.28000 1537.00000 1617.75904 0.00065
53.29000 1535.00000 1615.04395 0.00065
53.30000 1466.00000 1612.35974 0.00068
53.31000 1529.00000 1609.71294 0.00065
53.32000 1546.00000 1607.10984 0.00065
53.33000 1533.00000 1604.55630 0.00065
53.34000 1535.00000 1602.05703 0.00065
53.35000 1503.00000 1599.61701 0.00067
53.36000 1491.00000 1597.24847 0.00067
53.37000 1518.00000 1594.95387 0.00066
53.38000 1544.00000 1592.73427 0.00065
53.39000 1496.00000 1590.59253 0.00067
53.40000 1497.00000 1588.53122 0.00067
53.41000 1499.00000 1586.55228 0.00067
53.42000 1544.00000 1584.65708 0.00065
53.43000 1536.00000 1582.84641 0.00065
53.44000 1547.00000 1581.12051 0.00065
53.45000 1471.00000 1579.47910 0.00068
53.46000 1545.00000 1577.92142 0.00065
53.47000 1427.00000 1576.44624 0.00070
53.48000 1524.00000 1575.05189 0.00066
53.49000 1545.00000 1573.73632 0.00065
53.50000 1559.00000 1572.49699 0.00064
53.51000 1468.00000 1571.33055 0.00068
53.52000 1509.00000 1570.23375 0.00066
53.53000 1505.00000 1569.20837 0.00066
53.54000 1455.00000 1568.24930 0.00069
53.55000 1495.00000 1567.35232 0.00067
53.56000 1423.00000 1566.51311 0.00070
53.57000 1443.00000 1565.72796 0.00069
53.58000 1475.00000 1564.99310 0.00068
53.59000 1522.00000 1564.30475 0.00066
53.60000 1419.00000 1563.65911 0.00070
53.61000 1473.00000 1563.05244 0.00068
53.62000 1454.00000 1562.48105 0.00069
53.63000 1522.00000 1561.94136 0.00066
53.64000 1517.00000 1561.42988 0.00066
53.65000 1447.00000 1560.94335 0.00069
53.66000 1472.00000 1560.47870 0.00068
53.67000 1443.00000 1560.03247 0.00069
53.68000 1491.00000 1559.60089 0.00067
53.69000 1478.00000 1559.18173 0.00068
53.70000 1486.00000 1558.77243 0.00067
53.71000 1545.00000 1558.37060 0.00065
53.72000 1525.00000 1557.97420 0.00066
53.73000 1471.00000 1557.58155 0.00068
53.74000 1499.00000 1557.19176 0.00067
53.75000 1460.00000 1556.80639 0.00068
53.76000 1538.00000 1556.42736 0.00065
53.77000 1487.00000 1556.03549 0.00067
53.78000 1512.00000 1555.62393 0.00066
53.79000 1496.00000 1555.20359 0.00067
53.80000 1534.00000 1554.77414 0.00065
53.81000 1500.00000 1554.33370 0.00067
53.82000 1522.00000 1553.88329 0.00066
53.83000 1535.00000 1553.42315 0.00065
53.84000 1535.00000 1552.95335 0.00065
53.85000 1546.00000 1552.47413 0.00065
53.86000 1519.00000 1551.98555 0.00066
53.87000 1512.00000 1551.48820 0.00066
53.88000 1584.00000 1550.98290 0.00063
53.89000 1484.00000 1550.47049 0.00067
53.90000 1514.00000 1549.95192 0.00066
53.91000 1563.00000 1549.42826 0.00064
53.92000 1533.00000 1548.90063 0.00065
53.93000 1512.00000 1548.37023 0.00066
53.94000 1502.00000 1547.83830 0.00067
53.95000 1506.00000 1547.30610 0.00066
53.96000 1562.00000 1546.77491 0.00064
53.97000 1520.00000 1546.24599 0.00066
53.98000 1511.00000 1545.72059 0.00066
53.99000 1571.00000 1545.19993 0.00064
54.00000 1547.00000 1544.68461 0.00065
54.01000 1543.00000 1544.17473 0.00065
54.02000 1520.00000 1543.67246 0.00066
54.03000 1594.00000 1543.18451 0.00063
54.04000 1593.00000 1542.70808 0.00063
54.05000 1573.00000 1542.24358 0.00064
54.06000 1573.00000 1541.79241 0.00064
54.07000 1581.00000 1541.35548 0.00063
54.08000 1522.00000 1540.93184 0.00066
54.09000 1541.00000 1540.52524 0.00065
54.10000 1577.00000 1540.13852 0.00063
54.11000 1559.00000 1539.76034 0.00064
54.12000 1622.00000 1539.39077 0.00062
54.13000 1613.00000 1539.03578 0.00062
54.14000 1567.00000 1538.69747 0.00064
54.15000 1588.00000 1538.37302 0.00063
54.16000 1530.00000 1538.06082 0.00065
54.17000 1511.00000 1537.76238 0.00066
54.18000 1590.00000 1537.47800 0.00063
54.19000 1514.00000 1537.20738 0.00066
54.20000 1490.00000 1536.95013 0.00067
54.21000 1547.00000 1536.70584 0.00065
54.22000 1552.00000 1536.47406 0.00064
54.23000 1595.00000 1536.25436 0.00063
54.24000 1630.00000 1536.04631 0.00061
54.25000 1542.00000 1535.84953 0.00065
54.26000 1582.00000 1535.66371 0.00063
54.27000 1576.00000 1535.48863 0.00063
54.28000 1546.00000 1535.32426 0.00065
54.29000 1569.00000 1535.17089 0.00064
54.30000 1567.00000 1535.02988 0.00064
54.31000 1590.00000 1534.90228 0.00063
54.32000 1589.00000 1534.77988 0.00063
54.33000 1623.00000 1534.66658 0.00062
54.34000 1654.00000 1534.56453 0.00060
54.35000 1578.00000 1534.47535 0.00063
54.36000 1549.00000 1534.40003 0.00065
54.37000 1529.00000 1534.33993 0.00065
54.38000 1607.00000 1534.29663 0.00062
54.39000 1627.00000 1534.27196 0.00061
54.40000 1559.00000 1534.26808 0.00064
54.41000 1554.00000 1534.28710 0.00064
54.42000 1535.00000 1534.33034 0.00065
54.43000 1590.00000 1534.40084 0.00063
54.44000 1595.00000 1534.50143 0.00063
54.45000 1557.00000 1534.63490 0.00064
54.46000 1584.00000 1534.80416 0.00063
54.47000 1595.00000 1535.01217 0.00063
54.48000 1568.00000 1535.26199 0.00064
54.49000 1596.00000 1535.55670 0.00063
54.50000 1553.00000 1535.89945 0.00064
54.51000 1596.00000 1536.29336 0.00063
54.52000 1544.00000 1536.74157 0.00065
54.53000 1553.00000 1537.24725 0.00064
54.54000 1598.00000 1537.81352 0.00063
54.55000 1636.00000 1538.44266 0.00061
54.56000 1579.00000 1539.13750 0.00063
54.57000 1585.00000 1539.90087 0.00063
54.58000 1662.00000 1540.73521 0.00060
54.59000 1575.00000 1541.64254 0.00063
54.60000 1567.00000 1542.62346 0.00064
54.61000 1567.00000 1543.67920 0.00064
54.62000 1564.00000 1544.82308 0.00064
54.63000 1598.00000 1546.05474 0.00063
54.64000 1648.00000 1547.37146 0.00061
54.65000 1663.00000 1548.77405 0.00060
54.66000 1653.00000 1550.26362 0.00060
54.67000 1613.00000 1551.84106 0.00062
54.68000 1626.00000 1553.50703 0.00062
54.69000 1540.00000 1555.26227 0.00065
54.70000 1566.00000 1557.10717 0.00064
54.71000 1645.00000 1559.03811 0.00061
54.72000 1597.00000 1561.05504 0.00063
54.73000 1644.00000 1563.15768 0.00061
54.74000 1670.00000 1565.34462 0.00060
54.75000 1634.00000 1567.61390 0.00061
54.76000 1605.00000 1569.96311 0.00062
54.77000 1563.00000 1572.38943 0.00064
54.78000 1667.00000 1574.88955 0.00060
54.79000 1680.00000 1577.45963 0.00060
54.80000 1716.00000 1580.09559 0.00058
54.81000 1675.00000 1582.79367 0.00060
54.82000 1683.00000 1585.54816 0.00059
54.83000 1655.00000 1588.35331 0.00060
54.84000 1664.00000 1591.20280 0.00060
54.85000 1613.00000 1594.08859 0.00062
54.86000 1667.00000 1597.00367 0.00060
54.87000 1696.00000 1599.95339 0.00059
54.88000 1667.00000 1602.92530 0.00060
54.89000 1675.00000 1605.90888 0.00060
54.90000 1700.00000 1608.89613 0.00059
54.91000 1682.00000 1611.87917 0.00059
54.92000 1724.00000 1614.85002 0.00058
54.93000 1686.00000 1617.80062 0.00059
54.94000 1697.00000 1620.72294 0.00059
54.95000 1702.00000 1623.60905 0.00059
54.96000 1734.00000 1626.45118 0.00058
54.97000 1679.00000 1629.24192 0.00060
54.98000 1710.00000 1631.97421 0.00058
54.99000 1729.00000 1634.64035 0.00058
55.00000 1752.00000 1637.23315 0.00057
55.01000 1698.00000 1639.74727 0.00059
55.02000 1684.00000 1642.17744 0.00059
55.03000 1675.00000 1644.51877 0.00060
55.04000 1723.00000 1646.76704 0.00058
55.05000 1770.00000 1648.91863 0.00056
55.06000 1723.00000 1650.97063 0.00058
55.07000 1729.00000 1652.92079 0.00058
55.08000 1753.00000 1654.76750 0.00057
55.09000 1776.00000 1656.50982 0.00056
55.10000 1790.00000 1658.14742 0.00056
55.11000 1700.00000 1659.68051 0.00059
55.12000 1706.00000 1661.10973 0.00059
55.13000 1662.00000 1662.43585 0.00060
55.14000 1698.00000 1663.66016 0.00059
55.15000 1712.00000 1664.78748 0.00058
55.16000 1744.00000 1665.82055 0.00057
55.17000 1757.00000 1666.76016 0.00057
55.18000 1770.00000 1667.60874 0.00056
55.19000 1705.00000 1668.36932 0.00059
55.20000 1704.00000 1669.04556 0.00059
55.21000 1726.00000 1669.64353 0.00058
55.22000 1683.00000 1670.17273 0.00059
55.23000 1687.00000 1670.62383 0.00059
55.24000 1718.00000 1670.96183 0.00058
55.25000 1668.00000 1671.21232 0.00060
55.26000 1728.00000 1671.38365 0.00058
55.27000 1717.00000 1671.47670 0.00058
55.28000 1739.00000 1671.49203 0.00058
55.29000 1795.00000 1671.42993 0.00056
55.30000 1676.00000 1671.29050 0.00060
55.31000 1677.00000 1671.07334 0.00060
55.32000 1691.00000 1670.77909 0.00059
55.33000 1670.00000 1670.41215 0.00060
55.34000 1689.00000 1669.97008 0.00059
55.35000 1703.00000 1669.45280 0.00059
55.36000 1719.00000 1668.86048 0.00058
55.37000 1707.00000 1668.19411 0.00059
55.38000 1717.00000 1667.45486 0.00058
55.39000 1646.00000 1666.64405 0.00061
55.40000 1654.00000 1665.76332 0.00060
55.41000 1711.00000 1664.81463 0.00058
55.42000 1712.00000 1663.80032 0.00058
55.43000 1669.00000 1662.72313 0.00060
55.44000 1660.00000 1661.58634 0.00060
55.45000 1669.00000 1660.39418 0.00060
55.46000 1641.00000 1659.15418 0.00061
55.47000 1675.00000 1657.87323 0.00060
55.48000 1655.00000 1656.52946 0.00060
55.49000 1607.00000 1655.13107 0.00062
55.50000 1620.00000 1653.69076 0.00062
55.51000 1686.00000 1652.21427 0.00059
55.52000 1619.00000 1650.70590 0.00062
55.53000 1669.00000 1649.17002 0.00060
55.54000 1679.00000 1647.61107 0.00060
55.55000 1612.00000 1646.03351 0.00062
55.56000 1701.00000 1644.44185 0.00059
55.57000 1672.00000 1642.84070 0.00060
55.58000 1650.00000 1641.23470 0.00061
55.59000 1641.00000 1639.62818 0.00061
55.60000 1665.00000 1638.02580 0.00060
55.61000 1675.00000 1636.43237 0.00060
55.62000 1648.00000 1634.85333 0.00061
55.63000 1696.00000 1633.29711 0.00059
55.64000 1675.00000 1631.77213 0.00060
55.65000 1591.00000 1630.25690 0.00063
55.66000 1692.00000 1628.74917 0.00059
55.67000 1667.00000 1627.26557 0.00060
55.68000 1654.00000 1625.81193 0.00060
55.69000 1682.00000 1624.38987 0.00059
55.70000 1622.00000 1623.00144 0.00062
55.71000 1681.00000 1621.64832 0.00059
55.72000 1658.00000 1620.33170 0.00060
55.73000 1709.00000 1619.05237 0.00059
55.74000 1636.00000 1617.81076 0.00061
55.75000 1690.00000 1616.60691 0.00059
55.76000 1620.00000 1615.44052 0.00062
55.77000 1618.00000 1614.31097 0.00062
55.78000 1666.00000 1613.21735 0.00060
55.79000 1670.00000 1612.15872 0.00060
55.80000 1631.00000 1611.13399 0.00061
55.81000 1597.00000 1610.14020 0.00063
55.82000 1594.00000 1609.17490 0.00063
55.83000 1602.00000 1608.23301 0.00062
55.84000 1637.00000 1607.31417 0.00061
55.85000 1653.00000 1606.41677 0.00060
55.86000 1639.00000 1605.53852 0.00061
55.87000 1653.00000 1604.67714 0.00060
55.88000 1587.00000 1603.83046 0.00063
55.89000 1579.00000 1602.99639 0.00063
55.90000 1579.00000 1602.17316 0.00063
55.91000 1645.00000 1601.36010 0.00061
55.92000 1599.00000 1600.55590 0.00063
55.93000 1618.00000 1599.75934 0.00062
55.94000 1633.00000 1598.96977 0.00061
55.95000 1615.00000 1598.18682 0.00062
55.96000 1632.00000 1597.41029 0.00061
55.97000 1631.00000 1596.64006 0.00061
55.98000 1588.00000 1595.87595 0.00063
55.99000 1630.00000 1595.11680 0.00061
56.00000 1611.00000 1594.36159 0.00062
56.01000 1613.00000 1593.61762 0.00062
56.02000 1593.00000 1592.88413 0.00063
56.03000 1590.00000 1592.18176 0.00063
56.04000 1626.00000 1591.49609 0.00062
56.05000 1616.00000 1590.82300 0.00062
56.06000 1596.00000 1590.16347 0.00063
56.07000 1628.00000 1589.51763 0.00061
56.08000 1687.00000 1588.88500 0.00059
56.09000 1585.00000 1588.26557 0.00063
56.10000 1579.00000 1587.65666 0.00063
56.11000 1624.00000 1587.05575 0.00062
56.12000 1629.00000 1586.46276 0.00061
56.13000 1604.00000 1585.87637 0.00062
56.14000 1616.00000 1585.29475 0.00062
56.15000 1597.00000 1584.71597 0.00063
56.16000 1651.00000 1584.13797 0.00061
56.17000 1620.00000 1583.55834 0.00062
56.18000 1584.00000 1582.97521 0.00063
56.19000 1611.00000 1582.38673 0.00062
56.20000 1632.00000 1581.79111 0.00061
56.21000 1619.00000 1581.18681 0.00062
56.22000 1627.00000 1580.57248 0.00061
56.23000 1552.00000 1579.94704 0.00064
56.24000 1516.00000 1579.30962 0.00066
56.25000 1573.00000 1578.65951 0.00064
56.26000 1539.00000 1577.99594 0.00065
56.27000 1534.00000 1577.31701 0.00065
56.28000 1577.00000 1576.61864 0.00063
56.29000 1568.00000 1575.88689 0.00064
56.30000 1632.00000 1575.11642 0.00061
56.31000 1560.00000 1574.41843 0.00064
56.32000 1558.00000 1573.76592 0.00064
56.33000 1533.00000 1573.12697 0.00065
56.34000 1505.00000 1572.50092 0.00066
56.35000 1566.00000 1571.89152 0.00064
56.36000 1544.00000 1571.30246 0.00065
56.37000 1512.00000 1570.73722 0.00066
56.38000 1501.00000 1570.19889 0.00067
56.39000 1477.00000 1569.69000 0.00068
56.40000 1531.00000 1569.21231 0.00065
56.41000 1532.00000 1568.76662 0.00065
56.42000 1595.00000 1568.35252 0.00063
56.43000 1562.00000 1567.96821 0.00064
56.44000 1537.00000 1567.61041 0.00065
56.45000 1534.00000 1567.27416 0.00065
56.46000 1505.00000 1566.95134 0.00066
56.47000 1509.00000 1566.62961 0.00066
56.48000 1510.00000 1566.29608 0.00066
56.49000 1516.00000 1565.92854 0.00066
56.50000 1602.00000 1565.51481 0.00062
56.51000 1620.00000 1565.09446 0.00062
56.52000 1517.00000 1564.60550 0.00066
56.53000 1591.00000 1564.02120 0.00063
56.54000 1577.00000 1563.31767 0.00063
56.55000 1529.00000 1562.47069 0.00065
56.56000 1560.00000 1561.45591 0.00064
56.57000 1530.00000 1560.24960 0.00065
56.58000 1580.00000 1558.82950 0.00063
56.59000 1564.00000 1557.17561 0.00064
56.60000 1588.00000 1555.27103 0.00063
56.61000 1594.00000 1553.10268 0.00063
56.62000 1622.00000 1550.66200 0.00062
56.63000 1547.00000 1547.94530 0.00065
56.64000 1552.00000 1544.95411 0.00064
56.65000 1536.00000 1541.69515 0.00065
56.66000 1535.00000 1538.18016 0.00065
56.67000 1484.00000 1534.42544 0.00067
56.68000 1499.00000 1530.45126 0.00067
56.69000 1536.00000 1526.28111 0.00065
56.70000 1497.00000 1521.94087 0.00067
56.71000 1526.00000 1517.45793 0.00066
56.72000 1542.00000 1512.86033 0.00065
56.73000 1455.00000 1508.17597 0.00069
56.74000 1490.00000 1503.43187 0.00067
56.75000 1503.00000 1498.65342 0.00067
56.76000 1456.00000 1493.86432 0.00069
56.77000 1470.00000 1489.08924 0.00068
56.78000 1492.00000 1484.34807 0.00067
56.79000 1511.00000 1479.65607 0.00066
56.80000 1499.00000 1475.02792 0.00067
56.81000 1513.00000 1470.47621 0.00066
56.82000 1485.00000 1466.01132 0.00067
56.83000 1459.00000 1461.64162 0.00069
56.84000 1471.00000 1457.37367 0.00068
56.85000 1526.00000 1453.21242 0.00066
56.86000 1483.00000 1449.16151 0.00067
56.87000 1495.00000 1445.22301 0.00067
56.88000 1432.00000 1441.39576 0.00070
56.89000 1402.00000 1437.68292 0.00071
56.90000 1423.00000 1434.08648 0.00070
56.91000 1495.00000 1430.60287 0.00067
56.92000 1406.00000 1427.22991 0.00071
56.93000 1439.00000 1423.96544 0.00069
56.94000 1443.00000 1420.80693 0.00069
56.95000 1450.00000 1417.75160 0.00069
56.96000 1476.00000 1414.79645 0.00068
56.97000 1402.00000 1411.93833 0.00071
56.98000 1405.00000 1409.17398 0.00071
56.99000 1417.00000 1406.50008 0.00071
57.00000 1387.00000 1403.91332 0.00072
57.01000 1414.00000 1401.41040 0.00071
57.02000 1460.00000 1398.98807 0.00068
57.03000 1434.00000 1396.64318 0.00070
57.04000 1363.00000 1394.37269 0.00073
57.05000 1363.00000 1392.17369 0.00073
57.06000 1387.00000 1390.04345 0.00072
57.07000 1398.00000 1387.97942 0.00072
57.08000 1453.00000 1385.97928 0.00069
57.09000 1406.00000 1384.04103 0.00071
57.10000 1350.00000 1382.16310 0.00074
57.11000 1402.00000 1380.34535 0.00071
57.12000 1453.00000 1378.58842 0.00069
57.13000 1435.00000 1376.88209 0.00070
57.14000 1341.00000 1375.22274 0.00075
57.15000 1387.00000 1373.61416 0.00072
57.16000 1458.00000 1372.05691 0.00069
57.17000 1421.00000 1370.55051 0.00070
57.18000 1359.00000 1369.09457 0.00074
57.19000 1384.00000 1367.68885 0.00072
57.20000 1436.00000 1366.33325 0.00070
57.21000 1334.00000 1365.02779 0.00075
57.22000 1342.00000 1363.77259 0.00075
57.23000 1383.00000 1362.56788 0.00072
57.24000 1390.00000 1361.41423 0.00072
57.25000 1393.00000 1360.31240 0.00072
57.26000 1409.00000 1359.26051 0.00071
57.27000 1389.00000 1358.25653 0.00072
57.28000 1431.00000 1357.30223 0.00070
57.29000 1395.00000 1356.39788 0.00072
57.30000 1386.00000 1355.54313 0.00072
57.31000 1351.00000 1354.73740 0.00074
57.32000 1391.00000 1353.97978 0.00072
57.33000 1382.00000 1353.26857 0.00072
57.34000 1350.00000 1352.59904 0.00074
57.35000 1372.00000 1351.96817 0.00073
57.36000 1392.00000 1351.40127 0.00072
57.37000 1394.00000 1350.89311 0.00072
57.38000 1396.00000 1350.43457 0.00072
57.39000 1322.00000 1350.02045 0.00076
57.40000 1317.00000 1349.64939 0.00076
57.41000 1382.00000 1349.31988 0.00072
57.42000 1407.00000 1349.02972 0.00071
57.43000 1366.00000 1348.77703 0.00073
57.44000 1329.00000 1348.55979 0.00075
57.45000 1346.00000 1348.37564 0.00074
57.46000 1371.00000 1348.22199 0.00073
57.47000 1400.00000 1348.09599 0.00071
57.48000 1321.00000 1347.99451 0.00076
57.49000 1377.00000 1347.91417 0.00073
57.50000 1391.00000 1347.85124 0.00072
57.51000 1300.00000 1347.80171 0.00077
57.52000 1340.00000 1347.76121 0.00075
57.53000 1318.00000 1347.72507 0.00076
57.54000 1360.00000 1347.68821 0.00074
57.55000 1320.00000 1347.64531 0.00076
57.56000 1362.00000 1347.59068 0.00073
57.57000 1360.00000 1347.51839 0.00074
57.58000 1346.00000 1347.42231 0.00074
57.59000 1298.00000 1347.29617 0.00077
57.60000 1294.00000 1347.13371 0.00077
57.61000 1323.00000 1346.92893 0.00076
57.62000 1325.00000 1346.67731 0.00075
57.63000 1357.00000 1346.37461 0.00074
57.64000 1282.00000 1346.00264 0.00078
57.65000 1317.00000 1345.56129 0.00076
57.66000 1368.00000 1345.04844 0.00073
57.67000 1348.00000 1344.46057 0.00074
57.68000 1358.00000 1343.79481 0.00074
57.69000 1369.00000 1343.04926 0.00073
57.70000 1360.00000 1342.22302 0.00074
57.71000 1320.00000 1341.31619 0.00076
57.72000 1348.00000 1340.32989 0.00074
57.73000 1377.00000 1339.26617 0.00073
57.74000 1400.00000 1338.12791 0.00071
57.75000 1283.00000 1336.91879 0.00078
57.76000 1249.00000 1335.64312 0.00080
57.77000 1297.00000 1334.30582 0.00077
57.78000 1295.00000 1332.91244 0.00077
57.79000 1346.00000 1331.47043 0.00074
57.80000 1353.00000 1329.98739 0.00074
57.81000 1338.00000 1328.45374 0.00075
57.82000 1305.00000 1326.87967 0.00077
57.83000 1298.00000 1325.27456 0.00077
57.84000 1280.00000 1323.64158 0.00078
57.85000 1285.00000 1321.97928 0.00078
57.86000 1290.00000 1320.29812 0.00078
57.87000 1279.00000 1318.60451 0.00078
57.88000 1288.00000 1316.90000 0.00078
57.89000 1247.00000 1315.18698 0.00080
57.90000 1299.00000 1313.46841 0.00077
57.91000 1306.00000 1311.74699 0.00077
57.92000 1309.00000 1310.02519 0.00076
57.93000 1274.00000 1308.30524 0.00078
57.94000 1259.00000 1306.58920 0.00079
57.95000 1261.00000 1304.87893 0.00079
57.96000 1263.00000 1303.17616 0.00079
57.97000 1282.00000 1301.48273 0.00078
57.98000 1297.00000 1299.80050 0.00077
57.99000 1290.00000 1298.12850 0.00078
58.00000 1272.00000 1296.46728 0.00079
58.01000 1309.00000 1294.81867 0.00076
58.02000 1263.00000 1293.18365 0.00079
58.03000 1230.00000 1291.56280 0.00081
58.04000 1265.00000 1289.95659 0.00079
58.05000 1272.00000 1288.36536 0.00079
58.06000 1306.00000 1286.78940 0.00077
58.07000 1319.00000 1285.22903 0.00076
58.08000 1275.00000 1283.68495 0.00078
58.09000 1238.00000 1282.15728 0.00081
58.10000 1278.00000 1280.64140 0.00078
58.11000 1238.00000 1279.13938 0.00081
58.12000 1231.00000 1277.65179 0.00081
58.13000 1252.00000 1276.17835 0.00080
58.14000 1263.00000 1274.71885 0.00079
58.15000 1227.00000 1273.27310 0.00081
58.16000 1290.00000 1271.84088 0.00078
58.17000 1318.00000 1270.42207 0.00076
58.18000 1231.00000 1269.01666 0.00081
58.19000 1260.00000 1267.62419 0.00079
58.20000 1291.00000 1266.24493 0.00077
58.21000 1269.00000 1264.87970 0.00079
58.22000 1271.00000 1263.53069 0.00079
58.23000 1278.00000 1262.20274 0.00078
58.24000 1294.00000 1260.89033 0.00077
58.25000 1245.00000 1259.57035 0.00080
58.26000 1242.00000 1258.25688 0.00081
58.27000 1249.00000 1256.95492 0.00080
58.28000 1206.00000 1255.66484 0.00083
58.29000 1267.00000 1254.38712 0.00079
58.30000 1266.00000 1253.12232 0.00079
58.31000 1263.00000 1251.86659 0.00079
58.32000 1259.00000 1250.62020 0.00079
58.33000 1254.00000 1249.38324 0.00080
58.34000 1216.00000 1248.15410 0.00082
58.35000 1168.00000 1246.92870 0.00086
58.36000 1181.00000 1245.69022 0.00085
58.37000 1266.00000 1244.43537 0.00079
58.38000 1263.00000 1243.28659 0.00079
58.39000 1194.00000 1242.17915 0.00084
58.40000 1211.00000 1241.09352 0.00083
58.41000 1274.00000 1240.02946 0.00078
58.42000 1227.00000 1238.98791 0.00081
58.43000 1239.00000 1237.96946 0.00081
58.44000 1175.00000 1236.97496 0.00085
58.45000 1236.00000 1236.00538 0.00081
58.46000 1226.00000 1235.06158 0.00082
58.47000 1181.00000 1234.14438 0.00085
58.48000 1238.00000 1233.25459 0.00081
58.49000 1255.00000 1232.39299 0.00080
58.50000 1250.00000 1231.56030 0.00080
58.51000 1209.00000 1230.75714 0.00083
58.52000 1183.00000 1229.98421 0.00085
58.53000 1173.00000 1229.24216 0.00085
58.54000 1220.00000 1228.53156 0.00082
58.55000 1207.00000 1227.85296 0.00083
58.56000 1183.00000 1227.20686 0.00085
58.57000 1231.00000 1226.59372 0.00081
58.58000 1238.00000 1226.01394 0.00081
58.59000 1262.00000 1225.46794 0.00079
58.60000 1271.00000 1224.95611 0.00079
58.61000 1215.00000 1224.47887 0.00082
58.62000 1276.00000 1224.03668 0.00078
58.63000 1261.00000 1223.63112 0.00079
58.64000 1234.00000 1223.26369 0.00081
58.65000 1225.00000 1222.92448 0.00082
58.66000 1179.00000 1222.61546 0.00085
58.67000 1205.00000 1222.33883 0.00083
58.68000 1187.00000 1222.09376 0.00084
58.69000 1202.00000 1221.87701 0.00083
58.70000 1207.00000 1221.68588 0.00083
58.71000 1236.00000 1221.53676 0.00081
58.72000 1211.00000 1221.43445 0.00083
58.73000 1226.00000 1221.36559 0.00082
58.74000 1244.00000 1221.32814 0.00080
58.75000 1253.00000 1221.32132 0.00080
58.76000 1221.00000 1221.34418 0.00082
58.77000 1234.00000 1221.39565 0.00081
58.78000 1214.00000 1221.47462 0.00082
58.79000 1243.00000 1221.58019 0.00080
58.80000 1271.00000 1221.71024 0.00079
58.81000 1235.00000 1221.85961 0.00081
58.82000 1214.00000 1222.03145 0.00082
58.83000 1260.00000 1222.22742 0.00079
58.84000 1221.00000 1222.44644 0.00082
58.85000 1213.00000 1222.68843 0.00082
58.86000 1246.00000 1222.92786 0.00080
58.87000 1236.00000 1223.17073 0.00081
58.88000 1268.00000 1223.42134 0.00079
58.89000 1260.00000 1223.67913 0.00079
58.90000 1201.00000 1223.93595 0.00083
58.91000 1227.00000 1224.19093 0.00081
58.92000 1226.00000 1224.44402 0.00082
58.93000 1233.00000 1224.69413 0.00081
58.94000 1240.00000 1224.94095 0.00081
58.95000 1249.00000 1225.18462 0.00080
58.96000 1171.00000 1225.41691 0.00085
58.97000 1178.00000 1225.63993 0.00085
58.98000 1236.00000 1225.85536 0.00081
58.99000 1215.00000 1226.06379 0.00082
59.00000 1221.00000 1226.26601 0.00082
59.01000 1195.00000 1226.46316 0.00084
59.02000 1222.00000 1226.65676 0.00082
59.03000 1246.00000 1226.84809 0.00080
59.04000 1301.00000 1227.03831 0.00077
59.05000 1235.00000 1227.22986 0.00081
59.06000 1211.00000 1227.42502 0.00083
59.07000 1212.00000 1227.62609 0.00083
59.08000 1247.00000 1227.83540 0.00080
59.09000 1220.00000 1228.05404 0.00082
59.10000 1237.00000 1228.28437 0.00081
59.11000 1234.00000 1228.52882 0.00081
59.12000 1246.00000 1228.78957 0.00080
59.13000 1245.00000 1229.06899 0.00080
59.14000 1214.00000 1229.36963 0.00082
59.15000 1242.00000 1229.69148 0.00081
59.16000 1209.00000 1230.03557 0.00083
59.17000 1233.00000 1230.40442 0.00081
59.18000 1236.00000 1230.80040 0.00081
59.19000 1210.00000 1231.22538 0.00083
59.20000 1205.00000 1231.68105 0.00083
59.21000 1219.00000 1232.16905 0.00082
59.22000 1271.00000 1232.69090 0.00079
59.23000 1213.00000 1233.24795 0.00082
59.24000 1249.00000 1233.84137 0.00080
59.25000 1246.00000 1234.47205 0.00080
59.26000 1249.00000 1235.14064 0.00080
59.27000 1217.00000 1235.84758 0.00082
59.28000 1204.00000 1236.59374 0.00083
59.29000 1178.00000 1237.38051 0.00085
59.30000 1206.00000 1238.20126 0.00083
59.31000 1267.00000 1239.04691 0.00079
59.32000 1255.00000 1239.91867 0.00080
59.33000 1249.00000 1240.81147 0.00080
59.34000 1227.00000 1241.72098 0.00081
59.35000 1257.00000 1242.64214 0.00080
59.36000 1291.00000 1243.56819 0.00077
59.37000 1276.00000 1244.49358 0.00078
59.38000 1227.00000 1245.39975 0.00081
59.39000 1237.00000 1246.28133 0.00081
59.40000 1276.00000 1247.12952 0.00078
59.41000 1252.00000 1247.93343 0.00080
59.42000 1236.00000 1248.68156 0.00081
59.43000 1234.00000 1249.36188 0.00081
59.44000 1239.00000 1249.96044 0.00081
59.45000 1215.00000 1250.46513 0.00082
59.46000 1239.00000 1250.88470 0.00081
59.47000 1265.00000 1251.20472 0.00079
59.48000 1286.00000 1251.41347 0.00078
59.49000 1259.00000 1251.50194 0.00079
59.50000 1216.00000 1251.46560 0.00082
59.51000 1249.00000 1251.30196 0.00080
59.52000 1226.00000 1251.01116 0.00082
59.53000 1216.00000 1250.59381 0.00082
59.54000 1275.00000 1250.04745 0.00078
59.55000 1275.00000 1249.38000 0.00078
59.56000 1220.00000 1248.59928 0.00082
59.57000 1238.00000 1247.71364 0.00081
59.58000 1255.00000 1246.73273 0.00080
59.59000 1248.00000 1245.66731 0.00080
59.60000 1260.00000 1244.52900 0.00079
59.61000 1225.00000 1243.33000 0.00082
59.62000 1209.00000 1242.08179 0.00083
59.63000 1223.00000 1240.79702 0.00082
59.64000 1244.00000 1239.48794 0.00080
59.65000 1206.00000 1238.16627 0.00083
59.66000 1243.00000 1236.84314 0.00080
59.67000 1222.00000 1235.52902 0.00082
59.68000 1156.00000 1234.23358 0.00087
59.69000 1181.00000 1232.96569 0.00085
59.70000 1233.00000 1231.73336 0.00081
59.71000 1231.00000 1230.54375 0.00081
59.72000 1191.00000 1229.40326 0.00084
59.73000 1163.00000 1228.31747 0.00086
59.74000 1188.00000 1227.29050 0.00084
59.75000 1250.00000 1226.32653 0.00080
59.76000 1214.00000 1225.42902 0.00082
59.77000 1213.00000 1224.60067 0.00082
59.78000 1180.00000 1223.84360 0.00085
59.79000 1186.00000 1223.15940 0.00084
59.80000 1221.00000 1222.54919 0.00082
59.81000 1200.00000 1222.01363 0.00083
59.82000 1259.00000 1221.55301 0.00079
59.83000 1217.00000 1221.16721 0.00082
59.84000 1186.00000 1220.85577 0.00084
59.85000 1222.00000 1220.61792 0.00082
59.86000 1206.00000 1220.45254 0.00083
59.87000 1228.00000 1220.35826 0.00081
59.88000 1215.00000 1220.33356 0.00082
59.89000 1188.00000 1220.37676 0.00084
59.90000 1125.00000 1220.48412 0.00089
59.91000 1187.00000 1220.65233 0.00084
59.92000 1139.00000 1220.87914 0.00088
59.93000 1253.00000 1221.16140 0.00080
59.94000 1235.00000 1221.49540 0.00081
59.95000 1205.00000 1221.87711 0.00083
59.96000 1193.00000 1222.30216 0.00084
59.97000 1182.00000 1222.76588 0.00085
59.98000 1216.00000 1223.26333 0.00082
59.99000 1223.00000 1223.78927 0.00082
60.00000 1165.00000 1224.33829 0.00086
60.01000 1174.00000 1224.90480 0.00085
60.02000 1197.00000 1225.48309 0.00084
60.03000 1240.00000 1226.06705 0.00081
60.04000 1233.00000 1226.64979 0.00081
60.05000 1190.00000 1227.22520 0.00084
60.06000 1166.00000 1227.79234 0.00086
60.07000 1223.00000 1228.35000 0.00082
60.08000 1205.00000 1228.88818 0.00083
60.09000 1216.00000 1229.40266 0.00082
60.10000 1199.00000 1229.89054 0.00083
60.11000 1180.00000 1230.34930 0.00085
60.12000 1191.00000 1230.77721 0.00084
60.13000 1252.00000 1231.17345 0.00080
60.14000 1203.00000 1231.53757 0.00083
60.15000 1204.00000 1231.86963 0.00083
60.16000 1269.00000 1232.17156 0.00079
60.17000 1268.00000 1232.44650 0.00079
60.18000 1227.00000 1232.69730 0.00081
60.19000 1239.00000 1232.92757 0.00081
60.20000 1232.00000 1233.14167 0.00081
60.21000 1216.00000 1233.34445 0.00082
60.22000 1205.00000 1233.54113 0.00083
60.23000 1261.00000 1233.73720 0.00079
60.24000 1263.00000 1233.93834 0.00079
60.25000 1266.00000 1234.15027 0.00079
60.26000 1287.00000 1234.37870 0.00078
60.27000 1198.00000 1234.62922 0.00083
60.28000 1245.00000 1234.90726 0.00080
60.29000 1226.00000 1235.21801 0.00082
60.30000 1225.00000 1235.56636 0.00082
60.31000 1227.00000 1235.95690 0.00081
60.32000 1208.00000 1236.39385 0.00083
60.33000 1219.00000 1236.88110 0.00082
60.34000 1256.00000 1237.42214 0.00080
60.35000 1268.00000 1238.02008 0.00079
60.36000 1213.00000 1238.67768 0.00082
60.37000 1177.00000 1239.39731 0.00085
60.38000 1199.00000 1240.18106 0.00083
60.39000 1200.00000 1241.03062 0.00083
60.40000 1197.00000 1241.94652 0.00084
60.41000 1260.00000 1242.92962 0.00079
60.42000 1250.00000 1243.97945 0.00080
60.43000 1238.00000 1245.09605 0.00081
60.44000 1202.00000 1246.28902 0.00083
60.45000 1205.00000 1247.55317 0.00083
60.46000 1211.00000 1248.88638 0.00083
60.47000 1257.00000 1250.28773 0.00080
60.48000 1236.00000 1251.75606 0.00081
60.49000 1191.00000 1253.28990 0.00084
60.50000 1197.00000 1254.88743 0.00084
60.51000 1202.00000 1256.54602 0.00083
60.52000 1191.00000 1258.26304 0.00084
60.53000 1180.00000 1260.03536 0.00085
60.54000 1256.00000 1261.85930 0.00080
60.55000 1256.00000 1263.73060 0.00080
60.56000 1279.00000 1265.64440 0.00078
60.57000 1221.00000 1267.59524 0.00082
60.58000 1227.00000 1269.57681 0.00081
60.59000 1285.00000 1271.58195 0.00078
60.60000 1254.00000 1273.60250 0.00080
60.61000 1252.00000 1275.63101 0.00080
60.62000 1246.00000 1277.66151 0.00080
60.63000 1256.00000 1279.68168 0.00080
60.64000 1262.00000 1281.68029 0.00079
60.65000 1250.00000 1283.64594 0.00080
60.66000 1275.00000 1285.56662 0.00078
60.67000 1333.00000 1287.42998 0.00075
60.68000 1363.00000 1289.22339 0.00073
60.69000 1336.00000 1290.93202 0.00075
60.70000 1274.00000 1292.54232 0.00078
60.71000 1303.00000 1294.04189 0.00077
60.72000 1308.00000 1295.41793 0.00076
60.73000 1292.00000 1296.65686 0.00077
60.74000 1278.00000 1297.74577 0.00078
60.75000 1244.00000 1298.68622 0.00080
60.76000 1284.00000 1299.48023 0.00078
60.77000 1306.00000 1300.11170 0.00077
60.78000 1313.00000 1300.57608 0.00076
60.79000 1304.00000 1300.87392 0.00077
60.80000 1295.00000 1300.99651 0.00077
60.81000 1252.00000 1300.94289 0.00080
60.82000 1310.00000 1300.72296 0.00076
60.83000 1296.00000 1300.34457 0.00077
60.84000 1300.00000 1299.81581 0.00077
60.85000 1277.00000 1299.14602 0.00078
60.86000 1290.00000 1298.34583 0.00078
60.87000 1337.00000 1297.42673 0.00075
60.88000 1263.00000 1296.40081 0.00079
60.89000 1234.00000 1295.28089 0.00081
60.90000 1259.00000 1294.07968 0.00079
60.91000 1252.00000 1292.80420 0.00080
60.92000 1328.00000 1291.46243 0.00075
60.93000 1270.00000 1290.06666 0.00079
60.94000 1318.00000 1288.66317 0.00076
60.95000 1237.00000 1287.23386 0.00081
60.96000 1259.00000 1285.79403 0.00079
60.97000 1226.00000 1284.34833 0.00082
60.98000 1270.00000 1282.90582 0.00079
60.99000 1181.00000 1281.47540 0.00085
61.00000 1211.00000 1280.06120 0.00083
61.01000 1283.00000 1278.66883 0.00078
61.02000 1263.00000 1277.30352 0.00079
61.03000 1276.00000 1275.96962 0.00078
61.04000 1309.00000 1274.67080 0.00076
61.05000 1257.00000 1273.41014 0.00080
61.06000 1216.00000 1272.19016 0.00082
61.07000 1210.00000 1271.01267 0.00083
61.08000 1220.00000 1269.87909 0.00082
61.09000 1215.00000 1268.79229 0.00082
61.10000 1227.00000 1267.75340 0.00081
61.11000 1200.00000 1266.76193 0.00083
61.12000 1219.00000 1265.81789 0.00082
61.13000 1203.00000 1264.92120 0.00083
61.14000 1239.00000 1264.07147 0.00081
61.15000 1186.00000 1263.26814 0.00084
61.16000 1234.00000 1262.51040 0.00081
61.17000 1261.00000 1261.79732 0.00079
61.18000 1265.00000 1261.12779 0.00079
61.19000 1213.00000 1260.50063 0.00082
61.20000 1230.00000 1259.91458 0.00081
61.21000 1217.00000 1259.36830 0.00082
61.22000 1209.00000 1258.86043 0.00083
61.23000 1249.00000 1258.38961 0.00080
61.24000 1235.00000 1257.95514 0.00081
61.25000 1245.00000 1257.55566 0.00080
61.26000 1214.00000 1257.18963 0.00082
61.27000 1189.00000 1256.85590 0.00084
61.28000 1202.00000 1256.55646 0.00083
61.29000 1216.00000 1256.29364 0.00082
61.30000 1249.00000 1256.06681 0.00080
61.31000 1243.00000 1255.86733 0.00080
61.32000 1247.00000 1255.69367 0.00080
61.33000 1197.00000 1255.54983 0.00084
61.34000 1179.00000 1255.43713 0.00085
61.35000 1244.00000 1255.35602 0.00080
61.36000 1291.00000 1255.30701 0.00077
61.37000 1260.00000 1255.29071 0.00079
61.38000 1204.00000 1255.30776 0.00083
61.39000 1257.00000 1255.35857 0.00080
61.40000 1264.00000 1255.44407 0.00079
61.41000 1228.00000 1255.56764 0.00081
61.42000 1232.00000 1255.72844 0.00081
61.43000 1252.00000 1255.92687 0.00080
61.44000 1234.00000 1256.16356 0.00081
61.45000 1174.00000 1256.43901 0.00085
61.46000 1248.00000 1256.75354 0.00080
61.47000 1239.00000 1257.10727 0.00081
61.48000 1261.00000 1257.50008 0.00079
61.49000 1226.00000 1257.93165 0.00082
61.50000 1253.00000 1258.40172 0.00080
61.51000 1188.00000 1258.90908 0.00084
61.52000 1198.00000 1259.45354 0.00083
61.53000 1261.00000 1260.03349 0.00079
61.54000 1235.00000 1260.64684 0.00081
61.55000 1228.00000 1261.29147 0.00081
61.56000 1229.00000 1261.96496 0.00081
61.57000 1271.00000 1262.66453 0.00079
61.58000 1309.00000 1263.38715 0.00076
61.59000 1201.00000 1264.12947 0.00083
61.60000 1284.00000 1264.88661 0.00078
61.61000 1245.00000 1265.65408 0.00080
61.62000 1223.00000 1266.42724 0.00082
61.63000 1211.00000 1267.20087 0.00083
61.64000 1273.00000 1267.97151 0.00079
61.65000 1184.00000 1268.73400 0.00084
61.66000 1292.00000 1269.48108 0.00077
61.67000 1227.00000 1270.20633 0.00081
61.68000 1277.00000 1270.90336 0.00078
61.69000 1308.00000 1271.56563 0.00076
61.70000 1268.00000 1272.18661 0.00079
61.71000 1282.00000 1272.75980 0.00078
61.72000 1320.00000 1273.27890 0.00076
61.73000 1288.00000 1273.73840 0.00078
61.74000 1260.00000 1274.13299 0.00079
61.75000 1201.00000 1274.45247 0.00083
61.76000 1211.00000 1274.69386 0.00083
61.77000 1264.00000 1274.85402 0.00079
61.78000 1264.00000 1274.92957 0.00079
61.79000 1268.00000 1274.91770 0.00079
61.80000 1288.00000 1274.81661 0.00078
61.81000 1289.00000 1274.62547 0.00078
61.82000 1251.00000 1274.34440 0.00080
61.83000 1259.00000 1273.97446 0.00079
61.84000 1221.00000 1273.51737 0.00082
61.85000 1197.00000 1272.97535 0.00084
61.86000 1236.00000 1272.35307 0.00081
61.87000 1311.00000 1271.65645 0.00076
61.88000 1223.00000 1270.88660 0.00082
61.89000 1243.00000 1270.06370 0.00080
61.90000 1243.00000 1269.19509 0.00080
61.91000 1205.00000 1268.28057 0.00083
61.92000 1234.00000 1267.32633 0.00081
61.93000 1247.00000 1266.33981 0.00080
61.94000 1215.00000 1265.32848 0.00082
61.95000 1253.00000 1264.29965 0.00080
61.96000 1265.00000 1263.26045 0.00079
61.97000 1250.00000 1262.21767 0.00080
61.98000 1254.00000 1261.17770 0.00080
61.99000 1255.00000 1260.14649 0.00080
62.00000 1265.00000 1259.12944 0.00079
62.01000 1216.00000 1258.13132 0.00082
62.02000 1276.00000 1257.15612 0.00078
62.03000 1246.00000 1256.20602 0.00080
62.04000 1242.00000 1255.28244 0.00081
62.05000 1258.00000 1254.39909 0.00079
62.06000 1311.00000 1253.56771 0.00076
62.07000 1329.00000 1252.77783 0.00075
62.08000 1212.00000 1252.02780 0.00083
62.09000 1264.00000 1251.32384 0.00079
62.10000 1210.00000 1250.66739 0.00083
62.11000 1185.00000 1250.05814 0.00084
62.12000 1254.00000 1249.49587 0.00080
62.13000 1249.00000 1248.98095 0.00080
62.14000 1202.00000 1248.51731 0.00083
62.15000 1212.00000 1248.10313 0.00083
62.16000 1293.00000 1247.73790 0.00077
62.17000 1248.00000 1247.42155 0.00080
62.18000 1250.00000 1247.15396 0.00080
62.19000 1291.00000 1246.93496 0.00077
62.20000 1247.00000 1246.76435 0.00080
62.21000 1231.00000 1246.64195 0.00081
62.22000 1259.00000 1246.56753 0.00079
62.23000 1210.00000 1246.54093 0.00083
62.24000 1241.00000 1246.56196 0.00081
62.25000 1258.00000 1246.63049 0.00079
62.26000 1292.00000 1246.74638 0.00077
62.27000 1269.00000 1246.90949 0.00079
62.28000 1258.00000 1247.11960 0.00079
62.29000 1226.00000 1247.37629 0.00082
62.30000 1244.00000 1247.67821 0.00080
62.31000 1265.00000 1248.02364 0.00079
62.32000 1226.00000 1248.41999 0.00082
62.33000 1207.00000 1248.87531 0.00083
62.34000 1261.00000 1249.38190 0.00079
62.35000 1241.00000 1249.93852 0.00081
62.36000 1213.00000 1250.54556 0.00082
62.37000 1266.00000 1251.20345 0.00079
62.38000 1277.00000 1251.91262 0.00078
62.39000 1220.00000 1252.67347 0.00082
62.40000 1290.00000 1253.48640 0.00078
62.41000 1235.00000 1254.35176 0.00081
62.42000 1274.00000 1255.26989 0.00078
62.43000 1293.00000 1256.24102 0.00077
62.44000 1277.00000 1257.26536 0.00078
62.45000 1253.00000 1258.34299 0.00080
62.46000 1236.00000 1259.47390 0.00081
62.47000 1286.00000 1260.65798 0.00078
62.48000 1316.00000 1261.89501 0.00076
62.49000 1298.00000 1263.18471 0.00077
62.50000 1281.00000 1264.52731 0.00078
62.51000 1307.00000 1265.92354 0.00077
62.52000 1320.00000 1267.36803 0.00076
62.53000 1300.00000 1268.85289 0.00077
62.54000 1351.00000 1270.38060 0.00074
62.55000 1345.00000 1271.95003 0.00074
62.56000 1316.00000 1273.55809 0.00076
62.57000 1295.00000 1275.20105 0.00077
62.58000 1343.00000 1276.87453 0.00074
62.59000 1318.00000 1278.57349 0.00076
62.60000 1290.00000 1280.29213 0.00078
62.61000 1274.00000 1282.02384 0.00078
62.62000 1287.00000 1283.76117 0.00078
62.63000 1320.00000 1285.49571 0.00076
62.64000 1299.00000 1287.21801 0.00077
62.65000 1267.00000 1288.91688 0.00079
62.66000 1281.00000 1290.58034 0.00078
62.67000 1319.00000 1292.20424 0.00076
62.68000 1326.00000 1293.77998 0.00075
62.69000 1362.00000 1295.28868 0.00073
62.70000 1389.00000 1296.71966 0.00072
62.71000 1386.00000 1298.06198 0.00072
62.72000 1371.00000 1299.30079 0.00073
62.73000 1285.00000 1300.42318 0.00078
62.74000 1322.00000 1301.41769 0.00076
62.75000 1351.00000 1302.27393 0.00074
62.76000 1343.00000 1302.98340 0.00074
62.77000 1326.00000 1303.53915 0.00075
62.78000 1358.00000 1303.92892 0.00074
62.79000 1312.00000 1304.15040 0.00076
62.80000 1378.00000 1304.20293 0.00073
62.81000 1365.00000 1304.08685 0.00073
62.82000 1364.00000 1303.80489 0.00073
62.83000 1309.00000 1303.36226 0.00076
62.84000 1333.00000 1302.76318 0.00075
62.85000 1327.00000 1302.01398 0.00075
62.86000 1355.00000 1301.12662 0.00074
62.87000 1358.00000 1300.11318 0.00074
62.88000 1449.00000 1298.98635 0.00069
62.89000 1280.00000 1297.75963 0.00078
62.90000 1294.00000 1296.44708 0.00077
62.91000 1307.00000 1295.06304 0.00077
62.92000 1338.00000 1293.62181 0.00075
62.93000 1412.00000 1292.13749 0.00071
62.94000 1365.00000 1290.62371 0.00073
62.95000 1311.00000 1289.09346 0.00076
62.96000 1279.00000 1287.55901 0.00078
62.97000 1292.00000 1286.03174 0.00077
62.98000 1304.00000 1284.52213 0.00077
62.99000 1309.00000 1283.03969 0.00076
63.00000 1322.00000 1281.59312 0.00076
63.01000 1290.00000 1280.19006 0.00078
63.02000 1282.00000 1278.83717 0.00078
63.03000 1293.00000 1277.54030 0.00077
63.04000 1336.00000 1276.30447 0.00075
63.05000 1333.00000 1275.13396 0.00075
63.06000 1274.00000 1274.03232 0.00078
63.07000 1334.00000 1273.00251 0.00075
63.08000 1340.00000 1272.04687 0.00075
63.09000 1280.00000 1271.16683 0.00078
63.10000 1244.00000 1270.36333 0.00080
63.11000 1265.00000 1269.63694 0.00079
63.12000 1246.00000 1268.98580 0.00080
63.13000 1225.00000 1268.40925 0.00082
63.14000 1327.00000 1267.92399 0.00075
63.15000 1300.00000 1267.52678 0.00077
63.16000 1323.00000 1267.21088 0.00076
63.17000 1344.00000 1266.97511 0.00074
63.18000 1316.00000 1266.81896 0.00076
63.19000 1319.00000 1266.74183 0.00076
63.20000 1260.00000 1266.74298 0.00079
63.21000 1285.00000 1266.82163 0.00078
63.22000 1304.00000 1266.97690 0.00077
63.23000 1308.00000 1267.20786 0.00076
63.24000 1287.00000 1267.51353 0.00078
63.25000 1324.00000 1267.89287 0.00076
63.26000 1370.00000 1268.34476 0.00073
63.27000 1339.00000 1268.86803 0.00075
63.28000 1343.00000 1269.46138 0.00074
63.29000 1332.00000 1270.12331 0.00075
63.30000 1322.00000 1270.85197 0.00076
63.31000 1312.00000 1271.64425 0.00076
63.32000 1313.00000 1272.49542 0.00076
63.33000 1297.00000 1273.41176 0.00077
63.34000 1347.00000 1274.41174 0.00074
63.35000 1349.00000 1275.47832 0.00074
63.36000 1294.00000 1276.60735 0.00077
63.37000 1288.00000 1277.79756 0.00078
63.38000 1303.00000 1279.04762 0.00077
63.39000 1331.00000 1280.35616 0.00075
63.40000 1274.00000 1281.72168 0.00078
63.41000 1302.00000 1283.14258 0.00077
63.42000 1367.00000 1284.61714 0.00073
63.43000 1356.00000 1286.14351 0.00074
63.44000 1355.00000 1287.71966 0.00074
63.45000 1341.00000 1289.34334 0.00075
63.46000 1354.00000 1291.01212 0.00074
63.47000 1354.00000 1292.72342 0.00074
63.48000 1416.00000 1294.47440 0.00071
63.49000 1375.00000 1296.26197 0.00073
63.50000 1342.00000 1298.08278 0.00075
63.51000 1348.00000 1299.93322 0.00074
63.52000 1382.00000 1301.80941 0.00072
63.53000 1295.00000 1303.70716 0.00077
63.54000 1360.00000 1305.62199 0.00074
63.55000 1371.00000 1307.54960 0.00073
63.56000 1331.00000 1309.48564 0.00075
63.57000 1393.00000 1311.42458 0.00072
63.58000 1359.00000 1313.36105 0.00074
63.59000 1354.00000 1315.28966 0.00074
63.60000 1375.00000 1317.20485 0.00073
63.61000 1272.00000 1319.10103 0.00079
63.62000 1407.00000 1320.97252 0.00071
63.63000 1353.00000 1322.81368 0.00074
63.64000 1392.00000 1324.61871 0.00072
63.65000 1290.00000 1326.38197 0.00078
63.66000 1357.00000 1328.09800 0.00074
63.67000 1336.00000 1329.76140 0.00075
63.68000 1316.00000 1331.36690 0.00076
63.69000 1344.00000 1332.90936 0.00074
63.70000 1319.00000 1334.38381 0.00076
63.71000 1339.00000 1335.78543 0.00075
63.72000 1334.00000 1337.10956 0.00075
63.73000 1322.00000 1338.35168 0.00076
63.74000 1404.00000 1339.50743 0.00071
63.75000 1391.00000 1340.57259 0.00072
63.76000 1373.00000 1341.54335 0.00073
63.77000 1412.00000 1342.41603 0.00071
63.78000 1349.00000 1343.18435 0.00074
63.79000 1352.00000 1343.84504 0.00074
63.80000 1352.00000 1344.39534 0.00074
63.81000 1364.00000 1344.83146 0.00073
63.82000 1342.00000 1345.14993 0.00075
63.83000 1388.00000 1345.34750 0.00072
63.84000 1401.00000 1345.42118 0.00071
63.85000 1375.00000 1345.36843 0.00073
63.86000 1386.00000 1345.18669 0.00072
63.87000 1406.00000 1344.87439 0.00071
63.88000 1332.00000 1344.43155 0.00075
63.89000 1350.00000 1343.85636 0.00074
63.90000 1352.00000 1343.14839 0.00074
63.91000 1323.00000 1342.30797 0.00076
63.92000 1371.00000 1341.33605 0.00073
63.93000 1332.00000 1340.23422 0.00075
63.94000 1325.00000 1339.00468 0.00075
63.95000 1371.00000 1337.65023 0.00073
63.96000 1375.00000 1336.17426 0.00073
63.97000 1359.00000 1334.58067 0.00074
63.98000 1320.00000 1332.87385 0.00076
63.99000 1354.00000 1331.05860 0.00074
64.00000 1320.00000 1329.14007 0.00076
64.01000 1260.00000 1327.12365 0.00079
64.02000 1294.00000 1325.01493 0.00077
64.03000 1332.00000 1322.81950 0.00075
64.04000 1359.00000 1320.54278 0.00074
64.05000 1340.00000 1318.18974 0.00075
64.06000 1300.00000 1315.76192 0.00077
64.07000 1297.00000 1313.26075 0.00077
64.08000 1294.00000 1310.72814 0.00077
64.09000 1278.00000 1308.15599 0.00078
64.10000 1260.00000 1305.54210 0.00079
64.11000 1273.00000 1302.89152 0.00079
64.12000 1272.00000 1300.20975 0.00079
64.13000 1263.00000 1297.50211 0.00079
64.14000 1318.00000 1294.77370 0.00076
64.15000 1286.00000 1292.02943 0.00078
64.16000 1298.00000 1289.27397 0.00077
64.17000 1333.00000 1286.51175 0.00075
64.18000 1250.00000 1283.74699 0.00080
64.19000 1277.00000 1280.98366 0.00078
64.20000 1303.00000 1278.22552 0.00077
64.21000 1259.00000 1275.47609 0.00079
64.22000 1271.00000 1272.73868 0.00079
64.23000 1290.00000 1270.01637 0.00078
64.24000 1262.00000 1267.31203 0.00079
64.25000 1282.00000 1264.62832 0.00078
64.26000 1278.00000 1261.96770 0.00078
64.27000 1264.00000 1259.33241 0.00079
64.28000 1246.00000 1256.72448 0.00080
64.29000 1243.00000 1254.14573 0.00080
64.30000 1222.00000 1251.59754 0.00082
64.31000 1276.00000 1249.08105 0.00078
64.32000 1261.00000 1246.59931 0.00079
64.33000 1263.00000 1244.15565 0.00079
64.34000 1222.00000 1241.74919 0.00082
64.35000 1269.00000 1239.38053 0.00079
64.36000 1234.00000 1237.05050 0.00081
64.37000 1251.00000 1234.76006 0.00080
64.38000 1266.00000 1232.51132 0.00079
64.39000 1217.00000 1230.30285 0.00082
64.40000 1212.00000 1228.13180 0.00083
64.41000 1268.00000 1225.99856 0.00079
64.42000 1255.00000 1223.91031 0.00080
64.43000 1284.00000 1221.87274 0.00078
64.44000 1237.00000 1219.87979 0.00081
64.45000 1173.00000 1217.93058 0.00085
64.46000 1230.00000 1216.02532 0.00081
64.47000 1210.00000 1214.16423 0.00083
64.48000 1253.00000 1212.34748 0.00080
64.49000 1252.00000 1210.57522 0.00080
64.50000 1277.00000 1208.84760 0.00078
64.51000 1265.00000 1207.16474 0.00079
64.52000 1219.00000 1205.52677 0.00082
64.53000 1215.00000 1203.93382 0.00082
64.54000 1261.00000 1202.38600 0.00079
64.55000 1235.00000 1200.88346 0.00081
64.56000 1189.00000 1199.42632 0.00084
64.57000 1237.00000 1198.01472 0.00081
64.58000 1270.00000 1196.64884 0.00079
64.59000 1178.00000 1195.32884 0.00085
64.60000 1221.00000 1194.05490 0.00082
64.61000 1271.00000 1192.82722 0.00079
64.62000 1234.00000 1191.64603 0.00081
64.63000 1232.00000 1190.51154 0.00081
64.64000 1247.00000 1189.42401 0.00080
64.65000 1209.00000 1188.38369 0.00083
64.66000 1196.00000 1187.39084 0.00084
64.67000 1204.00000 1186.44575 0.00083
64.68000 1250.00000 1185.54869 0.00080
64.69000 1224.00000 1184.69995 0.00082
64.70000 1165.00000 1183.89978 0.00086
64.71000 1231.00000 1183.14837 0.00081
64.72000 1259.00000 1182.44557 0.00079
64.73000 1204.00000 1181.79133 0.00083
64.74000 1208.00000 1181.18899 0.00083
64.75000 1209.00000 1180.63970 0.00083
64.76000 1195.00000 1180.14192 0.00084
64.77000 1203.00000 1179.69569 0.00083
64.78000 1223.00000 1179.30126 0.00082
64.79000 1198.00000 1178.95874 0.00083
64.80000 1237.00000 1178.66789 0.00081
64.81000 1207.00000 1178.42685 0.00083
64.82000 1259.00000 1178.23378 0.00079
64.83000 1217.00000 1178.10239 0.00082
64.84000 1208.00000 1178.04020 0.00083
64.85000 1228.00000 1178.03732 0.00081
64.86000 1218.00000 1178.09268 0.00082
64.87000 1216.00000 1178.20707 0.00082
64.88000 1174.00000 1178.38136 0.00085
64.89000 1179.00000 1178.61647 0.00085
64.90000 1197.00000 1178.91340 0.00084
64.91000 1201.00000 1179.27345 0.00083
64.92000 1205.00000 1179.69805 0.00083
64.93000 1218.00000 1180.18611 0.00082
64.94000 1200.00000 1180.73908 0.00083
64.95000 1213.00000 1181.35874 0.00082
64.96000 1191.00000 1182.04641 0.00084
64.97000 1252.00000 1182.80335 0.00080
64.98000 1265.00000 1183.63085 0.00079
64.99000 1257.00000 1184.53024 0.00080
65.00000 1220.00000 1185.50293 0.00082
65.01000 1228.00000 1186.55037 0.00081
65.02000 1273.00000 1187.67407 0.00079
65.03000 1242.00000 1188.87557 0.00081
65.04000 1258.00000 1190.15647 0.00079
65.05000 1222.00000 1191.51844 0.00082
65.06000 1256.00000 1192.96315 0.00080
65.07000 1260.00000 1194.49232 0.00079
65.08000 1223.00000 1196.10772 0.00082
65.09000 1283.00000 1197.81110 0.00078
65.10000 1242.00000 1199.60428 0.00081
65.11000 1242.00000 1201.48903 0.00081
65.12000 1214.00000 1203.46712 0.00082
65.13000 1239.00000 1205.54023 0.00081
65.14000 1214.00000 1207.71010 0.00082
65.15000 1196.00000 1209.97838 0.00084
65.16000 1184.00000 1212.34661 0.00084
65.17000 1229.00000 1214.81623 0.00081
65.18000 1239.00000 1217.38852 0.00081
65.19000 1251.00000 1220.06462 0.00080
65.20000 1237.00000 1222.84542 0.00081
65.21000 1239.00000 1225.73160 0.00081
65.22000 1251.00000 1228.72351 0.00080
65.23000 1253.00000 1231.82119 0.00080
65.24000 1308.00000 1235.02427 0.00076
65.25000 1238.00000 1238.33194 0.00081
65.26000 1263.00000 1241.74290 0.00079
65.27000 1294.00000 1245.25527 0.00077
65.28000 1249.00000 1248.86652 0.00080
65.29000 1282.00000 1252.57347 0.00078
65.30000 1292.00000 1256.37214 0.00077
65.31000 1303.00000 1260.25774 0.00077
65.32000 1285.00000 1264.22460 0.00078
65.33000 1338.00000 1268.26609 0.00075
65.34000 1284.00000 1272.37461 0.00078
65.35000 1225.00000 1276.54151 0.00082
65.36000 1309.00000 1280.75708 0.00076
65.37000 1297.00000 1285.01056 0.00077
65.38000 1302.00000 1289.29010 0.00077
65.39000 1253.00000 1293.58285 0.00080
65.40000 1246.00000 1297.87497 0.00080
65.41000 1327.00000 1302.15163 0.00075
65.42000 1336.00000 1306.39730 0.00075
65.43000 1302.00000 1310.59579 0.00077
65.44000 1278.00000 1314.73037 0.00078
65.45000 1291.00000 1318.78398 0.00077
65.46000 1235.00000 1322.73947 0.00081
65.47000 1286.00000 1326.57976 0.00078
65.48000 1294.00000 1330.28810 0.00077
65.49000 1341.00000 1333.84832 0.00075
65.50000 1326.00000 1337.24502 0.00075
65.51000 1364.00000 1340.46381 0.00073
65.52000 1310.00000 1343.49148 0.00076
65.53000 1287.00000 1346.31618 0.00078
65.54000 1323.00000 1348.92752 0.00076
65.55000 1308.00000 1351.31664 0.00076
65.56000 1259.00000 1353.47629 0.00079
65.57000 1312.00000 1355.40071 0.00076
65.58000 1330.00000 1357.08563 0.00075
65.59000 1350.00000 1358.52812 0.00074
65.60000 1306.00000 1359.72637 0.00077
65.61000 1318.00000 1360.67933 0.00076
65.62000 1254.00000 1361.38687 0.00080
65.63000 1315.00000 1361.85197 0.00076
65.64000 1331.00000 1362.07163 0.00075
65.65000 1316.00000 1362.04320 0.00076
65.66000 1340.00000 1361.79007 0.00075
65.67000 1314.00000 1361.32780 0.00076
65.68000 1319.00000 1360.64148 0.00076
65.69000 1359.00000 1359.73011 0.00074
65.70000 1381.00000 1358.59662 0.00072
65.71000 1326.00000 1357.24399 0.00075
65.72000 1326.00000 1355.67535 0.00075
65.73000 1281.00000 1353.89411 0.00078
65.74000 1310.00000 1351.90403 0.00076
65.75000 1329.00000 1349.70938 0.00075
65.76000 1299.00000 1347.31513 0.00077
65.77000 1306.00000 1344.72699 0.00077
65.78000 1311.00000 1341.95161 0.00076
65.79000 1280.00000 1338.99661 0.00078
65.80000 1264.00000 1335.87068 0.00079
65.81000 1297.00000 1332.58353 0.00077
65.82000 1336.00000 1329.14594 0.00075
65.83000 1322.00000 1325.56936 0.00076
65.84000 1260.00000 1321.86651 0.00079
65.85000 1253.00000 1318.05415 0.00080
65.86000 1299.00000 1314.14480 0.00077
65.87000 1325.00000 1310.15278 0.00075
65.88000 1259.00000 1306.09319 0.00079
65.89000 1279.00000 1301.98123 0.00078
65.90000 1292.00000 1297.83204 0.00077
65.91000 1290.00000 1293.66050 0.00078
65.92000 1306.00000 1289.48107 0.00077
65.93000 1243.00000 1285.30763 0.00080
65.94000 1290.00000 1281.15337 0.00078
65.95000 1250.00000 1277.03072 0.00080
65.96000 1237.00000 1272.95121 0.00081
65.97000 1251.00000 1268.92548 0.00080
65.98000 1275.00000 1264.96319 0.00078
65.99000 1217.00000 1261.07303 0.00082
66.00000 1262.00000 1257.26272 0.00079
66.01000 1216.00000 1253.53897 0.00082
66.02000 1214.00000 1249.90735 0.00082
66.03000 1238.00000 1246.37248 0.00081
66.04000 1226.00000 1242.94013 0.00082
66.05000 1265.00000 1239.61450 0.00079
66.06000 1276.00000 1236.39629 0.00078
66.07000 1198.00000 1233.28562 0.00083
66.08000 1191.00000 1230.27951 0.00084
66.09000 1197.00000 1227.37189 0.00084
66.10000 1203.00000 1224.58333 0.00083
66.11000 1228.00000 1221.95044 0.00081
66.12000 1179.00000 1219.44295 0.00085
66.13000 1205.00000 1217.05366 0.00083
66.14000 1247.00000 1214.78165 0.00080
66.15000 1184.00000 1212.62697 0.00084
66.16000 1189.00000 1210.58916 0.00084
66.17000 1172.00000 1208.66746 0.00085
66.18000 1151.00000 1206.86094 0.00087
66.19000 1224.00000 1205.16861 0.00082
66.20000 1166.00000 1203.58936 0.00086
66.21000 1184.00000 1202.12204 0.00084
66.22000 1229.00000 1200.76543 0.00081
66.23000 1155.00000 1199.51826 0.00087
66.24000 1144.00000 1198.37925 0.00087
66.25000 1179.00000 1197.34706 0.00085
66.26000 1213.00000 1196.42032 0.00082
66.27000 1157.00000 1195.59759 0.00086
66.28000 1181.00000 1194.87704 0.00085
66.29000 1177.00000 1194.25728 0.00085
66.30000 1124.00000 1193.74046 0.00089
66.31000 1097.00000 1193.32271 0.00091
66.32000 1186.00000 1193.00281 0.00084
66.33000 1179.00000 1192.77889 0.00085
66.34000 1176.00000 1192.64930 0.00085
66.35000 1218.00000 1192.61169 0.00082
66.36000 1207.00000 1192.66412 0.00083
66.37000 1219.00000 1192.81135 0.00082
66.38000 1155.00000 1193.05051 0.00087
66.39000 1202.00000 1193.37784 0.00083
66.40000 1137.00000 1193.79145 0.00088
66.41000 1178.00000 1194.28969 0.00085
66.42000 1167.00000 1194.87085 0.00086
66.43000 1161.00000 1195.53312 0.00086
66.44000 1179.00000 1196.27463 0.00085
66.45000 1170.00000 1197.09337 0.00085
66.46000 1192.00000 1197.98727 0.00084
66.47000 1147.00000 1198.95411 0.00087
66.48000 1169.00000 1199.99151 0.00086
66.49000 1197.00000 1201.09688 0.00084
66.50000 1198.00000 1202.26703 0.00083
66.51000 1210.00000 1203.49955 0.00083
66.52000 1189.00000 1204.79673 0.00084
66.53000 1167.00000 1206.15276 0.00086
66.54000 1157.00000 1207.56395 0.00086
66.55000 1177.00000 1209.02737 0.00085
66.56000 1149.00000 1210.54007 0.00087
66.57000 1208.00000 1212.09901 0.00083
66.58000 1218.00000 1213.70109 0.00082
66.59000 1217.00000 1215.34316 0.00082
66.60000 1254.00000 1217.02210 0.00080
66.61000 1150.00000 1218.73484 0.00087
66.62000 1158.00000 1220.47798 0.00086
66.63000 1190.00000 1222.24816 0.00084
66.64000 1195.00000 1224.04238 0.00084
66.65000 1171.00000 1225.85745 0.00085
66.66000 1166.00000 1227.69100 0.00086
66.67000 1153.00000 1229.54135 0.00087
66.68000 1228.00000 1231.40478 0.00081
66.69000 1164.00000 1233.27832 0.00086
66.70000 1153.00000 1235.15925 0.00087
66.71000 1181.00000 1237.04473 0.00085
66.72000 1208.00000 1238.93170 0.00083
66.73000 1240.00000 1240.81652 0.00081
66.74000 1180.00000 1242.69319 0.00085
66.75000 1166.00000 1244.55214 0.00086
66.76000 1200.00000 1246.40406 0.00083
66.77000 1165.00000 1248.29030 0.00086
66.78000 1201.00000 1250.17824 0.00083
66.79000 1224.00000 1252.05979 0.00082
66.80000 1222.00000 1253.93259 0.00082
66.81000 1271.00000 1255.79504 0.00079
66.82000 1199.00000 1257.64564 0.00083
66.83000 1235.00000 1259.48290 0.00081
66.84000 1197.00000 1261.30526 0.00084
66.85000 1180.00000 1263.11114 0.00085
66.86000 1229.00000 1264.89888 0.00081
66.87000 1227.00000 1266.66671 0.00081
66.88000 1256.00000 1268.41279 0.00080
66.89000 1240.00000 1270.13512 0.00081
66.90000 1178.00000 1271.83156 0.00085
66.91000 1219.00000 1273.49981 0.00082
66.92000 1228.00000 1275.13733 0.00081
66.93000 1314.00000 1276.74140 0.00076
66.94000 1212.00000 1278.30898 0.00083
66.95000 1272.00000 1279.83679 0.00079
66.96000 1233.00000 1281.32119 0.00081
66.97000 1285.00000 1282.75825 0.00078
66.98000 1243.00000 1284.14364 0.00080
66.99000 1307.00000 1285.47266 0.00077
67.00000 1237.00000 1286.74018 0.00081
67.01000 1220.00000 1287.94069 0.00082
67.02000 1231.00000 1289.06824 0.00081
67.03000 1268.00000 1290.11649 0.00079
67.04000 1228.00000 1291.07869 0.00081
67.05000 1256.00000 1291.94772 0.00080
67.06000 1197.00000 1292.71612 0.00084
67.07000 1273.00000 1293.37611 0.00079
67.08000 1296.00000 1293.91957 0.00077
67.09000 1280.00000 1294.33797 0.00078
67.10000 1241.00000 1294.62213 0.00081
67.11000 1312.00000 1294.75921 0.00076
67.12000 1331.00000 1294.73948 0.00075
67.13000 1332.00000 1294.59166 0.00075
67.14000 1223.00000 1294.29886 0.00082
67.15000 1229.00000 1293.84467 0.00081
67.16000 1263.00000 1293.22307 0.00079
67.17000 1270.00000 1292.43023 0.00079
67.18000 1213.00000 1291.46327 0.00082
67.19000 1222.00000 1290.32026 0.00082
67.20000 1223.00000 1289.00026 0.00082
67.21000 1234.00000 1287.50290 0.00081
67.22000 1284.00000 1285.82579 0.00078
67.23000 1279.00000 1283.97177 0.00078
67.24000 1260.00000 1281.97748 0.00079
67.25000 1272.00000 1279.82874 0.00079
67.26000 1267.00000 1277.52857 0.00079
67.27000 1253.00000 1275.08477 0.00080
67.28000 1250.00000 1272.50599 0.00080
67.29000 1259.00000 1269.80164 0.00079
67.30000 1249.00000 1266.98177 0.00080
67.31000 1250.00000 1264.05688 0.00080
67.32000 1221.00000 1261.03784 0.00082
67.33000 1296.00000 1257.93572 0.00077
67.34000 1231.00000 1254.76169 0.00081
67.35000 1207.00000 1251.52684 0.00083
67.36000 1216.00000 1248.24215 0.00082
67.37000 1222.00000 1244.91830 0.00082
67.38000 1194.00000 1241.56565 0.00084
67.39000 1161.00000 1238.19415 0.00086
67.40000 1194.00000 1234.81324 0.00084
67.41000 1228.00000 1231.43184 0.00081
67.42000 1247.00000 1228.05833 0.00080
67.43000 1207.00000 1224.70047 0.00083
67.44000 1225.00000 1221.36543 0.00082
67.45000 1214.00000 1218.05977 0.00082
67.46000 1192.00000 1214.78947 0.00084
67.47000 1149.00000 1211.55989 0.00087
67.48000 1222.00000 1208.37585 0.00082
67.49000 1185.00000 1205.24160 0.00084
67.50000 1158.00000 1202.16087 0.00086
67.51000 1190.00000 1199.13691 0.00084
67.52000 1198.00000 1196.17248 0.00083
67.53000 1193.00000 1193.26992 0.00084
67.54000 1207.00000 1190.43115 0.00083
67.55000 1212.00000 1187.65776 0.00083
67.56000 1211.00000 1184.95094 0.00083
67.57000 1145.00000 1182.31159 0.00087
67.58000 1181.00000 1179.74030 0.00085
67.59000 1144.00000 1177.23739 0.00087
67.60000 1147.00000 1174.80297 0.00087
67.61000 1159.00000 1172.43691 0.00086
67.62000 1125.00000 1170.13887 0.00089
67.63000 1172.00000 1167.90835 0.00085
67.64000 1216.00000 1165.74467 0.00082
67.65000 1223.00000 1163.64703 0.00082
67.66000 1204.00000 1161.61445 0.00083
67.67000 1150.00000 1159.64587 0.00087
67.68000 1159.00000 1157.74009 0.00086
67.69000 1127.00000 1155.89583 0.00089
67.70000 1137.00000 1154.11169 0.00088
67.71000 1116.00000 1152.38618 0.00090
67.72000 1135.00000 1150.71772 0.00088
67.73000 1185.00000 1149.10461 0.00084
67.74000 1168.00000 1147.54499 0.00086
67.75000 1128.00000 1146.03683 0.00089
67.76000 1106.00000 1144.57784 0.00090
67.77000 1129.00000 1143.16517 0.00089
67.78000 1105.00000 1141.79396 0.00090
67.79000 1164.00000 1140.45390 0.00086
67.80000 1142.00000 1139.15071 0.00088
67.81000 1133.00000 1137.94114 0.00088
67.82000 1122.00000 1136.77935 0.00089
67.83000 1172.00000 1135.66464 0.00085
67.84000 1075.00000 1134.59219 0.00093
67.85000 1120.00000 1133.56103 0.00089
67.86000 1109.00000 1132.57029 0.00090
67.87000 1094.00000 1131.61919 0.00091
67.88000 1052.00000 1130.70703 0.00095
67.89000 1123.00000 1129.83322 0.00089
67.90000 1124.00000 1128.99719 0.00089
67.91000 1099.00000 1128.19835 0.00091
67.92000 1105.00000 1127.43569 0.00090
67.93000 1159.00000 1126.70863 0.00086
67.94000 1152.00000 1126.02236 0.00087
67.95000 1168.00000 1125.37504 0.00086
67.96000 1159.00000 1124.76539 0.00086
67.97000 1192.00000 1124.19344 0.00084
67.98000 1208.00000 1123.65937 0.00083
67.99000 1147.00000 1123.16345 0.00087
68.00000 1151.00000 1122.70595 0.00087
68.01000 1218.00000 1122.28713 0.00082
68.02000 1135.00000 1121.90727 0.00088
68.03000 1110.00000 1121.56679 0.00090
68.04000 1142.00000 1121.26627 0.00088
68.05000 1122.00000 1121.00579 0.00089
68.06000 1085.00000 1120.78557 0.00092
68.07000 1113.00000 1120.60582 0.00090
68.08000 1103.00000 1120.46674 0.00091
68.09000 1115.00000 1120.36844 0.00090
68.10000 1122.00000 1120.31102 0.00089
68.11000 1077.00000 1120.29447 0.00093
68.12000 1087.00000 1120.31873 0.00092
68.13000 1147.00000 1120.38367 0.00087
68.14000 1120.00000 1120.48907 0.00089
68.15000 1089.00000 1120.63462 0.00092
68.16000 1131.00000 1120.81993 0.00088
68.17000 1153.00000 1121.04450 0.00087
68.18000 1139.00000 1121.30774 0.00088
68.19000 1071.00000 1121.60896 0.00093
68.20000 1139.00000 1121.94734 0.00088
68.21000 1160.00000 1122.32196 0.00086
68.22000 1103.00000 1122.73182 0.00091
68.23000 1158.00000 1123.17577 0.00086
68.24000 1172.00000 1123.65262 0.00085
68.25000 1132.00000 1124.16103 0.00088
68.26000 1121.00000 1124.69961 0.00089
68.27000 1124.00000 1125.26687 0.00089
68.28000 1092.00000 1125.86121 0.00092
68.29000 1125.00000 1126.48098 0.00089
68.30000 1193.00000 1127.12440 0.00084
68.31000 1104.00000 1127.78954 0.00091
68.32000 1116.00000 1128.47411 0.00090
68.33000 1115.00000 1129.17466 0.00090
68.34000 1149.00000 1129.88636 0.00087
68.35000 1149.00000 1130.61396 0.00087
68.36000 1158.00000 1131.37245 0.00086
68.37000 1163.00000 1132.14745 0.00086
68.38000 1113.00000 1132.93449 0.00090
68.39000 1169.00000 1133.73887 0.00086
68.40000 1120.00000 1134.55563 0.00089
68.41000 1119.00000 1135.38238 0.00089
68.42000 1140.00000 1136.21684 0.00088
68.43000 1171.00000 1137.05266 0.00085
68.44000 1159.00000 1137.88745 0.00086
68.45000 1101.00000 1138.76251 0.00091
68.46000 1117.00000 1139.65782 0.00090
68.47000 1132.00000 1140.56489 0.00088
68.48000 1154.00000 1141.48294 0.00087
68.49000 1085.00000 1142.41146 0.00092
68.50000 1140.00000 1143.34955 0.00088
68.51000 1179.00000 1144.29639 0.00085
68.52000 1199.00000 1145.25427 0.00083
68.53000 1206.00000 1146.22025 0.00083
68.54000 1098.00000 1147.19227 0.00091
68.55000 1143.00000 1148.16916 0.00087
68.56000 1138.00000 1149.14900 0.00088
68.57000 1197.00000 1150.12882 0.00084
68.58000 1144.00000 1151.10556 0.00087
68.59000 1137.00000 1152.07575 0.00088
68.60000 1114.00000 1153.03545 0.00090
68.61000 1151.00000 1153.98023 0.00087
68.62000 1142.00000 1154.90515 0.00088
68.63000 1163.00000 1155.80479 0.00086
68.64000 1165.00000 1156.67324 0.00086
68.65000 1114.00000 1157.50416 0.00090
68.66000 1185.00000 1158.29080 0.00084
68.67000 1158.00000 1159.02603 0.00086
68.68000 1122.00000 1159.70248 0.00089
68.69000 1165.00000 1160.31253 0.00086
68.70000 1155.00000 1160.84845 0.00087
68.71000 1136.00000 1161.30249 0.00088
68.72000 1141.00000 1161.66683 0.00088
68.73000 1154.00000 1161.93360 0.00087
68.74000 1159.00000 1162.09354 0.00086
68.75000 1208.00000 1162.13936 0.00083
68.76000 1181.00000 1162.08348 0.00085
68.77000 1160.00000 1161.91511 0.00086
68.78000 1169.00000 1161.62595 0.00086
68.79000 1198.00000 1161.21304 0.00083
68.80000 1162.00000 1160.67501 0.00086
68.81000 1180.00000 1160.01166 0.00085
68.82000 1179.00000 1159.22395 0.00085
68.83000 1177.00000 1158.31396 0.00085
68.84000 1149.00000 1157.28484 0.00087
68.85000 1096.00000 1156.14076 0.00091
68.86000 1167.00000 1154.88678 0.00086
68.87000 1147.00000 1153.52873 0.00087
68.88000 1186.00000 1152.07311 0.00084
68.89000 1176.00000 1150.52690 0.00085
68.90000 1224.00000 1148.89749 0.00082
68.91000 1176.00000 1147.19245 0.00085
68.92000 1190.00000 1145.41951 0.00084
68.93000 1187.00000 1143.58633 0.00084
68.94000 1136.00000 1141.70049 0.00088
68.95000 1114.00000 1139.76934 0.00090
68.96000 1103.00000 1137.79998 0.00091
68.97000 1153.00000 1135.79916 0.00087
68.98000 1120.00000 1133.77326 0.00089
68.99000 1082.00000 1131.72827 0.00092
69.00000 1204.00000 1129.66977 0.00083
69.01000 1077.00000 1127.60290 0.00093
69.02000 1098.00000 1125.53243 0.00091
69.03000 1111.00000 1123.46271 0.00090
69.04000 1105.00000 1121.39770 0.00090
69.05000 1121.00000 1119.34096 0.00089
69.06000 1069.00000 1117.29562 0.00094
69.07000 1117.00000 1115.26431 0.00090
69.08000 1109.00000 1113.24856 0.00090
69.09000 1124.00000 1111.25129 0.00089
69.10000 1113.00000 1109.28281 0.00090
69.11000 1089.00000 1107.34000 0.00092
69.12000 1085.00000 1105.42330 0.00092
69.13000 1118.00000 1103.53376 0.00089
69.14000 1147.00000 1101.67078 0.00087
69.15000 1114.00000 1099.83455 0.00090
69.16000 1102.00000 1098.04042 0.00091
69.17000 1122.00000 1096.28455 0.00089
69.18000 1140.00000 1094.56411 0.00088
69.19000 1130.00000 1092.87959 0.00088
69.20000 1103.00000 1091.23156 0.00091
69.21000 1146.00000 1089.62056 0.00087
69.22000 1141.00000 1088.04698 0.00088
69.23000 1106.00000 1086.51110 0.00090
69.24000 1047.00000 1085.01309 0.00096
69.25000 1149.00000 1083.55297 0.00087
69.26000 1108.00000 1082.13066 0.00090
69.27000 1144.00000 1080.74594 0.00087
69.28000 1077.00000 1079.39846 0.00093
69.29000 1159.00000 1078.08766 0.00086
69.30000 1084.00000 1076.81275 0.00092
69.31000 1123.00000 1075.57258 0.00089
69.32000 1052.00000 1074.36517 0.00095
69.33000 1118.00000 1073.18712 0.00089
69.34000 1080.00000 1072.02787 0.00093
69.35000 1117.00000 1070.88330 0.00090
69.36000 1114.00000 1069.82421 0.00090
69.37000 1087.00000 1068.81310 0.00092
69.38000 1111.00000 1067.83708 0.00090
69.39000 1134.00000 1066.89524 0.00088
69.40000 1045.00000 1065.98694 0.00096
69.41000 1072.00000 1065.11163 0.00093
69.42000 1087.00000 1064.26871 0.00092
69.43000 1082.00000 1063.45762 0.00092
69.44000 1098.00000 1062.67773 0.00091
69.45000 1098.00000 1061.92841 0.00091
69.46000 1103.00000 1061.20901 0.00091
69.47000 1144.00000 1060.51882 0.00087
69.48000 1135.00000 1059.85701 0.00088
69.49000 1096.00000 1059.22220 0.00091
69.50000 1066.00000 1058.61115 0.00094
69.51000 1042.00000 1058.02490 0.00096
69.52000 1160.00000 1057.48112 0.00086
69.53000 1131.00000 1056.96678 0.00088
69.54000 1111.00000 1056.47946 0.00090
69.55000 1134.00000 1056.01868 0.00088
69.56000 1095.00000 1055.58387 0.00091
69.57000 1081.00000 1055.17405 0.00093
69.58000 1115.00000 1054.78724 0.00090
69.59000 1172.00000 1054.42498 0.00085
69.60000 1140.00000 1054.09791 0.00088
69.61000 1092.00000 1053.79797 0.00092
69.62000 1050.00000 1053.52376 0.00095
69.63000 1103.00000 1053.27493 0.00091
69.64000 1030.00000 1053.05121 0.00097
69.65000 1047.00000 1052.85222 0.00096
69.66000 1065.00000 1052.67707 0.00094
69.67000 1101.00000 1052.52496 0.00091
69.68000 1129.00000 1052.40002 0.00089
69.69000 1087.00000 1052.30268 0.00092
69.70000 1061.00000 1052.23046 0.00094
69.71000 1037.00000 1052.18277 0.00096
69.72000 1071.00000 1052.15935 0.00093
69.73000 1111.00000 1052.15998 0.00090
69.74000 1088.00000 1052.18438 0.00092
69.75000 1097.00000 1052.23221 0.00091
69.76000 1127.00000 1052.30311 0.00089
69.77000 1072.00000 1052.39662 0.00093
69.78000 1060.00000 1052.51224 0.00094
69.79000 1137.00000 1052.64937 0.00088
69.80000 1121.00000 1052.80728 0.00089
69.81000 1079.00000 1052.98510 0.00093
69.82000 1114.00000 1053.18162 0.00090
69.83000 1088.00000 1053.39467 0.00092
69.84000 1030.00000 1053.62186 0.00097
69.85000 1069.00000 1053.86896 0.00094
69.86000 1021.00000 1054.13897 0.00098
69.87000 1157.00000 1054.42537 0.00086
69.88000 1068.00000 1054.72579 0.00094
69.89000 1014.00000 1055.03893 0.00099
69.90000 1095.00000 1055.36348 0.00091
69.91000 1065.00000 1055.69806 0.00094
69.92000 1068.00000 1056.04123 0.00094
69.93000 1069.00000 1056.39153 0.00094
69.94000 1095.00000 1056.74747 0.00091
69.95000 1084.00000 1057.10756 0.00092
69.96000 1123.00000 1057.47028 0.00089
69.97000 1063.00000 1057.83416 0.00094
69.98000 1083.00000 1058.19773 0.00092
69.99000 1096.00000 1058.55961 0.00091
70.00000 1081.00000 1058.91847 0.00093
70.01000 1088.00000 1059.27308 0.00092
70.02000 1084.00000 1059.62231 0.00092
70.03000 1091.00000 1059.96511 0.00092
70.04000 1054.00000 1060.30058 0.00095
70.05000 1078.00000 1060.62789 0.00093
70.06000 1072.00000 1060.94611 0.00093
70.07000 1116.00000 1061.25420 0.00090
70.08000 1088.00000 1061.55331 0.00092
70.09000 1112.00000 1061.84655 0.00090
70.10000 1093.00000 1062.13061 0.00091
70.11000 1091.00000 1062.40414 0.00092
70.12000 1104.00000 1062.66317 0.00091
70.13000 1076.00000 1062.90689 0.00093
70.14000 1075.00000 1063.16932 0.00093
70.15000 1082.00000 1063.43407 0.00092
70.16000 1078.00000 1063.69702 0.00093
70.17000 1062.00000 1063.95952 0.00094
70.18000 1100.00000 1064.22305 0.00091
70.19000 1126.00000 1064.48919 0.00089
70.20000 1121.00000 1064.75961 0.00089
70.21000 1160.00000 1065.03600 0.00086
70.22000 1134.00000 1065.32008 0.00088
70.23000 1085.00000 1065.61356 0.00092
70.24000 1081.00000 1065.91817 0.00093
70.25000 1053.00000 1066.23558 0.00095
70.26000 1074.00000 1066.56742 0.00093
70.27000 1082.00000 1066.91525 0.00092
70.28000 1138.00000 1067.28045 0.00088
70.29000 1083.00000 1067.66420 0.00092
70.30000 1088.00000 1068.06674 0.00092
70.31000 1072.00000 1068.48868 0.00093
70.32000 1078.00000 1068.93857 0.00093
70.33000 1111.00000 1069.41541 0.00090
70.34000 1104.00000 1069.91783 0.00091
70.35000 1098.00000 1070.45333 0.00091
70.36000 1068.00000 1071.01893 0.00094
70.37000 1081.00000 1071.61464 0.00093
70.38000 1091.00000 1072.24137 0.00092
70.39000 1061.00000 1072.89991 0.00094
70.40000 1071.00000 1073.59098 0.00093
70.41000 1092.00000 1074.31511 0.00092
70.42000 1072.00000 1075.07262 0.00093
70.43000 1120.00000 1075.86349 0.00089
70.44000 1114.00000 1076.68670 0.00090
70.45000 1092.00000 1077.54054 0.00092
70.46000 1087.00000 1078.43133 0.00092
70.47000 1068.00000 1079.36766 0.00094
70.48000 1097.00000 1080.34211 0.00091
70.49000 1063.00000 1081.35247 0.00094
70.50000 1112.00000 1082.39829 0.00090
70.51000 1074.00000 1083.47908 0.00093
70.52000 1035.00000 1084.59412 0.00097
70.53000 1095.00000 1085.74252 0.00091
70.54000 1091.00000 1086.92431 0.00092
70.55000 1087.00000 1088.13836 0.00092
70.56000 1046.00000 1089.38291 0.00096
70.57000 1088.00000 1090.65636 0.00092
70.58000 1036.00000 1091.95699 0.00097
70.59000 1062.00000 1093.28284 0.00094
70.60000 1065.00000 1094.63169 0.00094
70.61000 1126.00000 1096.00113 0.00089
70.62000 1111.00000 1097.38847 0.00090
70.63000 1122.00000 1098.79076 0.00089
70.64000 1090.00000 1100.20482 0.00092
70.65000 1051.00000 1101.62719 0.00095
70.66000 1093.00000 1103.05418 0.00091
70.67000 1083.00000 1104.48181 0.00092
70.68000 1026.00000 1105.90590 0.00097
70.69000 1080.00000 1107.32201 0.00093
70.70000 1064.00000 1108.72549 0.00094
70.71000 1069.00000 1110.11150 0.00094
70.72000 1005.00000 1111.47500 0.00100
70.73000 1056.00000 1112.81084 0.00095
70.74000 1095.00000 1114.11372 0.00091
70.75000 1047.00000 1115.37828 0.00096
70.76000 1130.00000 1116.59912 0.00088
70.77000 1119.00000 1117.77087 0.00089
70.78000 1115.00000 1118.88822 0.00090
70.79000 1138.00000 1119.94598 0.00088
70.80000 1084.00000 1120.93914 0.00092
70.81000 1126.00000 1121.86295 0.00089
70.82000 1101.00000 1122.71295 0.00091
70.83000 1080.00000 1123.48505 0.00093
70.84000 1069.00000 1124.17561 0.00094
70.85000 1069.00000 1124.78146 0.00094
70.86000 1071.00000 1125.29995 0.00093
70.87000 1094.00000 1125.72902 0.00091
70.88000 1126.00000 1126.06724 0.00089
70.89000 1098.00000 1126.31379 0.00091
70.90000 1107.00000 1126.46852 0.00090
70.91000 1097.00000 1126.53194 0.00091
70.92000 1102.00000 1126.50521 0.00091
70.93000 1118.00000 1126.39012 0.00089
70.94000 1135.00000 1126.18906 0.00088
70.95000 1120.00000 1125.90501 0.00089
70.96000 1129.00000 1125.54145 0.00089
70.97000 1080.00000 1125.10233 0.00093
70.98000 1104.00000 1124.59202 0.00091
70.99000 1104.00000 1124.01522 0.00091
71.00000 1096.00000 1123.37691 0.00091
71.01000 1091.00000 1122.68227 0.00092
71.02000 1081.00000 1121.93663 0.00093
71.03000 1071.00000 1121.14541 0.00093
71.04000 1045.00000 1120.31402 0.00096
71.05000 1045.00000 1119.44784 0.00096
71.06000 1098.00000 1118.55216 0.00091
71.07000 1070.00000 1117.63214 0.00093
71.08000 1125.00000 1116.69273 0.00089
71.09000 1087.00000 1115.73872 0.00092
71.10000 1032.00000 1114.77460 0.00097
71.11000 1067.00000 1113.80466 0.00094
71.12000 1061.00000 1112.83286 0.00094
71.13000 1072.00000 1111.86292 0.00093
71.14000 1058.00000 1110.89823 0.00095
71.15000 1097.00000 1109.94191 0.00091
71.16000 1078.00000 1108.99679 0.00093
71.17000 1084.00000 1108.06540 0.00092
71.18000 1054.00000 1107.14998 0.00095
71.19000 1038.00000 1106.25249 0.00096
71.20000 1069.00000 1105.37466 0.00094
71.21000 1064.00000 1104.51830 0.00094
71.22000 1071.00000 1103.68460 0.00093
71.23000 1087.00000 1102.87453 0.00092
71.24000 1090.00000 1102.08894 0.00092
71.25000 1051.00000 1101.32851 0.00095
71.26000 1011.00000 1100.59375 0.00099
71.27000 1050.00000 1099.88501 0.00095
71.28000 1041.00000 1099.20249 0.00096
71.29000 1068.00000 1098.54624 0.00094
71.30000 1018.00000 1097.91617 0.00098
71.31000 1029.00000 1097.31198 0.00097
71.32000 1087.00000 1096.73330 0.00092
71.33000 1062.00000 1096.18057 0.00094
71.34000 1049.00000 1095.65352 0.00095
71.35000 1043.00000 1095.15115 0.00096
71.36000 1095.00000 1094.67280 0.00091
71.37000 1061.00000 1094.21783 0.00094
71.38000 1057.00000 1093.78552 0.00095
71.39000 1077.00000 1093.37512 0.00093
71.40000 1045.00000 1092.98578 0.00096
71.41000 1080.00000 1092.61661 0.00093
71.42000 1114.00000 1092.26660 0.00090
71.43000 1064.00000 1091.93454 0.00094
71.44000 1079.00000 1091.61849 0.00093
71.45000 1072.00000 1091.31672 0.00093
71.46000 1026.00000 1091.03478 0.00097
71.47000 1077.00000 1090.77158 0.00093
71.48000 1089.00000 1090.52328 0.00092
71.49000 1097.00000 1090.28841 0.00091
71.50000 1095.00000 1090.06634 0.00091
71.51000 1082.00000 1089.85695 0.00092
71.52000 1096.00000 1089.65896 0.00091
71.53000 1057.00000 1089.47151 0.00095
71.54000 1041.00000 1089.29390 0.00096
71.55000 1080.00000 1089.12551 0.00093
71.56000 1045.00000 1088.96573 0.00096
71.57000 1064.00000 1088.81403 0.00094
71.58000 1093.00000 1088.66994 0.00091
71.59000 1084.00000 1088.53304 0.00092
71.60000 1081.00000 1088.40295 0.00093
71.61000 1066.00000 1088.27936 0.00094
71.62000 1085.00000 1088.16201 0.00092
71.63000 1085.00000 1088.05071 0.00092
71.64000 1044.00000 1087.94530 0.00096
71.65000 1078.00000 1087.84570 0.00093
71.66000 1122.00000 1087.75187 0.00089
71.67000 1091.00000 1087.66379 0.00092
71.68000 1055.00000 1087.58150 0.00095
71.69000 1075.00000 1087.50500 0.00093
71.70000 1093.00000 1087.43428 0.00091
71.71000 1097.00000 1087.36926 0.00091
71.72000 1054.00000 1087.30968 0.00095
71.73000 1072.00000 1087.25480 0.00093
71.74000 1110.00000 1087.20294 0.00090
71.75000 1122.00000 1087.14848 0.00089
71.76000 1131.00000 1087.08581 0.00088
71.77000 1106.00000 1087.04763 0.00090
71.78000 1086.00000 1087.04740 0.00092
71.79000 1070.00000 1087.06256 0.00093
71.80000 1060.00000 1087.08898 0.00094
71.81000 1071.00000 1087.12685 0.00093
71.82000 1088.00000 1087.17602 0.00092
71.83000 1082.00000 1087.23587 0.00092
71.84000 1072.00000 1087.30864 0.00093
71.85000 1077.00000 1087.39851 0.00093
71.86000 1085.00000 1087.49863 0.00092
71.87000 1128.00000 1087.60534 0.00089
71.88000 1086.00000 1087.73707 0.00092
71.89000 1076.00000 1087.90040 0.00093
71.90000 1027.00000 1088.08435 0.00097
71.91000 1050.00000 1088.28710 0.00095
71.92000 1050.00000 1088.50906 0.00095
71.93000 1147.00000 1088.75071 0.00087
71.94000 1074.00000 1089.01224 0.00093
71.95000 1145.00000 1089.29420 0.00087
71.96000 1144.00000 1089.59935 0.00087
71.97000 1090.00000 1089.92684 0.00092
71.98000 1095.00000 1090.27677 0.00091
71.99000 1107.00000 1090.64952 0.00090
72.00000 1099.00000 1091.04547 0.00091
72.01000 1014.00000 1091.46541 0.00099
72.02000 1069.00000 1091.90964 0.00094
72.03000 1071.00000 1092.37831 0.00093
72.04000 1134.00000 1092.87164 0.00088
72.05000 1103.00000 1093.38982 0.00091
72.06000 1083.00000 1093.93297 0.00092
72.07000 1084.00000 1094.50108 0.00092
72.08000 1055.00000 1095.09399 0.00095
72.09000 1079.00000 1095.71122 0.00093
72.10000 1060.00000 1096.35140 0.00094
72.11000 1057.00000 1097.01125 0.00095
72.12000 1108.00000 1097.69194 0.00090
72.13000 1109.00000 1098.41295 0.00090
72.14000 1163.00000 1099.16210 0.00086
72.15000 1095.00000 1099.93558 0.00091
72.16000 1118.00000 1100.73266 0.00089
72.17000 1093.00000 1101.55249 0.00091
72.18000 1094.00000 1102.39407 0.00091
72.19000 1120.00000 1103.25619 0.00089
72.20000 1099.00000 1104.13748 0.00091
72.21000 1175.00000 1105.03633 0.00085
72.22000 1130.00000 1105.95094 0.00088
72.23000 1062.00000 1106.87926 0.00094
72.24000 1071.00000 1107.81900 0.00093
72.25000 1092.00000 1108.76763 0.00092
72.26000 1106.00000 1109.72239 0.00090
72.27000 1096.00000 1110.68023 0.00091
72.28000 1102.00000 1111.63789 0.00091
72.29000 1131.00000 1112.59186 0.00088
72.30000 1176.00000 1113.53840 0.00085
72.31000 1118.00000 1114.47359 0.00089
72.32000 1078.00000 1115.39331 0.00093
72.33000 1119.00000 1116.29328 0.00089
72.34000 1144.00000 1117.16912 0.00087
72.35000 1107.00000 1118.01635 0.00090
72.36000 1150.00000 1118.83045 0.00087
72.37000 1131.00000 1119.60693 0.00088
72.38000 1103.00000 1120.34132 0.00091
72.39000 1119.00000 1121.02926 0.00089
72.40000 1128.00000 1121.66654 0.00089
72.41000 1163.00000 1122.24916 0.00086
72.42000 1182.00000 1122.77335 0.00085
72.43000 1163.00000 1123.23562 0.00086
72.44000 1149.00000 1123.63278 0.00087
72.45000 1197.00000 1123.96195 0.00084
72.46000 1182.00000 1124.22055 0.00085
72.47000 1175.00000 1124.40630 0.00085
72.48000 1077.00000 1124.51715 0.00093
72.49000 1129.00000 1124.55067 0.00089
72.50000 1141.00000 1124.50101 0.00088
72.51000 1125.00000 1124.36600 0.00089
72.52000 1133.00000 1124.18364 0.00088
72.53000 1135.00000 1123.93653 0.00088
72.54000 1159.00000 1123.62386 0.00086
72.55000 1139.00000 1123.24190 0.00088
72.56000 1150.00000 1122.79255 0.00087
72.57000 1148.00000 1122.27796 0.00087
72.58000 1118.00000 1121.70053 0.00089
72.59000 1193.00000 1121.06287 0.00084
72.60000 1143.00000 1120.36773 0.00087
72.61000 1148.00000 1119.61805 0.00087
72.62000 1114.00000 1118.81685 0.00090
72.63000 1162.00000 1117.96726 0.00086
72.64000 1149.00000 1117.07245 0.00087
72.65000 1088.00000 1116.13567 0.00092
72.66000 1144.00000 1115.16015 0.00087
72.67000 1205.00000 1114.14915 0.00083
72.68000 1137.00000 1113.10587 0.00088
72.69000 1147.00000 1112.03334 0.00087
72.70000 1128.00000 1110.93435 0.00089
72.71000 1153.00000 1109.81002 0.00087
72.72000 1106.00000 1108.66306 0.00090
72.73000 1146.00000 1107.51295 0.00087
72.74000 1155.00000 1106.35464 0.00087
72.75000 1138.00000 1105.18861 0.00088
72.76000 1158.00000 1104.01789 0.00086
72.77000 1103.00000 1102.84506 0.00091
72.78000 1056.00000 1101.67218 0.00095
72.79000 1086.00000 1100.50558 0.00092
72.80000 1124.00000 1099.35479 0.00089
72.81000 1048.00000 1098.21718 0.00095
72.82000 1101.00000 1097.09469 0.00091
72.83000 1090.00000 1095.99007 0.00092
72.84000 1114.00000 1094.90594 0.00090
72.85000 1129.00000 1093.84473 0.00089
72.86000 1123.00000 1092.80867 0.00089
72.87000 1181.00000 1091.79984 0.00085
72.88000 1157.00000 1090.82006 0.00086
72.89000 1079.00000 1089.87096 0.00093
72.90000 1087.00000 1088.95396 0.00092
72.91000 1137.00000 1088.07023 0.00088
72.92000 1111.00000 1087.22073 0.00090
72.93000 1073.00000 1086.40610 0.00093
72.94000 1133.00000 1085.62668 0.00088
72.95000 1090.00000 1084.88308 0.00092
72.96000 1085.00000 1084.17653 0.00092
72.97000 1080.00000 1083.50613 0.00093
72.98000 1123.00000 1082.87138 0.00089
72.99000 1126.00000 1082.27173 0.00089
73.00000 1095.00000 1081.70636 0.00091
73.01000 1074.00000 1081.17419 0.00093
73.02000 1078.00000 1080.67416 0.00093
73.03000 1067.00000 1080.20333 0.00094
73.04000 1056.00000 1079.75931 0.00095
73.05000 1066.00000 1079.35266 0.00094
73.06000 1095.00000 1078.97782 0.00091
73.07000 1121.00000 1078.62983 0.00089
73.08000 1038.00000 1078.30754 0.00096
73.09000 1030.00000 1078.00884 0.00097
73.10000 1047.00000 1077.73115 0.00096
73.11000 1060.00000 1077.47122 0.00094
73.12000 1081.00000 1077.22367 0.00093
73.13000 1037.00000 1076.99071 0.00096
73.14000 1119.00000 1076.79483 0.00089
73.15000 1103.00000 1076.61800 0.00091
73.16000 1025.00000 1076.45551 0.00098
73.17000 1055.00000 1076.30604 0.00095
73.18000 1094.00000 1076.16834 0.00091
73.19000 1090.00000 1076.04123 0.00092
73.20000 1076.00000 1075.92364 0.00093
73.21000 1110.00000 1075.81453 0.00090
73.22000 1083.00000 1075.71297 0.00092
73.23000 1064.00000 1075.61809 0.00094
73.24000 1092.00000 1075.52910 0.00092
73.25000 1102.00000 1075.44528 0.00091
73.26000 1034.00000 1075.36599 0.00097
73.27000 1041.00000 1075.29062 0.00096
73.28000 1070.00000 1075.21863 0.00093
73.29000 1079.00000 1075.14952 0.00093
73.30000 1048.00000 1075.08282 0.00095
73.31000 1102.00000 1075.01808 0.00091
73.32000 1061.00000 1074.95483 0.00094
73.33000 1093.00000 1074.89258 0.00091
73.34000 1083.00000 1074.83065 0.00092
73.35000 1090.00000 1074.76771 0.00092
73.36000 1121.00000 1074.70237 0.00089
73.37000 1107.00000 1074.63942 0.00090
73.38000 1066.00000 1074.58068 0.00094
73.39000 1083.00000 1074.52215 0.00092
73.40000 1062.00000 1074.46264 0.00094
73.41000 1032.00000 1074.40162 0.00097
73.42000 1076.00000 1074.33853 0.00093
73.43000 1100.00000 1074.27272 0.00091
73.44000 1102.00000 1074.20342 0.00091
73.45000 1119.00000 1074.12980 0.00089
73.46000 1073.00000 1074.05098 0.00093
73.47000 1092.00000 1073.96568 0.00092
73.48000 1076.00000 1073.87210 0.00093
73.49000 1079.00000 1073.76861 0.00093
73.50000 1036.00000 1073.65814 0.00097
73.51000 1140.00000 1073.53913 0.00088
73.52000 1122.00000 1073.40822 0.00089
73.53000 1111.00000 1073.26363 0.00090
73.54000 1113.00000 1073.10381 0.00090
73.55000 1140.00000 1072.92721 0.00088
73.56000 1089.00000 1072.73232 0.00092
73.57000 1106.00000 1072.51764 0.00090
73.58000 1090.00000 1072.28176 0.00092
73.59000 1105.00000 1072.02340 0.00090
73.60000 1142.00000 1071.74142 0.00088
73.61000 1092.00000 1071.43487 0.00092
73.62000 1042.00000 1071.10300 0.00096
73.63000 1125.00000 1070.74534 0.00089
73.64000 1113.00000 1070.36166 0.00090
73.65000 1087.00000 1069.95207 0.00092
73.66000 1113.00000 1069.51694 0.00090
73.67000 1060.00000 1069.05699 0.00094
73.68000 1066.00000 1068.57324 0.00094
73.69000 1066.00000 1068.06702 0.00094
73.70000 1041.00000 1067.53995 0.00096
73.71000 1123.00000 1066.99393 0.00089
73.72000 1112.00000 1066.43109 0.00090
73.73000 1084.00000 1065.85378 0.00092
73.74000 1082.00000 1065.26453 0.00092
73.75000 1082.00000 1064.66599 0.00092
73.76000 1066.00000 1064.06094 0.00094
73.77000 1057.00000 1063.45218 0.00095
73.78000 1078.00000 1062.84258 0.00093
73.79000 1089.00000 1062.23496 0.00092
73.80000 1087.00000 1061.63212 0.00092
73.81000 1024.00000 1061.03676 0.00098
73.82000 1029.00000 1060.45150 0.00097
73.83000 1088.00000 1059.87883 0.00092
73.84000 1081.00000 1059.32112 0.00093
73.85000 1094.00000 1058.78056 0.00091
73.86000 1063.00000 1058.25921 0.00094
73.87000 1106.00000 1057.75893 0.00090
73.88000 1065.00000 1057.28144 0.00094
73.89000 1062.00000 1056.82829 0.00094
73.90000 1089.00000 1056.40085 0.00092
73.91000 1103.00000 1056.00035 0.00091
73.92000 1042.00000 1055.62784 0.00096
73.93000 1040.00000 1055.28424 0.00096
73.94000 1026.00000 1054.97033 0.00097
73.95000 1018.00000 1054.68678 0.00098
73.96000 1047.00000 1054.43410 0.00096
73.97000 1056.00000 1054.21271 0.00095
73.98000 1048.00000 1054.02295 0.00095
73.99000 1122.00000 1053.86503 0.00089
74.00000 1050.00000 1053.73910 0.00095
74.01000 1071.00000 1053.64524 0.00093
74.02000 1065.00000 1053.58344 0.00094
74.03000 1032.00000 1053.55365 0.00097
74.04000 1018.00000 1053.55576 0.00098
74.05000 1011.00000 1053.58961 0.00099
74.06000 1086.00000 1053.65500 0.00092
74.07000 1050.00000 1053.75169 0.00095
74.08000 1051.00000 1053.87942 0.00095
74.09000 1010.00000 1054.03787 0.00099
74.10000 1029.00000 1054.22673 0.00097
74.11000 1005.00000 1054.44565 0.00100
74.12000 1003.00000 1054.69424 0.00100
74.13000 999.00000 1054.97212 0.00100
74.14000 1021.00000 1055.27886 0.00098
74.15000 996.00000 1055.61403 0.00100
74.16000 1085.00000 1055.97719 0.00092
74.17000 1026.00000 1056.36784 0.00097
74.18000 1056.00000 1056.78549 0.00095
74.19000 1040.00000 1057.22962 0.00096
74.20000 1074.00000 1057.69968 0.00093
74.21000 1077.00000 1058.19510 0.00093
74.22000 1080.00000 1058.71526 0.00093
74.23000 1052.00000 1059.25955 0.00095
74.24000 1083.00000 1059.82727 0.00092
74.25000 1080.00000 1060.41772 0.00093
74.26000 1079.00000 1061.03013 0.00093
74.27000 1052.00000 1061.66370 0.00095
74.28000 1035.00000 1062.31756 0.00097
74.29000 1061.00000 1062.99080 0.00094
74.30000 1082.00000 1063.68244 0.00092
74.31000 1031.00000 1064.39144 0.00097
74.32000 1050.00000 1065.11668 0.00095
74.33000 1064.00000 1065.85696 0.00094
74.34000 1099.00000 1066.61103 0.00091
74.35000 1041.00000 1067.37748 0.00096
74.36000 1060.00000 1068.15476 0.00094
74.37000 1111.00000 1068.94126 0.00090
74.38000 1100.00000 1069.73634 0.00091
74.39000 1093.00000 1070.53820 0.00091
74.40000 1020.00000 1071.34475 0.00098
74.41000 1066.00000 1072.15409 0.00094
74.42000 1105.00000 1072.96433 0.00090
74.43000 1064.00000 1073.77350 0.00094
74.44000 1041.00000 1074.57955 0.00096
74.45000 1044.00000 1075.38036 0.00096
74.46000 1093.00000 1076.17379 0.00091
74.47000 1027.00000 1076.95756 0.00097
74.48000 1076.00000 1077.72944 0.00093
74.49000 1132.00000 1078.48744 0.00088
74.50000 1082.00000 1079.22907 0.00092
74.51000 1089.00000 1079.95200 0.00092
74.52000 1016.00000 1080.65391 0.00098
74.53000 1087.00000 1081.33244 0.00092
74.54000 1093.00000 1081.98524 0.00091
74.55000 1046.00000 1082.60987 0.00096
74.56000 1029.00000 1083.20339 0.00097
74.57000 1099.00000 1083.76207 0.00091
74.58000 1071.00000 1084.28711 0.00093
74.59000 1047.00000 1084.78735 0.00096
74.60000 1037.00000 1085.25291 0.00096
74.61000 1080.00000 1085.68095 0.00093
74.62000 1047.00000 1086.07020 0.00096
74.63000 1082.00000 1086.41955 0.00092
74.64000 1059.00000 1086.72807 0.00094
74.65000 1075.00000 1086.99499 0.00093
74.66000 1071.00000 1087.21972 0.00093
74.67000 1055.00000 1087.40185 0.00095
74.68000 1027.00000 1087.54109 0.00097
74.69000 1112.00000 1087.63731 0.00090
74.70000 1097.00000 1087.69037 0.00091
74.71000 1050.00000 1087.69995 0.00095
74.72000 1068.00000 1087.66424 0.00094
74.73000 1055.00000 1087.58213 0.00095
74.74000 1030.00000 1087.46894 0.00097
74.75000 1062.00000 1087.32345 0.00094
74.76000 1094.00000 1087.14136 0.00091
74.77000 1054.00000 1086.92298 0.00095
74.78000 1074.00000 1086.66934 0.00093
74.79000 1135.00000 1086.38142 0.00088
74.80000 1099.00000 1086.05965 0.00091
74.81000 1077.00000 1085.70385 0.00093
74.82000 1038.00000 1085.31659 0.00096
74.83000 1094.00000 1084.90288 0.00091
74.84000 1090.00000 1084.46894 0.00092
74.85000 1076.00000 1084.01617 0.00093
74.86000 1146.00000 1083.53999 0.00087
74.87000 1121.00000 1083.03831 0.00089
74.88000 1044.00000 1082.51163 0.00096
74.89000 1056.00000 1081.97786 0.00095
74.90000 1038.00000 1081.42913 0.00096
74.91000 1059.00000 1080.86376 0.00094
74.92000 1027.00000 1080.28263 0.00097
74.93000 1033.00000 1079.68713 0.00097
74.94000 1017.00000 1079.07809 0.00098
74.95000 1035.00000 1078.45612 0.00097
74.96000 997.00000 1077.82204 0.00100
74.97000 990.00000 1077.17653 0.00101
74.98000 1039.00000 1076.52026 0.00096
74.99000 1067.00000 1075.85393 0.00094
75.00000 1078.00000 1075.17821 0.00093
75.01000 1043.00000 1074.49378 0.00096
75.02000 1052.00000 1073.80132 0.00095
75.03000 1060.00000 1073.10153 0.00094
75.04000 1105.00000 1072.39513 0.00090
75.05000 1036.00000 1071.68288 0.00097
75.06000 1005.00000 1070.96555 0.00100
75.07000 1020.00000 1070.24397 0.00098
75.08000 1100.00000 1069.51902 0.00091
75.09000 1099.00000 1068.79158 0.00091
75.10000 1018.00000 1068.06262 0.00098
75.11000 1031.00000 1067.33309 0.00097
75.12000 1012.00000 1066.60401 0.00099
75.13000 1038.00000 1065.87639 0.00096
75.14000 1030.00000 1065.15126 0.00097
75.15000 1051.00000 1064.42961 0.00095
75.16000 1078.00000 1063.71236 0.00093
75.17000 1062.00000 1063.00023 0.00094
75.18000 1090.00000 1062.29353 0.00092
75.19000 1075.00000 1061.59169 0.00093
75.20000 1031.00000 1060.89485 0.00097
75.21000 1029.00000 1060.21525 0.00097
75.22000 1059.00000 1059.55665 0.00094
75.23000 1045.00000 1058.91286 0.00096
75.24000 1073.00000 1058.28365 0.00093
75.25000 1028.00000 1057.67002 0.00097
75.26000 1038.00000 1057.07287 0.00096
75.27000 1009.00000 1056.49310 0.00099
75.28000 1056.00000 1055.93195 0.00095
75.29000 1013.00000 1055.39007 0.00099
75.30000 1065.00000 1054.86798 0.00094
75.31000 1061.00000 1054.36584 0.00094
75.32000 1037.00000 1053.88398 0.00096
75.33000 1056.00000 1053.42657 0.00095
75.34000 1028.00000 1052.99293 0.00097
75.35000 1002.00000 1052.58302 0.00100
75.36000 1020.00000 1052.19661 0.00098
75.37000 1051.00000 1051.83400 0.00095
75.38000 1056.00000 1051.49538 0.00095
75.39000 1084.00000 1051.18079 0.00092
75.40000 1017.00000 1050.88990 0.00098
75.41000 999.00000 1050.62258 0.00100
75.42000 1034.00000 1050.38197 0.00097
75.43000 1058.00000 1050.16632 0.00095
75.44000 1078.00000 1049.97487 0.00093
75.45000 1133.00000 1049.80724 0.00088
75.46000 1078.00000 1049.66268 0.00093
75.47000 1007.00000 1049.53990 0.00099
75.48000 1067.00000 1049.43736 0.00094
75.49000 1035.00000 1049.35553 0.00097
75.50000 1018.00000 1049.30888 0.00098
75.51000 1097.00000 1049.28782 0.00091
75.52000 1092.00000 1049.28949 0.00092
75.53000 1115.00000 1049.31327 0.00090
75.54000 1095.00000 1049.35862 0.00091
75.55000 1079.00000 1049.42605 0.00093
75.56000 1083.00000 1049.51453 0.00092
75.57000 1053.00000 1049.62330 0.00095
75.58000 1028.00000 1049.75177 0.00097
75.59000 1052.00000 1049.89930 0.00095
75.60000 1088.00000 1050.06522 0.00092
75.61000 1060.00000 1050.24884 0.00094
75.62000 1051.00000 1050.44945 0.00095
75.63000 1063.00000 1050.66628 0.00094
75.64000 1068.00000 1050.89858 0.00094
75.65000 1050.00000 1051.14555 0.00095
75.66000 1045.00000 1051.40637 0.00096
75.67000 1093.00000 1051.68020 0.00091
75.68000 1073.00000 1051.96621 0.00093
75.69000 1056.00000 1052.26351 0.00095
75.70000 1026.00000 1052.57125 0.00097
75.71000 1048.00000 1052.88853 0.00095
75.72000 1064.00000 1053.21449 0.00094
75.73000 1067.00000 1053.54822 0.00094
75.74000 1050.00000 1053.88886 0.00095
75.75000 1070.00000 1054.23554 0.00093
75.76000 1065.00000 1054.58736 0.00094
75.77000 1064.00000 1054.94346 0.00094
75.78000 1085.00000 1055.30294 0.00092
75.79000 1038.00000 1055.66495 0.00096
75.80000 1060.00000 1056.02863 0.00094
75.81000 1088.00000 1056.39313 0.00092
75.82000 1086.00000 1056.75760 0.00092
75.83000 1049.00000 1057.12116 0.00095
75.84000 1066.00000 1057.48288 0.00094
75.85000 1077.00000 1057.84169 0.00093
75.86000 1077.00000 1058.19625 0.00093
75.87000 1104.00000 1058.54455 0.00091
75.88000 1083.00000 1058.88207 0.00092
75.89000 1038.00000 1059.20072 0.00096
75.90000 1008.00000 1059.51100 0.00099
75.91000 1055.00000 1059.84851 0.00095
75.92000 1072.00000 1060.18775 0.00093
75.93000 1071.00000 1060.52268 0.00093
75.94000 1099.00000 1060.85390 0.00091
75.95000 1064.00000 1061.17810 0.00094
75.96000 1054.00000 1061.49021 0.00095
75.97000 1049.00000 1061.78541 0.00095
75.98000 1084.00000 1062.08859 0.00092
75.99000 1070.00000 1062.40516 0.00093
76.00000 1069.00000 1062.72119 0.00094
76.01000 1075.00000 1063.03377 0.00093
76.02000 1069.00000 1063.34284 0.00094
76.03000 1082.00000 1063.64845 0.00092
76.04000 1125.00000 1063.95063 0.00089
76.05000 1013.00000 1064.24940 0.00099
76.06000 1095.00000 1064.54476 0.00091
76.07000 1042.00000 1064.83667 0.00096
76.08000 1079.00000 1065.12505 0.00093
76.09000 1065.00000 1065.40978 0.00094
76.10000 1035.00000 1065.69071 0.00097
76.11000 1072.00000 1065.96763 0.00093
76.12000 1075.00000 1066.24025 0.00093
76.13000 1097.00000 1066.50820 0.00091
76.14000 1076.00000 1066.77080 0.00093
76.15000 1057.00000 1067.02736 0.00095
76.16000 1121.00000 1067.27940 0.00089
76.17000 1137.00000 1067.52751 0.00088
76.18000 1089.00000 1067.76986 0.00092
76.19000 1044.00000 1068.00570 0.00096
76.20000 1081.00000 1068.23456 0.00093
76.21000 1029.00000 1068.45597 0.00097
76.22000 1094.00000 1068.66945 0.00091
76.23000 1077.00000 1068.87454 0.00093
76.24000 1065.00000 1069.07076 0.00094
76.25000 1095.00000 1069.25764 0.00091
76.26000 1049.00000 1069.43474 0.00095
76.27000 1108.00000 1069.60162 0.00090
76.28000 1066.00000 1069.75785 0.00094
76.29000 1103.00000 1069.90305 0.00091
76.30000 1112.00000 1070.03684 0.00090
76.31000 1099.00000 1070.15888 0.00091
76.32000 1116.00000 1070.26885 0.00090
76.33000 1117.00000 1070.36648 0.00090
76.34000 1062.00000 1070.45151 0.00094
76.35000 1091.00000 1070.52369 0.00092
76.36000 1049.00000 1070.58278 0.00095
76.37000 1058.00000 1070.62848 0.00095
76.38000 1051.00000 1070.66032 0.00095
76.39000 1078.00000 1070.67683 0.00093
76.40000 1118.00000 1070.67853 0.00089
76.41000 1095.00000 1070.67588 0.00091
76.42000 1087.00000 1070.66254 0.00092
76.43000 1089.00000 1070.63752 0.00092
76.44000 1082.00000 1070.60118 0.00092
76.45000 1046.00000 1070.55393 0.00096
76.46000 1019.00000 1070.49625 0.00098
76.47000 989.00000 1070.42863 0.00101
76.48000 1074.00000 1070.35162 0.00093
76.49000 1089.00000 1070.26581 0.00092
76.50000 1109.00000 1070.17179 0.00090
76.51000 1068.00000 1070.07020 0.00094
76.52000 1042.00000 1069.96168 0.00096
76.53000 1080.00000 1069.84688 0.00093
76.54000 1081.00000 1069.72645 0.00093
76.55000 1071.00000 1069.60105 0.00093
76.56000 1065.00000 1069.47134 0.00094
76.57000 1073.00000 1069.33796 0.00093
76.58000 1064.00000 1069.20155 0.00094
76.59000 1076.00000 1069.06275 0.00093
76.60000 1115.00000 1068.92218 0.00090
76.61000 1141.00000 1068.78046 0.00088
76.62000 1083.00000 1068.63821 0.00092
76.63000 1055.00000 1068.49605 0.00095
76.64000 1085.00000 1068.35459 0.00092
76.65000 1061.00000 1068.21444 0.00094
76.66000 1104.00000 1068.07622 0.00091
76.67000 1121.00000 1067.94055 0.00089
76.68000 1069.00000 1067.80806 0.00094
76.69000 1107.00000 1067.67931 0.00090
76.70000 1094.00000 1067.55494 0.00091
76.71000 1110.00000 1067.43605 0.00090
76.72000 1098.00000 1067.32313 0.00091
76.73000 1067.00000 1067.21675 0.00094
76.74000 1063.00000 1067.11760 0.00094
76.75000 1041.00000 1067.02635 0.00096
76.76000 1051.00000 1066.94369 0.00095
76.77000 1059.00000 1066.87027 0.00094
76.78000 1041.00000 1066.80677 0.00096
76.79000 1078.00000 1066.75381 0.00093
76.80000 1040.00000 1066.71200 0.00096
76.81000 1048.00000 1066.68193 0.00095
76.82000 1074.00000 1066.66413 0.00093
76.83000 1073.00000 1066.65909 0.00093
76.84000 1067.00000 1066.66712 0.00094
76.85000 1038.00000 1066.68863 0.00096
76.86000 1041.00000 1066.72506 0.00096
76.87000 1018.00000 1066.77619 0.00098
76.88000 1029.00000 1066.84214 0.00097
76.89000 1060.00000 1066.92314 0.00094
76.90000 1033.00000 1067.01937 0.00097
76.91000 1039.00000 1067.13094 0.00096
76.92000 1039.00000 1067.25791 0.00096
76.93000 1104.00000 1067.40028 0.00091
76.94000 1065.00000 1067.55799 0.00094
76.95000 1118.00000 1067.73089 0.00089
76.96000 1075.00000 1067.91880 0.00093
76.97000 1047.00000 1068.12141 0.00096
76.98000 1072.00000 1068.33823 0.00093
76.99000 1131.00000 1068.56860 0.00088
77.00000 1078.00000 1068.81283 0.00093
77.01000 1068.00000 1069.07219 0.00094
77.02000 1063.00000 1069.34495 0.00094
77.03000 1074.00000 1069.63026 0.00093
77.04000 1101.00000 1069.92757 0.00091
77.05000 1100.00000 1070.23628 0.00091
77.06000 1036.00000 1070.55577 0.00097
77.07000 1072.00000 1070.88538 0.00093
77.08000 1079.00000 1071.22442 0.00093
77.09000 1036.00000 1071.57216 0.00097
77.10000 1052.00000 1071.92786 0.00095
77.11000 1092.00000 1072.29076 0.00092
77.12000 1064.00000 1072.66006 0.00094
77.13000 1097.00000 1073.03495 0.00091
77.14000 1126.00000 1073.41461 0.00089
77.15000 1085.00000 1073.79820 0.00092
77.16000 1092.00000 1074.18486 0.00092
77.17000 1083.00000 1074.57373 0.00092
77.18000 1101.00000 1074.96392 0.00091
77.19000 1071.00000 1075.35454 0.00093
77.20000 1040.00000 1075.74469 0.00096
77.21000 1079.00000 1076.13347 0.00093
77.22000 1100.00000 1076.51996 0.00091
77.23000 1067.00000 1076.90322 0.00094
77.24000 1087.00000 1077.28231 0.00092
77.25000 1103.00000 1077.65619 0.00091
77.26000 1091.00000 1078.02375 0.00092
77.27000 1056.00000 1078.38352 0.00095
77.28000 1073.00000 1078.73264 0.00093
77.29000 1077.00000 1079.06841 0.00093
77.30000 1119.00000 1079.40182 0.00089
77.31000 1076.00000 1079.73246 0.00093
77.32000 1065.00000 1080.05420 0.00094
77.33000 1082.00000 1080.36533 0.00092
77.34000 1130.00000 1080.66510 0.00088
77.35000 1042.00000 1080.95283 0.00096
77.36000 1029.00000 1081.22780 0.00097
77.37000 1144.00000 1081.48902 0.00087
77.38000 1083.00000 1081.73580 0.00092
77.39000 1054.00000 1081.97032 0.00095
77.40000 1067.00000 1082.19059 0.00094
77.41000 1070.00000 1082.39644 0.00093
77.42000 1035.00000 1082.58725 0.00097
77.43000 1070.00000 1082.76249 0.00093
77.44000 1071.00000 1082.92166 0.00093
77.45000 1082.00000 1083.06441 0.00092
77.46000 1111.00000 1083.19045 0.00090
77.47000 1099.00000 1083.29948 0.00091
77.48000 1089.00000 1083.39122 0.00092
77.49000 1044.00000 1083.46540 0.00096
77.50000 1059.00000 1083.52170 0.00094
77.51000 1146.00000 1083.55965 0.00087
77.52000 1058.00000 1083.57817 0.00095
77.53000 1066.00000 1083.57674 0.00094
77.54000 1027.00000 1083.56215 0.00097
77.55000 1080.00000 1083.53075 0.00093
77.56000 1102.00000 1083.48133 0.00091
77.57000 1040.00000 1083.41381 0.00096
77.58000 1108.00000 1083.32801 0.00090
77.59000 1121.00000 1083.22386 0.00089
77.60000 1060.00000 1083.10251 0.00094
77.61000 1078.00000 1082.96352 0.00093
77.62000 1101.00000 1082.80671 0.00091
77.63000 1096.00000 1082.63214 0.00091
77.64000 1054.00000 1082.43987 0.00095
77.65000 1059.00000 1082.22999 0.00094
77.66000 1081.00000 1082.00261 0.00093
77.67000 1091.00000 1081.75783 0.00092
77.68000 1082.00000 1081.49578 0.00092
77.69000 1078.00000 1081.21659 0.00093
77.70000 1085.00000 1080.92039 0.00092
77.71000 1065.00000 1080.60732 0.00094
77.72000 1080.00000 1080.27752 0.00093
77.73000 1023.00000 1079.93116 0.00098
77.74000 1073.00000 1079.56840 0.00093
77.75000 1114.00000 1079.18943 0.00090
77.76000 1038.00000 1078.79459 0.00096
77.77000 1062.00000 1078.38399 0.00094
77.78000 1051.00000 1077.95785 0.00095
77.79000 1070.00000 1077.51638 0.00093
77.80000 1053.00000 1077.05977 0.00095
77.81000 1063.00000 1076.58818 0.00094
77.82000 1049.00000 1076.10165 0.00095
77.83000 1107.00000 1075.60001 0.00090
77.84000 1021.00000 1075.08248 0.00098
77.85000 1051.00000 1074.54580 0.00095
77.86000 1054.00000 1073.98776 0.00095
77.87000 1059.00000 1073.43173 0.00094
77.88000 1104.00000 1072.87590 0.00091
77.89000 1099.00000 1072.31165 0.00091
77.90000 1046.00000 1071.73792 0.00096
77.91000 1072.00000 1071.15509 0.00093
77.92000 1083.00000 1070.56346 0.00092
77.93000 1071.00000 1069.96266 0.00093
77.94000 1078.00000 1069.35095 0.00093
77.95000 1122.00000 1068.73096 0.00089
77.96000 1068.00000 1068.11838 0.00094
77.97000 1063.00000 1067.50484 0.00094
77.98000 1110.00000 1066.88864 0.00090
77.99000 1108.00000 1066.27058 0.00090
78.00000 1041.00000 1065.65146 0.00096
78.01000 1002.00000 1065.03212 0.00100
78.02000 1050.00000 1064.41333 0.00095
78.03000 1068.00000 1063.79586 0.00094
78.04000 1100.00000 1063.18044 0.00091
78.05000 1076.00000 1062.56780 0.00093
78.06000 1046.00000 1061.95858 0.00096
78.07000 1056.00000 1061.35343 0.00095
78.08000 1033.00000 1060.75291 0.00097
78.09000 1045.00000 1060.15753 0.00096
78.10000 1087.00000 1059.56773 0.00092
78.11000 1031.00000 1058.98388 0.00097
78.12000 1060.00000 1058.40620 0.00094
78.13000 1057.00000 1057.83474 0.00095
78.14000 1061.00000 1057.26918 0.00094
78.15000 1059.00000 1056.70802 0.00094
78.16000 1072.00000 1056.14902 0.00093
78.17000 1073.00000 1055.59967 0.00093
78.18000 983.00000 1055.06933 0.00102
78.19000 1050.00000 1054.54937 0.00095
78.20000 1114.00000 1054.03768 0.00090
78.21000 1037.00000 1053.53411 0.00096
78.22000 1051.00000 1053.03851 0.00095
78.23000 1069.00000 1052.55064 0.00094
78.24000 1035.00000 1052.07021 0.00097
78.25000 1075.00000 1051.59688 0.00093
78.26000 1103.00000 1051.13024 0.00091
78.27000 1085.00000 1050.66985 0.00092
78.28000 1069.00000 1050.21518 0.00094
78.29000 1055.00000 1049.76567 0.00095
78.30000 1078.00000 1049.32066 0.00093
78.31000 1066.00000 1048.87943 0.00094
78.32000 1038.00000 1048.44110 0.00096
78.33000 989.00000 1048.00447 0.00101
78.34000 1032.00000 1047.56704 0.00097
78.35000 999.00000 1047.12552 0.00100
78.36000 1008.00000 1046.68747 0.00099
78.37000 1054.00000 1046.26094 0.00095
78.38000 1058.00000 1045.83732 0.00095
78.39000 1040.00000 1045.41389 0.00096
78.40000 1074.00000 1044.99007 0.00093
78.41000 1055.00000 1044.56538 0.00095
78.42000 1103.00000 1044.13935 0.00091
78.43000 1073.00000 1043.71141 0.00093
78.44000 1035.00000 1043.28086 0.00097
78.45000 1049.00000 1042.84663 0.00095
78.46000 1036.00000 1042.40515 0.00097
78.47000 986.00000 1041.95536 0.00101
78.48000 1009.00000 1041.52135 0.00099
78.49000 1037.00000 1041.09153 0.00096
78.50000 1040.00000 1040.66135 0.00096
78.51000 1036.00000 1040.23067 0.00097
78.52000 1005.00000 1039.79973 0.00100
78.53000 1035.00000 1039.36875 0.00097
78.54000 1075.00000 1038.93786 0.00093
78.55000 1062.00000 1038.50693 0.00094
78.56000 1047.00000 1038.07468 0.00096
78.57000 1024.00000 1037.63940 0.00098
78.58000 1011.00000 1037.20993 0.00099
78.59000 1012.00000 1036.79326 0.00099
78.60000 1006.00000 1036.38264 0.00099
78.61000 1048.00000 1035.97691 0.00095
78.62000 1037.00000 1035.57659 0.00096
78.63000 1038.00000 1035.18215 0.00096
78.64000 1008.00000 1034.79405 0.00099
78.65000 1031.00000 1034.41334 0.00097
78.66000 1030.00000 1034.04049 0.00097
78.67000 1055.00000 1033.67568 0.00095
78.68000 1086.00000 1033.31924 0.00092
78.69000 1100.00000 1032.97144 0.00091
78.70000 1071.00000 1032.63238 0.00093
78.71000 1027.00000 1032.30163 0.00097
78.72000 1068.00000 1031.97917 0.00094
78.73000 1011.00000 1031.66958 0.00099
78.74000 969.00000 1031.37054 0.00103
78.75000 1052.00000 1031.08094 0.00095
78.76000 1085.00000 1030.79984 0.00092
78.77000 965.00000 1030.52366 0.00104
78.78000 978.00000 1030.24992 0.00102
78.79000 1046.00000 1030.00196 0.00096
78.80000 1072.00000 1029.77171 0.00093
78.81000 1055.00000 1029.55302 0.00095
78.82000 1053.00000 1029.34545 0.00095
78.83000 1113.00000 1029.14872 0.00090
78.84000 1029.00000 1028.96263 0.00097
78.85000 1020.00000 1028.78694 0.00098
78.86000 1032.00000 1028.62130 0.00097
78.87000 1068.00000 1028.46526 0.00094
78.88000 1084.00000 1028.31791 0.00092
78.89000 1022.00000 1028.17851 0.00098
78.90000 960.00000 1028.05056 0.00104
78.91000 1006.00000 1027.93293 0.00099
78.92000 996.00000 1027.82373 0.00100
78.93000 1008.00000 1027.72226 0.00099
78.94000 1003.00000 1027.62798 0.00100
78.95000 968.00000 1027.54028 0.00103
78.96000 1003.00000 1027.45849 0.00100
78.97000 995.00000 1027.38185 0.00101
78.98000 1028.00000 1027.30942 0.00097
78.99000 1063.00000 1027.24002 0.00094
79.00000 992.00000 1027.17173 0.00101
79.01000 1031.00000 1027.09953 0.00097
79.02000 1029.00000 1027.01912 0.00097
79.03000 1015.00000 1026.95514 0.00099
79.04000 1004.00000 1026.90412 0.00100
79.05000 1003.00000 1026.85592 0.00100
79.06000 1030.00000 1026.80763 0.00097
79.07000 1051.00000 1026.75694 0.00095
79.08000 1036.00000 1026.70207 0.00097
79.09000 981.00000 1026.65085 0.00102
79.10000 1010.00000 1026.60070 0.00099
79.11000 996.00000 1026.54786 0.00100
79.12000 1020.00000 1026.49088 0.00098
79.13000 1058.00000 1026.42824 0.00095
79.14000 1036.00000 1026.35629 0.00097
79.15000 1023.00000 1026.27283 0.00098
79.16000 1044.00000 1026.19697 0.00096
79.17000 1084.00000 1026.12335 0.00092
79.18000 1094.00000 1026.04418 0.00091
79.19000 1032.00000 1025.95753 0.00097
79.20000 1037.00000 1025.86361 0.00096
79.21000 1071.00000 1025.76171 0.00093
79.22000 1024.00000 1025.65419 0.00098
79.23000 1026.00000 1025.54343 0.00097
79.24000 1003.00000 1025.42570 0.00100
79.25000 1035.00000 1025.29996 0.00097
79.26000 1013.00000 1025.16591 0.00099
79.27000 1050.00000 1025.02329 0.00095
79.28000 1095.00000 1024.87189 0.00091
79.29000 1074.00000 1024.71147 0.00093
79.30000 1031.00000 1024.54185 0.00097
79.31000 983.00000 1024.36285 0.00102
79.32000 1024.00000 1024.17429 0.00098
79.33000 1026.00000 1023.97600 0.00097
79.34000 1012.00000 1023.76784 0.00099
79.35000 978.00000 1023.54963 0.00102
79.36000 1015.00000 1023.32124 0.00099
79.37000 1056.00000 1023.08248 0.00095
79.38000 1011.00000 1022.83320 0.00099
79.39000 1012.00000 1022.57316 0.00099
79.40000 1013.00000 1022.30203 0.00099
79.41000 985.00000 1022.01948 0.00102
79.42000 1011.00000 1021.72650 0.00099
79.43000 973.00000 1021.42289 0.00103
79.44000 1000.00000 1021.10782 0.00100
79.45000 995.00000 1020.78086 0.00101
79.46000 973.00000 1020.44126 0.00103
79.47000 1051.00000 1020.08858 0.00095
79.48000 1074.00000 1019.72663 0.00093
79.49000 1032.00000 1019.35358 0.00097
79.50000 1013.00000 1018.96829 0.00099
79.51000 1029.00000 1018.57049 0.00097
79.52000 977.00000 1018.15998 0.00102
79.53000 1028.00000 1017.73656 0.00097
79.54000 1034.00000 1017.30002 0.00097
79.55000 1021.00000 1016.85016 0.00098
79.56000 1005.00000 1016.38677 0.00100
79.57000 1039.00000 1015.90962 0.00096
79.58000 1002.00000 1015.41850 0.00100
79.59000 1037.00000 1014.91317 0.00096
79.60000 1007.00000 1014.39340 0.00099
79.61000 1017.00000 1013.85894 0.00098
79.62000 1023.00000 1013.30954 0.00098
79.63000 1049.00000 1012.74493 0.00095
79.64000 1019.00000 1012.16483 0.00098
79.65000 963.00000 1011.56895 0.00104
79.66000 1010.00000 1010.95698 0.00099
79.67000 959.00000 1010.32860 0.00104
79.68000 1002.00000 1009.68347 0.00100
79.69000 1009.00000 1009.02123 0.00099
79.70000 1025.00000 1008.34150 0.00098
79.71000 1029.00000 1007.64387 0.00097
79.72000 1022.00000 1006.92793 0.00098
79.73000 987.00000 1006.19324 0.00101
79.74000 998.00000 1005.43933 0.00100
79.75000 1032.00000 1004.66572 0.00097
79.76000 982.00000 1003.87191 0.00102
79.77000 990.00000 1003.05734 0.00101
79.78000 1024.00000 1002.22143 0.00098
79.79000 1031.00000 1001.36353 0.00097
79.80000 1026.00000 1000.48278 0.00097
79.81000 1003.00000 999.57760 0.00100
79.82000 965.00000 998.64677 0.00104
79.83000 990.00000 997.69640 0.00101
79.84000 1005.00000 996.72402 0.00100
79.85000 1031.00000 995.72712 0.00097
79.86000 983.00000 994.70496 0.00102
79.87000 1002.00000 993.65699 0.00100
79.88000 979.00000 992.58266 0.00102
79.89000 971.00000 991.48145 0.00103
79.90000 970.00000 990.35285 0.00103
79.91000 977.00000 989.19632 0.00102
79.92000 1032.00000 988.01138 0.00097
79.93000 986.00000 986.79750 0.00101
79.94000 943.00000 985.55416 0.00106
79.95000 1013.00000 984.28079 0.00099
79.96000 999.00000 982.97662 0.00100
79.97000 983.00000 981.64079 0.00102
79.98000 973.00000 980.27456 0.00103
79.99000 969.00000 978.87844 0.00103
80.00000 971.00000 977.45082 0.00103
